# Supplementary material for: Spatial snapshots of amyloid precursor protein intramembrane processing via early endosome proteomics
Source: Nat Commun. 2022 Oct 16;13:6112. doi: 10.1038/s41467-022-33881-x (PMC9573879; doi:10.1038/s41467-022-33881-x)
Supplement: Supplementary file 4 — Supplementary Data 1 [file 41467_2022_33881_MOESM4_ESM.xlsx]

## Sheet: Experimental set-up
Screening of candidate endosome associated proteins for their ability to allow purification of endosomes (relevant to Fig. 1a)
WT, FLAG-TFR1, FLAG-EEA1, FLAG-RAB5, and FLAG-RAB11 cell extracts were used for anti-FLAG immunoprecipitation under non-denaturing conditions and immune complexes subjected to TMT-based proteomics

## Sheet: Fig.1a
Supplementary Data Table 1. Quantitative proteomic analysis for screening bait proteins to develop Endo-IP.
Entry	Entry name	Gene	Revised Gene	Description	Number of peptides	log2(WCL_WT)	log2(WCL_RAB5A)	log2(WCL_RAB11A)	log2(WCL_TFR1)	log2(WCL_EEA1)	log2(IP_WT)	log2(IP_RAB5A)	log2(IP_RAB11A)	log2(IP_TFR1)	log2(IP_EEA1)	Relative enrichment (WT)	Relative enrichment (FLAG-RAB5A)	Relative enrichment (FLAG-RAB11A)	Relative enrichment (FLAG-TFR1)	Relative enrichment (FLAG-EEA1)	Compartment
Q9Y4H2	IRS2_HUMAN	IRS2	IRS2	Insulin receptor substrate 2 OS=Homo sapiens OX=9606 GN=IRS2 PE=1 SV=2	6	-12.0211	1.35367	2.60952	1.03703	2.8798	5.12728	5.07053	4.84897	4.61765	4.92683	0	-13.4315	-14.9089	-13.5678	-15.1014	Large Protein Complex
Q9NYV4	CDK12_HUMAN	CDK12	CDK12	Cyclin-dependent kinase 12 OS=Homo sapiens OX=9606 GN=CDK12 PE=1 SV=2	17	6.9249	6.82758	6.91982	6.73743	7.02879	8.97967	8.77394	9.50726	9.67466	9.41202	0	-0.108404	0.532671	0.882457	0.328462	Large Protein Complex
P07947	YES_HUMAN	YES1	YES1	Tyrosine-protein kinase Yes OS=Homo sapiens OX=9606 GN=YES1 PE=1 SV=3	5	6.43689	6.20191	6.56897	6.12043	6.22703	4.95082	4.9277	5.16204	5.78794	6.46495	0	0.211864	0.07914	1.15358	1.724	Plasma membrane
P50750	CDK9_HUMAN	CDK9	CDK9	Cyclin-dependent kinase 9 OS=Homo sapiens OX=9606 GN=CDK9 PE=1 SV=3	7	5.00236	4.78775	4.78976	4.77241	4.96572	7.57336	7.3587	7.76945	7.71547	7.26186	0	-4.5334e-05	0.40869	0.372063	-0.274868	Large Protein Complex
Q00534	CDK6_HUMAN	CDK6	CDK6	Cyclin-dependent kinase 6 OS=Homo sapiens OX=9606 GN=CDK6 PE=1 SV=1	6	7.45973	7.66891	8.01186	7.61736	7.81015	6.25494	6.94767	7.28019	6.86741	6.56228	0	0.483542	0.47311	0.454839	-0.0430826	Nonspecific
P06493	CDK1_HUMAN	CDK1	CDK1	Cyclin-dependent kinase 1 OS=Homo sapiens OX=9606 GN=CDK1 PE=1 SV=3	7	6.82267	6.42608	6.86235	6.28362	6.70256	5.37108	5.25162	6.04065	5.91396	5.52681	0	0.277127	0.629886	1.08193	0.275842	Large Protein Complex
P24941	CDK2_HUMAN	CDK2	CDK2	Cyclin-dependent kinase 2 OS=Homo sapiens OX=9606 GN=CDK2 PE=1 SV=2	8	6.99103	6.61352	6.87749	6.38968	6.71868	6.51683	6.44998	6.82276	6.75941	6.58964	0	0.310665	0.419477	0.843941	0.345174	Large Protein Complex
Q00537	CDK17_HUMAN	CDK17	CDK17	Cyclin-dependent kinase 17 OS=Homo sapiens OX=9606 GN=CDK17 PE=1 SV=2	4	5.20219	5.14777	5.27321	4.86702	5.11889	8.44186	7.71534	8.38492	8.05855	7.8194	0	-0.672104	-0.127959	-0.0481429	-0.539158	Nonspecific
Q14004	CDK13_HUMAN	CDK13	CDK13	Cyclin-dependent kinase 13 OS=Homo sapiens OX=9606 GN=CDK13 PE=1 SV=2	6	6.14495	6.21387	6.26305	6.02953	6.22287	7.09732	6.90544	7.05051	7.35826	7.14724	0	-0.260795	-0.164897	0.376359	-0.0279948	Nonspecific
P06241	FYN_HUMAN	FYN	FYN	Tyrosine-protein kinase Fyn OS=Homo sapiens OX=9606 GN=FYN PE=1 SV=3	2	4.5499	3.89026	4.31288	4.16537	4.42062	3.46212	3.20454	4.53892	4.48968	5.91076	0	0.402054	1.31382	1.4121	2.57793	Plasma membrane
P11362	FGFR1_HUMAN	FGFR1	FGFR1	Fibroblast growth factor receptor 1 OS=Homo sapiens OX=9606 GN=FGFR1 PE=1 SV=3	1	3.30084	2.56534	2.85072	2.84859	2.73795	2.24562	1.16281	3.33371	3.62645	5.07651	0	-0.34731	1.53822	1.83308	3.39378	Nonspecific
Q00535	CDK5_HUMAN	CDK5	CDK5	Cyclin-dependent-like kinase 5 OS=Homo sapiens OX=9606 GN=CDK5 PE=1 SV=3	1	5.35071	4.53034	4.7289	4.52736	4.60029	4.09578	3.32435	4.28696	3.96968	3.97997	0	0.048939	0.812983	0.697239	0.634611	Large Protein Complex
P36578	RL4_HUMAN	RPL4	RPL4	60S ribosomal protein L4 OS=Homo sapiens OX=9606 GN=RPL4 PE=1 SV=5	11	9.41003	9.16839	9.40039	9.03335	9.18496	7.68229	7.76331	8.10837	7.86366	7.59003	0	0.322659	0.435717	0.558054	0.132811	Large Protein Complex
O76031	CLPX_HUMAN	CLPX	CLPX	ATP-dependent Clp protease ATP-binding subunit clpX-like, mitochondrial OS=Homo sapiens OX=9606 GN=CLPX PE=1 SV=2	10	8.28821	7.85062	8.17147	7.96908	8.07814	6.26797	5.98336	5.71893	6.12356	6.88204	0	0.152971	-0.432307	0.174716	0.824138	Mitochondrion
Q9BTD8	RBM42_HUMAN	RBM42	RBM42	RNA-binding protein 42 OS=Homo sapiens OX=9606 GN=RBM42 PE=1 SV=1	8	6.69391	6.45413	6.67956	6.35641	6.60065	7.47917	6.9776	7.6645	8.00974	7.48266	0	-0.261787	0.199672	0.868069	0.0967471	Large Protein Complex
Q9P258	RCC2_HUMAN	RCC2	RCC2	Protein RCC2 OS=Homo sapiens OX=9606 GN=RCC2 PE=1 SV=2	23	9.83563	9.4156	9.71528	9.2905	9.61558	8.38096	8.05111	7.9312	7.70689	7.70551	0	0.090177	-0.329407	-0.128935	-0.455399	Large Protein Complex
Q9Y2U8	MAN1_HUMAN	LEMD3	LEMD3	Inner nuclear membrane protein Man1 OS=Homo sapiens OX=9606 GN=LEMD3 PE=1 SV=2	8	7.44964	7.21377	7.23084	7.07007	7.17917	5.32225	5.04372	6.32011	6.01711	6.18038	0	-0.042663	1.21666	1.07443	1.1286	Nonspecific
Q9H694	BICC1_HUMAN	BICC1	BICC1	Protein bicaudal C homolog 1 OS=Homo sapiens OX=9606 GN=BICC1 PE=1 SV=2	2	2.30664	2.60601	2.99927	2.20689	2.56912	4.87701	4.75215	4.64763	4.3084	4.6349	0	-0.42423	-0.922012	-0.468867	-0.50459	Nonspecific
P55036	PSMD4_HUMAN	PSMD4	PSMD4	26S proteasome non-ATPase regulatory subunit 4 OS=Homo sapiens OX=9606 GN=PSMD4 PE=1 SV=1	14	8.16659	7.87093	8.09001	7.79516	8.06495	8.6925	8.16833	8.81136	8.85097	8.44931	0	-0.228503	0.195442	0.529906	-0.141541	Large Protein Complex
Q99755	PI51A_HUMAN	PIP5K1A	PIP5K1A	Phosphatidylinositol 4-phosphate 5-kinase type-1 alpha OS=Homo sapiens OX=9606 GN=PIP5K1A PE=1 SV=1	4	6.36889	6.03004	6.14152	5.71397	6.08933	4.52294	4.07472	4.77994	5.15685	5.03705	0	-0.109368	0.484365	1.28883	0.793672	Plasma membrane
Q9BQE4	SELS_HUMAN	SELENOS	SELENOS	Selenoprotein S OS=Homo sapiens OX=9606 GN=SELENOS PE=1 SV=3	3	5.06889	4.42589	5.54038	4.89566	5.20393	4.97683	5.11889	5.41922	5.84485	5.33187	0	0.785062	-0.0290985	1.04125	0.219997	Nonspecific
Q9NZQ3	SPN90_HUMAN	NCKIPSD	NCKIPSD	NCK-interacting protein with SH3 domain OS=Homo sapiens OX=9606 GN=NCKIPSD PE=1 SV=1	3	4.82586	4.94338	4.80962	4.45589	4.32793	5.76224	5.65875	6.38752	5.55206	5.55892	0	-0.221001	0.641532	0.159796	0.294613	Nonspecific
Q9NQP4	PFD4_HUMAN	PFDN4	PFDN4	Prefoldin subunit 4 OS=Homo sapiens OX=9606 GN=PFDN4 PE=1 SV=1	3	5.96361	5.79192	5.80839	5.56599	5.78152	5.14908	5.11145	5.71618	5.76102	5.40854	0	0.134061	0.722317	1.00956	0.441547	Nonspecific
O60826	CCD22_HUMAN	CCDC22	CCDC22	Coiled-coil domain-containing protein 22 OS=Homo sapiens OX=9606 GN=CCDC22 PE=1 SV=1	7	6.89424	6.24163	6.50654	6.24365	6.46397	7.04217	6.84889	7.63769	7.2641	7.43335	0	0.459317	0.983207	0.872515	0.821445	Nonspecific
Q96P70	IPO9_HUMAN	IPO9	IPO9	Importin-9 OS=Homo sapiens OX=9606 GN=IPO9 PE=1 SV=3	16	9.23829	8.87655	9.11693	8.72514	9.08407	8.36062	9.86504	11.4783	9.17035	8.83603	0	1.86617	3.23906	1.32288	0.629633	Large Protein Complex
P30260	CDC27_HUMAN	CDC27	CDC27	Cell division cycle protein 27 homolog OS=Homo sapiens OX=9606 GN=CDC27 PE=1 SV=2	7	6.59249	6.22648	6.51632	5.96658	6.57415	7.01169	6.88054	6.9905	6.81084	6.7778	0	0.234866	0.0549813	0.425068	-0.215546	Nonspecific
P02786	TFR1_HUMAN	TFRC	TFRC	Transferrin receptor protein 1 OS=Homo sapiens OX=9606 GN=TFRC PE=1 SV=2	25	6.60731	6.67139	8.11014	11.5609	7.60506	6.80875	7.94081	9.9178	9.14868	11.1997	0	1.06798	1.60622	-2.61365	3.39322	Endosome
P07954	FUMH_HUMAN	FH	FH	Fumarate hydratase, mitochondrial OS=Homo sapiens OX=9606 GN=FH PE=1 SV=3	8	7.76964	7.61606	7.60537	7.59799	7.62787	5.32732	5.43369	5.72386	5.09915	5.93015	0	0.259939	0.560803	-0.0565226	0.744592	Mitochondrion
O94826	TOM70_HUMAN	TOMM70	TOMM70	Mitochondrial import receptor subunit TOM70 OS=Homo sapiens OX=9606 GN=TOMM70 PE=1 SV=1	19	9.37192	9.12816	9.34162	9.1448	9.36685	7.30493	7.07128	7.46257	7.25478	7.79251	0	0.0101073	0.187938	0.176974	0.492656	Mitochondrion
P23381	SYWC_HUMAN	WARS	WARS1	Tryptophan--tRNA ligase, cytoplasmic OS=Homo sapiens OX=9606 GN=WARS PE=1 SV=2	14	8.59358	8.12867	8.18264	7.94096	8.45435	7.18782	6.84822	7.48346	7.17465	7.00624	0	0.125312	0.706588	0.639451	-0.0423424	Large Protein Complex
Q96C19	EFHD2_HUMAN	EFHD2	EFHD2	EF-hand domain-containing protein D2 OS=Homo sapiens OX=9606 GN=EFHD2 PE=1 SV=1	9	7.71961	7.61305	7.68857	7.35263	7.79999	8.04394	7.69964	7.92857	8.36049	7.88625	0	-0.237743	-0.084326	0.68352	-0.238075	Nonspecific
Q96T51	RUFY1_HUMAN	RUFY1	RUFY1	RUN and FYVE domain-containing protein 1 OS=Homo sapiens OX=9606 GN=RUFY1 PE=1 SV=2	6	5.98847	5.97298	5.95067	5.62297	5.853	6.24143	6.53433	7.80986	7.02545	8.31694	0	0.308389	1.60624	1.14952	2.21098	Nonspecific
Q7L099	RUFY3_HUMAN	RUFY3	RUFY3	Protein RUFY3 OS=Homo sapiens OX=9606 GN=RUFY3 PE=1 SV=1	4	4.83095	4.72911	4.31054	4.02442	4.41254	4.95272	4.99429	6.1262	5.30774	5.67081	0	0.143418	1.69389	1.16156	1.13651	Nonspecific
Q8WXA3	RUFY2_HUMAN	RUFY2	RUFY2	RUN and FYVE domain-containing protein 2 OS=Homo sapiens OX=9606 GN=RUFY2 PE=1 SV=3	6	3.8469	4.39274	4.23632	4.45051	4.45106	4.86762	4.6812	5.85287	5.62232	7.12071	0	-0.732262	0.595833	0.151101	1.64894	Nonspecific
Q5VSL9	STRP1_HUMAN	STRIP1	STRIP1	Striatin-interacting protein 1 OS=Homo sapiens OX=9606 GN=STRIP1 PE=1 SV=1	4	6.19683	5.86179	6.16265	5.67082	6.12347	7.14091	7.10138	7.24455	6.89895	6.95517	0	0.295507	0.137825	0.284042	-0.112381	Large Protein Complex
O14497	ARI1A_HUMAN	ARID1A	ARID1A	AT-rich interactive domain-containing protein 1A OS=Homo sapiens OX=9606 GN=ARID1A PE=1 SV=3	19	7.71141	7.48975	7.8009	7.39356	7.75119	7.70028	7.42928	7.81962	7.66216	7.34091	0	-0.0493383	0.0298557	0.279733	-0.399148	Nonspecific
Q8NFD5	ARI1B_HUMAN	ARID1B	ARID1B	AT-rich interactive domain-containing protein 1B OS=Homo sapiens OX=9606 GN=ARID1B PE=1 SV=2	9	7.03005	6.57389	6.84488	6.58785	6.83552	7.4592	6.90943	7.62786	7.46826	7.17446	0	-0.0936159	0.353834	0.451259	-0.0902165	Nonspecific
Q9BQS8	FYCO1_HUMAN	FYCO1	FYCO1	FYVE and coiled-coil domain-containing protein 1 OS=Homo sapiens OX=9606 GN=FYCO1 PE=1 SV=3	8	5.75044	5.84536	6.24599	5.92357	5.65427	6.23065	5.81876	6.62243	6.12364	6.87094	0	-0.506806	-0.103778	-0.280145	0.736465	Nonspecific
P58107	EPIPL_HUMAN	EPPK1	EPPK1	Epiplakin OS=Homo sapiens OX=9606 GN=EPPK1 PE=1 SV=3	27	8.34836	8.43412	8.70694	8.77023	8.61824	9.37595	9.17637	9.79098	9.24824	9.37546	0	-0.285334	0.0564505	-0.549576	-0.270368	Large Protein Complex
Q15149	PLEC_HUMAN	PLEC	PLEC	Plectin OS=Homo sapiens OX=9606 GN=PLEC PE=1 SV=3	37	9.98495	10.2091	10.4145	10.179	10.2071	8.76099	8.96275	9.31475	9.27584	9.51015	0	-0.0224384	0.124207	0.320793	0.526967	Large Protein Complex
Q9UPN3	MACF1_HUMAN	MACF1	MACF1	Microtubule-actin cross-linking factor 1, isoforms 1/2/3/5 OS=Homo sapiens OX=9606 GN=MACF1 PE=1 SV=4	9	7.73048	7.25239	7.31706	7.17782	7.33279	6.57533	6.47653	6.7908	6.60091	6.96408	0	0.379291	0.628888	0.578242	0.786436	Large Protein Complex
Q03001	DYST_HUMAN	DST	DST	Dystonin OS=Homo sapiens OX=9606 GN=DST PE=1 SV=4	15	7.52548	7.30843	7.51415	7.34884	7.56872	7.75362	7.73958	8.10759	7.92648	7.95324	0	0.203012	0.365292	0.349494	0.156377	Nonspecific
P0DMV8	HS71A_HUMAN	HSPA1A	HSPA1A	Heat shock 70 kDa protein 1A OS=Homo sapiens OX=9606 GN=HSPA1A PE=1 SV=1	54	10.0606	10.0746	10.1289	10.167	10.2678	10.1732	10.4682	11.2853	10.7978	10.8506	0	0.281037	1.04378	0.518157	0.470181	Nonspecific
P38646	GRP75_HUMAN	HSPA9	HSPA9	Stress-70 protein, mitochondrial OS=Homo sapiens OX=9606 GN=HSPA9 PE=1 SV=2	30	10.5961	10.2919	10.5254	10.3598	10.5358	8.21865	8.10437	8.48548	8.43816	8.93463	0	0.189917	0.33753	0.455851	0.776322	Mitochondrion
P11142	HSP7C_HUMAN	HSPA8	HSPA8	Heat shock cognate 71 kDa protein OS=Homo sapiens OX=9606 GN=HSPA8 PE=1 SV=1	37	9.79373	9.50203	9.84689	9.62795	9.79195	10.0487	9.93958	11.1619	10.375	10.3888	0	0.182625	1.06007	0.492092	0.341941	Nonspecific
P11021	BIP_HUMAN	HSPA5	HSPA5	Endoplasmic reticulum chaperone BiP OS=Homo sapiens OX=9606 GN=HSPA5 PE=1 SV=2	36	10.0162	9.70586	10.0831	10.0639	10.0891	9.19465	9.43797	9.99875	9.97927	9.59393	0	0.553635	0.737118	0.736934	0.326395	ER
Q9NVU7	SDA1_HUMAN	SDAD1	SDAD1	Protein SDA1 homolog OS=Homo sapiens OX=9606 GN=SDAD1 PE=1 SV=3	5	7.79665	7.67861	7.76452	7.68662	7.78414	6.41445	6.84392	7.48626	7.11312	6.96183	0	0.547503	1.10394	0.808694	0.55989	Nonspecific
Q8TAE8	G45IP_HUMAN	GADD45GIP1	GADD45GIP1	Growth arrest and DNA damage-inducible proteins-interacting protein 1 OS=Homo sapiens OX=9606 GN=GADD45GIP1 PE=1 SV=1	5	6.46996	6.24241	6.30192	6.19063	6.28271	4.30026	3.16579	3.95983	4.70005	4.66239	0	-0.906917	-0.172384	0.679127	0.549386	Mitochondrion
Q7L2E3	DHX30_HUMAN	DHX30	DHX30	ATP-dependent RNA helicase DHX30 OS=Homo sapiens OX=9606 GN=DHX30 PE=1 SV=1	6	6.94309	6.81064	7.03288	6.98166	7.05066	4.2867	3.01101	4.58017	4.6237	5.26116	0	-1.14323	0.203679	0.298437	0.86689	Mitochondrion
O15269	SPTC1_HUMAN	SPTLC1	SPTLC1	Serine palmitoyltransferase 1 OS=Homo sapiens OX=9606 GN=SPTLC1 PE=1 SV=1	9	7.71004	7.61966	7.83712	7.66794	7.86862	6.6443	6.85327	8.0377	7.671	7.88384	0	0.299348	1.26632	1.0688	1.08096	ER
Q9H0G5	NSRP1_HUMAN	NSRP1	NSRP1	Nuclear speckle splicing regulatory protein 1 OS=Homo sapiens OX=9606 GN=NSRP1 PE=1 SV=1	6	6.94646	6.13854	6.79536	5.90497	6.89697	7.38927	7.80063	7.78308	8.68584	8.04094	0	1.21929	0.544915	2.33806	0.701158	Large Protein Complex
P31948	STIP1_HUMAN	STIP1	STIP1	Stress-induced-phosphoprotein 1 OS=Homo sapiens OX=9606 GN=STIP1 PE=1 SV=1	28	10.8377	10.628	10.6499	10.3851	10.6005	9.8342	9.81092	10.5956	10.0872	10.3045	0	0.186489	0.94928	0.7056	0.707598	Nonspecific
Q13423	NNTM_HUMAN	NNT	NNT	NAD(P) transhydrogenase, mitochondrial OS=Homo sapiens OX=9606 GN=NNT PE=1 SV=3	19	8.83914	8.63939	8.87943	8.48488	8.82921	6.66296	6.28373	6.82472	6.53476	7.4305	0	-0.179478	0.121467	0.226058	0.777477	Nonspecific
P35251	RFC1_HUMAN	RFC1	RFC1	Replication factor C subunit 1 OS=Homo sapiens OX=9606 GN=RFC1 PE=1 SV=4	10	5.85843	5.43126	5.83232	5.47962	5.89121	8.55845	8.44295	8.69319	8.77655	8.41703	0	0.311673	0.16086	0.596923	-0.174201	Large Protein Complex
Q9BTC0	DIDO1_HUMAN	DIDO1	DIDO1	Death-inducer obliterator 1 OS=Homo sapiens OX=9606 GN=DIDO1 PE=1 SV=5	13	7.04896	6.80989	7.01721	6.95699	6.88005	7.7436	7.66262	7.74482	7.86217	7.5423	0	0.158081	0.032964	0.210533	-0.0323991	Nonspecific
Q14498	RBM39_HUMAN	RBM39	RBM39	RNA-binding protein 39 OS=Homo sapiens OX=9606 GN=RBM39 PE=1 SV=2	12	7.68265	7.18708	7.55913	7.42695	7.46613	8.84059	8.71063	9.62108	9.59744	9.44034	0	0.365611	0.904005	1.01255	0.816276	Large Protein Complex
Q86U06	RBM23_HUMAN	RBM23	RBM23	Probable RNA-binding protein 23 OS=Homo sapiens OX=9606 GN=RBM23 PE=1 SV=1	9	-21.0025	-5.86215	1.29197	1.64871	1.81276	7.5389	7.29292	7.97369	7.62941	8.08418	0	-15.3864	-21.8597	-22.5607	-22.27	Nonspecific
Q9NX63	MIC19_HUMAN	CHCHD3	CHCHD3	MICOS complex subunit MIC19 OS=Homo sapiens OX=9606 GN=CHCHD3 PE=1 SV=1	8	9.17414	8.9977	9.21234	9.04969	9.18643	7.74387	7.22492	7.61613	7.68016	8.34242	0	-0.342505	-0.165934	0.0607444	0.586258	Mitochondrion
A5YKK6	CNOT1_HUMAN	CNOT1	CNOT1	CCR4-NOT transcription complex subunit 1 OS=Homo sapiens OX=9606 GN=CNOT1 PE=1 SV=2	25	8.83774	8.59568	8.72347	8.36803	8.64768	9.39174	9.17079	9.85866	9.32005	9.31011	0	0.0211121	0.581188	0.39802	0.108432	Large Protein Complex
P26641	EF1G_HUMAN	EEF1G	EEF1G	Elongation factor 1-gamma OS=Homo sapiens OX=9606 GN=EEF1G PE=1 SV=3	24	9.66817	9.64465	9.59789	9.5404	9.58515	10.5882	9.84539	10.5689	10.1208	10.3271	0	-0.719304	0.050993	-0.339657	-0.178087	Large Protein Complex
P31350	RIR2_HUMAN	RRM2	RRM2	Ribonucleoside-diphosphate reductase subunit M2 OS=Homo sapiens OX=9606 GN=RRM2 PE=1 SV=1	17	6.7049	6.65561	6.91296	6.14546	6.80049	8.87478	8.53027	9.20237	9.27101	8.91421	0	-0.295221	0.119527	0.955661	-0.0561621	Nonspecific
O14981	BTAF1_HUMAN	BTAF1	BTAF1	TATA-binding protein-associated factor 172 OS=Homo sapiens OX=9606 GN=BTAF1 PE=1 SV=2	12	6.72738	6.66961	6.79827	6.41714	6.80958	6.4042	7.37727	8.75317	6.8238	6.82668	0	1.03084	2.27807	0.729833	0.340267	Nonspecific
Q8ND83	SLAI1_HUMAN	SLAIN1	SLAIN1	SLAIN motif-containing protein 1 OS=Homo sapiens OX=9606 GN=SLAIN1 PE=1 SV=3	6	-12.5154	3.00405	2.92059	1.13967	3.44627	5.6301	5.69509	6.0525	5.83604	5.79848	0	-15.4545	-15.0136	-13.4492	-15.7933	Nonspecific
B5ME19	EIFCL_HUMAN	EIF3CL	EIF3CL	Eukaryotic translation initiation factor 3 subunit C-like protein OS=Homo sapiens OX=9606 GN=EIF3CL PE=3 SV=1	21	9.96763	9.83637	10.0367	9.80608	9.95531	8.99177	8.86583	9.46846	9.46905	9.00273	0	0.0053244	0.40758	0.638831	0.0232777	Nonspecific
Q9H2M9	RBGPR_HUMAN	RAB3GAP2	RAB3GAP2	Rab3 GTPase-activating protein non-catalytic subunit OS=Homo sapiens OX=9606 GN=RAB3GAP2 PE=1 SV=1	15	6.9057	6.48028	6.78262	6.25193	6.7451	7.47059	8.05012	8.61595	7.71012	7.42309	0	1.00494	1.26844	0.893298	0.113094	Large Protein Complex
O95429	BAG4_HUMAN	BAG4	BAG4	BAG family molecular chaperone regulator 4 OS=Homo sapiens OX=9606 GN=BAG4 PE=1 SV=1	4	4.25227	3.57574	4.10963	3.83415	4.09365	5.19093	5.13422	5.65613	5.43052	4.89658	0	0.619822	0.607839	0.657698	-0.135739	Nonspecific
Q96P48	ARAP1_HUMAN	ARAP1	ARAP1	Arf-GAP with Rho-GAP domain, ANK repeat and PH domain-containing protein 1 OS=Homo sapiens OX=9606 GN=ARAP1 PE=1 SV=3	3	4.07212	4.05852	3.43869	3.45095	3.87226	5.16084	4.95932	5.42819	5.45459	5.62039	0	-0.187921	0.900777	0.914926	0.659415	Large Protein Complex
Q9UKJ3	GPTC8_HUMAN	GPATCH8	GPATCH8	G patch domain-containing protein 8 OS=Homo sapiens OX=9606 GN=GPATCH8 PE=1 SV=2	19	6.23613	5.74157	6.02358	5.63473	6.41097	9.43576	9.13224	9.78759	9.918	9.80586	0	0.19104	0.564382	1.08364	0.195252	Nonspecific
P08559	ODPA_HUMAN	PDHA1	PDHA1	Pyruvate dehydrogenase E1 component subunit alpha, somatic form, mitochondrial OS=Homo sapiens OX=9606 GN=PDHA1 PE=1 SV=3	7	7.23643	6.99194	7.35704	6.9131	7.42939	5.10918	4.8052	4.44887	4.46798	5.31232	0	-0.0594875	-0.780925	-0.317872	0.0101756	Mitochondrion
O75155	CAND2_HUMAN	CAND2	CAND2	Cullin-associated NEDD8-dissociated protein 2 OS=Homo sapiens OX=9606 GN=CAND2 PE=1 SV=3	8	6.74256	6.70407	7.08586	6.7924	6.86601	6.23138	7.56448	8.05997	6.02079	6.12113	0	1.3716	1.48529	-0.260429	-0.233692	Nonspecific
Q86VP6	CAND1_HUMAN	CAND1	CAND1	Cullin-associated NEDD8-dissociated protein 1 OS=Homo sapiens OX=9606 GN=CAND1 PE=1 SV=2	31	10.0515	9.64102	9.8553	9.57003	9.8775	7.90873	8.63852	9.83984	8.53572	8.33671	0	1.1403	2.12734	1.1085	0.602015	Nonspecific
Q99733	NP1L4_HUMAN	NAP1L4	NAP1L4	Nucleosome assembly protein 1-like 4 OS=Homo sapiens OX=9606 GN=NAP1L4 PE=1 SV=1	15	8.76957	8.72016	8.73966	8.47742	8.75186	7.52553	7.45022	8.34876	8.06235	7.70388	0	-0.0258959	0.853146	0.82898	0.196066	Large Protein Complex
P55209	NP1L1_HUMAN	NAP1L1	NAP1L1	Nucleosome assembly protein 1-like 1 OS=Homo sapiens OX=9606 GN=NAP1L1 PE=1 SV=1	15	8.87485	8.42477	8.43199	8.28817	8.53534	6.87984	6.73929	7.91554	7.93512	7.29986	0	0.309529	1.47856	1.64195	0.759522	Large Protein Complex
Q9NVC6	MED17_HUMAN	MED17	MED17	Mediator of RNA polymerase II transcription subunit 17 OS=Homo sapiens OX=9606 GN=MED17 PE=1 SV=2	3	4.87477	4.19299	4.4462	4.38767	4.53038	4.78548	5.45667	5.9323	5.69627	5.53493	0	1.35298	1.57539	1.3979	1.09384	Large Protein Complex
P19338	NUCL_HUMAN	NCL	NCL	Nucleolin OS=Homo sapiens OX=9606 GN=NCL PE=1 SV=3	42	11.233	11.0843	11.2648	11.06	11.2301	9.95925	10.0563	9.91845	9.8793	9.74051	0	0.245651	-0.0726131	0.0929923	-0.215841	Large Protein Complex
P49006	MRP_HUMAN	MARCKSL1	MARCKSL1	MARCKS-related protein OS=Homo sapiens OX=9606 GN=MARCKSL1 PE=1 SV=2	9	8.98776	8.81157	8.79778	8.56624	9.04305	7.37995	7.2364	7.44855	7.3255	8.42217	0	0.032632	0.258578	0.367072	0.986921	Plasma membrane
P29966	MARCS_HUMAN	MARCKS	MARCKS	Myristoylated alanine-rich C-kinase substrate OS=Homo sapiens OX=9606 GN=MARCKS PE=1 SV=4	20	10.5295	10.2065	10.5381	10.0822	10.4642	8.09753	7.74141	8.57653	8.45571	8.68916	0	-0.0331483	0.470333	0.805426	0.656855	Nonspecific
P28290	ITPI2_HUMAN	ITPRID2	ITPRID2	Protein ITPRID2 OS=Homo sapiens OX=9606 GN=ITPRID2 PE=1 SV=3	1	4.51709	4.20013	4.00193	4.27667	4.41342	5.68067	5.19345	5.51416	5.14511	5.51338	0	-0.17025	0.348657	-0.295132	-0.0636224	Nonspecific
P18206	VINC_HUMAN	VCL	VCL	Vinculin OS=Homo sapiens OX=9606 GN=VCL PE=1 SV=4	26	10.8022	10.3789	10.5722	10.0829	10.6716	9.14758	9.37162	9.61943	9.01347	9.39456	0	0.647324	0.701902	0.585212	0.377559	Nonspecific
P19404	NDUV2_HUMAN	NDUFV2	NDUFV2	NADH dehydrogenase [ubiquinone] flavoprotein 2, mitochondrial OS=Homo sapiens OX=9606 GN=NDUFV2 PE=1 SV=2	4	7.9989	7.61599	7.75741	7.72113	7.88498	5.34456	4.80443	5.9091	5.86226	6.45334	0	-0.15722	0.806029	0.795464	1.22271	Mitochondrion
Q9UBF2	COPG2_HUMAN	COPG2	COPG2	Coatomer subunit gamma-2 OS=Homo sapiens OX=9606 GN=COPG2 PE=1 SV=1	3	5.34661	4.95204	4.92371	4.88071	5.35214	5.81222	5.97792	6.62019	5.97294	5.89799	0	0.560271	1.23086	0.626609	0.0802361	Large Protein Complex
Q9Y678	COPG1_HUMAN	COPG1	COPG1	Coatomer subunit gamma-1 OS=Homo sapiens OX=9606 GN=COPG1 PE=1 SV=1	18	7.48024	7.12399	7.34073	7.14685	7.30027	8.07832	7.9873	8.67929	8.06001	8.12013	0	0.265231	0.740474	0.31508	0.221783	Large Protein Complex
P49585	PCY1A_HUMAN	PCYT1A	PCYT1A	Choline-phosphate cytidylyltransferase A OS=Homo sapiens OX=9606 GN=PCYT1A PE=1 SV=2	7	6.55295	6.12732	6.48389	5.83764	6.38731	7.31008	8.07426	8.89984	8.09508	7.63581	0	1.18982	1.65883	1.50031	0.491372	Nonspecific
Q7Z7L1	SLN11_HUMAN	SLFN11	SLFN11	Schlafen family member 11 OS=Homo sapiens OX=9606 GN=SLFN11 PE=1 SV=2	4	7.13147	6.95618	7.16378	6.47332	6.86048	6.05162	6.26849	6.99795	6.34757	6.30794	0	0.392158	0.914017	0.954103	0.527314	Nonspecific
P55060	XPO2_HUMAN	CSE1L	CSE1L	Exportin-2 OS=Homo sapiens OX=9606 GN=CSE1L PE=1 SV=3	33	9.64734	9.40079	9.66671	9.29379	9.57169	8.67738	10.6025	11.9579	9.49855	9.26941	0	2.17164	3.26111	1.17472	0.667683	Nonspecific
Q01813	PFKAP_HUMAN	PFKP	PFKP	ATP-dependent 6-phosphofructokinase, platelet type OS=Homo sapiens OX=9606 GN=PFKP PE=1 SV=2	9	6.5577	6.31925	6.34673	6.0085	6.1932	4.33585	5.0107	3.79569	2.11779	3.45285	0	0.913298	-0.329186	-1.66886	-0.518509	Large Protein Complex
P08237	PFKAM_HUMAN	PFKM	PFKM	ATP-dependent 6-phosphofructokinase, muscle type OS=Homo sapiens OX=9606 GN=PFKM PE=1 SV=2	13	8.10361	7.85216	8.25924	7.65251	7.98262	6.17076	5.89395	6.6853	5.60552	5.61174	0	-0.0253578	0.358907	-0.114138	-0.43803	Large Protein Complex
P17858	PFKAL_HUMAN	PFKL	PFKL	ATP-dependent 6-phosphofructokinase, liver type OS=Homo sapiens OX=9606 GN=PFKL PE=1 SV=6	8	8.21826	7.78135	8.03354	7.70627	8.00679	4.94616	4.52877	5.33571	4.39604	4.15883	0	0.0195118	0.574258	-0.0381317	-0.575869	Large Protein Complex
Q53H12	AGK_HUMAN	AGK	AGK	Acylglycerol kinase, mitochondrial OS=Homo sapiens OX=9606 GN=AGK PE=1 SV=2	7	7.45481	7.24984	7.36367	7.22582	7.33608	5.10495	4.91502	5.1966	4.94097	5.78853	0	0.0150358	0.182793	0.0650061	0.802317	Mitochondrion
Q9Y2I8	WDR37_HUMAN	WDR37	WDR37	WD repeat-containing protein 37 OS=Homo sapiens OX=9606 GN=WDR37 PE=1 SV=2	1	3.78161	3.92364	3.92083	3.50304	3.58027	4.1936	4.2951	4.3852	4.36583	4.29191	0	-0.0405319	0.0523827	0.450795	0.29966	Nonspecific
Q8NCG7	DGLB_HUMAN	DAGLB	DAGLB	Sn1-specific diacylglycerol lipase beta OS=Homo sapiens OX=9606 GN=DAGLB PE=1 SV=2	4	3.23452	3.8459	4.24234	4.20011	4.01081	4.43808	6.29451	6.66558	8.04748	7.08817	0	1.24504	1.21967	2.6438	1.8738	Endosome
P06753	TPM3_HUMAN	TPM3	TPM3	Tropomyosin alpha-3 chain OS=Homo sapiens OX=9606 GN=TPM3 PE=1 SV=2	14	8.70415	8.31526	8.48579	8.31902	8.56056	7.83605	7.84289	8.24386	8.50491	8.01682	0	0.395728	0.626162	1.05399	0.324362	Nonspecific
P67936	TPM4_HUMAN	TPM4	TPM4	Tropomyosin alpha-4 chain OS=Homo sapiens OX=9606 GN=TPM4 PE=1 SV=3	5	8.23764	7.94584	8.30768	8.01823	8.26235	7.4247	7.80904	7.6784	8.32913	7.65619	0	0.67614	0.183657	1.12383	0.20678	Nonspecific
Q92616	GCN1_HUMAN	GCN1	GCN1	eIF-2-alpha kinase activator GCN1 OS=Homo sapiens OX=9606 GN=GCN1 PE=1 SV=6	33	8.88178	8.59843	8.72684	8.4569	8.68165	8.16003	9.18529	10.1433	8.30756	8.25389	0	1.30862	2.13819	0.572409	0.293989	Large Protein Complex
Q9UNF0	PACN2_HUMAN	PACSIN2	PACSIN2	Protein kinase C and casein kinase substrate in neurons protein 2 OS=Homo sapiens OX=9606 GN=PACSIN2 PE=1 SV=2	5	9.04501	8.876	8.98239	8.56694	9.02804	7.34383	7.54885	7.88531	7.34742	7.70919	0	0.374025	0.604094	0.481652	0.382333	Large Protein Complex
O60749	SNX2_HUMAN	SNX2	SNX2	Sorting nexin-2 OS=Homo sapiens OX=9606 GN=SNX2 PE=1 SV=2	13	7.80853	7.44506	7.514	7.23259	7.56935	6.66894	7.63607	8.19051	8.24353	9.12294	0	1.33059	1.8161	2.15052	2.69318	Endosome
Q13596	SNX1_HUMAN	SNX1	SNX1	Sorting nexin-1 OS=Homo sapiens OX=9606 GN=SNX1 PE=1 SV=3	6	6.9489	6.61708	6.817	6.32764	6.66849	7.52781	7.44801	7.56708	7.68889	8.07629	0	0.252033	0.171184	0.782356	0.828903	Large Protein Complex
Q7Z6E9	RBBP6_HUMAN	RBBP6	RBBP6	E3 ubiquitin-protein ligase RBBP6 OS=Homo sapiens OX=9606 GN=RBBP6 PE=1 SV=1	20	7.86727	7.67467	7.825	7.85157	7.88625	8.7868	8.64968	9.36556	9.53302	9.19697	0	0.0554787	0.621026	0.761915	0.391189	Nonspecific
P17544	ATF7_HUMAN	ATF7	ATF7	Cyclic AMP-dependent transcription factor ATF-7 OS=Homo sapiens OX=9606 GN=ATF7 PE=1 SV=2	1	5.75576	5.41428	5.62391	5.30022	5.8753	3.67839	3.66696	4.13506	4.63293	5.15031	0	0.330048	0.588513	1.41007	1.35238	Nonspecific
P49916	DNLI3_HUMAN	LIG3	LIG3	DNA ligase 3 OS=Homo sapiens OX=9606 GN=LIG3 PE=1 SV=2	11	8.63009	8.37284	8.50632	8.13303	8.51302	6.89613	6.9898	6.81007	6.72592	6.53523	0	0.350916	0.037713	0.326851	-0.243821	Nonspecific
Q6P1J9	CDC73_HUMAN	CDC73	CDC73	Parafibromin OS=Homo sapiens OX=9606 GN=CDC73 PE=1 SV=1	15	8.52445	7.96491	8.33258	7.9596	8.40379	9.51866	9.27254	9.8087	9.90485	9.70712	0	0.313431	0.481919	0.951049	0.309126	Large Protein Complex
P51452	DUS3_HUMAN	DUSP3	DUSP3	Dual specificity protein phosphatase 3 OS=Homo sapiens OX=9606 GN=DUSP3 PE=1 SV=1	3	5.73418	5.56437	5.85946	5.28649	5.68199	4.2339	4.25166	4.69052	4.94957	4.66643	0	0.18757	0.331341	1.16336	0.484719	Nonspecific
Q96ST3	SIN3A_HUMAN	SIN3A	SIN3A	Paired amphipathic helix protein Sin3a OS=Homo sapiens OX=9606 GN=SIN3A PE=1 SV=2	12	7.05696	6.75926	6.95814	6.5167	6.94603	6.88185	6.41166	7.05439	7.01128	6.9501	0	-0.172486	0.271372	0.669699	0.179181	Nonspecific
O95782	AP2A1_HUMAN	AP2A1	AP2A1	AP-2 complex subunit alpha-1 OS=Homo sapiens OX=9606 GN=AP2A1 PE=1 SV=3	12	8.56062	8.32514	8.34423	8.35617	8.47023	7.98132	7.46352	8.27072	8.53172	9.26593	0	-0.282311	0.505794	0.754862	1.375	Nonspecific
O94973	AP2A2_HUMAN	AP2A2	AP2A2	AP-2 complex subunit alpha-2 OS=Homo sapiens OX=9606 GN=AP2A2 PE=1 SV=2	6	6.05761	5.36841	6.01611	5.63994	5.86043	5.75049	5.34018	5.65628	6.07486	6.62145	0	0.278897	-0.0527114	0.742039	1.06814	Nonspecific
Q15293	RCN1_HUMAN	RCN1	RCN1	Reticulocalbin-1 OS=Homo sapiens OX=9606 GN=RCN1 PE=1 SV=1	12	7.21075	6.92389	7.2281	6.8028	7.18186	7.07503	7.8202	8.21843	8.96329	7.66234	0	1.03204	1.12605	2.29621	0.616202	ER
O60784	TOM1_HUMAN	TOM1	TOM1	Target of Myb protein 1 OS=Homo sapiens OX=9606 GN=TOM1 PE=1 SV=2	3	3.79514	3.64435	3.7204	3.6254	3.591	4.22595	3.87587	4.63939	4.93192	5.36557	0	-0.199294	0.48818	0.87571	1.34376	Nonspecific
Q1ED39	KNOP1_HUMAN	KNOP1	KNOP1	Lysine-rich nucleolar protein 1 OS=Homo sapiens OX=9606 GN=KNOP1 PE=1 SV=1	7	6.34082	6.19684	6.37032	6.26093	6.44444	7.81197	7.5166	8.08463	8.25601	7.31786	0	-0.151388	0.243163	0.523933	-0.597728	Nonspecific
P12270	TPR_HUMAN	TPR	TPR	Nucleoprotein TPR OS=Homo sapiens OX=9606 GN=TPR PE=1 SV=3	29	9.67269	9.33275	9.40258	9.35295	9.46623	9.2148	9.0095	9.78369	9.70986	9.37632	0	0.134637	0.839005	0.814803	0.367977	Nonspecific
Q6VMQ6	MCAF1_HUMAN	ATF7IP	ATF7IP	Activating transcription factor 7-interacting protein 1 OS=Homo sapiens OX=9606 GN=ATF7IP PE=1 SV=3	6	5.69675	5.48033	6.03	5.67402	5.67609	6.09525	6.0819	6.91688	6.78074	6.4461	0	0.203077	0.488385	0.708232	0.371512	Nonspecific
Q9NU22	MDN1_HUMAN	MDN1	MDN1	Midasin OS=Homo sapiens OX=9606 GN=MDN1 PE=1 SV=2	18	8.31367	7.93833	8.16155	8.11885	8.22609	7.05539	7.04593	8.12996	7.47196	7.40114	0	0.365889	1.22669	0.611393	0.433327	Large Protein Complex
P80723	BASP1_HUMAN	BASP1	BASP1	Brain acid soluble protein 1 OS=Homo sapiens OX=9606 GN=BASP1 PE=1 SV=2	10	8.09924	7.42318	6.87472	7.01819	8.25145	7.37056	6.67659	7.65348	8.15605	9.04723	0	-0.0179106	1.50743	1.86654	1.52446	Plasma membrane
Q8N163	CCAR2_HUMAN	CCAR2	CCAR2	Cell cycle and apoptosis regulator protein 2 OS=Homo sapiens OX=9606 GN=CCAR2 PE=1 SV=2	24	9.43038	9.29379	9.32377	9.24215	9.32719	10.0053	9.24456	9.90578	9.28413	9.5924	0	-0.624181	0.00706022	-0.532961	-0.309735	Nonspecific
P55884	EIF3B_HUMAN	EIF3B	EIF3B	Eukaryotic translation initiation factor 3 subunit B OS=Homo sapiens OX=9606 GN=EIF3B PE=1 SV=3	17	8.78725	8.49591	8.62357	8.43944	8.61663	7.91374	7.77182	7.92304	8.10135	7.49522	0	0.149416	0.172975	0.535408	-0.247899	Large Protein Complex
P35240	MERL_HUMAN	NF2	NF2	Merlin OS=Homo sapiens OX=9606 GN=NF2 PE=1 SV=1	3	4.34366	4.30433	4.62153	3.6869	4.24463	4.01705	4.06907	4.54548	4.55735	3.46392	0	0.091354	0.250558	1.19705	-0.454097	Plasma membrane
Q14680	MELK_HUMAN	MELK	MELK	Maternal embryonic leucine zipper kinase OS=Homo sapiens OX=9606 GN=MELK PE=1 SV=3	6	6.41244	5.90144	6.24195	5.82238	6.22221	7.67201	7.36463	7.99635	7.78026	7.73955	0	0.203625	0.494837	0.698314	0.257777	Large Protein Complex
Q12929	EPS8_HUMAN	EPS8	EPS8	Epidermal growth factor receptor kinase substrate 8 OS=Homo sapiens OX=9606 GN=EPS8 PE=1 SV=1	5	4.01601	3.89041	4.59134	3.13878	3.69161	5.3232	4.97215	5.47041	4.98413	4.79523	0	-0.225453	-0.428123	0.538162	-0.203572	Nonspecific
O00512	BCL9_HUMAN	BCL9	BCL9	B-cell CLL/lymphoma 9 protein OS=Homo sapiens OX=9606 GN=BCL9 PE=1 SV=4	4	4.67069	4.62355	4.77365	4.25148	4.76327	6.88905	6.59084	6.48134	6.86851	6.57453	0	-0.251055	-0.510665	0.398675	-0.407091	Nonspecific
Q08211	DHX9_HUMAN	DHX9	DHX9	ATP-dependent RNA helicase A OS=Homo sapiens OX=9606 GN=DHX9 PE=1 SV=4	29	9.91769	9.59499	9.87778	9.60625	9.94224	7.51882	7.47454	8.08489	7.78275	7.69427	0	0.278419	0.605978	0.57537	0.150904	Large Protein Complex
P06454	PTMA_HUMAN	PTMA	PTMA	Prothymosin alpha OS=Homo sapiens OX=9606 GN=PTMA PE=1 SV=2	2	3.74685	3.42235	2.19164	2.80341	2.62051	3.88736	2.69914	3.70499	3.63902	5.01971	0	-0.863727	1.37284	0.695108	2.25868	Nonspecific
Q9Y2A7	NCKP1_HUMAN	NCKAP1	NCKAP1	Nck-associated protein 1 OS=Homo sapiens OX=9606 GN=NCKAP1 PE=1 SV=1	10	7.67922	7.42567	7.45644	7.2322	7.66565	7.63922	7.54622	8.41932	7.8532	7.91282	0	0.160541	1.00288	0.660998	0.28717	Large Protein Complex
Q9NW82	WDR70_HUMAN	WDR70	WDR70	WD repeat-containing protein 70 OS=Homo sapiens OX=9606 GN=WDR70 PE=1 SV=1	13	6.99426	6.75728	6.96301	6.48505	6.68954	8.516	8.2796	8.80736	8.92944	8.40554	0	0.000583526	0.322616	0.922656	0.194268	Large Protein Complex
Q9P2B4	CT2NL_HUMAN	CTTNBP2NL	CTTNBP2NL	CTTNBP2 N-terminal-like protein OS=Homo sapiens OX=9606 GN=CTTNBP2NL PE=1 SV=2	5	5.66469	5.63682	5.65666	5.75041	5.82584	6.88651	6.45527	7.25004	6.75421	7.03636	0	-0.403377	0.371563	-0.218023	-0.0113017	Large Protein Complex
P11586	C1TC_HUMAN	MTHFD1	MTHFD1	C-1-tetrahydrofolate synthase, cytoplasmic OS=Homo sapiens OX=9606 GN=MTHFD1 PE=1 SV=3	34	10.4593	10.0589	10.1938	9.80681	10.1872	8.35661	7.97845	8.33959	7.81461	7.86903	0	0.022293	0.248515	0.110532	-0.215403	Large Protein Complex
Q6UB35	C1TM_HUMAN	MTHFD1L	MTHFD1L	Monofunctional C1-tetrahydrofolate synthase, mitochondrial OS=Homo sapiens OX=9606 GN=MTHFD1L PE=1 SV=1	15	8.99849	8.57584	8.88053	8.5662	8.84897	6.38549	5.88398	6.34826	6.39448	6.7593	0	-0.0788604	0.0807358	0.441284	0.523337	Mitochondrion
Q8WUM4	PDC6I_HUMAN	PDCD6IP	PDCD6IP	Programmed cell death 6-interacting protein OS=Homo sapiens OX=9606 GN=PDCD6IP PE=1 SV=1	29	10.6414	10.3325	10.3366	10.141	10.4167	8.6166	8.76435	9.73186	9.05718	9.3026	0	0.456606	1.42002	0.940966	0.910696	Nonspecific
Q05655	KPCD_HUMAN	PRKCD	PRKCD	Protein kinase C delta type OS=Homo sapiens OX=9606 GN=PRKCD PE=1 SV=2	8	6.66784	6.6674	6.55608	6.45821	6.65723	5.80836	5.59802	6.49126	7.45251	6.3235	0	-0.2099	0.794648	1.85378	0.525748	Nonspecific
Q8WUB8	PHF10_HUMAN	PHF10	PHF10	PHD finger protein 10 OS=Homo sapiens OX=9606 GN=PHF10 PE=1 SV=3	3	6.0194	5.68671	5.98526	5.84806	5.98189	6.66377	6.26048	6.91998	6.58044	6.41665	0	-0.070599	0.290359	0.0880118	-0.209605	Large Protein Complex
Q9NW13	RBM28_HUMAN	RBM28	RBM28	RNA-binding protein 28 OS=Homo sapiens OX=9606 GN=RBM28 PE=1 SV=3	6	7.10832	7.26863	7.17385	7.20423	7.32591	7.57852	7.31742	7.68024	7.18526	7.41329	0	-0.42141	0.0361922	-0.489168	-0.382819	Large Protein Complex
Q9HCS7	SYF1_HUMAN	XAB2	XAB2	Pre-mRNA-splicing factor SYF1 OS=Homo sapiens OX=9606 GN=XAB2 PE=1 SV=2	12	7.67186	7.47081	7.43384	7.27981	7.49961	7.2989	7.20253	7.64838	7.25257	7.47659	0	0.104683	0.587498	0.345719	0.349941	Large Protein Complex
Q5VYK3	ECM29_HUMAN	ECPAS	ECPAS	Proteasome adapter and scaffold protein ECM29 OS=Homo sapiens OX=9606 GN=ECPAS PE=1 SV=2	20	9.25824	8.81304	9.10236	8.84344	9.1364	7.57691	8.37545	9.58786	7.9143	8.34104	0	1.24375	2.16683	0.752187	0.885975	Nonspecific
Q9NVM6	DJC17_HUMAN	DNAJC17	DNAJC17	DnaJ homolog subfamily C member 17 OS=Homo sapiens OX=9606 GN=DNAJC17 PE=1 SV=1	3	5.81041	4.72235	5.20133	4.82901	4.97484	5.62797	5.29186	5.40764	5.67818	5.45155	0	0.751956	0.388755	1.03162	0.65916	Large Protein Complex
Q9UHV9	PFD2_HUMAN	PFDN2	PFDN2	Prefoldin subunit 2 OS=Homo sapiens OX=9606 GN=PFDN2 PE=1 SV=1	8	6.33952	6.114	6.24265	6.05008	6.25325	6.08489	6.05569	6.56223	6.48051	6.2087	0	0.196313	0.574214	0.685064	0.210082	Large Protein Complex
P00390	GSHR_HUMAN	GSR	GSR	Glutathione reductase, mitochondrial OS=Homo sapiens OX=9606 GN=GSR PE=1 SV=2	16	8.35401	8.36925	8.24163	8.03132	8.24393	7.20538	6.52302	6.87557	6.08151	6.70162	0	-0.697608	-0.21743	-0.801187	-0.393684	Mitochondrion
P35232	PHB_HUMAN	PHB	PHB	Prohibitin OS=Homo sapiens OX=9606 GN=PHB PE=1 SV=1	13	8.67275	8.15096	8.51296	8.26837	8.4781	6.43844	5.08888	5.90687	6.38383	7.00528	0	-0.827767	-0.371779	0.349767	0.761492	Mitochondrion
O94822	LTN1_HUMAN	LTN1	LTN1	E3 ubiquitin-protein ligase listerin OS=Homo sapiens OX=9606 GN=LTN1 PE=1 SV=6	9	7.78259	7.48695	7.68443	7.28437	7.5993	6.73709	7.46429	8.50121	7.30488	6.84765	0	1.02285	1.86229	1.06601	0.293851	Nonspecific
P05023	AT1A1_HUMAN	ATP1A1	ATP1A1	Sodium/potassium-transporting ATPase subunit alpha-1 OS=Homo sapiens OX=9606 GN=ATP1A1 PE=1 SV=1	46	9.90458	9.86615	10.0438	10.0618	10.0789	9.40703	9.19572	9.65158	10.0112	10.2273	0	-0.172879	0.105329	0.446886	0.645862	Plasma membrane
Q5JVF3	PCID2_HUMAN	PCID2	PCID2	PCI domain-containing protein 2 OS=Homo sapiens OX=9606 GN=PCID2 PE=1 SV=2	5	5.03265	4.86018	4.35752	4.68146	4.72483	2.74819	2.16943	3.51146	2.53726	2.78073	0	-0.406303	1.43838	0.140253	0.340356	Large Protein Complex
Q9UG01	IF172_HUMAN	IFT172	IFT172	Intraflagellar transport protein 172 homolog OS=Homo sapiens OX=9606 GN=IFT172 PE=1 SV=2	1	4.33989	4.33522	4.36531	3.74865	4.15981	3.89058	4.10653	3.81671	3.58275	4.1281	0	0.220616	-0.0992995	0.283397	0.417591	Nonspecific
P33176	KINH_HUMAN	KIF5B	KIF5B	Kinesin-1 heavy chain OS=Homo sapiens OX=9606 GN=KIF5B PE=1 SV=1	39	10.0846	9.799	9.98739	9.6857	9.94164	9.76444	9.64328	10.3107	9.9736	10.2068	0	0.164481	0.643546	0.608101	0.585377	Large Protein Complex
O75909	CCNK_HUMAN	CCNK	CCNK	Cyclin-K OS=Homo sapiens OX=9606 GN=CCNK PE=1 SV=2	7	6.38514	6.13806	6.4169	5.93174	6.46847	8.88373	8.67521	8.91123	8.92092	8.87283	0	0.0385595	-0.00425184	0.49059	-0.0942221	Large Protein Complex
Q9C0C2	TB182_HUMAN	TNKS1BP1	TNKS1BP1	182 kDa tankyrase-1-binding protein OS=Homo sapiens OX=9606 GN=TNKS1BP1 PE=1 SV=4	22	7.95354	7.53598	7.76168	7.5251	7.84916	8.68926	8.28337	9.06529	8.93547	8.89695	0	0.0116707	0.567898	0.674661	0.312079	Large Protein Complex
Q9UHD8	SEPT9_HUMAN	2021-09-09	SEPTIN9	Septin-9 OS=Homo sapiens OX=9606 GN=SEPT9 PE=1 SV=2	17	8.70757	8.48497	8.7199	8.42096	8.72601	9.63704	9.20187	9.61525	9.58597	9.5506	0	-0.212559	-0.0341072	0.235544	-0.104874	Large Protein Complex
Q9NVA2	SEP11_HUMAN	2021-09-11	SEPTIN11	Septin-11 OS=Homo sapiens OX=9606 GN=SEPT11 PE=1 SV=3	5	6.68664	6.29926	6.41206	5.8937	6.67717	6.44473	6.29133	6.60197	6.82462	6.5896	0	0.233984	0.431823	1.17283	0.154344	Large Protein Complex
Q16181	SEPT7_HUMAN	2021-09-07	SEPTIN7	Septin-7 OS=Homo sapiens OX=9606 GN=SEPT7 PE=1 SV=2	12	9.34814	8.90358	9.11819	8.76766	9.15914	8.62896	8.12351	8.96597	8.80772	8.71192	0	-0.0608912	0.566961	0.759241	0.271968	Large Protein Complex
Q14141	SEPT6_HUMAN	2021-09-06	SEPTIN6	Septin-6 OS=Homo sapiens OX=9606 GN=SEPT6 PE=1 SV=4	7	7.60341	7.33476	7.38287	7.19632	7.53585	7.49292	7.19325	7.82689	7.70354	7.56948	0	-0.031023	0.554503	0.617708	0.144125	Large Protein Complex
Q92599	SEPT8_HUMAN	2021-09-08	SEPTIN8	Septin-8 OS=Homo sapiens OX=9606 GN=SEPT8 PE=1 SV=4	10	6.40003	6.21567	6.1449	5.94289	6.35635	6.40758	6.05238	7.13727	6.66199	6.61348	0	-0.170823	0.984826	0.711563	0.249584	Nonspecific
Q8IXQ3	CI040_HUMAN	C9orf40	C9orf40	Uncharacterized protein C9orf40 OS=Homo sapiens OX=9606 GN=C9orf40 PE=1 SV=1	1	2.57156	2.38346	1.84822	2.03952	0.961497	4.8056	5.29582	5.23834	5.22655	3.6439	0	0.678327	1.15608	0.952986	0.448368	Nonspecific
Q01780	EXOSX_HUMAN	EXOSC10	EXOSC10	Exosome component 10 OS=Homo sapiens OX=9606 GN=EXOSC10 PE=1 SV=2	17	8.43777	8.0392	8.03877	8.00413	8.16082	7.10767	6.83164	7.67697	7.48059	7.39613	0	0.122534	0.968303	0.806559	0.565416	Nonspecific
P49327	FAS_HUMAN	FASN	FASN	Fatty acid synthase OS=Homo sapiens OX=9606 GN=FASN PE=1 SV=3	38	9.9426	9.73622	9.80819	9.78882	9.74545	9.07694	8.96631	9.74373	9.10256	9.1442	0	0.0957567	0.801204	0.179399	0.264417	Large Protein Complex
P28340	DPOD1_HUMAN	POLD1	POLD1	DNA polymerase delta catalytic subunit OS=Homo sapiens OX=9606 GN=POLD1 PE=1 SV=2	16	8.93697	8.53216	8.55918	8.43974	8.68498	7.86168	8.16	8.92541	8.43453	8.1661	0	0.703136	1.44152	1.07008	0.55641	Large Protein Complex
Q9NS91	RAD18_HUMAN	RAD18	RAD18	E3 ubiquitin-protein ligase RAD18 OS=Homo sapiens OX=9606 GN=RAD18 PE=1 SV=2	3	4.97747	4.78425	5.04988	4.86435	5.05998	4.85542	4.76197	5.40445	5.36133	4.81665	0	0.0997742	0.476619	0.619027	-0.121276	Nonspecific
O76021	RL1D1_HUMAN	RSL1D1	RSL1D1	Ribosomal L1 domain-containing protein 1 OS=Homo sapiens OX=9606 GN=RSL1D1 PE=1 SV=3	15	9.42456	9.27441	9.55685	9.44447	9.48825	5.41911	5.517	6.15283	6.10688	6.02513	0	0.24804	0.601434	0.667859	0.542336	Nonspecific
P35606	COPB2_HUMAN	COPB2	COPB2	Coatomer subunit beta' OS=Homo sapiens OX=9606 GN=COPB2 PE=1 SV=2	18	8.72325	8.38908	8.49011	8.25777	8.52829	9.33927	9.17625	9.89807	9.59128	9.61693	0	0.171147	0.791936	0.717482	0.472614	Large Protein Complex
P53985	MOT1_HUMAN	SLC16A1	SLC16A1	Monocarboxylate transporter 1 OS=Homo sapiens OX=9606 GN=SLC16A1 PE=1 SV=3	5	8.69274	8.31309	8.90552	8.33835	8.69741	7.29875	7.12076	7.11383	8.29254	8.40135	0	0.201652	-0.397709	1.34817	1.09793	Plasma membrane
Q709C8	VP13C_HUMAN	VPS13C	VPS13C	Vacuolar protein sorting-associated protein 13C OS=Homo sapiens OX=9606 GN=VPS13C PE=1 SV=1	23	6.32	5.51604	5.87795	5.57781	5.72161	9.2661	9.18172	10.8367	7.97479	10.8089	0	0.719583	2.01269	-0.549125	2.1412	Large Protein Complex
Q9Y487	VPP2_HUMAN	ATP6V0A2	ATP6V0A2	V-type proton ATPase 116 kDa subunit a isoform 2 OS=Homo sapiens OX=9606 GN=ATP6V0A2 PE=1 SV=2	8	5.67203	5.57477	5.91686	5.93224	5.73025	6.43206	6.42533	6.769	9.43914	9.02834	0	0.0905339	0.0921251	2.74689	2.53807	Nonspecific
Q93050	VPP1_HUMAN	ATP6V0A1	ATP6V0A1	V-type proton ATPase 116 kDa subunit a isoform 1 OS=Homo sapiens OX=9606 GN=ATP6V0A1 PE=1 SV=3	7	4.9286	5.39509	5.30745	5.14215	5.00367	5.8282	5.82979	7.03087	8.21555	9.03663	0	-0.464897	0.82382	2.1738	3.13336	Endosome
Q9Y5Q9	TF3C3_HUMAN	GTF3C3	GTF3C3	General transcription factor 3C polypeptide 3 OS=Homo sapiens OX=9606 GN=GTF3C3 PE=1 SV=1	10	7.81858	7.35339	7.51411	7.37803	7.61996	4.83188	4.6409	5.75632	5.082	4.7273	0	0.274205	1.22891	0.690669	0.0940364	Large Protein Complex
Q9P032	NDUF4_HUMAN	NDUFAF4	NDUFAF4	NADH dehydrogenase [ubiquinone] 1 alpha subcomplex assembly factor 4 OS=Homo sapiens OX=9606 GN=NDUFAF4 PE=1 SV=1	7	7.96447	7.80952	8.13351	7.84755	7.79882	6.51643	6.41913	7.15496	7.08978	7.12718	0	0.057644	0.469488	0.690267	0.776393	Nonspecific
Q9GZS1	RPA49_HUMAN	POLR1E	POLR1E	DNA-directed RNA polymerase I subunit RPA49 OS=Homo sapiens OX=9606 GN=POLR1E PE=1 SV=3	3	5.05751	4.99458	4.68408	4.67694	4.83062	4.02259	3.45914	4.66763	4.25911	4.55857	0	-0.500515	1.01846	0.617092	0.76287	Large Protein Complex
Q15633	TRBP2_HUMAN	TARBP2	TARBP2	RISC-loading complex subunit TARBP2 OS=Homo sapiens OX=9606 GN=TARBP2 PE=1 SV=3	1	4.17176	3.97681	4.2095	3.68978	4.39927	3.70527	4.04127	3.86127	4.33251	4.15914	0	0.530946	0.118259	1.10922	0.226359	Large Protein Complex
Q8NCM8	DYHC2_HUMAN	DYNC2H1	DYNC2H1	Cytoplasmic dynein 2 heavy chain 1 OS=Homo sapiens OX=9606 GN=DYNC2H1 PE=1 SV=4	10	6.41946	6.11021	6.34019	5.80608	6.18591	7.45534	7.1629	7.57453	6.67402	7.14251	0	0.0168176	0.198451	-0.16794	-0.0792874	Nonspecific
P52272	HNRPM_HUMAN	HNRNPM	HNRNPM	Heterogeneous nuclear ribonucleoprotein M OS=Homo sapiens OX=9606 GN=HNRNPM PE=1 SV=3	32	9.87884	9.87688	9.75922	9.79063	9.80348	10.9597	10.4881	11.3307	10.806	11.146	0	-0.469579	0.490702	-0.065454	0.261698	Large Protein Complex
Q7Z4V5	HDGR2_HUMAN	HDGFL2	HDGFL2	Hepatoma-derived growth factor-related protein 2 OS=Homo sapiens OX=9606 GN=HDGFL2 PE=1 SV=1	5	8.24903	8.13622	8.1101	8.01951	8.14812	6.52738	6.13762	6.26681	6.16721	6.28611	0	-0.27695	-0.121645	-0.130655	-0.140357	Nonspecific
P51858	HDGF_HUMAN	HDGF	HDGF	Hepatoma-derived growth factor OS=Homo sapiens OX=9606 GN=HDGF PE=1 SV=1	12	9.24327	9.1203	9.19704	8.9456	9.16205	7.01367	6.58183	7.00143	6.90079	6.88148	0	-0.308874	0.033981	0.184791	-0.0509779	Nonspecific
Q9Y3E1	HDGR3_HUMAN	HDGFL3	HDGFL3	Hepatoma-derived growth factor-related protein 3 OS=Homo sapiens OX=9606 GN=HDGFL3 PE=1 SV=1	2	6.07601	5.42563	5.4344	5.48505	5.69699	2.89472	2.34248	3.31343	3.76914	3.14976	0	0.0981327	1.06031	1.46537	0.634053	Nonspecific
O75475	PSIP1_HUMAN	PSIP1	PSIP1	PC4 and SFRS1-interacting protein OS=Homo sapiens OX=9606 GN=PSIP1 PE=1 SV=1	9	9.39661	9.30871	9.19274	9.22362	9.228	7.84527	7.32934	7.92176	7.75993	7.79006	0	-0.42803	0.280364	0.0876572	0.113395	Nonspecific
Q9NVZ3	NECP2_HUMAN	NECAP2	NECAP2	Adaptin ear-binding coat-associated protein 2 OS=Homo sapiens OX=9606 GN=NECAP2 PE=1 SV=1	1	3.60039	2.54528	3.76119	3.16397	3.36101	3.67421	3.30787	4.87343	5.00165	4.30565	0	0.68877	1.03842	1.76386	0.870816	Nonspecific
Q13045	FLII_HUMAN	FLII	FLII	Protein flightless-1 homolog OS=Homo sapiens OX=9606 GN=FLII PE=1 SV=2	15	7.33559	7.08385	7.02656	6.78875	7.03293	8.12547	7.81689	8.08268	7.64646	7.90633	0	-0.0568474	0.266236	0.0678235	0.0835147	Large Protein Complex
P27708	PYR1_HUMAN	CAD	CAD	CAD protein OS=Homo sapiens OX=9606 GN=CAD PE=1 SV=3	24	9.28359	9.09837	9.35949	9.02506	9.28014	9.83054	9.40538	10.1362	9.25805	9.46859	0	-0.239933	0.229786	-0.313968	-0.358503	Large Protein Complex
P31483	TIA1_HUMAN	TIA1	TIA1	Nucleolysin TIA-1 isoform p40 OS=Homo sapiens OX=9606 GN=TIA1 PE=1 SV=3	3	5.14605	4.77555	4.73825	4.46645	4.88965	3.37273	4.21792	3.99183	4.73258	4.26766	0	1.21569	1.0269	2.03946	1.15133	Nonspecific
Q01085	TIAR_HUMAN	TIAL1	TIAL1	Nucleolysin TIAR OS=Homo sapiens OX=9606 GN=TIAL1 PE=1 SV=1	6	6.65945	6.44243	6.69079	6.37999	6.7175	5.54871	5.38817	6.10133	6.52944	5.61452	0	0.056487	0.521284	1.2602	0.00776308	Large Protein Complex
O43353	RIPK2_HUMAN	RIPK2	RIPK2	Receptor-interacting serine/threonine-protein kinase 2 OS=Homo sapiens OX=9606 GN=RIPK2 PE=1 SV=2	5	4.92794	4.716	4.88867	5.00343	4.82834	5.64004	5.33314	6.30094	6.03918	5.77975	0	-0.094959	0.700172	0.323653	0.239308	Nonspecific
P62258	1433E_HUMAN	YWHAE	YWHAE	14-3-3 protein epsilon OS=Homo sapiens OX=9606 GN=YWHAE PE=1 SV=1	16	9.86872	9.40973	9.63402	9.27824	9.58113	7.68112	7.72497	8.18752	8.09675	8.05043	0	0.502847	0.741104	1.00611	0.656901	Large Protein Complex
Q04917	1433F_HUMAN	YWHAH	YWHAH	14-3-3 protein eta OS=Homo sapiens OX=9606 GN=YWHAH PE=1 SV=4	11	8.76375	8.24801	8.37695	8.24134	8.32244	6.04646	5.76849	7.10875	6.29978	6.77405	0	0.237765	1.44909	0.775727	1.1689	Large Protein Complex
P27348	1433T_HUMAN	YWHAQ	YWHAQ	14-3-3 protein theta OS=Homo sapiens OX=9606 GN=YWHAQ PE=1 SV=1	9	8.40951	8.20598	8.37501	8.059	8.32686	6.79204	6.7707	6.41626	5.8983	5.92007	0	0.182183	-0.341284	-0.543228	-0.789315	Large Protein Complex
P31946	1433B_HUMAN	YWHAB	YWHAB	14-3-3 protein beta/alpha OS=Homo sapiens OX=9606 GN=YWHAB PE=1 SV=3	9	9.71386	9.34554	9.58685	9.10911	9.52569	7.30128	6.89973	8.17009	7.72548	7.85939	0	-0.0332301	0.995816	1.02894	0.74628	Large Protein Complex
P61981	1433G_HUMAN	YWHAG	YWHAG	14-3-3 protein gamma OS=Homo sapiens OX=9606 GN=YWHAG PE=1 SV=2	14	9.00477	9.0103	8.93166	8.94284	8.94458	7.21268	6.79483	7.89619	7.05491	7.40377	0	-0.423381	0.756614	-0.0958344	0.251282	Large Protein Complex
P63104	1433Z_HUMAN	YWHAZ	YWHAZ	14-3-3 protein zeta/delta OS=Homo sapiens OX=9606 GN=YWHAZ PE=1 SV=1	31	8.99411	8.67171	8.86875	8.50118	8.82699	7.447	7.26366	7.48161	7.16771	7.36101	0	0.139066	0.159961	0.213642	0.0811245	Large Protein Complex
P49257	LMAN1_HUMAN	LMAN1	LMAN1	Protein ERGIC-53 OS=Homo sapiens OX=9606 GN=LMAN1 PE=1 SV=2	10	6.41687	6.19314	6.42059	6.21477	6.3084	7.28358	8.30038	8.20869	9.03006	7.57341	0	1.24053	0.921385	1.94858	0.398304	Nonspecific
O00273	DFFA_HUMAN	DFFA	DFFA	DNA fragmentation factor subunit alpha OS=Homo sapiens OX=9606 GN=DFFA PE=1 SV=1	10	7.80601	7.71348	8.04357	7.57681	7.89077	6.75526	6.96161	7.54176	7.32686	7.11617	0	0.298883	0.548935	0.800798	0.276145	Nonspecific
Q9UQ35	SRRM2_HUMAN	SRRM2	SRRM2	Serine/arginine repetitive matrix protein 2 OS=Homo sapiens OX=9606 GN=SRRM2 PE=1 SV=2	31	7.23963	7.15238	7.3642	7.17058	7.36293	9.23296	8.98237	9.80004	9.89374	9.61679	0	-0.163333	0.442513	0.729832	0.26053	Nonspecific
P31040	SDHA_HUMAN	SDHA	SDHA	Succinate dehydrogenase [ubiquinone] flavoprotein subunit, mitochondrial OS=Homo sapiens OX=9606 GN=SDHA PE=1 SV=2	24	9.02671	8.84156	8.86975	8.98555	8.9946	7.56624	7.70339	7.64815	7.75353	7.87719	0	0.322292	0.238863	0.228441	0.343045	Mitochondrion
P04406	G3P_HUMAN	GAPDH	GAPDH	Glyceraldehyde-3-phosphate dehydrogenase OS=Homo sapiens OX=9606 GN=GAPDH PE=1 SV=3	36	11.4091	11.3734	11.4258	11.2332	11.3259	9.64088	9.50437	9.76596	9.16208	9.51228	0	-0.10076	0.108372	-0.302881	-0.0453513	Nonspecific
Q4KMQ2	ANO6_HUMAN	ANO6	ANO6	Anoctamin-6 OS=Homo sapiens OX=9606 GN=ANO6 PE=1 SV=2	3	5.54447	5.28436	5.76879	5.47762	5.48343	5.62793	5.5043	6.67153	6.73215	7.86016	0	0.136486	0.819288	1.17107	2.29327	Plasma membrane
O95104	SFR15_HUMAN	SCAF4	SCAF4	Splicing factor, arginine/serine-rich 15 OS=Homo sapiens OX=9606 GN=SCAF4 PE=1 SV=3	12	6.22173	5.93389	6.1417	6.10956	6.24695	6.90531	6.72721	7.83413	7.75517	7.33439	0	0.109734	1.00884	0.96202	0.403853	Large Protein Complex
Q9UPN6	SCAF8_HUMAN	SCAF8	SCAF8	Protein SCAF8 OS=Homo sapiens OX=9606 GN=SCAF8 PE=1 SV=1	11	5.78369	5.59563	5.52168	5.31581	5.69644	7.40705	7.28912	7.99879	7.79285	7.64287	0	0.0701387	0.853758	0.85368	0.323076	Nonspecific
Q8WX93	PALLD_HUMAN	PALLD	PALLD	Palladin OS=Homo sapiens OX=9606 GN=PALLD PE=1 SV=3	8	5.56274	4.73564	5.02308	4.592	5.1375	7.67824	6.91116	7.08605	7.30934	6.92766	0	0.0600251	-0.0525245	0.601846	-0.325338	Nonspecific
Q9UBI1	COMD3_HUMAN	COMMD3	COMMD3	COMM domain-containing protein 3 OS=Homo sapiens OX=9606 GN=COMMD3 PE=1 SV=1	4	4.13041	3.87797	4.18943	3.37832	3.07426	4.47481	3.80143	4.62203	3.54898	4.35894	0	-0.420943	0.0881987	-0.173739	0.940275	Nonspecific
Q86XP3	DDX42_HUMAN	DDX42	DDX42	ATP-dependent RNA helicase DDX42 OS=Homo sapiens OX=9606 GN=DDX42 PE=1 SV=1	17	8.674	8.3488	8.4419	8.20675	8.44841	8.49564	8.34587	9.10269	9.12403	8.95861	0	0.175431	0.839147	1.09563	0.688559	Large Protein Complex
Q13123	RED_HUMAN	IK	IK	Protein Red OS=Homo sapiens OX=9606 GN=IK PE=1 SV=3	6	4.82865	4.87865	4.58776	4.81313	4.55276	6.16227	5.67112	6.41389	6.13126	6.46004	0	-0.541149	0.492516	-0.015489	0.573657	Large Protein Complex
Q96CT7	CC124_HUMAN	CCDC124	CCDC124	Coiled-coil domain-containing protein 124 OS=Homo sapiens OX=9606 GN=CCDC124 PE=1 SV=1	9	7.5989	7.09522	7.50856	7.00528	7.22875	7.95697	7.81985	8.04082	8.37509	7.902	0	0.366562	0.174193	1.01174	0.315182	Nonspecific
Q9UHY7	ENOPH_HUMAN	ENOPH1	ENOPH1	Enolase-phosphatase E1 OS=Homo sapiens OX=9606 GN=ENOPH1 PE=1 SV=1	2	6.71166	6.67291	6.95457	6.26877	6.65531	4.34651	4.41606	4.56465	4.51	4.13256	0	0.108307	-0.0247661	0.606377	-0.157599	Nonspecific
Q7Z6Z7	HUWE1_HUMAN	HUWE1	HUWE1	E3 ubiquitin-protein ligase HUWE1 OS=Homo sapiens OX=9606 GN=HUWE1 PE=1 SV=3	27	8.49955	8.4205	8.59082	8.15969	8.44491	8.94928	9.03833	9.70579	8.69267	9.10444	0	0.168099	0.665247	0.083256	0.209808	Large Protein Complex
P19623	SPEE_HUMAN	SRM	SRM	Spermidine synthase OS=Homo sapiens OX=9606 GN=SRM PE=1 SV=1	7	7.31471	7.07686	7.18067	6.99588	7.22936	4.49671	4.55396	4.65804	4.92496	4.49076	0	0.295098	0.295375	0.747085	0.0794058	Nonspecific
Q96D46	NMD3_HUMAN	NMD3	NMD3	60S ribosomal export protein NMD3 OS=Homo sapiens OX=9606 GN=NMD3 PE=1 SV=1	10	7.94554	7.74819	8.00429	7.42428	7.83865	6.79395	7.40865	7.50705	7.44665	7.16318	0	0.812056	0.654351	1.17396	0.476117	Nonspecific
P46379	BAG6_HUMAN	BAG6	BAG6	Large proline-rich protein BAG6 OS=Homo sapiens OX=9606 GN=BAG6 PE=1 SV=2	12	5.67103	5.27412	5.05789	5.38881	5.24154	5.37636	8.50959	11.3201	7.67492	5.3986	0	3.53014	6.55691	2.58078	0.451728	Large Protein Complex
Q9NSD9	SYFB_HUMAN	FARSB	FARSB	Phenylalanine--tRNA ligase beta subunit OS=Homo sapiens OX=9606 GN=FARSB PE=1 SV=3	14	8.91484	8.35952	8.52384	8.33458	8.57815	6.05711	5.99398	6.70914	6.33088	6.17292	0	0.492188	1.04303	0.854031	0.452503	Large Protein Complex
P52758	RIDA_HUMAN	RIDA	RIDA	2-iminobutanoate/2-iminopropanoate deaminase OS=Homo sapiens OX=9606 GN=RIDA PE=1 SV=1	3	6.0029	5.57535	6.12426	5.5869	6.00114	2.74635	2.2248	3.37875	3.19227	2.91568	0	-0.093997	0.511041	0.861911	0.171087	Mitochondrion
Q3LXA3	TKFC_HUMAN	TKFC	TKFC	Triokinase/FMN cyclase OS=Homo sapiens OX=9606 GN=TKFC PE=1 SV=2	6	5.64755	4.9118	5.10023	4.57833	5.29805	3.35504	6.87078	7.88039	3.85816	3.82144	0	4.25149	5.07266	1.57233	0.815895	Nonspecific
O75150	BRE1B_HUMAN	RNF40	RNF40	E3 ubiquitin-protein ligase BRE1B OS=Homo sapiens OX=9606 GN=RNF40 PE=1 SV=5	15	7.64862	7.73324	7.86745	7.54026	7.77181	8.52664	8.34324	8.90104	8.53869	8.64075	0	-0.268019	0.155566	0.120402	-0.00908194	Large Protein Complex
Q5VTR2	BRE1A_HUMAN	RNF20	RNF20	E3 ubiquitin-protein ligase BRE1A OS=Homo sapiens OX=9606 GN=RNF20 PE=1 SV=2	15	6.91515	6.79863	6.98077	6.76251	6.91657	7.70316	7.45202	8.13107	7.65325	7.83668	0	-0.134628	0.362294	0.102733	0.13209	Large Protein Complex
P30837	AL1B1_HUMAN	ALDH1B1	ALDH1B1	Aldehyde dehydrogenase X, mitochondrial OS=Homo sapiens OX=9606 GN=ALDH1B1 PE=1 SV=3	4	7.24125	7.07145	7.32943	7.06461	7.30044	4.97017	4.42688	4.17544	4.51846	5.45875	0	-0.373493	-0.882915	-0.275077	0.429385	Nonspecific
Q93074	MED12_HUMAN	MED12	MED12	Mediator of RNA polymerase II transcription subunit 12 OS=Homo sapiens OX=9606 GN=MED12 PE=1 SV=4	10	5.93806	5.60385	5.73958	5.75031	5.59904	6.70877	6.35977	7.49924	7.0013	6.94209	0	-0.0147867	0.98896	0.480285	0.572352	Nonspecific
O60231	DHX16_HUMAN	DHX16	DHX16	Pre-mRNA-splicing factor ATP-dependent RNA helicase DHX16 OS=Homo sapiens OX=9606 GN=DHX16 PE=1 SV=2	16	7.00009	6.64706	6.74776	6.60666	6.83151	7.95953	7.72978	8.02737	8.22799	8.09222	0	0.123292	0.32017	0.661894	0.301271	Large Protein Complex
O43143	DHX15_HUMAN	DHX15	DHX15	Pre-mRNA-splicing factor ATP-dependent RNA helicase DHX15 OS=Homo sapiens OX=9606 GN=DHX15 PE=1 SV=2	21	9.48809	9.05292	9.31945	9.0002	9.30193	7.8938	7.69186	8.57138	8.35687	8.36131	0	0.233231	0.846225	0.950966	0.653674	Large Protein Complex
Q14562	DHX8_HUMAN	DHX8	DHX8	ATP-dependent RNA helicase DHX8 OS=Homo sapiens OX=9606 GN=DHX8 PE=1 SV=1	3	4.13604	3.24127	4.23489	4.0757	4.1356	3.43353	3.58907	4.45171	4.13359	4.65576	0	1.05031	0.91933	0.760403	1.22267	Large Protein Complex
Q7Z478	DHX29_HUMAN	DHX29	DHX29	ATP-dependent RNA helicase DHX29 OS=Homo sapiens OX=9606 GN=DHX29 PE=1 SV=2	8	7.34378	6.91731	7.00027	7.06635	7.0151	6.11391	5.86668	6.87595	6.44853	6.42326	0	0.179243	1.10555	0.612057	0.63803	Large Protein Complex
Q8TCJ2	STT3B_HUMAN	STT3B	STT3B	Dolichyl-diphosphooligosaccharide--protein glycosyltransferase subunit STT3B OS=Homo sapiens OX=9606 GN=STT3B PE=1 SV=1	6	7.33054	7.37099	7.63694	7.25781	7.40151	6.37349	6.07419	7.00497	6.63477	6.72616	0	-0.339747	0.325082	0.334009	0.281705	ER
P46977	STT3A_HUMAN	STT3A	STT3A	Dolichyl-diphosphooligosaccharide--protein glycosyltransferase subunit STT3A OS=Homo sapiens OX=9606 GN=STT3A PE=1 SV=2	11	7.8702	7.75709	7.995	7.86072	8.03218	6.72689	6.6894	7.65289	7.50416	7.52424	0	0.0756258	0.801208	0.786758	0.635385	ER
Q13613	MTMR1_HUMAN	MTMR1	MTMR1	Myotubularin-related protein 1 OS=Homo sapiens OX=9606 GN=MTMR1 PE=1 SV=4	7	6.05973	5.91973	6.14549	5.44817	6.05146	7.01505	6.78505	6.76563	7.01157	6.34497	0	-0.0899995	-0.335184	0.608083	-0.661812	Large Protein Complex
P16403	H12_HUMAN	HIST1H1C	H1-2	Histone H1.2 OS=Homo sapiens OX=9606 GN=HIST1H1C PE=1 SV=2	1	7.96228	7.63457	8.0384	7.6669	7.88457	7.21052	7.41188	7.33698	7.5938	7.06824	0	0.529065	0.050338	0.678665	-0.064571	Nonspecific
P10412	H14_HUMAN	HIST1H1E	H1-4	Histone H1.4 OS=Homo sapiens OX=9606 GN=HIST1H1E PE=1 SV=2	8	9.02372	8.92417	9.37906	8.99781	9.06483	8.87428	9.11631	9.09338	9.00727	8.78624	0	0.341577	-0.136238	0.158903	-0.129142	Nonspecific
P16402	H13_HUMAN	HIST1H1D	H1-3	Histone H1.3 OS=Homo sapiens OX=9606 GN=HIST1H1D PE=1 SV=2	11	8.0545	7.71932	8.00151	7.82633	7.88594	6.96247	7.93206	8.50552	7.68679	7.30356	0	1.30476	1.59604	0.95249	0.509649	Nonspecific
P56182	RRP1_HUMAN	RRP1	RRP1	Ribosomal RNA processing protein 1 homolog A OS=Homo sapiens OX=9606 GN=RRP1 PE=1 SV=1	5	7.60273	7.58499	7.78475	7.62296	7.68623	6.04201	5.80992	6.36752	6.13574	5.79087	0	-0.214355	0.143495	0.0734976	-0.334632	Nonspecific
Q9H4A6	GOLP3_HUMAN	GOLPH3	GOLPH3	Golgi phosphoprotein 3 OS=Homo sapiens OX=9606 GN=GOLPH3 PE=1 SV=1	2	3.98719	3.17489	3.45174	3.39797	3.10618	4.08289	3.57157	4.44994	4.56543	3.97635	0	0.300984	0.902503	1.07176	0.774474	Nonspecific
Q9H4A5	GLP3L_HUMAN	GOLPH3L	GOLPH3L	Golgi phosphoprotein 3-like OS=Homo sapiens OX=9606 GN=GOLPH3L PE=1 SV=1	1	4.45916	4.26788	4.23553	4.21915	4.21267	2.4405	2.56123	3.86196	2.96031	1.84002	0	0.312014	1.64509	0.759818	-0.353989	Nonspecific
Q92499	DDX1_HUMAN	DDX1	DDX1	ATP-dependent RNA helicase DDX1 OS=Homo sapiens OX=9606 GN=DDX1 PE=1 SV=2	23	9.70391	9.37477	9.50326	9.30314	9.45708	8.18894	8.03136	8.72169	8.71092	8.38162	0	0.171557	0.7334	0.922749	0.439513	Large Protein Complex
C9JTQ0	ANR63_HUMAN	ANKRD63	ANKRD63	Ankyrin repeat domain-containing protein 63 OS=Homo sapiens OX=9606 GN=ANKRD63 PE=3 SV=1	1	3.08075	1.36054	2.75343	2.04905	2.24959	5.59457	4.96562	4.97175	4.9833	4.99047	0	1.09125	-0.295503	0.420428	0.227054	Nonspecific
Q8N1G4	LRC47_HUMAN	LRRC47	LRRC47	Leucine-rich repeat-containing protein 47 OS=Homo sapiens OX=9606 GN=LRRC47 PE=1 SV=1	11	8.71231	8.59828	8.69702	8.49192	8.77012	6.47234	6.6664	6.78832	6.81766	6.895	0	0.308085	0.331271	0.565711	0.364845	Nonspecific
Q7Z624	CMKMT_HUMAN	CAMKMT	CAMKMT	Calmodulin-lysine N-methyltransferase OS=Homo sapiens OX=9606 GN=CAMKMT PE=1 SV=2	1	4.04742	4.13816	4.05541	4.23859	3.74262	4.09725	4.46023	4.7319	4.88269	5.12637	0	0.272249	0.626664	0.594275	1.33392	Nonspecific
Q9Y490	TLN1_HUMAN	TLN1	TLN1	Talin-1 OS=Homo sapiens OX=9606 GN=TLN1 PE=1 SV=3	41	9.85285	9.59421	9.74855	9.37695	9.6291	9.66635	9.79984	10.3786	9.67227	9.75743	0	0.392126	0.816553	0.481818	0.314825	Nonspecific
P18621	RL17_HUMAN	RPL17	RPL17	60S ribosomal protein L17 OS=Homo sapiens OX=9606 GN=RPL17 PE=1 SV=3	20	9.27849	9.01968	9.37104	8.79638	9.18384	8.63861	8.54311	8.97056	9.02429	8.70524	0	0.163321	0.2394	0.867803	0.161286	Large Protein Complex
P28838	AMPL_HUMAN	LAP3	LAP3	Cytosol aminopeptidase OS=Homo sapiens OX=9606 GN=LAP3 PE=1 SV=3	12	8.97455	8.75392	9.11801	8.7075	9.06683	6.4128	6.51982	6.40254	6.59925	7.06101	0	0.327653	-0.153717	0.453506	0.555933	Mitochondrion
Q86X53	ERIC1_HUMAN	ERICH1	ERICH1	Glutamate-rich protein 1 OS=Homo sapiens OX=9606 GN=ERICH1 PE=1 SV=1	5	6.39439	6.33785	6.22162	6.11213	6.53585	6.9467	6.65332	7.40969	7.20047	7.01853	0	-0.236846	0.635754	0.536026	-0.0696286	Nonspecific
O75533	SF3B1_HUMAN	SF3B1	SF3B1	Splicing factor 3B subunit 1 OS=Homo sapiens OX=9606 GN=SF3B1 PE=1 SV=3	30	9.34308	9.14633	9.31601	9.10868	9.29697	9.09622	8.62685	9.30907	9.09533	8.97005	0	-0.272623	0.239919	0.233504	-0.0800634	Large Protein Complex
Q9BW92	SYTM_HUMAN	TARS2	TARS2	Threonine--tRNA ligase, mitochondrial OS=Homo sapiens OX=9606 GN=TARS2 PE=1 SV=1	14	8.36009	8.01526	8.34221	7.91487	8.239	6.3726	5.96583	6.80077	6.2526	6.8356	0	-0.0619409	0.446052	0.325218	0.584084	Mitochondrion
Q13144	EI2BE_HUMAN	EIF2B5	EIF2B5	Translation initiation factor eIF-2B subunit epsilon OS=Homo sapiens OX=9606 GN=EIF2B5 PE=1 SV=3	14	7.89755	7.50043	7.97721	7.42055	7.67059	8.56261	8.40713	8.97434	8.51895	8.89672	0	0.24164	0.332072	0.433343	0.561075	Large Protein Complex
P20618	PSB1_HUMAN	PSMB1	PSMB1	Proteasome subunit beta type-1 OS=Homo sapiens OX=9606 GN=PSMB1 PE=1 SV=2	11	7.68553	7.25534	7.40796	7.07721	7.61222	7.61511	6.67412	7.34139	7.25707	6.83606	0	-0.510806	0.00384593	0.250268	-0.705745	Large Protein Complex
P27694	RFA1_HUMAN	RPA1	RPA1	Replication protein A 70 kDa DNA-binding subunit OS=Homo sapiens OX=9606 GN=RPA1 PE=1 SV=2	19	9.07842	9.04276	9.24699	8.75202	9.08026	8.04217	8.35571	8.54367	8.2155	7.91579	0	0.349184	0.332925	0.499721	-0.128232	Large Protein Complex
O14976	GAK_HUMAN	GAK	GAK	Cyclin-G-associated kinase OS=Homo sapiens OX=9606 GN=GAK PE=1 SV=2	10	5.54283	5.32674	5.14272	4.90044	5.20297	7.6265	7.21674	8.17184	7.75344	8.18287	0	-0.193677	0.945451	0.769336	0.89623	Large Protein Complex
O75369	FLNB_HUMAN	FLNB	FLNB	Filamin-B OS=Homo sapiens OX=9606 GN=FLNB PE=1 SV=2	34	9.53759	9.42769	9.60736	9.39234	9.46267	9.8028	9.29394	9.81226	9.19189	9.56017	0	-0.398963	-0.0603156	-0.465663	-0.167715	Actin binding proteins
P21333	FLNA_HUMAN	FLNA	FLNA	Filamin-A OS=Homo sapiens OX=9606 GN=FLNA PE=1 SV=4	38	10.6958	9.89121	9.86864	9.76733	10.0245	11.9776	10.7023	11.0999	10.8796	10.9898	0	-0.47069	-0.0505452	-0.169598	-0.316572	Nonspecific
Q14315	FLNC_HUMAN	FLNC	FLNC	Filamin-C OS=Homo sapiens OX=9606 GN=FLNC PE=1 SV=3	22	9.78372	9.33164	9.38774	9.29002	9.44074	10.8789	9.77514	10.1488	9.71052	10.0443	0	-0.651676	-0.334093	-0.67467	-0.491599	Nonspecific
Q9Y520	PRC2C_HUMAN	PRRC2C	PRRC2C	Protein PRRC2C OS=Homo sapiens OX=9606 GN=PRRC2C PE=1 SV=4	20	8.71551	8.07615	8.58579	7.95293	8.38588	9.10816	8.75813	9.06287	9.56809	8.92022	0	0.289331	0.0844348	1.2225	0.141682	Large Protein Complex
P48634	PRC2A_HUMAN	PRRC2A	PRRC2A	Protein PRRC2A OS=Homo sapiens OX=9606 GN=PRRC2A PE=1 SV=3	21	7.65691	7.41418	7.61952	7.35519	7.73066	8.83267	8.57832	8.96088	9.05771	8.60897	0	-0.0116123	0.165602	0.526761	-0.297447	Nonspecific
Q5JSZ5	PRC2B_HUMAN	PRRC2B	PRRC2B	Protein PRRC2B OS=Homo sapiens OX=9606 GN=PRRC2B PE=1 SV=2	6	5.63325	5.43252	5.85224	5.59211	5.79176	6.98688	6.83336	7.10548	6.86463	6.50659	0	0.0472042	-0.100392	-0.0811104	-0.638806	Large Protein Complex
Q9Y3D6	FIS1_HUMAN	FIS1	FIS1	Mitochondrial fission 1 protein OS=Homo sapiens OX=9606 GN=FIS1 PE=1 SV=2	2	7.16505	6.90295	7.15128	6.96629	7.07243	8.64657	8.23012	8.21932	8.54869	7.99384	0	-0.154351	-0.413475	0.100881	-0.560107	Nonspecific
Q9NVU0	RPC5_HUMAN	POLR3E	POLR3E	DNA-directed RNA polymerase III subunit RPC5 OS=Homo sapiens OX=9606 GN=POLR3E PE=1 SV=1	6	6.25367	5.96296	6.293	5.83251	6.48897	6.90527	7.11852	7.30591	7.00904	6.85807	0	0.503956	0.361304	0.524936	-0.282502	Large Protein Complex
P10586	PTPRF_HUMAN	PTPRF	PTPRF	Receptor-type tyrosine-protein phosphatase F OS=Homo sapiens OX=9606 GN=PTPRF PE=1 SV=2	10	7.18768	7.21569	7.23239	6.72739	7.27546	5.51104	4.90804	6.06576	6.5357	7.32461	0	-0.631003	0.510006	1.48495	1.72579	Plasma membrane
Q13332	PTPRS_HUMAN	PTPRS	PTPRS	Receptor-type tyrosine-protein phosphatase S OS=Homo sapiens OX=9606 GN=PTPRS PE=1 SV=3	4	6.02645	5.92306	6.16252	5.82568	6.08784	4.89695	4.86612	6.95911	5.98726	6.99397	0	0.07257	1.9261	1.29109	2.03564	Plasma membrane
P05386	RLA1_HUMAN	RPLP1	RPLP1	60S acidic ribosomal protein P1 OS=Homo sapiens OX=9606 GN=RPLP1 PE=1 SV=1	3	6.00832	5.69384	6.25288	5.62287	5.98868	6.70699	6.9599	6.96633	6.84171	6.55263	0	0.56739	0.0147739	0.520165	-0.134724	Large Protein Complex
Q9Y230	RUVB2_HUMAN	RUVBL2	RUVBL2	RuvB-like 2 OS=Homo sapiens OX=9606 GN=RUVBL2 PE=1 SV=3	20	8.18056	7.83641	8.12285	7.78754	8.04074	7.87965	8.59564	10.2081	8.11375	8.40099	0	1.06014	2.38618	0.627109	0.661161	Large Protein Complex
Q9H444	CHM4B_HUMAN	CHMP4B	CHMP4B	Charged multivesicular body protein 4b OS=Homo sapiens OX=9606 GN=CHMP4B PE=1 SV=1	10	8.38402	8.23573	8.49912	8.07488	8.35053	10.0864	9.70012	9.96911	10.3347	9.80079	0	-0.237986	-0.232385	0.557451	-0.252118	Nonspecific
Q8TEX9	IPO4_HUMAN	IPO4	IPO4	Importin-4 OS=Homo sapiens OX=9606 GN=IPO4 PE=1 SV=2	16	7.97211	8.01156	7.94358	7.9625	7.97917	7.35089	8.73747	10.1308	7.44089	7.33627	0	1.34714	2.80845	0.0996093	-0.0216672	Large Protein Complex
Q8TF46	DI3L1_HUMAN	DIS3L	DIS3L	DIS3-like exonuclease 1 OS=Homo sapiens OX=9606 GN=DIS3L PE=1 SV=2	4	4.65786	4.2203	4.48916	4.21367	4.38332	6.3166	6.08079	6.48948	6.2621	6.13412	0	0.201752	0.341575	0.389695	0.0920527	Nonspecific
O75410	TACC1_HUMAN	TACC1	TACC1	Transforming acidic coiled-coil-containing protein 1 OS=Homo sapiens OX=9606 GN=TACC1 PE=1 SV=2	16	5.95538	6.22248	6.58118	6.08106	6.14564	8.34343	8.23811	9.49804	8.37252	10.0822	0	-0.37243	0.528802	-0.0965982	1.54846	Nonspecific
Q9UQ80	PA2G4_HUMAN	PA2G4	PA2G4	Proliferation-associated protein 2G4 OS=Homo sapiens OX=9606 GN=PA2G4 PE=1 SV=3	20	9.73988	9.55966	9.57103	9.54632	9.59188	6.6923	6.37097	6.46916	6.34214	6.20251	0	-0.141112	-0.054283	-0.156603	-0.341786	Large Protein Complex
P78371	TCPB_HUMAN	CCT2	CCT2	T-complex protein 1 subunit beta OS=Homo sapiens OX=9606 GN=CCT2 PE=1 SV=4	29	9.55548	9.36798	9.58746	9.33614	9.50716	10.6775	10.2392	10.7136	10.3543	10.6221	0	-0.250819	0.00412898	-0.103806	-0.0070769	Large Protein Complex
Q9BYJ9	YTHD1_HUMAN	YTHDF1	YTHDF1	YTH domain-containing family protein 1 OS=Homo sapiens OX=9606 GN=YTHDF1 PE=1 SV=1	4	6.4246	6.1121	6.44637	6.17213	6.37662	8.83677	8.43512	8.48466	8.58553	8.40544	0	-0.0891493	-0.373888	0.00123005	-0.383347	Large Protein Complex
Q7Z739	YTHD3_HUMAN	YTHDF3	YTHDF3	YTH domain-containing family protein 3 OS=Homo sapiens OX=9606 GN=YTHDF3 PE=1 SV=1	13	6.27403	5.92979	6.1302	6.13264	6.22285	8.68467	8.43503	9.28328	9.38481	9.30424	0	0.0945985	0.742444	0.84153	0.670752	Large Protein Complex
Q9Y5A9	YTHD2_HUMAN	YTHDF2	YTHDF2	YTH domain-containing family protein 2 OS=Homo sapiens OX=9606 GN=YTHDF2 PE=1 SV=2	18	6.97075	6.73102	6.90459	6.67694	6.63315	10.0017	9.74453	9.91265	9.89114	9.92054	0	-0.0174816	-0.0229399	0.183203	0.256397	Large Protein Complex
P04049	RAF1_HUMAN	RAF1	RAF1	RAF proto-oncogene serine/threonine-protein kinase OS=Homo sapiens OX=9606 GN=RAF1 PE=1 SV=1	5	3.60525	3.26528	4.86115	3.75791	3.33835	6.51515	6.55262	6.09868	5.55722	6.01485	0	0.377423	-1.67238	-1.11059	-0.233413	Nonspecific
P15056	BRAF_HUMAN	BRAF	BRAF	Serine/threonine-protein kinase B-raf OS=Homo sapiens OX=9606 GN=BRAF PE=1 SV=4	5	6.37465	5.98492	6.19319	6.09353	5.97756	6.79094	6.58519	7.41487	6.84231	7.13992	0	0.183977	0.805384	0.332491	0.746063	Nonspecific
Q96PK6	RBM14_HUMAN	RBM14	RBM14	RNA-binding protein 14 OS=Homo sapiens OX=9606 GN=RBM14 PE=1 SV=2	12	7.7079	7.2958	7.69019	7.46087	7.66355	6.14887	6.45467	6.77986	6.42574	6.27583	0	0.71791	0.648708	0.523913	0.171313	Large Protein Complex
Q92804	RBP56_HUMAN	TAF15	TAF15	TATA-binding protein-associated factor 2N OS=Homo sapiens OX=9606 GN=TAF15 PE=1 SV=1	17	8.98842	8.52436	8.78035	8.48042	8.90485	5.6429	5.44566	6.34196	6.32414	6.51785	0	0.266826	0.907136	1.18924	0.958517	Large Protein Complex
P35637	FUS_HUMAN	FUS	FUS	RNA-binding protein FUS OS=Homo sapiens OX=9606 GN=FUS PE=1 SV=1	13	8.89364	8.70022	8.76113	8.4392	8.75784	5.67631	5.26462	5.7992	5.76102	5.7076	0	-0.218273	0.255404	0.53915	0.167094	Large Protein Complex
Q9UHB9	SRP68_HUMAN	SRP68	SRP68	Signal recognition particle subunit SRP68 OS=Homo sapiens OX=9606 GN=SRP68 PE=1 SV=2	20	7.62612	7.20106	7.37246	7.12849	7.35727	8.05705	7.70068	8.48668	8.27595	8.37863	0	0.0686954	0.683282	0.716531	0.590431	ER
P07741	APT_HUMAN	APRT	APRT	Adenine phosphoribosyltransferase OS=Homo sapiens OX=9606 GN=APRT PE=1 SV=2	8	8.67248	8.48809	8.66085	8.25938	8.52863	5.97371	6.02976	6.19736	5.89341	5.74319	0	0.240448	0.235281	0.332805	-0.0866713	Nonspecific
O43432	IF4G3_HUMAN	EIF4G3	EIF4G3	Eukaryotic translation initiation factor 4 gamma 3 OS=Homo sapiens OX=9606 GN=EIF4G3 PE=1 SV=2	19	7.78359	7.63057	7.74468	7.49609	7.67272	8.65208	8.54682	8.80523	8.52443	8.64154	0	0.0477544	0.192058	0.159836	0.100323	Large Protein Complex
Q04637	IF4G1_HUMAN	EIF4G1	EIF4G1	Eukaryotic translation initiation factor 4 gamma 1 OS=Homo sapiens OX=9606 GN=EIF4G1 PE=1 SV=4	36	9.6998	9.35661	9.64112	9.33726	9.58792	10.2762	10.141	10.5895	10.5799	10.3958	0	0.208028	0.371987	0.666271	0.231442	Large Protein Complex
Q04637	IF4G1_HUMAN	EIF4G1	EIF4G1	Eukaryotic translation initiation factor 4 gamma 1 OS=Homo sapiens OX=9606 GN=EIF4G1 PE=1 SV=4	36	9.6998	9.35661	9.64112	9.33726	9.58792	10.2762	10.141	10.5895	10.5799	10.3958	0	0.208028	0.371987	0.666271	0.231442	Large Protein Complex
P48506	GSH1_HUMAN	GCLC	GCLC	Glutamate--cysteine ligase catalytic subunit OS=Homo sapiens OX=9606 GN=GCLC PE=1 SV=2	2	5.30526	5.09027	4.99413	4.90774	4.98163	2.53771	2.75457	3.67421	2.73551	3.6171	0	0.431843	1.44763	0.595319	1.40302	Nonspecific
Q15075	EEA1_HUMAN	EEA1	EEA1	Early endosome antigen 1 OS=Homo sapiens OX=9606 GN=EEA1 PE=1 SV=2	32	8.32017	8.27126	8.40542	8.19228	10.4386	8.5085	7.80536	7.35909	8.03615	12.2218	0	-0.654234	-1.23467	-0.344467	1.59491	Nonspecific
O14744	ANM5_HUMAN	PRMT5	PRMT5	Protein arginine N-methyltransferase 5 OS=Homo sapiens OX=9606 GN=PRMT5 PE=1 SV=4	19	8.06611	7.55651	7.87616	7.6975	7.83869	9.59147	9.26288	10.0212	9.75254	10.0928	0	0.181007	0.619645	0.529677	0.728702	Large Protein Complex
Q8IUD2	RB6I2_HUMAN	ERC1	ERC1	ELKS/Rab6-interacting/CAST family member 1 OS=Homo sapiens OX=9606 GN=ERC1 PE=1 SV=1	19	7.55318	7.10934	7.62702	7.11946	7.51605	9.09126	8.74869	9.29448	9.38144	9.26472	0	0.101265	0.12938	0.723899	0.210593	Large Protein Complex
Q9NQG6	MID51_HUMAN	MIEF1	MIEF1	Mitochondrial dynamics protein MID51 OS=Homo sapiens OX=9606 GN=MIEF1 PE=1 SV=1	6	5.61931	5.39503	5.50364	5.32117	5.67007	6.48085	6.10456	7.05134	6.48708	6.77082	0	-0.152014	0.686152	0.304356	0.2392	Nonspecific
O60645	EXOC3_HUMAN	EXOC3	EXOC3	Exocyst complex component 3 OS=Homo sapiens OX=9606 GN=EXOC3 PE=1 SV=3	10	6.68984	6.40054	6.46028	6.41653	6.61141	7.23484	7.01462	7.95416	7.04693	7.01816	0	0.0690877	0.948888	0.0854045	-0.138242	Large Protein Complex
Q8TEW0	PARD3_HUMAN	PARD3	PARD3	Partitioning defective 3 homolog OS=Homo sapiens OX=9606 GN=PARD3 PE=1 SV=2	9	6.67449	6.39798	6.82043	6.26481	6.67213	7.61608	7.21377	7.4902	7.79575	7.49681	0	-0.125808	-0.271823	0.58935	-0.116904	Large Protein Complex
P07196	NFL_HUMAN	NEFL	NEFL	Neurofilament light polypeptide OS=Homo sapiens OX=9606 GN=NEFL PE=1 SV=3	28	9.8596	9.81801	9.9098	9.73392	9.91096	8.75447	8.70231	9.20102	8.83946	9.11893	0	-0.0105593	0.396349	0.210673	0.313096	Nonspecific
P07197	NFM_HUMAN	NEFM	NEFM	Neurofilament medium polypeptide OS=Homo sapiens OX=9606 GN=NEFM PE=1 SV=3	35	10.5334	10.3063	10.5295	10.2733	10.5584	9.2426	9.04416	9.75978	9.50104	9.56753	0	0.0286421	0.521062	0.518504	0.299882	Nonspecific
P08670	VIME_HUMAN	VIM	VIM	Vimentin OS=Homo sapiens OX=9606 GN=VIM PE=1 SV=4	34	9.66755	9.51811	9.74137	9.53706	9.66238	7.9982	8.06612	8.42778	8.0351	8.41847	0	0.217356	0.355762	0.167387	0.425442	Large Protein Complex
P41219	PERI_HUMAN	PRPH	PRPH	Peripherin OS=Homo sapiens OX=9606 GN=PRPH PE=1 SV=2	2	5.2444	4.25093	4.64272	4.68397	4.62094	2.34163	2.45916	4.0764	3.99934	3.50432	0	1.111	2.33644	2.21814	1.78614	Nonspecific
Q15652	JHD2C_HUMAN	JMJD1C	JMJD1C	Probable JmjC domain-containing histone demethylation protein 2C OS=Homo sapiens OX=9606 GN=JMJD1C PE=1 SV=2	6	4.92236	4.36205	5.07469	4.49166	4.66342	6.82914	6.51797	7.26459	7.20452	6.97337	0	0.249148	0.283124	0.806087	0.403177	Nonspecific
P50570	DYN2_HUMAN	DNM2	DNM2	Dynamin-2 OS=Homo sapiens OX=9606 GN=DNM2 PE=1 SV=2	18	7.92554	7.57055	7.69252	7.5587	7.6894	8.46591	8.45518	9.06222	8.49558	8.99839	0	0.344245	0.829317	0.39651	0.768614	Nonspecific
Q9UQ16	DYN3_HUMAN	DNM3	DNM3	Dynamin-3 OS=Homo sapiens OX=9606 GN=DNM3 PE=1 SV=4	2	5.26866	4.52018	4.27235	4.44715	4.4974	4.41326	4.3485	5.98042	5.44842	5.82543	0	0.683725	2.56347	1.85667	2.18344	Nonspecific
Q9HA77	SYCM_HUMAN	CARS2	CARS2	Probable cysteine--tRNA ligase, mitochondrial OS=Homo sapiens OX=9606 GN=CARS2 PE=1 SV=1	4	6.53092	6.14878	6.38802	6.03297	6.37249	3.22267	3.27163	3.1965	2.74742	3.87278	0	0.431093	0.116731	0.0226975	0.808537	Nonspecific
Q9HC35	EMAL4_HUMAN	EML4	EML4	Echinoderm microtubule-associated protein-like 4 OS=Homo sapiens OX=9606 GN=EML4 PE=1 SV=3	11	6.49655	6.60661	6.66447	6.27958	6.67192	6.80814	6.69386	6.88108	6.68028	6.86029	0	-0.224338	-0.0949864	0.0891025	-0.123219	Nonspecific
Q14195	DPYL3_HUMAN	DPYSL3	DPYSL3	Dihydropyrimidinase-related protein 3 OS=Homo sapiens OX=9606 GN=DPYSL3 PE=1 SV=1	6	6.16433	6.23093	6.37066	5.84129	6.30262	5.50667	5.5743	5.34005	5.31676	5.26412	0	0.00102252	-0.37295	0.133127	-0.380841	Nonspecific
Q16555	DPYL2_HUMAN	DPYSL2	DPYSL2	Dihydropyrimidinase-related protein 2 OS=Homo sapiens OX=9606 GN=DPYSL2 PE=1 SV=1	19	7.86008	7.59208	7.92099	7.27167	7.66381	7.74723	7.48179	7.57039	7.64085	7.18054	0	0.00256319	-0.237748	0.482039	-0.370423	Nonspecific
O00151	PDLI1_HUMAN	PDLIM1	PDLIM1	PDZ and LIM domain protein 1 OS=Homo sapiens OX=9606 GN=PDLIM1 PE=1 SV=4	12	7.65825	7.51953	7.54335	7.45485	7.48615	6.76105	6.57275	7.21977	7.51576	6.94943	0	-0.049566	0.573628	0.958121	0.360487	Actin binding proteins
P20248	CCNA2_HUMAN	CCNA2	CCNA2	Cyclin-A2 OS=Homo sapiens OX=9606 GN=CCNA2 PE=1 SV=2	4	5.12931	4.82812	5.47204	4.87949	4.86719	5.61449	5.11335	5.60005	5.49819	5.16516	0	-0.199953	-0.357166	0.133522	-0.187215	Large Protein Complex
P54920	SNAA_HUMAN	NAPA	NAPA	Alpha-soluble NSF attachment protein OS=Homo sapiens OX=9606 GN=NAPA PE=1 SV=3	9	6.93558	6.59631	6.89285	6.70192	6.65547	6.69212	6.87146	7.03672	8.54517	8.66027	0	0.518607	0.387328	2.0867	2.24827	Nonspecific
Q9NZC9	SMAL1_HUMAN	SMARCAL1	SMARCAL1	SWI/SNF-related matrix-associated actin-dependent regulator of chromatin subfamily A-like protein 1 OS=Homo sapiens OX=9606 GN=SMARCAL1 PE=1 SV=1	4	5.02752	4.63357	5.02794	4.64134	4.89331	5.91248	5.62611	6.02468	5.99177	5.75403	0	0.10757	0.111776	0.465466	-0.0242472	Large Protein Complex
Q68EM7	RHG17_HUMAN	ARHGAP17	ARHGAP17	Rho GTPase-activating protein 17 OS=Homo sapiens OX=9606 GN=ARHGAP17 PE=1 SV=1	11	8.08348	7.94924	8.09972	8.00318	8.20553	8.40711	8.43436	9.03817	8.70463	8.85733	0	0.161491	0.614824	0.377826	0.328172	Large Protein Complex
Q86UK7	ZN598_HUMAN	ZNF598	ZNF598	E3 ubiquitin-protein ligase ZNF598 OS=Homo sapiens OX=9606 GN=ZNF598 PE=1 SV=1	27	7.89476	7.50468	7.60998	7.44448	7.7389	9.95419	9.8055	10.6478	10.6469	10.3139	0	0.241394	0.978389	1.14298	0.515541	Large Protein Complex
P11766	ADHX_HUMAN	ADH5	ADH5	Alcohol dehydrogenase class-3 OS=Homo sapiens OX=9606 GN=ADH5 PE=1 SV=4	13	8.66826	8.43556	8.56303	8.21169	8.43577	6.82552	6.85717	6.70169	6.38866	6.47343	0	0.264354	-0.0186057	0.0197101	-0.119607	Nonspecific
P34897	GLYM_HUMAN	SHMT2	SHMT2	Serine hydroxymethyltransferase, mitochondrial OS=Homo sapiens OX=9606 GN=SHMT2 PE=1 SV=3	22	9.4009	9.22767	9.13785	9.19684	9.26931	6.29284	5.7854	6.03951	5.52833	6.9067	0	-0.334206	0.00972187	-0.560454	0.745453	Mitochondrion
P34896	GLYC_HUMAN	SHMT1	SHMT1	Serine hydroxymethyltransferase, cytosolic OS=Homo sapiens OX=9606 GN=SHMT1 PE=1 SV=1	1	4.47725	3.93097	3.96561	3.74732	4.03026	2.32937	2.70004	4.01976	3.03344	2.93892	0	0.916945	2.20202	1.43399	1.05654	Large Protein Complex
Q12788	TBL3_HUMAN	TBL3	TBL3	Transducin beta-like protein 3 OS=Homo sapiens OX=9606 GN=TBL3 PE=1 SV=2	11	7.6916	7.67143	7.72723	7.63749	7.8126	4.89116	5.18401	6.38278	5.64451	5.91353	0	0.313027	1.456	0.807458	0.901377	Nonspecific
Q92879	CELF1_HUMAN	CELF1	CELF1	CUGBP Elav-like family member 1 OS=Homo sapiens OX=9606 GN=CELF1 PE=1 SV=2	10	7.54879	7.1895	7.32633	7.13116	7.36107	7.48245	7.38434	7.80217	7.8585	7.86575	0	0.261183	0.542181	0.793678	0.571023	Large Protein Complex
O95319	CELF2_HUMAN	CELF2	CELF2	CUGBP Elav-like family member 2 OS=Homo sapiens OX=9606 GN=CELF2 PE=1 SV=1	3	7.49237	7.20425	7.34155	7.03589	7.37545	7.19994	7.20449	7.15608	7.32624	6.84684	0	0.292681	0.10697	0.58279	-0.236167	Nonspecific
P52815	RM12_HUMAN	MRPL12	MRPL12	39S ribosomal protein L12, mitochondrial OS=Homo sapiens OX=9606 GN=MRPL12 PE=1 SV=2	11	9.32464	9.08708	9.18519	9.13904	9.13346	7.24135	6.27961	6.61448	7.09138	8.13363	0	-0.724189	-0.487434	0.0356214	1.08345	Mitochondrion
Q9UJX6	ANC2_HUMAN	ANAPC2	ANAPC2	Anaphase-promoting complex subunit 2 OS=Homo sapiens OX=9606 GN=ANAPC2 PE=1 SV=1	2	6.02784	5.93093	6.04038	5.89873	5.95431	6.84166	6.73338	7.44196	6.2709	6.24157	0	-0.0113668	0.587767	-0.441648	-0.526553	Nonspecific
Q6ZNB6	NFXL1_HUMAN	NFXL1	NFXL1	NF-X1-type zinc finger protein NFXL1 OS=Homo sapiens OX=9606 GN=NFXL1 PE=1 SV=2	5	5.43256	5.27757	5.75182	5.18275	5.62145	4.49679	5.26208	4.41602	4.96146	4.94236	0	0.920272	-0.400036	0.714469	0.256678	ER
Q92922	SMRC1_HUMAN	SMARCC1	SMARCC1	SWI/SNF complex subunit SMARCC1 OS=Homo sapiens OX=9606 GN=SMARCC1 PE=1 SV=3	20	9.6415	9.47113	9.68471	9.30973	9.58271	9.642	9.4129	10.1624	9.78429	9.56991	0	-0.0587345	0.477152	0.474057	-0.0132998	Nonspecific
Q8TAQ2	SMRC2_HUMAN	SMARCC2	SMARCC2	SWI/SNF complex subunit SMARCC2 OS=Homo sapiens OX=9606 GN=SMARCC2 PE=1 SV=1	15	8.61524	8.21263	8.35838	8.13032	8.4435	8.51079	8.30385	8.93995	8.78628	8.60562	0	0.195665	0.686016	0.760404	0.266566	Nonspecific
Q96CW5	GCP3_HUMAN	TUBGCP3	TUBGCP3	Gamma-tubulin complex component 3 OS=Homo sapiens OX=9606 GN=TUBGCP3 PE=1 SV=2	6	6.46627	6.38848	6.49503	6.14893	6.22682	6.66876	6.6788	7.41058	6.62777	6.40361	0	0.0878345	0.713056	0.276351	-0.0256923	Large Protein Complex
P12081	SYHC_HUMAN	HARS	HARS1	Histidine--tRNA ligase, cytoplasmic OS=Homo sapiens OX=9606 GN=HARS PE=1 SV=2	18	9.60976	9.22509	9.32781	9.11311	9.42911	7.30945	7.01086	7.67138	7.62427	7.31499	0	0.0860827	0.643883	0.811471	0.186188	Large Protein Complex
Q15057	ACAP2_HUMAN	ACAP2	ACAP2	Arf-GAP with coiled-coil, ANK repeat and PH domain-containing protein 2 OS=Homo sapiens OX=9606 GN=ACAP2 PE=1 SV=3	22	6.01236	5.77688	6.02285	5.94515	6.07185	9.19819	8.83847	9.80076	9.13519	9.75446	0	-0.124247	0.592077	0.00420857	0.496774	Large Protein Complex
Q9H0D6	XRN2_HUMAN	XRN2	XRN2	5'-3' exoribonuclease 2 OS=Homo sapiens OX=9606 GN=XRN2 PE=1 SV=1	9	6.72241	6.53459	6.59585	6.3455	6.52732	6.51094	6.19688	6.28208	6.64274	6.26408	0	-0.126234	-0.102306	0.508716	-0.051774	Large Protein Complex
Q5PRF9	SMAG2_HUMAN	SAMD4B	SAMD4B	Protein Smaug homolog 2 OS=Homo sapiens OX=9606 GN=SAMD4B PE=1 SV=1	5	5.44953	4.98408	5.00434	5.23658	5.09246	6.55173	6.42634	7.23053	6.71668	7.12876	0	0.340058	1.12399	0.377896	0.934098	Large Protein Complex
Q92797	SYMPK_HUMAN	SYMPK	SYMPK	Symplekin OS=Homo sapiens OX=9606 GN=SYMPK PE=1 SV=2	14	7.7597	7.46449	7.77394	7.38099	7.77311	6.98776	7.72939	9.05111	7.41829	7.59816	0	1.03684	2.04911	0.80924	0.596989	Large Protein Complex
O75643	U520_HUMAN	SNRNP200	SNRNP200	U5 small nuclear ribonucleoprotein 200 kDa helicase OS=Homo sapiens OX=9606 GN=SNRNP200 PE=1 SV=2	35	9.57239	9.24348	9.34504	9.14805	9.34311	10.0053	9.50165	10.0911	9.83613	9.96526	0	-0.174739	0.313179	0.255171	0.189237	Large Protein Complex
Q9ULM3	YETS2_HUMAN	YEATS2	YEATS2	YEATS domain-containing protein 2 OS=Homo sapiens OX=9606 GN=YEATS2 PE=1 SV=2	1	3.18787	3.12276	3.27657	2.8722	3.1409	3.56958	3.44749	3.71905	2.82857	3.8704	0	-0.0569794	0.0607784	-0.425339	0.347801	Nonspecific
P42345	MTOR_HUMAN	MTOR	MTOR	Serine/threonine-protein kinase mTOR OS=Homo sapiens OX=9606 GN=MTOR PE=1 SV=1	12	5.94262	5.76256	5.51966	5.6035	5.7713	6.66828	6.42123	7.38308	6.38297	6.70498	0	-0.0669892	1.13776	0.0538206	0.208031	Nonspecific
Q12872	SFSWA_HUMAN	SFSWAP	SFSWAP	Splicing factor, suppressor of white-apricot homolog OS=Homo sapiens OX=9606 GN=SFSWAP PE=1 SV=3	9	5.64055	5.46606	5.39421	5.40142	5.70185	7.55071	7.28296	7.68762	8.01921	7.58513	0	-0.0932546	0.383261	0.707643	-0.0268801	Nonspecific
P42684	ABL2_HUMAN	ABL2	ABL2	Tyrosine-protein kinase ABL2 OS=Homo sapiens OX=9606 GN=ABL2 PE=1 SV=1	8	4.34801	4.76711	5.01608	4.65362	4.84082	7.65571	7.63308	7.88527	7.9323	7.82753	0	-0.441738	-0.438512	-0.0290224	-0.320986	Large Protein Complex
Q9NRA8	4ET_HUMAN	EIF4ENIF1	EIF4ENIF1	Eukaryotic translation initiation factor 4E transporter OS=Homo sapiens OX=9606 GN=EIF4ENIF1 PE=1 SV=2	16	4.59187	4.41324	4.63538	4.12277	4.66093	8.82257	8.26851	9.08617	8.6713	8.98115	0	-0.375424	0.22009	0.317825	0.0895159	Large Protein Complex
Q14129	DGCR6_HUMAN	DGCR6	DGCR6	Protein DGCR6 OS=Homo sapiens OX=9606 GN=DGCR6 PE=1 SV=3	2	3.17861	3.35091	2.40314	3.23232	3.46103	5.83525	5.44362	5.68387	5.52011	5.64758	0	-0.56393	0.624083	-0.368861	-0.4701	Nonspecific
P41227	NAA10_HUMAN	NAA10	NAA10	N-alpha-acetyltransferase 10 OS=Homo sapiens OX=9606 GN=NAA10 PE=1 SV=1	8	7.88472	7.82316	7.85272	7.75579	7.71878	6.16725	5.83408	6.33072	5.68712	6.00203	0	-0.271605	0.195471	-0.3512	0.000718165	Large Protein Complex
Q86UW7	CAPS2_HUMAN	CADPS2	CADPS2	Calcium-dependent secretion activator 2 OS=Homo sapiens OX=9606 GN=CADPS2 PE=1 SV=2	4	3.9362	3.82117	3.6731	3.84448	4.1192	6.47396	6.07874	6.4535	5.89045	6.64511	0	-0.280176	0.242646	-0.491781	-0.0118389	Nonspecific
O00401	WASL_HUMAN	WASL	WASL	Neural Wiskott-Aldrich syndrome protein OS=Homo sapiens OX=9606 GN=WASL PE=1 SV=2	4	6.17342	5.63477	5.5846	5.13776	5.7878	6.33367	6.34201	6.59123	6.745	6.61066	0	0.546997	0.846382	1.44699	0.662607	Large Protein Complex
Q9C0C9	UBE2O_HUMAN	UBE2O	UBE2O	(E3-independent) E2 ubiquitin-conjugating enzyme OS=Homo sapiens OX=9606 GN=UBE2O PE=1 SV=3	14	8.91414	8.58789	8.75768	8.48263	8.72965	8.10584	8.21887	9.23163	8.86115	8.64453	0	0.439279	1.28226	1.18682	0.72318	Nonspecific
Q96EV2	RBM33_HUMAN	RBM33	RBM33	RNA-binding protein 33 OS=Homo sapiens OX=9606 GN=RBM33 PE=1 SV=3	7	5.95624	5.72382	5.77539	5.79595	6.04766	7.7424	7.60626	8.16742	8.25548	7.91324	0	0.0962875	0.605878	0.673379	0.0794275	Large Protein Complex
O00443	P3C2A_HUMAN	PIK3C2A	PIK3C2A	Phosphatidylinositol 4-phosphate 3-kinase C2 domain-containing subunit alpha OS=Homo sapiens OX=9606 GN=PIK3C2A PE=1 SV=2	7	5.04286	4.65479	4.83181	4.67572	4.71367	5.85711	5.64562	5.86798	6.05572	6.28852	0	0.176591	0.22193	0.565761	0.760609	Large Protein Complex
Q96ST2	IWS1_HUMAN	IWS1	IWS1	Protein IWS1 homolog OS=Homo sapiens OX=9606 GN=IWS1 PE=1 SV=2	9	7.59077	7.62651	7.85096	7.51182	7.68304	7.84939	7.53014	8.04377	8.13461	7.97651	0	-0.35499	-0.0658031	0.364177	0.0348574	Nonspecific
Q13813	SPTN1_HUMAN	SPTAN1	SPTAN1	Spectrin alpha chain, non-erythrocytic 1 OS=Homo sapiens OX=9606 GN=SPTAN1 PE=1 SV=3	32	9.78244	9.65732	9.69565	9.47517	9.75759	8.29821	7.8184	8.18545	8.2926	8.19189	0	-0.354693	-0.0259684	0.301655	-0.0814779	Actin binding proteins
P54826	GAS1_HUMAN	GAS1	GAS1	Growth arrest-specific protein 1 OS=Homo sapiens OX=9606 GN=GAS1 PE=2 SV=2	2	5.07049	4.36413	4.31399	4.76112	4.60232	4.23613	4.15683	5.26029	5.34238	5.93009	0	0.627054	1.78066	1.41562	2.16213	Plasma membrane
Q9Y5B9	SP16H_HUMAN	SUPT16H	SUPT16H	FACT complex subunit SPT16 OS=Homo sapiens OX=9606 GN=SUPT16H PE=1 SV=1	24	10.7525	10.3139	10.5348	10.2259	10.4626	6.50666	6.95706	7.5659	7.04074	7.45981	0	0.889047	1.27696	1.06074	1.24312	Large Protein Complex
Q14980	NUMA1_HUMAN	NUMA1	NUMA1	Nuclear mitotic apparatus protein 1 OS=Homo sapiens OX=9606 GN=NUMA1 PE=1 SV=2	24	9.40735	8.94739	9.26659	9.04486	9.18464	8.98565	8.90688	9.1589	8.9372	8.83093	0	0.381186	0.314014	0.314043	0.0679951	Nonspecific
O00471	EXOC5_HUMAN	EXOC5	EXOC5	Exocyst complex component 5 OS=Homo sapiens OX=9606 GN=EXOC5 PE=1 SV=1	9	5.59844	5.42134	5.95401	5.25118	5.35118	6.3629	6.51792	7.25962	6.5981	6.88793	0	0.332119	0.541153	0.582461	0.772292	Large Protein Complex
Q6PGP7	TTC37_HUMAN	TTC37	TTC37	Tetratricopeptide repeat protein 37 OS=Homo sapiens OX=9606 GN=TTC37 PE=1 SV=1	7	6.21627	5.92397	6.18898	5.28705	6.00964	5.09538	5.17533	5.95463	4.86876	4.50101	0	0.372257	0.886541	0.702604	-0.387744	Nonspecific
O95602	RPA1_HUMAN	POLR1A	POLR1A	DNA-directed RNA polymerase I subunit RPA1 OS=Homo sapiens OX=9606 GN=POLR1A PE=1 SV=2	15	8.13475	7.86712	8.17568	7.86097	7.99545	6.38034	6.50024	7.03033	6.86323	6.43109	0	0.387529	0.609056	0.756678	0.190054	Large Protein Complex
O14802	RPC1_HUMAN	POLR3A	POLR3A	DNA-directed RNA polymerase III subunit RPC1 OS=Homo sapiens OX=9606 GN=POLR3A PE=1 SV=2	12	8.3385	8.25125	8.42616	8.25589	8.28189	9.08459	9.09768	9.34959	9.01096	9.28388	0	0.100343	0.177336	0.00897805	0.255894	Nonspecific
Q13217	DNJC3_HUMAN	DNAJC3	DNAJC3	DnaJ homolog subfamily C member 3 OS=Homo sapiens OX=9606 GN=DNAJC3 PE=1 SV=1	8	7.64892	7.50361	7.61163	7.62847	7.61918	7.72164	8.16398	9.12677	9.35564	8.17096	0	0.587645	1.44242	1.65444	0.479062	ER
O00139	KIF2A_HUMAN	KIF2A	KIF2A	Kinesin-like protein KIF2A OS=Homo sapiens OX=9606 GN=KIF2A PE=1 SV=3	9	7.28714	6.97833	7.26695	6.79823	7.17881	5.23052	5.56971	5.83847	5.55651	5.27876	0	0.647995	0.628145	0.814898	0.156565	Large Protein Complex
Q99661	KIF2C_HUMAN	KIF2C	KIF2C	Kinesin-like protein KIF2C OS=Homo sapiens OX=9606 GN=KIF2C PE=1 SV=2	13	7.52792	7.26189	7.60608	7.22547	7.55779	7.95117	8.01598	8.45935	8.44084	8.31572	0	0.330839	0.430023	0.792121	0.334688	Large Protein Complex
P62851	RS25_HUMAN	RPS25	RPS25	40S ribosomal protein S25 OS=Homo sapiens OX=9606 GN=RPS25 PE=1 SV=1	7	8.61383	8.48261	8.71067	8.26301	8.5623	6.23204	5.83356	6.21497	6.31109	6.12035	0	-0.267252	-0.113904	0.429869	-0.0601609	Large Protein Complex
O96013	PAK4_HUMAN	PAK4	PAK4	Serine/threonine-protein kinase PAK 4 OS=Homo sapiens OX=9606 GN=PAK4 PE=1 SV=1	5	5.78562	5.51941	5.52841	5.63622	5.67608	5.51814	5.16784	5.67745	5.65886	5.7979	0	-0.0840865	0.416527	0.290116	0.389294	Large Protein Complex
O43524	FOXO3_HUMAN	FOXO3	FOXO3	Forkhead box protein O3 OS=Homo sapiens OX=9606 GN=FOXO3 PE=1 SV=1	6	6.10243	5.73745	5.88937	5.47539	5.86144	7.43686	6.7517	7.12236	7.22469	6.90385	0	-0.320186	-0.101443	0.414864	-0.292027	Nonspecific
P53041	PPP5_HUMAN	PPP5C	PPP5C	Serine/threonine-protein phosphatase 5 OS=Homo sapiens OX=9606 GN=PPP5C PE=1 SV=1	11	8.13286	7.82056	8.0304	7.5632	8.01127	6.46929	6.22588	6.52117	5.69737	5.93626	0	0.0688925	0.154339	-0.202265	-0.411446	Large Protein Complex
O95831	AIFM1_HUMAN	AIFM1	AIFM1	Apoptosis-inducing factor 1, mitochondrial OS=Homo sapiens OX=9606 GN=AIFM1 PE=1 SV=1	12	9.20483	8.8945	9.23075	8.91516	9.20721	7.07323	6.79267	6.93091	7.09713	7.99016	0	0.029765	-0.168237	0.313561	0.914537	Mitochondrion
Q9UIA9	XPO7_HUMAN	XPO7	XPO7	Exportin-7 OS=Homo sapiens OX=9606 GN=XPO7 PE=1 SV=3	11	7.40511	7.19933	7.37073	7.01105	7.24493	6.68409	7.57033	8.71872	6.52202	6.42678	0	1.09202	2.06901	0.231988	-0.0971369	Nonspecific
Q14978	NOLC1_HUMAN	NOLC1	NOLC1	Nucleolar and coiled-body phosphoprotein 1 OS=Homo sapiens OX=9606 GN=NOLC1 PE=1 SV=2	11	9.19132	8.8587	9.12388	9.06144	9.09738	8.7776	8.16398	8.68121	9.11475	8.90715	0	-0.281001	-0.0289562	0.467031	0.223486	Large Protein Complex
P61201	CSN2_HUMAN	COPS2	COPS2	COP9 signalosome complex subunit 2 OS=Homo sapiens OX=9606 GN=COPS2 PE=1 SV=1	9	8.04918	7.78955	7.88441	7.54678	7.8849	7.94236	8.02952	8.29332	7.93532	7.88879	0	0.346795	0.515733	0.495362	0.110699	Large Protein Complex
Q96I25	SPF45_HUMAN	RBM17	RBM17	Splicing factor 45 OS=Homo sapiens OX=9606 GN=RBM17 PE=1 SV=1	10	7.41827	7.03162	7.19539	7.06386	7.29299	7.52252	7.18765	7.93521	7.8534	7.81263	0	0.0517803	0.635572	0.685291	0.41538	Large Protein Complex
O43663	PRC1_HUMAN	PRC1	PRC1	Protein regulator of cytokinesis 1 OS=Homo sapiens OX=9606 GN=PRC1 PE=1 SV=2	9	4.8382	5.06481	5.02853	5.19508	5.05172	6.78691	6.50151	7.16607	7.47423	6.74967	0	-0.512013	0.188829	0.330439	-0.250771	Large Protein Complex
Q9UJX2	CDC23_HUMAN	CDC23	CDC23	Cell division cycle protein 23 homolog OS=Homo sapiens OX=9606 GN=CDC23 PE=1 SV=3	10	6.84166	6.46992	6.93463	6.52922	6.74408	7.64441	7.34979	7.80349	7.67158	7.52635	0	0.0771201	0.0660981	0.339602	-0.0204826	Nonspecific
P02792	FRIL_HUMAN	FTL	FTL	Ferritin light chain OS=Homo sapiens OX=9606 GN=FTL PE=1 SV=2	3	4.86365	4.35729	3.953	7.87888	4.9912	4.57476	4.25521	5.44254	6.95931	5.33157	0	0.186807	1.77842	-0.630688	0.62925	Nonspecific
Q16891	MIC60_HUMAN	IMMT	IMMT	MICOS complex subunit MIC60 OS=Homo sapiens OX=9606 GN=IMMT PE=1 SV=1	18	9.08826	8.91424	9.09407	8.93201	9.12671	6.69915	6.42917	6.46094	6.76544	7.53202	0	-0.0959598	-0.244013	0.222548	0.794426	Mitochondrion
Q9Y2V7	COG6_HUMAN	COG6	COG6	Conserved oligomeric Golgi complex subunit 6 OS=Homo sapiens OX=9606 GN=COG6 PE=1 SV=2	5	6.45607	5.9318	6.38446	5.68249	6.42137	6.71736	7.38749	8.43875	7.51672	7.30233	0	1.1944	1.79299	1.57295	0.619664	Nonspecific
Q8IY67	RAVR1_HUMAN	RAVER1	RAVER1	Ribonucleoprotein PTB-binding 1 OS=Homo sapiens OX=9606 GN=RAVER1 PE=1 SV=1	9	4.45437	4.29654	4.56139	4.02253	4.32254	8.49883	8.41013	8.49507	8.5335	8.22558	0	0.069131	-0.110786	0.466517	-0.141418	Large Protein Complex
Q8NE71	ABCF1_HUMAN	ABCF1	ABCF1	ATP-binding cassette sub-family F member 1 OS=Homo sapiens OX=9606 GN=ABCF1 PE=1 SV=2	9	8.40052	8.03524	8.2531	8.11875	8.27516	6.88274	7.02112	7.47607	7.71519	7.42071	0	0.503661	0.740741	1.11421	0.663329	Nonspecific
Q12800	TFCP2_HUMAN	TFCP2	TFCP2	Alpha-globin transcription factor CP2 OS=Homo sapiens OX=9606 GN=TFCP2 PE=1 SV=2	4	6.0282	5.6724	6.07942	5.82452	6.06834	5.99558	5.94477	6.25523	6.38909	6.18342	0	0.304995	0.208424	0.597195	0.147708	Nonspecific
Q5QJE6	TDIF2_HUMAN	DNTTIP2	DNTTIP2	Deoxynucleotidyltransferase terminal-interacting protein 2 OS=Homo sapiens OX=9606 GN=DNTTIP2 PE=1 SV=2	6	7.53124	7.53792	7.68229	7.54341	7.62278	5.24054	5.46349	5.64526	5.6004	4.9059	0	0.216277	0.253671	0.347692	-0.426172	Nonspecific
P42765	THIM_HUMAN	ACAA2	ACAA2	3-ketoacyl-CoA thiolase, mitochondrial OS=Homo sapiens OX=9606 GN=ACAA2 PE=1 SV=2	7	6.59016	6.0663	6.28092	6.00386	6.48492	3.89715	3.65051	3.74919	3.90756	4.21507	0	0.27721	0.161273	0.596703	0.423151	Mitochondrion
O60879	DIAP2_HUMAN	DIAPH2	DIAPH2	Protein diaphanous homolog 2 OS=Homo sapiens OX=9606 GN=DIAPH2 PE=1 SV=1	3	4.75626	4.0587	4.65132	4.17623	3.98077	4.94572	5.16216	6.19901	5.5236	5.16497	0	0.914005	1.35824	1.15791	0.994737	Nonspecific
Q86V48	LUZP1_HUMAN	LUZP1	LUZP1	Leucine zipper protein 1 OS=Homo sapiens OX=9606 GN=LUZP1 PE=1 SV=2	11	6.67786	6.42406	6.68509	6.81971	6.74708	8.01233	7.97881	8.00266	7.95562	8.13658	0	0.220276	-0.0168955	-0.198559	0.0550295	Large Protein Complex
P25787	PSA2_HUMAN	PSMA2	PSMA2	Proteasome subunit alpha type-2 OS=Homo sapiens OX=9606 GN=PSMA2 PE=1 SV=2	10	7.056	6.79761	7.06442	6.78431	7.17856	7.58201	7.23766	7.62448	7.97378	8.09193	0	-0.0859586	0.0340534	0.663468	0.387364	Large Protein Complex
Q8WXI9	P66B_HUMAN	GATAD2B	GATAD2B	Transcriptional repressor p66-beta OS=Homo sapiens OX=9606 GN=GATAD2B PE=1 SV=1	11	6.61832	6.37166	6.63741	6.50115	6.68661	7.16267	6.94416	7.74827	7.4769	7.39613	0	0.0281407	0.566502	0.431397	0.165164	Nonspecific
Q86YP4	P66A_HUMAN	GATAD2A	GATAD2A	Transcriptional repressor p66-alpha OS=Homo sapiens OX=9606 GN=GATAD2A PE=1 SV=1	9	5.65478	5.51982	5.57031	5.67536	5.63615	6.85662	6.64124	6.6722	6.69911	6.44916	0	-0.0804322	-0.0999515	-0.178097	-0.388837	Nonspecific
P46063	RECQ1_HUMAN	RECQL	RECQL	ATP-dependent DNA helicase Q1 OS=Homo sapiens OX=9606 GN=RECQL PE=1 SV=3	8	7.95011	7.78608	7.97625	7.46717	7.84026	6.14108	6.14928	6.58223	6.22095	6.18411	0	0.172235	0.415016	0.562809	0.15289	Large Protein Complex
Q9BV44	THUM3_HUMAN	THUMPD3	THUMPD3	THUMP domain-containing protein 3 OS=Homo sapiens OX=9606 GN=THUMPD3 PE=1 SV=1	5	5.78011	5.46342	5.60815	5.06112	5.53898	5.2287	4.15919	5.18671	4.5869	3.53823	0	-0.752831	0.129971	0.077195	-1.44934	Nonspecific
Q8IY81	SPB1_HUMAN	FTSJ3	FTSJ3	pre-rRNA 2'-O-ribose RNA methyltransferase FTSJ3 OS=Homo sapiens OX=9606 GN=FTSJ3 PE=1 SV=2	6	8.06261	7.60127	7.81523	7.80504	7.91867	4.7168	4.16762	5.30213	5.78211	5.36851	0	-0.0878417	0.832708	1.32288	0.795656	Large Protein Complex
Q5VZL5	ZMYM4_HUMAN	ZMYM4	ZMYM4	Zinc finger MYM-type protein 4 OS=Homo sapiens OX=9606 GN=ZMYM4 PE=1 SV=1	5	5.38406	5.44128	5.44447	5.22969	5.17468	5.32306	5.38299	5.89838	4.8054	5.26648	0	0.00270124	0.51491	-0.363291	0.152798	Nonspecific
Q9UBW7	ZMYM2_HUMAN	ZMYM2	ZMYM2	Zinc finger MYM-type protein 2 OS=Homo sapiens OX=9606 GN=ZMYM2 PE=1 SV=1	7	4.99722	4.62291	5.35419	4.5722	5.2079	5.56877	5.66677	6.2337	5.8362	6.06218	0	0.472309	0.307961	0.692449	0.282721	Nonspecific
Q14202	ZMYM3_HUMAN	ZMYM3	ZMYM3	Zinc finger MYM-type protein 3 OS=Homo sapiens OX=9606 GN=ZMYM3 PE=1 SV=2	5	4.1966	4.6949	4.21691	4.55749	4.32922	3.75385	3.75999	4.4453	3.73761	3.7995	0	-0.492167	0.671132	-0.37713	-0.0869664	Nonspecific
Q8WYP5	ELYS_HUMAN	AHCTF1	AHCTF1	Protein ELYS OS=Homo sapiens OX=9606 GN=AHCTF1 PE=1 SV=3	3	4.63957	4.57699	4.71712	4.42085	4.26173	3.32731	3.21702	4.49099	2.01526	3.69093	0	-0.0477171	1.08613	-1.09333	0.741465	Nonspecific
O00506	STK25_HUMAN	STK25	STK25	Serine/threonine-protein kinase 25 OS=Homo sapiens OX=9606 GN=STK25 PE=1 SV=1	4	4.71273	4.64429	4.36801	4.39791	4.69961	5.82499	5.29265	6.04777	5.67914	5.5484	0	-0.463893	0.567509	0.168976	-0.263458	Nonspecific
Q9Y6E0	STK24_HUMAN	STK24	STK24	Serine/threonine-protein kinase 24 OS=Homo sapiens OX=9606 GN=STK24 PE=1 SV=1	6	6.5391	6.13777	6.33278	5.8109	6.00796	6.32735	6.27839	7.19435	6.83524	6.75974	0	0.352374	1.07333	1.2361	0.963531	Large Protein Complex
O75146	HIP1R_HUMAN	HIP1R	HIP1R	Huntingtin-interacting protein 1-related protein OS=Homo sapiens OX=9606 GN=HIP1R PE=1 SV=2	10	6.07285	5.75153	6.20056	5.90709	5.96889	6.23137	6.17019	6.55289	6.32392	6.34513	0	0.260146	0.193815	0.258315	0.217725	Large Protein Complex
O00291	HIP1_HUMAN	HIP1	HIP1	Huntingtin-interacting protein 1 OS=Homo sapiens OX=9606 GN=HIP1 PE=1 SV=5	3	4.92496	4.33259	5.04345	4.60261	4.66675	4.2468	4.30371	4.78277	4.20535	5.27718	0	0.649283	0.417481	0.280901	1.28859	Nonspecific
O75489	NDUS3_HUMAN	NDUFS3	NDUFS3	NADH dehydrogenase [ubiquinone] iron-sulfur protein 3, mitochondrial OS=Homo sapiens OX=9606 GN=NDUFS3 PE=1 SV=1	11	8.92049	8.79174	8.73537	8.72089	8.75327	7.18131	6.23925	7.40976	6.82008	7.99131	0	-0.813318	0.413565	-0.161642	0.977217	Nonspecific
Q9UBP6	TRMB_HUMAN	METTL1	METTL1	tRNA (guanine-N(7)-)-methyltransferase OS=Homo sapiens OX=9606 GN=METTL1 PE=1 SV=1	1	4.80652	4.50821	4.95833	4.12668	4.73728	1.8901	2.33045	2.86446	2.79687	2.61273	0	0.738665	0.822551	1.58661	0.791871	Nonspecific
Q13428	TCOF_HUMAN	TCOF1	TCOF1	Treacle protein OS=Homo sapiens OX=9606 GN=TCOF1 PE=1 SV=3	34	9.44502	9.25966	9.50384	9.31843	9.44393	10.0447	9.78179	10.1968	10.0009	9.87871	0	-0.0775277	0.0933381	0.0827998	-0.164875	Large Protein Complex
Q86Y37	CACL1_HUMAN	CACUL1	CACUL1	CDK2-associated and cullin domain-containing protein 1 OS=Homo sapiens OX=9606 GN=CACUL1 PE=1 SV=1	3	2.36113	3.43457	3.335	3.13807	2.99266	4.59696	4.7255	5.50489	4.90106	4.75297	0	-0.944919	-0.0659494	-0.472849	-0.475528	Nonspecific
Q8NF37	PCAT1_HUMAN	LPCAT1	LPCAT1	Lysophosphatidylcholine acyltransferase 1 OS=Homo sapiens OX=9606 GN=LPCAT1 PE=1 SV=2	7	6.09217	5.99086	6.48247	6.11454	6.10657	5.04013	5.49763	6.9824	6.3153	5.91784	0	0.558814	1.55198	1.25281	0.863309	ER
P55084	ECHB_HUMAN	HADHB	HADHB	Trifunctional enzyme subunit beta, mitochondrial OS=Homo sapiens OX=9606 GN=HADHB PE=1 SV=3	17	8.23011	8.22282	8.5238	8.09927	8.19945	7.04428	7.29815	7.23113	7.33608	7.36335	0	0.261148	-0.10684	0.422631	0.349722	Mitochondrion
Q9UKV3	ACINU_HUMAN	ACIN1	ACIN1	Apoptotic chromatin condensation inducer in the nucleus OS=Homo sapiens OX=9606 GN=ACIN1 PE=1 SV=2	25	9.49238	9.35925	9.43304	9.22376	9.41734	8.14493	8.06595	8.41309	8.49431	8.4723	0	0.0541436	0.327506	0.617996	0.402413	Nonspecific
Q9UHJ6	SHPK_HUMAN	SHPK	SHPK	Sedoheptulokinase OS=Homo sapiens OX=9606 GN=SHPK PE=1 SV=3	1	5.06587	4.89753	5.19141	4.84027	4.81805	3.83717	3.59042	4.67513	3.1386	3.45115	0	-0.0784008	0.712426	-0.472956	-0.1382	Nonspecific
Q96BH1	RNF25_HUMAN	RNF25	RNF25	E3 ubiquitin-protein ligase RNF25 OS=Homo sapiens OX=9606 GN=RNF25 PE=1 SV=1	3	4.2607	3.56809	3.86441	3.61713	4.11036	4.08165	4.50274	4.6843	3.97871	4.2962	0	1.11369	0.998929	0.540615	0.364878	Large Protein Complex
Q15181	IPYR_HUMAN	PPA1	PPA1	Inorganic pyrophosphatase OS=Homo sapiens OX=9606 GN=PPA1 PE=1 SV=2	9	9.77565	9.30904	9.41033	9.23499	9.44869	5.86048	5.61698	6.2478	6.14064	5.79199	0	0.223099	0.752641	0.820822	0.258462	Nonspecific
Q9H2U2	IPYR2_HUMAN	PPA2	PPA2	Inorganic pyrophosphatase 2, mitochondrial OS=Homo sapiens OX=9606 GN=PPA2 PE=1 SV=2	6	8.13006	7.80858	8.12222	7.79441	8.03564	4.82061	3.92862	4.35735	4.32013	5.21959	0	-0.570515	-0.455409	-0.164826	0.493407	Mitochondrion
Q92522	H1X_HUMAN	H1FX	H1-10	Histone H1x OS=Homo sapiens OX=9606 GN=H1FX PE=1 SV=1	9	8.5818	7.8847	7.98996	7.82861	8.16955	7.99404	7.56609	7.75968	7.70257	7.57024	0	0.269157	0.357492	0.461722	-0.0115525	Nonspecific
Q15233	NONO_HUMAN	NONO	NONO	Non-POU domain-containing octamer-binding protein OS=Homo sapiens OX=9606 GN=NONO PE=1 SV=4	22	8.83883	8.56619	8.79643	8.61825	8.8158	7.26811	7.12081	7.62699	7.48007	7.36233	0	0.125343	0.401284	0.432547	0.117255	Large Protein Complex
P23246	SFPQ_HUMAN	SFPQ	SFPQ	Splicing factor, proline- and glutamine-rich OS=Homo sapiens OX=9606 GN=SFPQ PE=1 SV=2	21	9.20101	8.97288	9.02245	8.96609	8.98945	7.08375	6.95985	7.24922	7.04445	7.03412	0	0.104239	0.344028	0.195619	0.161926	Large Protein Complex
Q8WXF1	PSPC1_HUMAN	PSPC1	PSPC1	Paraspeckle component 1 OS=Homo sapiens OX=9606 GN=PSPC1 PE=1 SV=1	14	9.12088	9.07038	9.14948	9.02104	9.2061	8.47568	8.1081	8.72692	8.61614	8.42957	0	-0.317084	0.222629	0.240288	-0.131334	Large Protein Complex
Q9HCM7	FBSL_HUMAN	FBRSL1	FBRSL1	Fibrosin-1-like protein OS=Homo sapiens OX=9606 GN=FBRSL1 PE=1 SV=4	2	3.14873	2.36177	2.67398	1.98259	3.32408	5.30398	5.38108	5.0955	5.59461	5.08112	0	0.864065	0.266277	1.45678	-0.398202	Nonspecific
P35658	NU214_HUMAN	NUP214	NUP214	Nuclear pore complex protein Nup214 OS=Homo sapiens OX=9606 GN=NUP214 PE=1 SV=2	17	7.7552	7.45049	7.58658	7.47654	7.73293	7.6193	7.29268	8.25373	8.03825	8.13141	0	-0.0219147	0.803051	0.697604	0.534379	Nuclear pore complex
P39656	OST48_HUMAN	DDOST	DDOST	Dolichyl-diphosphooligosaccharide--protein glycosyltransferase 48 kDa subunit OS=Homo sapiens OX=9606 GN=DDOST PE=1 SV=4	9	7.19147	6.76866	7.12416	6.95414	7.17108	6.22406	6.15741	7.15981	6.9345	6.88253	0	0.356161	1.00306	0.947779	0.678869	ER
Q9H7N4	SFR19_HUMAN	SCAF1	SCAF1	Splicing factor, arginine/serine-rich 19 OS=Homo sapiens OX=9606 GN=SCAF1 PE=1 SV=3	2	6.26481	5.82116	5.91058	6.03222	6.00414	4.89492	5.01709	5.66355	5.6797	5.72452	0	0.565813	1.12286	1.01737	1.09027	Nonspecific
Q5T6F2	UBAP2_HUMAN	UBAP2	UBAP2	Ubiquitin-associated protein 2 OS=Homo sapiens OX=9606 GN=UBAP2 PE=1 SV=1	10	5.73584	5.14276	5.64099	4.89573	5.32859	7.92236	7.79658	8.45837	8.41603	7.88028	0	0.467296	0.630853	1.33378	0.365168	Large Protein Complex
O95793	STAU1_HUMAN	STAU1	STAU1	Double-stranded RNA-binding protein Staufen homolog 1 OS=Homo sapiens OX=9606 GN=STAU1 PE=1 SV=2	8	6.33812	6.02954	6.40226	6.23696	6.33522	7.62854	7.57162	7.39418	7.61217	7.25026	0	0.251659	-0.298497	0.0847952	-0.37537	Large Protein Complex
Q9HAF1	EAF6_HUMAN	MEAF6	MEAF6	Chromatin modification-related protein MEAF6 OS=Homo sapiens OX=9606 GN=MEAF6 PE=1 SV=1	2	5.27303	4.75537	5.33721	5.0128	5.15137	5.93617	6.12135	6.12571	6.8607	6.06404	0	0.702845	0.125359	1.18477	0.249531	Nonspecific
O75694	NU155_HUMAN	NUP155	NUP155	Nuclear pore complex protein Nup155 OS=Homo sapiens OX=9606 GN=NUP155 PE=1 SV=1	19	8.73177	8.80241	8.98536	8.78512	8.86023	8.28156	8.52647	9.68762	8.64564	9.4519	0	0.174262	1.15247	0.310735	1.04187	Nonspecific
Q9Y6H1	CHCH2_HUMAN	CHCHD2	CHCHD2	Coiled-coil-helix-coiled-coil-helix domain-containing protein 2 OS=Homo sapiens OX=9606 GN=CHCHD2 PE=1 SV=1	7	6.10492	6.03061	6.38798	6.10493	6.20221	7.22324	7.32859	8.15042	8.07505	7.67502	0	0.179667	0.644115	0.8518	0.354493	Nonspecific
Q9BRP8	PYM1_HUMAN	PYM1	PYM1	Partner of Y14 and mago OS=Homo sapiens OX=9606 GN=PYM1 PE=1 SV=1	6	7.62085	7.36235	7.55351	7.31481	7.36372	6.9658	6.41996	6.385	6.53227	6.54376	0	-0.287336	-0.513456	-0.127477	-0.164904	Large Protein Complex
Q2M1P5	KIF7_HUMAN	KIF7	KIF7	Kinesin-like protein KIF7 OS=Homo sapiens OX=9606 GN=KIF7 PE=1 SV=2	7	5.4669	5.16752	5.78041	5.25885	5.28889	6.72073	6.49268	6.78639	6.78535	6.76133	0	0.0713327	-0.247852	0.272672	0.218603	Nonspecific
Q96HC4	PDLI5_HUMAN	PDLIM5	PDLIM5	PDZ and LIM domain protein 5 OS=Homo sapiens OX=9606 GN=PDLIM5 PE=1 SV=5	8	5.76076	5.61216	5.51863	5.65296	5.79329	6.06584	5.47325	6.06758	6.37133	5.72959	0	-0.443989	0.243874	0.413285	-0.368787	Large Protein Complex
P37837	TALDO_HUMAN	TALDO1	TALDO1	Transaldolase OS=Homo sapiens OX=9606 GN=TALDO1 PE=1 SV=2	12	9.79401	9.39847	9.58638	9.25375	9.38724	6.98679	6.5525	7.05812	6.72935	6.85717	0	-0.0387452	0.278961	0.282826	0.277152	Nonspecific
P06132	DCUP_HUMAN	UROD	UROD	Uroporphyrinogen decarboxylase OS=Homo sapiens OX=9606 GN=UROD PE=1 SV=2	4	7.6943	7.20409	7.44123	7.11169	7.40802	5.23993	5.24502	4.91729	4.40076	4.50972	0	0.495299	-0.0695665	-0.256559	-0.443928	Nonspecific
O94906	PRP6_HUMAN	PRPF6	PRPF6	Pre-mRNA-processing factor 6 OS=Homo sapiens OX=9606 GN=PRPF6 PE=1 SV=1	20	9.50728	9.15106	9.43431	9.10006	9.37077	10.2753	9.77185	10.0123	10.0132	9.89314	0	-0.147222	-0.190049	0.145152	-0.245644	Large Protein Complex
P62995	TRA2B_HUMAN	TRA2B	TRA2B	Transformer-2 protein homolog beta OS=Homo sapiens OX=9606 GN=TRA2B PE=1 SV=1	7	6.80666	6.77649	6.98083	6.71246	6.78901	4.19072	4.17392	4.8578	4.6396	4.65537	0	0.0133749	0.492918	0.54308	0.482299	Large Protein Complex
Q13595	TRA2A_HUMAN	TRA2A	TRA2A	Transformer-2 protein homolog alpha OS=Homo sapiens OX=9606 GN=TRA2A PE=1 SV=1	3	5.47197	5.16607	5.52978	5.25629	5.57691	2.64312	2.76714	3.03612	2.84613	2.93691	0	0.42993	0.335197	0.418699	0.188852	Large Protein Complex
P04075	ALDOA_HUMAN	ALDOA	ALDOA	Fructose-bisphosphate aldolase A OS=Homo sapiens OX=9606 GN=ALDOA PE=1 SV=2	24	9.34638	9.27595	9.40992	9.10824	9.32726	7.76262	8.18565	6.51717	6.42413	6.37246	0	0.493468	-1.30899	-1.10034	-1.37104	Plasma membrane
P09972	ALDOC_HUMAN	ALDOC	ALDOC	Fructose-bisphosphate aldolase C OS=Homo sapiens OX=9606 GN=ALDOC PE=1 SV=2	17	8.76735	8.72857	8.84227	8.62819	8.79233	6.14161	5.83662	5.89672	5.6134	6.01095	0	-0.266214	-0.319803	-0.389057	-0.155642	Plasma membrane
P05062	ALDOB_HUMAN	ALDOB	ALDOB	Fructose-bisphosphate aldolase B OS=Homo sapiens OX=9606 GN=ALDOB PE=1 SV=2	12	9.19621	8.86299	9.43593	8.67552	8.79445	8.5768	8.90823	8.3211	9.74091	8.77233	0	0.664648	-0.49542	1.6848	0.597288	Nonspecific
P35520	CBS_HUMAN	CBS	CBS	Cystathionine beta-synthase OS=Homo sapiens OX=9606 GN=CBS PE=1 SV=2	4	8.19468	7.03159	7.13012	6.7866	7.38338	6.44843	5.40904	5.91455	5.35991	6.07955	0	0.123702	0.530687	0.319569	0.442419	Nonspecific
Q99543	DNJC2_HUMAN	DNAJC2	DNAJC2	DnaJ homolog subfamily C member 2 OS=Homo sapiens OX=9606 GN=DNAJC2 PE=1 SV=4	4	6.37487	6.07595	5.92522	5.84478	6.24501	5.24019	5.06645	5.45338	5.71423	4.84782	0	0.125174	0.662839	1.00412	-0.262514	Large Protein Complex
O60232	SSA27_HUMAN	SSSCA1	ZNRD2	Sjoegren syndrome/scleroderma autoantigen 1 OS=Homo sapiens OX=9606 GN=SSSCA1 PE=1 SV=1	3	7.19446	6.87853	7.13979	7.24136	7.18048	6.782	6.65704	6.84712	6.86238	6.69308	0	0.19097	0.119793	0.0334726	-0.0749343	Nonspecific
Q13952	NFYC_HUMAN	NFYC	NFYC	Nuclear transcription factor Y subunit gamma OS=Homo sapiens OX=9606 GN=NFYC PE=1 SV=3	1	4.69271	4.49105	4.57522	4.24216	4.26975	4.18744	4.11038	4.40538	3.87912	3.58814	0	0.1246	0.335429	0.142228	-0.176335	Nonspecific
Q7Z5K2	WAPL_HUMAN	WAPL	WAPL	Wings apart-like protein homolog OS=Homo sapiens OX=9606 GN=WAPL PE=1 SV=1	12	7.46442	7.31159	7.32064	7.20308	7.38231	8.75487	8.33012	9.11128	8.75536	8.67915	0	-0.271918	0.500196	0.261834	0.00639248	Nonspecific
P09622	DLDH_HUMAN	DLD	DLD	Dihydrolipoyl dehydrogenase, mitochondrial OS=Homo sapiens OX=9606 GN=DLD PE=1 SV=2	26	9.53142	9.19545	9.38425	9.18578	9.41238	7.50807	7.40764	7.1949	7.42412	7.98453	0	0.235544	-0.166002	0.261684	0.595499	Mitochondrion
Q969V3	NCLN_HUMAN	NCLN	NCLN	Nicalin OS=Homo sapiens OX=9606 GN=NCLN PE=1 SV=2	9	8.19809	8.06433	8.57772	8.23125	8.37984	7.46166	7.31203	8.10166	8.05245	7.99131	0	-0.0158711	0.260363	0.557621	0.347892	Nonspecific
Q99623	PHB2_HUMAN	PHB2	PHB2	Prohibitin-2 OS=Homo sapiens OX=9606 GN=PHB2 PE=1 SV=2	24	10.0188	9.82831	9.99022	9.82777	9.93643	8.45932	8.0076	8.07647	8.30084	8.80732	0	-0.261208	-0.354239	0.0325727	0.430399	Mitochondrion
P07942	LAMB1_HUMAN	LAMB1	LAMB1	Laminin subunit beta-1 OS=Homo sapiens OX=9606 GN=LAMB1 PE=1 SV=2	9	7.17739	7.09533	7.28158	7.30318	7.39148	6.5262	6.75267	7.06771	7.10236	6.93959	0	0.308527	0.437329	0.450379	0.199299	ER
P05455	LA_HUMAN	SSB	SSB	Lupus La protein OS=Homo sapiens OX=9606 GN=SSB PE=1 SV=2	16	9.87882	9.58629	9.7869	9.49944	9.69781	7.70058	7.38866	7.61417	7.59201	7.24932	0	-0.0193914	0.00550548	0.270804	-0.270251	Nonspecific
P48729	KC1A_HUMAN	CSNK1A1	CSNK1A1	Casein kinase I isoform alpha OS=Homo sapiens OX=9606 GN=CSNK1A1 PE=1 SV=2	4	6.02515	5.88168	6.05603	5.83433	5.84764	5.99956	5.51753	5.76616	5.52873	5.46759	0	-0.338568	-0.264287	-0.280018	-0.354458	Large Protein Complex
Q9Y4B4	ARIP4_HUMAN	RAD54L2	RAD54L2	Helicase ARIP4 OS=Homo sapiens OX=9606 GN=RAD54L2 PE=1 SV=4	6	5.95929	5.87341	6.15291	5.48682	6.01513	7.23901	7.09496	7.58928	7.27122	7.05312	0	-0.0581615	0.156658	0.504683	-0.241719	Nonspecific
Q86U86	PB1_HUMAN	PBRM1	PBRM1	Protein polybromo-1 OS=Homo sapiens OX=9606 GN=PBRM1 PE=1 SV=1	9	7.20763	6.85516	6.93041	6.84891	7.13842	5.83762	5.99887	6.17631	6.00956	5.74023	0	0.513726	0.615915	0.530651	-0.0281773	Nonspecific
P35914	HMGCL_HUMAN	HMGCL	HMGCL	Hydroxymethylglutaryl-CoA lyase, mitochondrial OS=Homo sapiens OX=9606 GN=HMGCL PE=1 SV=2	2	5.0748	4.74188	4.73962	4.52796	5.12021	3.14927	2.31677	1.15107	1.76821	2.98665	0	-0.499583	-1.66303	-0.834231	-0.208037	Nonspecific
Q9NUU7	DD19A_HUMAN	DDX19A	DDX19A	ATP-dependent RNA helicase DDX19A OS=Homo sapiens OX=9606 GN=DDX19A PE=1 SV=1	11	8.05535	7.61676	7.79659	7.56322	7.79859	7.10341	6.94339	7.63051	7.26209	6.83792	0	0.278566	0.785857	0.6508	-0.00873662	Large Protein Complex
P46459	NSF_HUMAN	NSF	NSF	Vesicle-fusing ATPase OS=Homo sapiens OX=9606 GN=NSF PE=1 SV=3	17	7.75038	7.33671	7.68162	7.30477	7.62933	8.1685	8.5097	8.88775	10.6004	11.0667	0	0.754869	0.788007	2.87755	3.01922	Nonspecific
Q969G3	SMCE1_HUMAN	SMARCE1	SMARCE1	SWI/SNF-related matrix-associated actin-dependent regulator of chromatin subfamily E member 1 OS=Homo sapiens OX=9606 GN=SMARCE1 PE=1 SV=2	11	8.14931	8.0662	8.23784	7.79821	8.05411	8.82764	8.58357	8.91456	8.8969	8.7091	0	-0.16097	-0.00161671	0.420347	-0.0233366	Nonspecific
Q02224	CENPE_HUMAN	CENPE	CENPE	Centromere-associated protein E OS=Homo sapiens OX=9606 GN=CENPE PE=1 SV=2	17	6.21342	5.89114	6.28735	6.03778	6.13061	8.19545	7.7767	8.29815	8.31182	8.13158	0	-0.0964737	0.028765	0.292009	0.0189396	Nonspecific
Q96I24	FUBP3_HUMAN	FUBP3	FUBP3	Far upstream element-binding protein 3 OS=Homo sapiens OX=9606 GN=FUBP3 PE=1 SV=2	13	7.4399	7.07337	7.11648	6.99652	7.14863	6.54554	6.48933	6.86703	6.83711	6.79853	0	0.310321	0.644909	0.734943	0.544258	Large Protein Complex
Q92945	FUBP2_HUMAN	KHSRP	KHSRP	Far upstream element-binding protein 2 OS=Homo sapiens OX=9606 GN=KHSRP PE=1 SV=4	24	10.3185	10.0905	10.2868	10.01	10.2553	9.00073	8.97951	9.42553	9.53431	9.35931	0	0.206812	0.456484	0.842119	0.421827	Large Protein Complex
Q96AE4	FUBP1_HUMAN	FUBP1	FUBP1	Far upstream element-binding protein 1 OS=Homo sapiens OX=9606 GN=FUBP1 PE=1 SV=3	14	9.36576	8.90946	9.21152	8.92518	9.15218	7.82667	7.76763	8.49309	8.86349	8.26284	0	0.39726	0.820665	1.47741	0.649747	Large Protein Complex
Q96AE4	FUBP1_HUMAN	FUBP1	FUBP1	Far upstream element-binding protein 1 OS=Homo sapiens OX=9606 GN=FUBP1 PE=1 SV=3	14	9.36576	8.90946	9.21152	8.92518	9.15218	7.82667	7.76763	8.49309	8.86349	8.26284	0	0.39726	0.820665	1.47741	0.649747	Large Protein Complex
Q5T9S5	CCD18_HUMAN	CCDC18	CCDC18	Coiled-coil domain-containing protein 18 OS=Homo sapiens OX=9606 GN=CCDC18 PE=1 SV=1	1	3.77044	3.68455	3.83669	3.19506	2.83994	4.80617	4.50548	4.66362	4.37585	4.39374	0	-0.214796	-0.2088	0.145065	0.518066	Nonspecific
P23588	IF4B_HUMAN	EIF4B	EIF4B	Eukaryotic translation initiation factor 4B OS=Homo sapiens OX=9606 GN=EIF4B PE=1 SV=2	24	8.39085	8.11017	8.2999	8.02479	8.24081	9.59274	9.29484	10.1847	10.036	10.1949	0	-0.0172231	0.682931	0.80928	0.752178	Large Protein Complex
Q9BTW9	TBCD_HUMAN	TBCD	TBCD	Tubulin-specific chaperone D OS=Homo sapiens OX=9606 GN=TBCD PE=1 SV=2	5	6.17298	5.81788	5.85506	5.25431	5.8875	5.05802	5.86584	6.70768	4.6627	4.40239	0	1.16292	1.96758	0.523346	-0.370147	Large Protein Complex
Q9UKY7	CDV3_HUMAN	CDV3	CDV3	Protein CDV3 homolog OS=Homo sapiens OX=9606 GN=CDV3 PE=1 SV=1	11	7.52693	7.15046	7.30969	6.8879	7.14408	5.8554	5.66607	5.5627	6.39808	5.64102	0	0.187147	-0.0754609	1.18171	0.168473	Large Protein Complex
O00116	ADAS_HUMAN	AGPS	AGPS	Alkyldihydroxyacetonephosphate synthase, peroxisomal OS=Homo sapiens OX=9606 GN=AGPS PE=1 SV=1	13	8.17413	8.12353	8.37185	8.0853	8.30625	7.06268	6.96784	7.52058	7.42127	7.76481	0	-0.0442507	0.260172	0.44742	0.57	Peroxisome
O75367	H2AY_HUMAN	H2AFY	MACROH2A1	Core histone macro-H2A.1 OS=Homo sapiens OX=9606 GN=H2AFY PE=1 SV=4	10	8.32734	8.08966	8.30699	8.28995	8.14165	3.34086	4.35919	5.19453	4.70091	5.26306	0	1.25601	1.87402	1.39744	2.1079	Large Protein Complex
Q9P0M6	H2AW_HUMAN	H2AFY2	MACROH2A2	Core histone macro-H2A.2 OS=Homo sapiens OX=9606 GN=H2AFY2 PE=1 SV=3	6	7.69146	7.15112	7.04462	7.23433	7.33485	2.75531	2.21051	3.87269	3.28757	4.05448	0	-0.00446126	1.76422	0.989387	1.65577	Nonspecific
Q96HY6	DDRGK_HUMAN	DDRGK1	DDRGK1	DDRGK domain-containing protein 1 OS=Homo sapiens OX=9606 GN=DDRGK1 PE=1 SV=2	5	5.27576	4.93686	4.60107	4.75888	5.34655	4.75937	4.54667	5.54704	5.33032	5.30032	0	0.126201	1.46236	1.08783	0.470167	ER
Q6FI81	CPIN1_HUMAN	CIAPIN1	CIAPIN1	Anamorsin OS=Homo sapiens OX=9606 GN=CIAPIN1 PE=1 SV=2	11	7.32937	7.31799	7.19907	6.93206	7.26275	5.90945	6.28327	6.77334	6.44581	6.51801	0	0.385191	0.994178	0.933659	0.67517	Nonspecific
Q92614	MY18A_HUMAN	MYO18A	MYO18A	Unconventional myosin-XVIIIa OS=Homo sapiens OX=9606 GN=MYO18A PE=1 SV=3	4	5.06987	4.96797	5.32549	5.14595	5.40792	4.30376	4.44692	4.9453	5.13879	4.99555	0	0.245058	0.385919	0.758942	0.353735	Actin binding proteins
Q15811	ITSN1_HUMAN	ITSN1	ITSN1	Intersectin-1 OS=Homo sapiens OX=9606 GN=ITSN1 PE=1 SV=3	13	6.95452	6.68434	6.83469	6.80569	6.86693	7.89166	7.51374	8.25158	7.98091	8.03223	0	-0.107733	0.479757	0.238079	0.228166	Plasma membrane
Q9NZM3	ITSN2_HUMAN	ITSN2	ITSN2	Intersectin-2 OS=Homo sapiens OX=9606 GN=ITSN2 PE=1 SV=3	2	3.58182	3.17338	3.42828	3.67283	3.60173	4.35133	4.37473	4.14899	4.35267	4.35944	0	0.431833	-0.0487957	-0.0896762	-0.0118056	Plasma membrane
O60716	CTND1_HUMAN	CTNND1	CTNND1	Catenin delta-1 OS=Homo sapiens OX=9606 GN=CTNND1 PE=1 SV=1	10	7.75183	7.52978	7.6754	7.32905	7.53309	8.41607	8.43041	8.79955	8.66092	8.58477	0	0.236383	0.459902	0.667618	0.38744	Nonspecific
Q13907	IDI1_HUMAN	IDI1	IDI1	Isopentenyl-diphosphate Delta-isomerase 1 OS=Homo sapiens OX=9606 GN=IDI1 PE=1 SV=2	3	8.55947	8.38568	8.86264	8.57127	8.5114	5.18713	6.05904	6.83749	5.74922	5.63714	0	1.04569	1.34718	0.550278	0.498067	Nonspecific
P30101	PDIA3_HUMAN	PDIA3	PDIA3	Protein disulfide-isomerase A3 OS=Homo sapiens OX=9606 GN=PDIA3 PE=1 SV=4	21	9.65052	9.21213	9.31431	9.26341	9.3	7.42817	7.29529	7.82583	7.97552	7.71691	0	0.305511	0.73387	0.934467	0.63926	ER
Q9UBV2	SE1L1_HUMAN	SEL1L	SEL1L	Protein sel-1 homolog 1 OS=Homo sapiens OX=9606 GN=SEL1L PE=1 SV=3	3	4.56335	4.44476	4.76977	4.37382	4.50589	3.31876	3.91429	4.86696	4.70636	4.65202	0	0.714112	1.34178	1.57713	1.39071	ER
Q8N8S7	ENAH_HUMAN	ENAH	ENAH	Protein enabled homolog OS=Homo sapiens OX=9606 GN=ENAH PE=1 SV=2	14	7.86378	7.36925	7.48676	7.41709	7.70461	8.54491	8.13116	9.11451	9.23503	8.874	0	0.080776	0.946612	1.1368	0.488262	Nonspecific
P39880	CUX1_HUMAN	CUX1	CUX1	Homeobox protein cut-like 1 OS=Homo sapiens OX=9606 GN=CUX1 PE=1 SV=3	6	6.41188	6.31519	6.13504	6.1699	6.44383	4.55389	3.99557	5.67792	4.91894	5.11092	0	-0.461641	1.40086	0.607021	0.525069	Nonspecific
Q13948	CASP_HUMAN	CUX1	CUX1	Protein CASP OS=Homo sapiens OX=9606 GN=CUX1 PE=1 SV=2	2	3.78168	3.38225	3.87674	3.11169	3.57399	4.62138	4.69598	5.15144	4.83485	4.69526	0	0.474032	0.435003	0.883458	0.281568	Nonspecific
O15127	SCAM2_HUMAN	SCAMP2	SCAMP2	Secretory carrier-associated membrane protein 2 OS=Homo sapiens OX=9606 GN=SCAMP2 PE=1 SV=2	5	5.02864	4.76843	5.18224	5.17201	4.7332	6.45425	7.01056	7.11801	8.63816	8.8661	0	0.816504	0.510148	2.04053	2.70728	Endosome
Q9HCJ0	TNR6C_HUMAN	TNRC6C	TNRC6C	Trinucleotide repeat-containing gene 6C protein OS=Homo sapiens OX=9606 GN=TNRC6C PE=1 SV=3	1	2.38183	2.99633	2.50116	2.97472	2.41656	5.17484	4.57105	5.7696	5.56585	5.73907	0	-1.21829	0.475436	-0.201882	0.529499	Nonspecific
Q8NDV7	TNR6A_HUMAN	TNRC6A	TNRC6A	Trinucleotide repeat-containing gene 6A protein OS=Homo sapiens OX=9606 GN=TNRC6A PE=1 SV=2	5	2.93341	4.11995	4.06543	4.2296	4.30759	5.91245	5.95789	6.83361	6.84496	6.52362	0	-1.1411	-0.21087	-0.363687	-0.763011	Nonspecific
O60563	CCNT1_HUMAN	CCNT1	CCNT1	Cyclin-T1 OS=Homo sapiens OX=9606 GN=CCNT1 PE=1 SV=1	4	5.46391	5.2148	5.52399	5.3383	5.33345	8.45655	7.94803	9.06107	9.05651	8.81485	0	-0.259415	0.544432	0.725565	0.488755	Large Protein Complex
O60583	CCNT2_HUMAN	CCNT2	CCNT2	Cyclin-T2 OS=Homo sapiens OX=9606 GN=CCNT2 PE=1 SV=2	3	3.52174	3.11005	3.31002	2.81981	2.75674	5.89944	5.85227	6.3271	6.42507	6.07371	0	0.364526	0.639373	1.22755	0.939265	Nonspecific
Q9Y446	PKP3_HUMAN	PKP3	PKP3	Plakophilin-3 OS=Homo sapiens OX=9606 GN=PKP3 PE=1 SV=1	19	5.54005	5.44231	5.39545	5.02251	5.32076	9.17573	8.61253	8.80311	8.75548	8.32096	0	-0.46546	-0.228016	0.0972873	-0.63548	Nonspecific
O95819	M4K4_HUMAN	MAP4K4	MAP4K4	Mitogen-activated protein kinase kinase kinase kinase 4 OS=Homo sapiens OX=9606 GN=MAP4K4 PE=1 SV=2	3	5.78991	5.72454	5.79504	5.6664	5.90629	6.02873	5.68901	6.03181	5.94293	5.61491	0	-0.27435	-0.00203885	0.0377136	-0.530186	Nonspecific
Q8N4C8	MINK1_HUMAN	MINK1	MINK1	Misshapen-like kinase 1 OS=Homo sapiens OX=9606 GN=MINK1 PE=1 SV=2	4	5.7983	5.80216	5.87409	5.59942	5.59864	5.91073	5.35435	6.00256	6.17027	6.09715	0	-0.560232	0.0160464	0.458421	0.386083	Nonspecific
Q66K74	MAP1S_HUMAN	MAP1S	MAP1S	Microtubule-associated protein 1S OS=Homo sapiens OX=9606 GN=MAP1S PE=1 SV=2	9	7.16014	6.93844	6.9176	6.85752	6.95137	7.14912	6.89856	7.53823	7.16535	6.99278	0	-0.028853	0.631656	0.318855	0.0524401	Large Protein Complex
O95071	UBR5_HUMAN	UBR5	UBR5	E3 ubiquitin-protein ligase UBR5 OS=Homo sapiens OX=9606 GN=UBR5 PE=1 SV=2	14	6.55765	6.18545	6.3886	6.1252	6.14445	7.63907	7.06111	7.61375	7.24849	7.25386	0	-0.205766	0.143733	0.0418665	0.0279843	Nonspecific
Q9BYT8	NEUL_HUMAN	NLN	NLN	Neurolysin, mitochondrial OS=Homo sapiens OX=9606 GN=NLN PE=1 SV=1	8	8.51169	8.3417	8.48581	8.27975	8.46281	6.05536	5.64472	6.07275	5.79924	6.54039	0	-0.240658	0.0432644	-0.0241849	0.533895	Mitochondrion
O60885	BRD4_HUMAN	BRD4	BRD4	Bromodomain-containing protein 4 OS=Homo sapiens OX=9606 GN=BRD4 PE=1 SV=2	18	7.95284	7.78968	7.81992	7.79263	7.93981	8.89798	8.90885	9.57017	9.4349	9.46977	0	0.174027	0.805107	0.697133	0.584817	Nonspecific
P25440	BRD2_HUMAN	BRD2	BRD2	Bromodomain-containing protein 2 OS=Homo sapiens OX=9606 GN=BRD2 PE=1 SV=2	12	8.2226	8.16104	8.24515	8.12126	8.25606	7.89288	7.65322	8.56798	8.73923	8.35375	0	-0.178097	0.652545	0.947685	0.427408	Nonspecific
Q9Y3F4	STRAP_HUMAN	STRAP	STRAP	Serine-threonine kinase receptor-associated protein OS=Homo sapiens OX=9606 GN=STRAP PE=1 SV=1	15	8.84543	8.60207	8.79343	8.56627	8.76335	7.41245	6.9394	7.70039	7.59474	7.32951	0	-0.229686	0.339942	0.46145	-0.000856852	Large Protein Complex
Q9UPT8	ZC3H4_HUMAN	ZC3H4	ZC3H4	Zinc finger CCCH domain-containing protein 4 OS=Homo sapiens OX=9606 GN=ZC3H4 PE=1 SV=3	5	4.75054	4.70151	4.65909	4.39928	4.76172	5.17547	5.24735	5.68346	5.56234	5.20153	0	0.12091	0.599449	0.738136	0.0148801	Large Protein Complex
Q13263	TIF1B_HUMAN	TRIM28	TRIM28	Transcription intermediary factor 1-beta OS=Homo sapiens OX=9606 GN=TRIM28 PE=1 SV=5	25	9.26481	8.90723	9.14186	8.71692	9.09836	8.87335	8.86784	9.52686	9.03891	9.06743	0	0.352059	0.776448	0.713437	0.360524	Nonspecific
Q8WUF5	IASPP_HUMAN	PPP1R13L	PPP1R13L	RelA-associated inhibitor OS=Homo sapiens OX=9606 GN=PPP1R13L PE=1 SV=4	12	5.36199	5.38186	5.56971	5.37293	5.41539	8.16608	7.73014	7.85124	8.07258	8.07133	0	-0.455814	-0.522563	-0.104451	-0.148152	Large Protein Complex
Q9HCC0	MCCB_HUMAN	MCCC2	MCCC2	Methylcrotonoyl-CoA carboxylase beta chain, mitochondrial OS=Homo sapiens OX=9606 GN=MCCC2 PE=1 SV=1	10	8.32298	8.01038	8.34938	8.05505	8.28108	6.12602	5.79057	5.70104	5.72947	6.55834	0	-0.0228444	-0.451383	-0.128611	0.474223	Mitochondrion
Q02952	AKA12_HUMAN	AKAP12	AKAP12	A-kinase anchor protein 12 OS=Homo sapiens OX=9606 GN=AKAP12 PE=1 SV=4	25	8.3398	8.26604	8.38991	7.9916	8.31316	9.1626	8.80707	9.37793	9.18389	8.94753	0	-0.281773	0.165223	0.36949	-0.188426	Nonspecific
Q15003	CND2_HUMAN	NCAPH	NCAPH	Condensin complex subunit 2 OS=Homo sapiens OX=9606 GN=NCAPH PE=1 SV=3	11	7.29196	7.18205	7.08718	6.94867	7.11048	8.51934	7.97358	8.88636	7.90326	8.35495	0	-0.435845	0.571807	-0.272791	0.0170929	Large Protein Complex
Q53GS7	GLE1_HUMAN	GLE1	GLE1	Nucleoporin GLE1 OS=Homo sapiens OX=9606 GN=GLE1 PE=1 SV=2	2	4.55014	4.35225	4.82173	4.45742	4.5195	5.26108	4.80782	4.94722	4.73123	5.06262	0	-0.25537	-0.585452	-0.437123	-0.167824	Ergic/cisGolgi
P13861	KAP2_HUMAN	PRKAR2A	PRKAR2A	cAMP-dependent protein kinase type II-alpha regulatory subunit OS=Homo sapiens OX=9606 GN=PRKAR2A PE=1 SV=2	8	7.6476	7.40546	7.54038	7.18498	7.49596	7.35727	7.25381	8.12048	7.77762	7.91241	0	0.138669	0.870417	0.882964	0.706776	Nonspecific
P50454	SERPH_HUMAN	SERPINH1	SERPINH1	Serpin H1 OS=Homo sapiens OX=9606 GN=SERPINH1 PE=1 SV=2	7	8.07136	7.53901	7.92305	7.64271	7.94444	7.31667	7.4188	7.42666	7.32326	7.09846	0	0.63447	0.258289	0.435238	-0.0912887	ER
Q14683	SMC1A_HUMAN	SMC1A	SMC1A	Structural maintenance of chromosomes protein 1A OS=Homo sapiens OX=9606 GN=SMC1A PE=1 SV=2	32	9.84455	9.51102	9.77191	9.41791	9.69812	9.43614	9.24898	9.97384	9.5464	9.55154	0	0.146369	0.610338	0.5369	0.261828	Large Protein Complex
Q99615	DNJC7_HUMAN	DNAJC7	DNAJC7	DnaJ homolog subfamily C member 7 OS=Homo sapiens OX=9606 GN=DNAJC7 PE=1 SV=2	27	8.43019	8.09846	8.37427	7.98445	8.3757	11.1059	10.8186	11.3512	11.6109	11.2614	0	0.0444405	0.301201	0.950751	0.210002	Nonspecific
P53365	ARFP2_HUMAN	ARFIP2	ARFIP2	Arfaptin-2 OS=Homo sapiens OX=9606 GN=ARFIP2 PE=1 SV=1	5	4.63998	4.63014	4.6105	4.37279	4.64408	6.08835	6.21829	7.43347	6.48902	6.12091	0	0.139775	1.3746	0.667852	0.0284557	Nonspecific
P53367	ARFP1_HUMAN	ARFIP1	ARFIP1	Arfaptin-1 OS=Homo sapiens OX=9606 GN=ARFIP1 PE=1 SV=2	8	6.67327	6.42031	6.57627	6.23696	6.58769	7.69274	7.50728	8.40204	8.03302	7.71647	0	0.0675014	0.806312	0.776592	0.109315	Large Protein Complex
Q9P2W1	HOP2_HUMAN	PSMC3IP	PSMC3IP	Homologous-pairing protein 2 homolog OS=Homo sapiens OX=9606 GN=PSMC3IP PE=1 SV=1	2	4.4302	4.25155	4.46829	4.41359	4.38978	3.8095	4.08666	3.7769	4.02765	3.83264	0	0.455805	-0.0706844	0.234764	0.0635582	Nonspecific
P80303	NUCB2_HUMAN	NUCB2	NUCB2	Nucleobindin-2 OS=Homo sapiens OX=9606 GN=NUCB2 PE=1 SV=3	14	7.85444	7.83558	8.00154	7.79206	8.05502	7.82106	8.54551	8.9256	9.23672	8.08844	0	0.743311	0.957443	1.47804	0.0668013	Nonspecific
Q14204	DYHC1_HUMAN	DYNC1H1	DYNC1H1	Cytoplasmic dynein 1 heavy chain 1 OS=Homo sapiens OX=9606 GN=DYNC1H1 PE=1 SV=5	33	9.8886	9.60637	9.6706	9.44155	9.64198	9.05056	8.67146	9.30176	8.84838	8.86319	0	-0.0968628	0.469202	0.244868	0.0592487	Large Protein Complex
Q5UIP0	RIF1_HUMAN	RIF1	RIF1	Telomere-associated protein RIF1 OS=Homo sapiens OX=9606 GN=RIF1 PE=1 SV=2	20	10.0561	9.79026	9.96106	9.78413	9.90552	8.34525	8.83727	9.99151	8.90962	9.13836	0	0.757914	1.74135	0.83639	0.943749	Nonspecific
P10644	KAP0_HUMAN	PRKAR1A	PRKAR1A	cAMP-dependent protein kinase type I-alpha regulatory subunit OS=Homo sapiens OX=9606 GN=PRKAR1A PE=1 SV=1	5	6.08074	5.63378	5.76312	5.48944	5.9462	6.62344	6.20597	7.07852	6.78389	6.27536	0	0.0294919	0.772705	0.751748	-0.213543	Large Protein Complex
P07910	HNRPC_HUMAN	HNRNPC	HNRNPC	Heterogeneous nuclear ribonucleoproteins C1/C2 OS=Homo sapiens OX=9606 GN=HNRNPC PE=1 SV=4	15	9.59985	9.1929	9.5517	9.26065	9.45129	6.96439	7.20011	8.16403	7.64494	8.09041	0	0.642676	1.24779	1.01975	1.27459	Nonspecific
Q9UKM9	RALY_HUMAN	RALY	RALY	RNA-binding protein Raly OS=Homo sapiens OX=9606 GN=RALY PE=1 SV=1	15	9.14573	8.79734	9.01424	8.84089	9.01007	5.76439	6.23683	6.57205	6.19914	6.59053	0	0.820824	0.939153	0.739587	0.961805	Large Protein Complex
P22102	PUR2_HUMAN	GART	GART	Trifunctional purine biosynthetic protein adenosine-3 OS=Homo sapiens OX=9606 GN=GART PE=1 SV=1	22	10.6556	10.4486	10.6382	10.32	10.5634	8.77588	8.83438	9.39426	9.05599	8.90462	0	0.265473	0.635806	0.615739	0.220963	Nonspecific
P22314	UBA1_HUMAN	UBA1	UBA1	Ubiquitin-like modifier-activating enzyme 1 OS=Homo sapiens OX=9606 GN=UBA1 PE=1 SV=3	26	10.1051	9.74701	9.97697	9.54523	9.86924	8.26577	8.51933	8.91246	8.40196	8.42333	0	0.611627	0.774805	0.696045	0.393398	Nonspecific
Q9Y3T9	NOC2L_HUMAN	NOC2L	NOC2L	Nucleolar complex protein 2 homolog OS=Homo sapiens OX=9606 GN=NOC2L PE=1 SV=4	6	7.84107	7.59425	7.88604	7.6133	7.7957	3.57134	4.77439	5.92742	5.02388	4.50245	0	1.44987	2.31111	1.68031	0.97648	Nonspecific
O75152	ZC11A_HUMAN	ZC3H11A	ZC3H11A	Zinc finger CCCH domain-containing protein 11A OS=Homo sapiens OX=9606 GN=ZC3H11A PE=1 SV=3	10	7.23293	7.08119	7.39239	7.35947	7.42864	6.74015	6.92244	6.95086	7.32047	7.05943	0	0.33403	0.0512545	0.453782	0.12357	Nonspecific
Q96F86	EDC3_HUMAN	EDC3	EDC3	Enhancer of mRNA-decapping protein 3 OS=Homo sapiens OX=9606 GN=EDC3 PE=1 SV=1	5	6.46378	6.11697	6.10693	5.87675	6.14103	6.79421	6.60062	7.04705	6.86026	6.75256	0	0.153222	0.609696	0.653077	0.281108	Nonspecific
P13804	ETFA_HUMAN	ETFA	ETFA	Electron transfer flavoprotein subunit alpha, mitochondrial OS=Homo sapiens OX=9606 GN=ETFA PE=1 SV=1	14	9.44684	9.13955	9.33951	9.10084	9.29513	7.25765	6.73201	6.64283	6.70585	7.40988	0	-0.218348	-0.507492	-0.205801	0.303944	Mitochondrion
Q13155	AIMP2_HUMAN	AIMP2	AIMP2	Aminoacyl tRNA synthase complex-interacting multifunctional protein 2 OS=Homo sapiens OX=9606 GN=AIMP2 PE=1 SV=2	9	7.08407	6.80423	6.9678	6.84201	6.81272	5.14313	5.0687	5.29844	4.88742	4.8881	0	0.205413	0.271586	-0.013646	0.0163307	Large Protein Complex
Q8WVT3	TPC12_HUMAN	TRAPPC12	TRAPPC12	Trafficking protein particle complex subunit 12 OS=Homo sapiens OX=9606 GN=TRAPPC12 PE=1 SV=3	2	5.15169	4.54106	4.66916	4.4604	4.30393	2.4845	3.05092	3.8111	3.17712	3.67998	0	1.17706	1.80913	1.38391	2.04323	Large Protein Complex
P31153	METK2_HUMAN	MAT2A	MAT2A	S-adenosylmethionine synthase isoform type-2 OS=Homo sapiens OX=9606 GN=MAT2A PE=1 SV=1	10	9.44808	9.21977	9.39079	9.0954	9.32565	7.36329	6.78297	7.50596	7.09287	7.19437	0	-0.35201	0.199966	0.0822659	-0.0464895	Nonspecific
P10809	CH60_HUMAN	HSPD1	HSPD1	60 kDa heat shock protein, mitochondrial OS=Homo sapiens OX=9606 GN=HSPD1 PE=1 SV=2	32	10.0353	10.0071	10.2175	10.1228	10.1166	8.47621	8.49446	8.40505	8.43384	9.014	0	0.0464865	-0.253325	-0.129832	0.456484	Mitochondrion
Q15814	TBCC_HUMAN	TBCC	TBCC	Tubulin-specific chaperone C OS=Homo sapiens OX=9606 GN=TBCC PE=1 SV=2	7	6.43836	6.18057	6.38806	5.9585	6.23407	6.94028	6.66535	7.17834	7.0781	6.74525	0	-0.0171463	0.288351	0.617673	0.00925388	Nonspecific
Q5T1M5	FKB15_HUMAN	FKBP15	FKBP15	FK506-binding protein 15 OS=Homo sapiens OX=9606 GN=FKBP15 PE=1 SV=2	9	7.29194	7.22016	7.22485	7.00431	7.16175	7.50804	7.17951	7.924	7.50016	8.11018	0	-0.256741	0.483058	0.279758	0.732333	Endosome
Q14974	IMB1_HUMAN	KPNB1	KPNB1	Importin subunit beta-1 OS=Homo sapiens OX=9606 GN=KPNB1 PE=1 SV=2	23	7.92014	7.60087	7.79503	7.52645	7.7558	6.75213	7.72388	8.98489	6.61271	6.9725	0	1.29101	2.35787	0.254261	0.3847	Large Protein Complex
Q99871	HAUS7_HUMAN	HAUS7	HAUS7	HAUS augmin-like complex subunit 7 OS=Homo sapiens OX=9606 GN=HAUS7 PE=1 SV=3	3	5.40596	5.07602	5.25521	4.7558	5.38241	6.57963	6.81623	7.43949	6.72171	6.86332	0	0.56654	1.01061	0.79225	0.307239	Large Protein Complex
Q01844	EWS_HUMAN	EWSR1	EWSR1	RNA-binding protein EWS OS=Homo sapiens OX=9606 GN=EWSR1 PE=1 SV=1	7	8.02349	7.31119	7.39885	7.12757	7.54096	3.75356	3.76779	4.3217	4.539	4.3137	0	0.726534	1.19278	1.68135	1.04267	Large Protein Complex
O95684	FR1OP_HUMAN	FGFR1OP	CEP43	FGFR1 oncogene partner OS=Homo sapiens OX=9606 GN=FGFR1OP PE=1 SV=1	12	6.94617	6.40476	6.25015	6.35342	6.2282	7.86084	7.22387	8.32686	7.6572	7.52713	0	-0.0955724	1.16203	0.389099	0.384254	Large Protein Complex
Q29RF7	PDS5A_HUMAN	PDS5A	PDS5A	Sister chromatid cohesion protein PDS5 homolog A OS=Homo sapiens OX=9606 GN=PDS5A PE=1 SV=1	22	9.07111	8.82579	8.97298	8.62246	8.89288	7.90684	8.67682	10.103	8.50694	8.44053	0	1.0153	2.29425	1.04875	0.711925	Large Protein Complex
Q9NTI5	PDS5B_HUMAN	PDS5B	PDS5B	Sister chromatid cohesion protein PDS5 homolog B OS=Homo sapiens OX=9606 GN=PDS5B PE=1 SV=1	8	8.51101	7.98718	8.05386	7.96949	8.17133	7.00888	7.2993	8.69741	7.41705	7.47185	0	0.814244	2.14568	0.949689	0.802648	Nonspecific
Q9UHI6	DDX20_HUMAN	DDX20	DDX20	Probable ATP-dependent RNA helicase DDX20 OS=Homo sapiens OX=9606 GN=DDX20 PE=1 SV=2	7	6.57958	5.9657	6.19545	6.47432	6.5176	7.03996	6.24135	7.22254	6.90389	6.78203	0	-0.184738	0.566712	-0.0308124	-0.195952	Nonspecific
Q9NR30	DDX21_HUMAN	DDX21	DDX21	Nucleolar RNA helicase 2 OS=Homo sapiens OX=9606 GN=DDX21 PE=1 SV=5	27	10.613	10.3881	10.6275	10.6107	10.6736	7.49416	7.36483	8.31924	8.23773	8.02709	0	0.0955653	0.810662	0.745941	0.472362	Nonspecific
Q9BQ39	DDX50_HUMAN	DDX50	DDX50	ATP-dependent RNA helicase DDX50 OS=Homo sapiens OX=9606 GN=DDX50 PE=1 SV=1	11	7.75882	7.55224	7.69861	7.52224	7.74317	4.35228	4.74303	5.07307	5.20032	4.92544	0	0.597336	0.781005	1.08462	0.588812	Large Protein Complex
Q13435	SF3B2_HUMAN	SF3B2	SF3B2	Splicing factor 3B subunit 2 OS=Homo sapiens OX=9606 GN=SF3B2 PE=1 SV=2	22	9.12315	8.95518	9.269	8.80892	9.07289	9.87642	9.90975	9.22251	9.58183	8.95081	0	0.201287	-0.799762	0.0196323	-0.875355	Large Protein Complex
Q96KN1	FA84B_HUMAN	FAM84B	LRATD2	Protein FAM84B OS=Homo sapiens OX=9606 GN=FAM84B PE=1 SV=1	4	5.04991	4.7051	5.37384	4.78471	5.0258	6.57174	6.82362	6.85439	7.17983	6.53191	0	0.596695	-0.0412765	0.873288	-0.0157145	Nonspecific
Q6P2Q9	PRP8_HUMAN	PRPF8	PRPF8	Pre-mRNA-processing-splicing factor 8 OS=Homo sapiens OX=9606 GN=PRPF8 PE=1 SV=2	34	9.2812	8.91473	9.08257	8.95085	8.95418	9.57927	9.07285	9.44433	9.13712	9.42001	0	-0.13995	0.0636815	-0.111805	0.167762	Large Protein Complex
Q7L8L6	FAKD5_HUMAN	FASTKD5	FASTKD5	FAST kinase domain-containing protein 5, mitochondrial OS=Homo sapiens OX=9606 GN=FASTKD5 PE=1 SV=1	3	5.0661	5.10596	5.31453	5.12529	5.18101	3.39652	3.7892	3.75528	4.26596	4.31139	0	0.352816	0.110335	0.810257	0.799958	Mitochondrion
P09104	ENOG_HUMAN	ENO2	ENO2	Gamma-enolase OS=Homo sapiens OX=9606 GN=ENO2 PE=1 SV=3	7	5.62031	5.31434	5.78595	5.31393	5.27656	4.58419	4.70696	4.28205	4.56284	4.34933	0	0.428733	-0.467784	0.285028	0.108889	Nonspecific
P06733	ENOA_HUMAN	ENO1	ENO1	Alpha-enolase OS=Homo sapiens OX=9606 GN=ENO1 PE=1 SV=2	36	11.3195	11.0682	11.2733	10.9421	11.1917	8.76284	8.41381	8.95736	8.72517	8.77016	0	-0.0977421	0.24068	0.3397	0.135058	Nonspecific
P00558	PGK1_HUMAN	PGK1	PGK1	Phosphoglycerate kinase 1 OS=Homo sapiens OX=9606 GN=PGK1 PE=1 SV=3	25	10.5674	10.317	10.5195	10.1895	10.471	7.65329	7.28042	7.86988	7.16572	7.39821	0	-0.122472	0.264445	-0.109704	-0.158645	Large Protein Complex
P22033	MUTA_HUMAN	MMUT	MMUT	Methylmalonyl-CoA mutase, mitochondrial OS=Homo sapiens OX=9606 GN=MMUT PE=1 SV=4	9	7.3327	7.49305	7.57363	7.37328	7.60327	4.64765	4.55168	5.06818	4.89659	5.85157	0	-0.256326	0.179598	0.208354	0.933344	Mitochondrion
Q7Z3T8	ZFY16_HUMAN	ZFYVE16	ZFYVE16	Zinc finger FYVE domain-containing protein 16 OS=Homo sapiens OX=9606 GN=ZFYVE16 PE=1 SV=3	12	6.98576	6.99009	6.92658	6.73001	6.91582	7.92952	7.64573	8.47425	8.15608	8.40912	0	-0.288125	0.60391	0.482301	0.549537	Nonspecific
Q96RY7	IF140_HUMAN	IFT140	IFT140	Intraflagellar transport protein 140 homolog OS=Homo sapiens OX=9606 GN=IFT140 PE=1 SV=1	5	6.16225	5.81366	5.82622	5.35403	5.64828	7.07164	6.67353	7.23946	6.21028	6.7547	0	-0.0495309	0.503846	-0.0531456	0.197021	Nonspecific
Q86WR7	PRSR2_HUMAN	PROSER2	PROSER2	Proline and serine-rich protein 2 OS=Homo sapiens OX=9606 GN=PROSER2 PE=1 SV=2	3	3.78717	2.938	2.8623	3.61644	3.20737	5.06289	4.96933	5.60917	5.90599	5.08367	0	0.755607	1.47115	1.01383	0.600577	Nonspecific
P35611	ADDA_HUMAN	ADD1	ADD1	Alpha-adducin OS=Homo sapiens OX=9606 GN=ADD1 PE=1 SV=2	5	7.30638	6.89181	6.89012	6.71695	7.05966	6.14688	5.85662	6.58316	6.42626	6.38374	0	0.124314	0.852538	0.868813	0.483582	Large Protein Complex
P35612	ADDB_HUMAN	ADD2	ADD2	Beta-adducin OS=Homo sapiens OX=9606 GN=ADD2 PE=1 SV=3	3	4.98004	4.40772	4.93355	4.59871	5.06044	5.31128	5.01153	5.54285	5.59786	5.54152	0	0.272568	0.27806	0.667909	0.149846	Nonspecific
P24752	THIL_HUMAN	ACAT1	ACAT1	Acetyl-CoA acetyltransferase, mitochondrial OS=Homo sapiens OX=9606 GN=ACAT1 PE=1 SV=1	15	9.11625	8.86582	9.12736	8.87111	8.99384	6.72118	6.56961	6.71436	6.88365	7.18523	0	0.0988619	-0.0179327	0.407601	0.586466	Mitochondrion
P11310	ACADM_HUMAN	ACADM	ACADM	Medium-chain specific acyl-CoA dehydrogenase, mitochondrial OS=Homo sapiens OX=9606 GN=ACADM PE=1 SV=1	9	8.94327	8.92849	9.05021	8.73974	8.95989	6.56998	5.93438	5.48646	5.93154	6.74876	0	-0.62083	-1.19046	-0.434917	0.162152	Mitochondrion
Q8NBN7	RDH13_HUMAN	RDH13	RDH13	Retinol dehydrogenase 13 OS=Homo sapiens OX=9606 GN=RDH13 PE=1 SV=2	1	4.19941	4.02808	4.47002	4.10499	4.66607	3.47363	3.00476	4.17925	3.21235	3.46699	0	-0.297542	0.435008	-0.166859	-0.473295	Mitochondrion
O75955	FLOT1_HUMAN	FLOT1	FLOT1	Flotillin-1 OS=Homo sapiens OX=9606 GN=FLOT1 PE=1 SV=3	3	4.40589	4.39757	4.24764	4.10865	4.62044	3.96045	3.0243	3.46174	3.34643	4.32033	0	-0.927828	-0.340457	-0.316774	0.145337	Nonspecific
O15498	YKT6_HUMAN	YKT6	YKT6	Synaptobrevin homolog YKT6 OS=Homo sapiens OX=9606 GN=YKT6 PE=1 SV=1	8	6.33096	6.24137	6.54035	6.28658	6.3532	8.06703	7.88644	8.82556	8.55105	8.18319	0	-0.0910016	0.549139	0.528392	0.0939108	Nonspecific
P02545	LMNA_HUMAN	LMNA	LMNA	Prelamin-A/C OS=Homo sapiens OX=9606 GN=LMNA PE=1 SV=1	21	9.53576	9.30453	9.49292	9.25119	9.46814	7.04105	7.16565	8.22303	7.81561	8.0317	0	0.355835	1.22482	1.05913	1.05827	Nonspecific
Q03252	LMNB2_HUMAN	LMNB2	LMNB2	Lamin-B2 OS=Homo sapiens OX=9606 GN=LMNB2 PE=1 SV=4	21	9.77332	9.36669	9.50504	9.32111	9.67048	7.5409	7.7788	8.64663	8.45744	8.3667	0	0.644541	1.37402	1.36876	0.928647	Nonspecific
P20700	LMNB1_HUMAN	LMNB1	LMNB1	Lamin-B1 OS=Homo sapiens OX=9606 GN=LMNB1 PE=1 SV=2	27	9.62941	9.37613	9.44141	9.33867	9.47507	7.68443	8.39419	8.57944	7.91481	8.26747	0	0.963048	1.08301	0.521126	0.737388	Nonspecific
P05141	ADT2_HUMAN	SLC25A5	SLC25A5	ADP/ATP translocase 2 OS=Homo sapiens OX=9606 GN=SLC25A5 PE=1 SV=7	38	10.1579	9.88566	10.0935	10.0505	10.0477	8.85086	8.58304	8.614	8.75688	9.00661	0	0.0044597	-0.172469	0.0135005	0.266041	Mitochondrion
P12235	ADT1_HUMAN	SLC25A4	SLC25A4	ADP/ATP translocase 1 OS=Homo sapiens OX=9606 GN=SLC25A4 PE=1 SV=4	3	5.75597	5.03609	5.28084	4.90716	5.37778	2.40448	1.41316	2.81427	2.54703	3.57611	0	-0.27144	0.884929	0.99136	1.54983	Mitochondrion
P12236	ADT3_HUMAN	SLC25A6	SLC25A6	ADP/ATP translocase 3 OS=Homo sapiens OX=9606 GN=SLC25A6 PE=1 SV=4	10	8.66096	8.368	8.57778	8.56007	8.58061	7.78261	7.78451	7.74242	7.79061	8.04639	0	0.294867	0.0430009	0.108901	0.344145	Mitochondrion
P49821	NDUV1_HUMAN	NDUFV1	NDUFV1	NADH dehydrogenase [ubiquinone] flavoprotein 1, mitochondrial OS=Homo sapiens OX=9606 GN=NDUFV1 PE=1 SV=4	13	8.23998	7.87201	7.99908	7.99507	8.15791	6.22036	6.07436	6.54738	6.43617	6.97956	0	0.221977	0.567918	0.46072	0.841272	Nonspecific
Q14839	CHD4_HUMAN	CHD4	CHD4	Chromodomain-helicase-DNA-binding protein 4 OS=Homo sapiens OX=9606 GN=CHD4 PE=1 SV=2	25	8.04802	7.90413	8.03097	7.64163	8.03953	8.28941	8.05629	8.6177	8.39723	8.13542	0	-0.0892292	0.345337	0.514217	-0.145503	Nonspecific
Q12873	CHD3_HUMAN	CHD3	CHD3	Chromodomain-helicase-DNA-binding protein 3 OS=Homo sapiens OX=9606 GN=CHD3 PE=1 SV=3	13	6.94937	6.5971	6.83457	6.75022	6.79687	7.54361	7.07958	7.96895	7.65487	7.62613	0	-0.111762	0.540142	0.310414	0.235022	Nonspecific
P54136	SYRC_HUMAN	RARS	RARS1	Arginine--tRNA ligase, cytoplasmic OS=Homo sapiens OX=9606 GN=RARS PE=1 SV=2	20	9.32747	9.07645	9.39696	9.04168	9.30463	7.79241	7.94526	8.13426	7.75572	7.63032	0	0.40387	0.272359	0.249103	-0.13925	Large Protein Complex
Q96HA7	TONSL_HUMAN	TONSL	TONSL	Tonsoku-like protein OS=Homo sapiens OX=9606 GN=TONSL PE=1 SV=2	4	5.60472	5.4407	5.86554	5.37433	5.55027	5.32053	5.99862	5.25417	4.4357	4.84419	0	0.842124	-0.327176	-0.654439	-0.421884	Nonspecific
Q9Y4E8	UBP15_HUMAN	USP15	USP15	Ubiquitin carboxyl-terminal hydrolase 15 OS=Homo sapiens OX=9606 GN=USP15 PE=1 SV=3	9	6.21063	6.05994	6.14435	5.85083	6.13585	6.16549	5.68135	6.60367	6.28011	6.39743	0	-0.33345	0.504457	0.474418	0.30672	Nonspecific
P51784	UBP11_HUMAN	USP11	USP11	Ubiquitin carboxyl-terminal hydrolase 11 OS=Homo sapiens OX=9606 GN=USP11 PE=1 SV=3	5	6.83738	6.75467	6.87686	6.54338	7.04294	6.34203	6.60362	7.30792	6.4631	6.34949	0	0.344293	0.926401	0.415068	-0.198105	Nonspecific
Q9Y6Y8	S23IP_HUMAN	SEC23IP	SEC23IP	SEC23-interacting protein OS=Homo sapiens OX=9606 GN=SEC23IP PE=1 SV=1	19	7.47017	7.36157	7.50155	7.24819	7.46248	9.17122	9.35858	10.4458	9.57865	9.10805	0	0.295963	1.24322	0.629404	-0.0554801	Large Protein Complex
O94830	DDHD2_HUMAN	DDHD2	DDHD2	Phospholipase DDHD2 OS=Homo sapiens OX=9606 GN=DDHD2 PE=1 SV=2	4	4.2158	3.75779	4.01879	3.60663	3.47236	4.48673	6.28073	7.67496	5.20527	3.29798	0	2.25201	3.38525	1.32772	-0.445303	Nonspecific
P51610	HCFC1_HUMAN	HCFC1	HCFC1	Host cell factor 1 OS=Homo sapiens OX=9606 GN=HCFC1 PE=1 SV=2	16	8.09145	7.8887	8.14852	7.71315	8.02009	8.77106	8.49426	8.90369	8.68906	8.61528	0	-0.074056	0.0755639	0.296301	-0.0844218	Large Protein Complex
P17980	PRS6A_HUMAN	PSMC3	PSMC3	26S proteasome regulatory subunit 6A OS=Homo sapiens OX=9606 GN=PSMC3 PE=1 SV=3	15	9.22848	8.9543	9.09783	8.9062	9.10948	9.32063	8.96753	9.53701	9.49011	9.14473	0	-0.0789217	0.347028	0.491763	-0.0569007	Large Protein Complex
O95155	UBE4B_HUMAN	UBE4B	UBE4B	Ubiquitin conjugation factor E4 B OS=Homo sapiens OX=9606 GN=UBE4B PE=1 SV=1	13	7.78699	7.38558	7.45931	7.33229	7.56762	7.8428	7.77926	8.79834	7.82994	7.85069	0	0.337867	1.28322	0.441837	0.227257	Nonspecific
Q9NWB6	ARGL1_HUMAN	ARGLU1	ARGLU1	Arginine and glutamate-rich protein 1 OS=Homo sapiens OX=9606 GN=ARGLU1 PE=1 SV=1	6	7.83722	7.50684	7.85558	7.43487	7.75632	8.73851	8.44961	8.95297	9.30612	9.22462	0	0.0414922	0.196112	0.969963	0.567013	Large Protein Complex
P62873	GBB1_HUMAN	GNB1	GNB1	Guanine nucleotide-binding protein G(I)/G(S)/G(T) subunit beta-1 OS=Homo sapiens OX=9606 GN=GNB1 PE=1 SV=3	10	7.45561	7.33858	7.51896	7.20037	7.40345	7.08247	7.03471	7.21756	7.17712	7.45873	0	0.0692815	0.0717469	0.349898	0.428426	Plasma membrane
P62879	GBB2_HUMAN	GNB2	GNB2	Guanine nucleotide-binding protein G(I)/G(S)/G(T) subunit beta-2 OS=Homo sapiens OX=9606 GN=GNB2 PE=1 SV=3	2	4.8469	4.68347	4.89519	4.38033	4.35144	4.41403	4.60948	4.39133	4.41673	4.17007	0	0.358894	-0.0709861	0.469281	0.251509	Plasma membrane
Q9HAV0	GBB4_HUMAN	GNB4	GNB4	Guanine nucleotide-binding protein subunit beta-4 OS=Homo sapiens OX=9606 GN=GNB4 PE=1 SV=3	4	5.46168	5.02008	5.2919	5.2064	5.52689	3.53497	2.88155	5.22653	5.045	5.35446	0	-0.211812	1.86135	1.76531	1.75428	Plasma membrane
Q5T4S7	UBR4_HUMAN	UBR4	UBR4	E3 ubiquitin-protein ligase UBR4 OS=Homo sapiens OX=9606 GN=UBR4 PE=1 SV=1	24	9.06502	8.66421	8.80549	8.59828	8.83298	9.12039	8.75331	9.37683	8.92143	8.98033	0	0.0337396	0.515976	0.267785	0.0919779	Large Protein Complex
Q6Y7W6	GGYF2_HUMAN	GIGYF2	GIGYF2	GRB10-interacting GYF protein 2 OS=Homo sapiens OX=9606 GN=GIGYF2 PE=1 SV=1	33	6.41408	6.20228	6.5129	6.12797	6.39665	10.0492	10.1062	10.9034	10.9434	10.4744	0	0.268816	0.755318	1.18031	0.442582	Large Protein Complex
Q9UJV9	DDX41_HUMAN	DDX41	DDX41	Probable ATP-dependent RNA helicase DDX41 OS=Homo sapiens OX=9606 GN=DDX41 PE=1 SV=2	9	5.5582	5.34429	5.54032	4.78388	5.29772	6.80283	6.59042	7.16004	7.1702	7.23449	0	0.00149921	0.375098	1.14169	0.692146	Large Protein Complex
P48449	ERG7_HUMAN	LSS	LSS	Lanosterol synthase OS=Homo sapiens OX=9606 GN=LSS PE=1 SV=1	6	7.22891	7.21944	7.73679	7.29436	7.29052	7.05678	8.23099	9.9221	8.32828	8.14074	0	1.18369	2.35745	1.20605	1.02236	ER
Q96BR5	COA7_HUMAN	COA7	COA7	Cytochrome c oxidase assembly factor 7 OS=Homo sapiens OX=9606 GN=COA7 PE=1 SV=2	7	8.08642	8.12034	8.21928	8.07045	8.16497	5.31204	5.53883	6.47248	6.21298	6.44778	0	0.192869	1.02758	0.916903	1.05719	Nonspecific
Q86WX3	AROS_HUMAN	RPS19BP1	RPS19BP1	Active regulator of SIRT1 OS=Homo sapiens OX=9606 GN=RPS19BP1 PE=1 SV=1	2	2.92202	2.49724	3.03951	2.50504	3.55675	5.55499	5.05438	5.40225	4.96403	2.89716	0	-0.0758278	-0.270223	-0.17397	-3.29255	Nonspecific
P36915	GNL1_HUMAN	GNL1	GNL1	Guanine nucleotide-binding protein-like 1 OS=Homo sapiens OX=9606 GN=GNL1 PE=1 SV=2	3	4.3237	4.66293	4.75758	3.96421	4.69995	1.4016	1.1389	2.97563	2.28233	2.68154	0	-0.601937	1.14015	1.24021	0.903692	Nonspecific
Q8IYI6	EXOC8_HUMAN	EXOC8	EXOC8	Exocyst complex component 8 OS=Homo sapiens OX=9606 GN=EXOC8 PE=1 SV=2	11	7.621	7.35421	7.5293	6.9879	7.2884	8.33269	8.42812	9.34622	8.15114	8.28596	0	0.36221	1.10523	0.45155	0.285868	Large Protein Complex
Q8N6H7	ARFG2_HUMAN	ARFGAP2	ARFGAP2	ADP-ribosylation factor GTPase-activating protein 2 OS=Homo sapiens OX=9606 GN=ARFGAP2 PE=1 SV=1	15	5.91874	5.19838	5.93809	5.43471	5.64831	9.17461	8.99339	9.06118	9.3199	8.89355	0	0.539149	-0.132781	0.629323	-0.0106275	Large Protein Complex
Q8WXH0	SYNE2_HUMAN	SYNE2	SYNE2	Nesprin-2 OS=Homo sapiens OX=9606 GN=SYNE2 PE=1 SV=3	7	5.81733	5.84966	5.63139	5.58836	5.6098	4.00307	4.14317	4.8489	3.76551	3.51252	0	0.107779	1.03177	-0.00858162	-0.283016	Nonspecific
Q14534	ERG1_HUMAN	SQLE	SQLE	Squalene monooxygenase OS=Homo sapiens OX=9606 GN=SQLE PE=1 SV=3	2	4.0227	3.9184	4.74918	4.29478	3.88741	2.08032	4.22981	5.53731	4.54307	3.21492	0	2.25379	2.7305	2.19067	1.26989	ER
Q9Y5J1	UTP18_HUMAN	UTP18	UTP18	U3 small nucleolar RNA-associated protein 18 homolog OS=Homo sapiens OX=9606 GN=UTP18 PE=1 SV=3	5	7.3552	6.86822	7.20375	7.19585	7.07348	3.13471	3.27436	4.43059	4.23601	3.71665	0	0.626641	1.44734	1.26066	0.863669	Large Protein Complex
P26640	SYVC_HUMAN	VARS	VARS1	Valine--tRNA ligase OS=Homo sapiens OX=9606 GN=VARS PE=1 SV=4	26	9.35744	8.92911	9.04087	8.85884	8.95747	9.63032	9.04847	9.6157	9.19138	9.32731	0	-0.153508	0.301961	0.0596617	0.0969685	Large Protein Complex
O75448	MED24_HUMAN	MED24	MED24	Mediator of RNA polymerase II transcription subunit 24 OS=Homo sapiens OX=9606 GN=MED24 PE=1 SV=1	7	4.29165	4.64115	4.57992	4.81057	4.68508	5.21995	5.65644	6.68738	5.22265	5.36431	0	0.0869901	1.17917	-0.516219	-0.249068	Large Protein Complex
Q99536	VAT1_HUMAN	VAT1	VAT1	Synaptic vesicle membrane protein VAT-1 homolog OS=Homo sapiens OX=9606 GN=VAT1 PE=1 SV=2	13	6.34257	6.19699	6.38932	6.06947	6.35705	6.22506	7.8994	9.38364	6.95784	6.36492	0	1.81992	3.11183	1.00589	0.125384	Large Protein Complex
P22234	PUR6_HUMAN	PAICS	PAICS	Multifunctional protein ADE2 OS=Homo sapiens OX=9606 GN=PAICS PE=1 SV=3	16	9.39875	9.13439	9.38004	8.99388	9.30167	8.14492	8.17413	8.28907	8.22952	7.72297	0	0.29358	0.162867	0.489482	-0.324865	Large Protein Complex
P32121	ARRB2_HUMAN	ARRB2	ARRB2	Beta-arrestin-2 OS=Homo sapiens OX=9606 GN=ARRB2 PE=1 SV=2	3	5.07954	4.68515	4.82452	4.32079	4.70979	2.79826	2.37686	3.11427	2.75036	2.91585	0	-0.0270102	0.571029	0.710859	0.48734	Large Protein Complex
P55769	NH2L1_HUMAN	SNU13	SNU13	NHP2-like protein 1 OS=Homo sapiens OX=9606 GN=SNU13 PE=1 SV=3	7	7.92836	7.61147	7.90715	7.7575	7.83564	5.46571	5.09745	5.8321	5.78682	5.7721	0	-0.0513699	0.387605	0.491979	0.399117	Large Protein Complex
Q6NUM9	RETST_HUMAN	RETSAT	RETSAT	All-trans-retinol 13,14-reductase OS=Homo sapiens OX=9606 GN=RETSAT PE=1 SV=2	3	5.37188	5.58012	5.94893	5.41708	5.48468	4.44385	4.76706	5.64645	5.47215	4.8522	0	0.114984	0.625566	0.983105	0.29556	ER
P29144	TPP2_HUMAN	TPP2	TPP2	Tripeptidyl-peptidase 2 OS=Homo sapiens OX=9606 GN=TPP2 PE=1 SV=4	18	8.90992	8.84952	8.9553	8.67222	8.95846	6.46961	6.02544	6.32821	6.24975	6.35258	0	-0.383765	-0.186778	0.0178475	-0.165562	Nonspecific
A0AVT1	UBA6_HUMAN	UBA6	UBA6	Ubiquitin-like modifier-activating enzyme 6 OS=Homo sapiens OX=9606 GN=UBA6 PE=1 SV=1	7	8.24091	8.12317	8.56321	8.07048	8.28783	6.96448	7.24734	6.83653	6.33727	6.51935	0	0.400596	-0.450255	-0.45678	-0.492058	Nonspecific
Q14690	RRP5_HUMAN	PDCD11	PDCD11	Protein RRP5 homolog OS=Homo sapiens OX=9606 GN=PDCD11 PE=1 SV=3	20	9.73569	9.4053	9.59579	9.54914	9.61747	6.07829	5.94387	6.66142	6.49938	6.35491	0	0.195976	0.723039	0.607643	0.39485	Nonspecific
Q6YN16	HSDL2_HUMAN	HSDL2	HSDL2	Hydroxysteroid dehydrogenase-like protein 2 OS=Homo sapiens OX=9606 GN=HSDL2 PE=1 SV=1	4	7.56957	7.38102	7.78594	7.36166	7.67015	5.44284	5.49332	5.91291	5.8301	6.21319	0	0.23902	0.253691	0.595163	0.669757	Nonspecific
Q6PD62	CTR9_HUMAN	CTR9	CTR9	RNA polymerase-associated protein CTR9 homolog OS=Homo sapiens OX=9606 GN=CTR9 PE=1 SV=1	10	6.8104	6.48633	6.73065	6.57092	6.55821	7.00275	6.85132	7.34984	7.07671	7.16115	0	0.17265	0.426846	0.313441	0.410595	Large Protein Complex
Q86Y56	DAAF5_HUMAN	DNAAF5	DNAAF5	Dynein assembly factor 5, axonemal OS=Homo sapiens OX=9606 GN=DNAAF5 PE=1 SV=4	12	6.99398	6.39634	6.89374	6.44319	6.79614	5.65064	7.17665	9.06121	6.66376	6.23649	0	2.12365	3.51082	1.56391	0.783685	Large Protein Complex
Q9BZH6	WDR11_HUMAN	WDR11	WDR11	WD repeat-containing protein 11 OS=Homo sapiens OX=9606 GN=WDR11 PE=1 SV=1	7	6.89269	6.47397	6.90683	6.58396	6.67392	6.37088	6.47233	7.3461	6.95666	6.8642	0	0.520179	0.961084	0.894517	0.712092	Large Protein Complex
Q9BQ67	GRWD1_HUMAN	GRWD1	GRWD1	Glutamate-rich WD repeat-containing protein 1 OS=Homo sapiens OX=9606 GN=GRWD1 PE=1 SV=1	11	7.70762	7.40993	7.41485	7.43422	7.39019	5.8674	5.63602	6.48473	6.08787	5.98363	0	0.0663228	0.910102	0.49387	0.433659	Large Protein Complex
Q8IZL8	PELP1_HUMAN	PELP1	PELP1	Proline-, glutamic acid- and leucine-rich protein 1 OS=Homo sapiens OX=9606 GN=PELP1 PE=1 SV=2	6	7.01346	6.68727	7.02303	6.80774	7.01162	4.76594	5.1487	5.14713	4.6155	4.69067	0	0.708956	0.371623	0.0552819	-0.0734257	Nonspecific
Q9UGR2	Z3H7B_HUMAN	ZC3H7B	ZC3H7B	Zinc finger CCCH domain-containing protein 7B OS=Homo sapiens OX=9606 GN=ZC3H7B PE=1 SV=2	6	5.5188	4.61416	4.96522	4.94471	5.42804	5.8222	5.81577	6.29407	6.53582	6.02459	0	0.898213	1.02546	1.28771	0.293157	Large Protein Complex
Q8IWR0	Z3H7A_HUMAN	ZC3H7A	ZC3H7A	Zinc finger CCCH domain-containing protein 7A OS=Homo sapiens OX=9606 GN=ZC3H7A PE=1 SV=1	15	7.41747	6.92944	7.14209	7.0593	7.2488	8.38115	8.37192	9.02959	9.56765	8.93598	0	0.478804	0.923824	1.54467	0.723497	Large Protein Complex
Q9NRA2	S17A5_HUMAN	SLC17A5	SLC17A5	Sialin OS=Homo sapiens OX=9606 GN=SLC17A5 PE=1 SV=2	1	4.629	4.58555	3.82537	4.21027	4.47532	3.40607	2.78582	3.90644	5.60725	6.31937	0	-0.576802	1.304	2.61991	3.06697	Lysosome
Q96RL7	VP13A_HUMAN	VPS13A	VPS13A	Vacuolar protein sorting-associated protein 13A OS=Homo sapiens OX=9606 GN=VPS13A PE=1 SV=2	27	6.52394	6.23751	6.65978	6.25262	6.5552	8.89862	9.05095	11.1046	8.20332	10.4469	0	0.43876	2.07016	-0.423983	1.51699	Mitochondrion
Q9UPW5	CBPC1_HUMAN	AGTPBP1	AGTPBP1	Cytosolic carboxypeptidase 1 OS=Homo sapiens OX=9606 GN=AGTPBP1 PE=1 SV=3	4	4.97389	5.08449	4.9481	4.36989	4.90783	5.44032	5.48971	6.11101	5.20053	4.97337	0	-0.0612028	0.696484	0.364213	-0.400887	Nonspecific
Q15004	PAF15_HUMAN	PCLAF	PCLAF	PCNA-associated factor OS=Homo sapiens OX=9606 GN=PCLAF PE=1 SV=1	2	3.92399	3.40185	4.22701	3.01659	3.96327	4.50139	3.72661	4.03216	3.96276	3.31393	0	-0.252644	-0.772256	0.368768	-1.22675	Large Protein Complex
P11717	MPRI_HUMAN	IGF2R	IGF2R	Cation-independent mannose-6-phosphate receptor OS=Homo sapiens OX=9606 GN=IGF2R PE=1 SV=3	27	8.53477	8.21661	8.41732	8.1345	8.27249	7.20829	7.78284	8.12974	10.5624	11.3358	0	0.892707	1.0389	3.75434	4.38982	Endosome
P15927	RFA2_HUMAN	RPA2	RPA2	Replication protein A 32 kDa subunit OS=Homo sapiens OX=9606 GN=RPA2 PE=1 SV=1	4	7.19959	7.00469	7.31406	6.68155	7.11319	6.73354	6.96155	7.37797	7.20347	6.99289	0	0.422911	0.529953	0.987967	0.345753	Large Protein Complex
Q8N9F7	GDPD1_HUMAN	GDPD1	GDPD1	Lysophospholipase D GDPD1 OS=Homo sapiens OX=9606 GN=GDPD1 PE=1 SV=2	1	4.52329	4.65089	4.64359	4.61875	4.75583	3.33593	3.15123	4.69276	4.02848	3.78697	0	-0.312302	1.23653	0.597091	0.218499	Nonspecific
Q68E01	INT3_HUMAN	INTS3	INTS3	Integrator complex subunit 3 OS=Homo sapiens OX=9606 GN=INTS3 PE=1 SV=1	10	7.83233	7.35148	7.86177	7.28473	7.666	6.81771	7.28868	7.85046	7.17164	6.95972	0	0.951817	1.00331	0.901524	0.308334	Large Protein Complex
P61247	RS3A_HUMAN	RPS3A	RPS3A	40S ribosomal protein S3a OS=Homo sapiens OX=9606 GN=RPS3A PE=1 SV=2	25	9.75734	9.69633	9.80792	9.497	9.73552	9.62037	9.14055	9.53721	9.44498	9.34559	0	-0.418823	-0.133743	0.0849431	-0.252968	Large Protein Complex
Q12789	TF3C1_HUMAN	GTF3C1	GTF3C1	General transcription factor 3C polypeptide 1 OS=Homo sapiens OX=9606 GN=GTF3C1 PE=1 SV=4	14	9.13914	8.7449	8.8656	8.80674	8.94411	7.12268	7.12092	7.63617	7.36488	7.38509	0	0.392483	0.787026	0.574604	0.457439	Large Protein Complex
Q92793	CBP_HUMAN	CREBBP	CREBBP	CREB-binding protein OS=Homo sapiens OX=9606 GN=CREBBP PE=1 SV=3	10	5.86005	5.69893	5.9853	5.30097	5.93233	7.51402	7.2945	7.45083	7.45802	7.4083	0	-0.0583912	-0.188432	0.50309	-0.177994	Large Protein Complex
Q09472	EP300_HUMAN	EP300	EP300	Histone acetyltransferase p300 OS=Homo sapiens OX=9606 GN=EP300 PE=1 SV=2	10	6.24612	5.92136	5.79369	5.88332	5.93917	7.6759	7.25616	7.75595	7.67791	7.63075	0	-0.0949838	0.532476	0.364807	0.261795	Large Protein Complex
Q9Y6D5	BIG2_HUMAN	ARFGEF2	ARFGEF2	Brefeldin A-inhibited guanine nucleotide-exchange protein 2 OS=Homo sapiens OX=9606 GN=ARFGEF2 PE=1 SV=3	8	5.65439	5.76385	5.86238	5.29288	5.76994	7.52594	6.93043	7.87091	7.17144	7.17053	0	-0.704969	0.136979	0.00700702	-0.470961	Large Protein Complex
Q9Y6D6	BIG1_HUMAN	ARFGEF1	ARFGEF1	Brefeldin A-inhibited guanine nucleotide-exchange protein 1 OS=Homo sapiens OX=9606 GN=ARFGEF1 PE=1 SV=2	13	7.39991	7.0217	7.01542	6.73075	7.15646	8.49076	8.20189	9.22829	8.38419	8.59323	0	0.0893391	1.12202	0.562591	0.345917	Large Protein Complex
Q86VI3	IQGA3_HUMAN	IQGAP3	IQGAP3	Ras GTPase-activating-like protein IQGAP3 OS=Homo sapiens OX=9606 GN=IQGAP3 PE=1 SV=2	3	6.14497	5.61438	6.44036	5.62395	5.96395	5.41485	5.94882	7.01306	5.63639	5.86501	0	1.06456	1.30283	0.742567	0.631185	Large Protein Complex
P46940	IQGA1_HUMAN	IQGAP1	IQGAP1	Ras GTPase-activating-like protein IQGAP1 OS=Homo sapiens OX=9606 GN=IQGAP1 PE=1 SV=1	25	9.46186	9.25881	9.34365	9.15253	9.32282	7.09257	7.06219	8.26363	7.7512	7.8738	0	0.172675	1.28928	0.967965	0.92028	Nonspecific
Q13576	IQGA2_HUMAN	IQGAP2	IQGAP2	Ras GTPase-activating-like protein IQGAP2 OS=Homo sapiens OX=9606 GN=IQGAP2 PE=1 SV=4	3	5.67067	5.58345	5.57295	5.4901	5.92489	3.98862	4.03791	5.2221	4.70135	5.09833	0	0.136509	1.3312	0.893306	0.85549	Nonspecific
Q14919	NC2A_HUMAN	DRAP1	DRAP1	Dr1-associated corepressor OS=Homo sapiens OX=9606 GN=DRAP1 PE=1 SV=3	2	4.02659	3.3694	3.9417	3.86494	3.84638	4.18439	4.14204	4.24973	4.49411	4.14751	0	0.614837	0.150232	0.471366	0.143323	Nonspecific
O14662	STX16_HUMAN	STX16	STX16	Syntaxin-16 OS=Homo sapiens OX=9606 GN=STX16 PE=1 SV=3	2	3.80549	3.46856	4.16419	3.48184	4.24648	4.38848	4.80943	5.10264	8.06465	7.41463	0	0.757882	0.355456	3.99981	2.58515	Nonspecific
Q6PI48	SYDM_HUMAN	DARS2	DARS2	Aspartate--tRNA ligase, mitochondrial OS=Homo sapiens OX=9606 GN=DARS2 PE=1 SV=1	10	8.03069	7.68905	7.75039	7.61193	7.70055	5.23012	4.64926	5.23357	4.98274	5.72342	0	-0.239218	0.283752	0.171381	0.823442	Mitochondrion
Q96RL1	UIMC1_HUMAN	UIMC1	UIMC1	BRCA1-A complex subunit RAP80 OS=Homo sapiens OX=9606 GN=UIMC1 PE=1 SV=2	1	2.98812	2.72762	3.19143	2.91386	2.64692	3.91584	3.59366	3.32579	3.75255	3.59124	0	-0.0616786	-0.793355	-0.0890358	0.0165947	Nonspecific
A6NHR9	SMHD1_HUMAN	SMCHD1	SMCHD1	Structural maintenance of chromosomes flexible hinge domain-containing protein 1 OS=Homo sapiens OX=9606 GN=SMCHD1 PE=1 SV=2	7	5.95228	5.78098	5.98536	5.5732	6.0956	4.56885	4.34164	5.29536	5.05553	4.98263	0	-0.0559091	0.693433	0.865754	0.270458	Nonspecific
O15067	PUR4_HUMAN	PFAS	PFAS	Phosphoribosylformylglycinamidine synthase OS=Homo sapiens OX=9606 GN=PFAS PE=1 SV=4	20	9.44645	9.18812	9.20803	9.0129	9.21927	7.46365	6.96635	7.49501	7.13803	7.14041	0	-0.238959	0.269781	0.107933	-0.0960543	Nonspecific
P00491	PNPH_HUMAN	PNP	PNP	Purine nucleoside phosphorylase OS=Homo sapiens OX=9606 GN=PNP PE=1 SV=2	10	7.63848	7.32158	7.42588	7.19897	7.4615	3.95794	3.32626	4.2506	3.59837	3.84342	0	-0.314775	0.505256	0.0799366	0.0624622	Nonspecific
P23396	RS3_HUMAN	RPS3	RPS3	40S ribosomal protein S3 OS=Homo sapiens OX=9606 GN=RPS3 PE=1 SV=2	30	9.59689	9.41792	9.54983	9.27974	9.40883	9.13846	8.50413	9.15662	8.86133	8.63682	0	-0.455358	0.0652238	0.0400262	-0.313576	Large Protein Complex
P42025	ACTY_HUMAN	ACTR1B	ACTR1B	Beta-centractin OS=Homo sapiens OX=9606 GN=ACTR1B PE=1 SV=1	8	7.56229	7.34713	7.56953	7.23023	7.49957	7.51824	7.20346	7.58391	7.37454	7.18164	0	-0.0996253	0.0584253	0.188356	-0.273883	Large Protein Complex
P61163	ACTZ_HUMAN	ACTR1A	ACTR1A	Alpha-centractin OS=Homo sapiens OX=9606 GN=ACTR1A PE=1 SV=1	9	8.50563	8.10802	8.45988	8.038	8.26254	8.46305	7.78762	8.46041	8.17302	7.64179	0	-0.277831	0.0430951	0.177596	-0.578174	Nonspecific
Q9H8Y8	GORS2_HUMAN	GORASP2	GORASP2	Golgi reassembly-stacking protein 2 OS=Homo sapiens OX=9606 GN=GORASP2 PE=1 SV=3	9	6.402	6.21094	6.73224	6.23749	6.306	7.67877	7.7011	7.95877	8.04088	7.84434	0	0.213388	-0.0502374	0.526617	0.261577	Nonspecific
Q96ES7	SGF29_HUMAN	SGF29	SGF29	SAGA-associated factor 29 OS=Homo sapiens OX=9606 GN=SGF29 PE=1 SV=1	1	3.90302	3.77631	3.91173	3.99532	3.62376	5.33498	4.87389	5.21351	5.22881	5.00639	0	-0.334388	-0.130184	-0.198471	-0.0493341	Nonspecific
Q13409	DC1I2_HUMAN	DYNC1I2	DYNC1I2	Cytoplasmic dynein 1 intermediate chain 2 OS=Homo sapiens OX=9606 GN=DYNC1I2 PE=1 SV=3	14	7.81069	7.71925	7.81567	7.65358	7.6802	7.63189	7.11357	7.85059	7.34612	7.29679	0	-0.426876	0.213725	-0.128656	-0.204613	Large Protein Complex
Q9H8V3	ECT2_HUMAN	ECT2	ECT2	Protein ECT2 OS=Homo sapiens OX=9606 GN=ECT2 PE=1 SV=4	9	6.15615	5.74562	6.06116	5.97913	6.11358	8.86539	8.4737	9.26832	9.23726	8.86028	0	0.0188332	0.497916	0.548893	0.037453	Large Protein Complex
P08758	ANXA5_HUMAN	ANXA5	ANXA5	Annexin A5 OS=Homo sapiens OX=9606 GN=ANXA5 PE=1 SV=2	17	9.59801	9.31481	9.46676	9.04621	9.32419	7.09369	6.72876	6.58202	6.40577	6.49497	0	-0.081729	-0.380416	-0.136114	-0.324894	Nonspecific
P09525	ANXA4_HUMAN	ANXA4	ANXA4	Annexin A4 OS=Homo sapiens OX=9606 GN=ANXA4 PE=1 SV=4	3	5.14541	4.95855	5.29233	4.30291	5.11683	2.08091	2.07054	-6.00811	-4.52138	-5.94764	0	0.176489	-8.23594	-5.75979	-7.99997	Nonspecific
P42892	ECE1_HUMAN	ECE1	ECE1	Endothelin-converting enzyme 1 OS=Homo sapiens OX=9606 GN=ECE1 PE=1 SV=2	5	4.56181	4.76472	5.58366	4.59426	5.15404	5.21137	5.14104	6.86547	6.67193	8.74183	0	-0.273234	0.632254	1.42812	2.93824	Endosome
Q9NRL2	BAZ1A_HUMAN	BAZ1A	BAZ1A	Bromodomain adjacent to zinc finger domain protein 1A OS=Homo sapiens OX=9606 GN=BAZ1A PE=1 SV=2	7	7.49524	7.24708	7.37845	7.42729	7.31946	4.40823	4.69447	4.78365	4.88821	4.25625	0	0.534395	0.492204	0.547935	0.0238029	Nonspecific
P63027	VAMP2_HUMAN	VAMP2	VAMP2	Vesicle-associated membrane protein 2 OS=Homo sapiens OX=9606 GN=VAMP2 PE=1 SV=3	2	3.76001	3.37786	2.97663	3.18364	3.19286	3.3064	3.66124	4.78533	6.12388	6.2901	0	0.736981	2.2623	3.39384	3.55084	Nonspecific
Q15836	VAMP3_HUMAN	VAMP3	VAMP3	Vesicle-associated membrane protein 3 OS=Homo sapiens OX=9606 GN=VAMP3 PE=1 SV=3	4	3.76456	4.47666	4.43284	4.42356	4.05148	4.68485	5.07617	6.27236	7.99895	8.05474	0	-0.320783	0.919235	2.65511	3.08298	Nonspecific
Q6NYC1	JMJD6_HUMAN	JMJD6	JMJD6	Bifunctional arginine demethylase and lysyl-hydroxylase JMJD6 OS=Homo sapiens OX=9606 GN=JMJD6 PE=1 SV=1	3	4.80273	4.50571	4.67779	4.44285	4.4949	3.16914	1.90944	3.37844	3.70363	2.60718	0	-0.962671	0.334245	0.894375	-0.254124	Nonspecific
O75792	RNH2A_HUMAN	RNASEH2A	RNASEH2A	Ribonuclease H2 subunit A OS=Homo sapiens OX=9606 GN=RNASEH2A PE=1 SV=2	9	6.75447	6.58147	6.83609	6.48551	6.61843	7.5721	7.30268	7.61017	7.53955	7.43514	0	-0.0964244	-0.0435478	0.236411	-0.000925215	Large Protein Complex
Q96T58	MINT_HUMAN	SPEN	SPEN	Msx2-interacting protein OS=Homo sapiens OX=9606 GN=SPEN PE=1 SV=1	19	8.68078	8.525	8.6871	8.48751	8.57522	6.89237	7.21009	7.79191	7.57744	7.53484	0	0.473502	0.893221	0.878352	0.748033	Nonspecific
Q7RTP6	MICA3_HUMAN	MICAL3	MICAL3	[F-actin]-monooxygenase MICAL3 OS=Homo sapiens OX=9606 GN=MICAL3 PE=1 SV=2	8	6.88267	6.51414	6.80842	6.35783	6.67909	7.45347	7.24021	7.69959	7.74479	7.60774	0	0.155271	0.320362	0.816153	0.357851	Nonspecific
Q96L93	KI16B_HUMAN	KIF16B	KIF16B	Kinesin-like protein KIF16B OS=Homo sapiens OX=9606 GN=KIF16B PE=1 SV=2	2	2.69209	2.80451	2.78753	2.22059	2.62611	3.67355	3.4378	3.75481	3.07132	4.76089	0	-0.348165	-0.0141774	-0.130728	1.15331	Nonspecific
O60333	KIF1B_HUMAN	KIF1B	KIF1B	Kinesin-like protein KIF1B OS=Homo sapiens OX=9606 GN=KIF1B PE=1 SV=5	5	5.312	5.07981	5.17695	4.90165	4.86105	4.45267	4.50886	5.29439	4.55763	4.73074	0	0.288373	0.976774	0.515303	0.729012	Large Protein Complex
O60333	KIF1B_HUMAN	KIF1B	KIF1B	Kinesin-like protein KIF1B OS=Homo sapiens OX=9606 GN=KIF1B PE=1 SV=5	5	5.312	5.07981	5.17695	4.90165	4.86105	4.45267	4.50886	5.29439	4.55763	4.73074	0	0.288373	0.976774	0.515303	0.729012	Large Protein Complex
O95239	KIF4A_HUMAN	KIF4A	KIF4A	Chromosome-associated kinesin KIF4A OS=Homo sapiens OX=9606 GN=KIF4A PE=1 SV=3	14	8.08447	7.7496	7.99605	7.6186	8.06375	8.34785	8.13102	8.86518	8.67716	8.56732	0	0.118044	0.605752	0.795183	0.240196	Nonspecific
Q9Y496	KIF3A_HUMAN	KIF3A	KIF3A	Kinesin-like protein KIF3A OS=Homo sapiens OX=9606 GN=KIF3A PE=1 SV=4	4	5.59333	5.31207	5.53687	5.46287	5.51793	5.28399	5.25783	5.99532	5.68504	5.63718	0	0.255097	0.767792	0.531511	0.428591	Nonspecific
O95433	AHSA1_HUMAN	AHSA1	AHSA1	Activator of 90 kDa heat shock protein ATPase homolog 1 OS=Homo sapiens OX=9606 GN=AHSA1 PE=1 SV=1	15	9.02811	8.65073	8.89704	8.60585	8.85141	6.64841	7.34535	8.18332	7.50989	7.0784	0	1.07433	1.66599	1.28375	0.606693	Nonspecific
Q99504	EYA3_HUMAN	EYA3	EYA3	Eyes absent homolog 3 OS=Homo sapiens OX=9606 GN=EYA3 PE=1 SV=3	2	4.45785	4.60018	4.07621	4.47731	4.18709	5.03278	4.40165	5.80948	4.70799	4.06888	0	-0.773463	1.15833	-0.344248	-0.693143	Nonspecific
P49411	EFTU_HUMAN	TUFM	TUFM	Elongation factor Tu, mitochondrial OS=Homo sapiens OX=9606 GN=TUFM PE=1 SV=2	24	10.2371	9.97734	10.1996	10.0629	10.3166	7.46038	6.94348	7.08697	7.44332	8.31446	0	-0.257189	-0.335939	0.157088	0.774542	Mitochondrion
P42704	LPPRC_HUMAN	LRPPRC	LRPPRC	Leucine-rich PPR motif-containing protein, mitochondrial OS=Homo sapiens OX=9606 GN=LRPPRC PE=1 SV=3	29	10.1398	10.0165	10.2824	10.0205	10.1613	7.47255	7.3181	7.23829	7.4072	8.1802	0	-0.0311871	-0.376909	0.0539486	0.686156	Mitochondrion
Q92585	MAML1_HUMAN	MAML1	MAML1	Mastermind-like protein 1 OS=Homo sapiens OX=9606 GN=MAML1 PE=1 SV=3	3	5.12257	5.14538	4.89967	4.69513	4.95697	7.08368	6.7456	7.47902	7.65923	7.35805	0	-0.360888	0.618239	1.00299	0.439973	Nonspecific
Q9Y3A3	PHOCN_HUMAN	MOB4	MOB4	MOB-like protein phocein OS=Homo sapiens OX=9606 GN=MOB4 PE=1 SV=1	2	5.50756	5.40254	5.5751	5.50171	5.63406	6.00455	5.46572	6.48748	5.998	6.96656	0	-0.433805	0.415401	-0.000692545	0.83551	Nonspecific
Q7KZF4	SND1_HUMAN	SND1	SND1	Staphylococcal nuclease domain-containing protein 1 OS=Homo sapiens OX=9606 GN=SND1 PE=1 SV=1	30	10.0133	9.70246	9.85698	9.60836	9.79384	7.06232	6.92466	7.29319	7.21174	7.20108	0	0.173131	0.387145	0.554321	0.358184	Endosome
Q6PCB5	RSBNL_HUMAN	RSBN1L	RSBN1L	Round spermatid basic protein 1-like protein OS=Homo sapiens OX=9606 GN=RSBN1L PE=1 SV=2	3	6.37749	6.26882	6.29132	6.10097	6.25891	6.83402	6.31637	6.60977	6.62086	6.68942	0	-0.408974	-0.138083	0.0633627	-0.0260063	Nonspecific
O43290	SNUT1_HUMAN	SART1	SART1	U4/U6.U5 tri-snRNP-associated protein 1 OS=Homo sapiens OX=9606 GN=SART1 PE=1 SV=1	13	8.18517	7.84798	8.06544	7.8999	8.18977	8.41029	7.97	8.64776	8.85885	8.45582	0	-0.1031	0.3572	0.73383	0.0409286	Large Protein Complex
Q13111	CAF1A_HUMAN	CHAF1A	CHAF1A	Chromatin assembly factor 1 subunit A OS=Homo sapiens OX=9606 GN=CHAF1A PE=1 SV=3	2	5.96214	5.84425	5.76311	5.83804	6.05634	4.37418	3.77306	4.6111	4.96932	4.65826	0	-0.483226	0.435957	0.719246	0.189891	Nonspecific
Q15751	HERC1_HUMAN	HERC1	HERC1	Probable E3 ubiquitin-protein ligase HERC1 OS=Homo sapiens OX=9606 GN=HERC1 PE=1 SV=2	1	3.15578	2.21795	2.81043	2.36734	2.70565	5.20546	4.44087	4.53036	4.17857	3.87935	0	0.173252	-0.329739	-0.238442	-0.87597	Nonspecific
Q00610	CLH1_HUMAN	CLTC	CLTC	Clathrin heavy chain 1 OS=Homo sapiens OX=9606 GN=CLTC PE=1 SV=5	31	10.0755	9.82142	10.0439	9.82301	9.96421	8.59935	8.23361	8.42009	10.2064	10.3484	0	-0.111651	-0.147639	1.85958	1.86036	Large Protein Complex
Q15370	ELOB_HUMAN	ELOB	ELOB	Elongin-B OS=Homo sapiens OX=9606 GN=ELOB PE=1 SV=1	8	8.05262	7.90544	7.88784	7.96177	7.97683	7.94217	7.41125	8.85611	8.24933	8.48834	0	-0.383738	1.07873	0.398006	0.621957	Large Protein Complex
Q9Y2W2	WBP11_HUMAN	WBP11	WBP11	WW domain-binding protein 11 OS=Homo sapiens OX=9606 GN=WBP11 PE=1 SV=1	19	7.23241	6.9722	7.20686	6.87387	7.19955	9.21901	8.94085	9.58825	9.90844	9.44674	0	-0.0179505	0.39479	1.04796	0.260584	Large Protein Complex
P61421	VA0D1_HUMAN	ATP6V0D1	ATP6V0D1	V-type proton ATPase subunit d 1 OS=Homo sapiens OX=9606 GN=ATP6V0D1 PE=1 SV=1	8	6.90816	6.80567	7.0589	6.84971	7.0202	6.55633	6.83981	7.86843	10.2357	10.4567	0	0.385978	1.16137	3.73784	3.78831	Endosome
Q9ULE6	PALD_HUMAN	PALD1	PALD1	Paladin OS=Homo sapiens OX=9606 GN=PALD1 PE=1 SV=3	7	5.9186	5.61008	6.05435	5.34956	5.79877	6.36631	6.3584	6.39918	6.42371	6.28604	0	0.300613	-0.102886	0.626439	0.0395615	Nonspecific
P48739	PIPNB_HUMAN	PITPNB	PITPNB	Phosphatidylinositol transfer protein beta isoform OS=Homo sapiens OX=9606 GN=PITPNB PE=1 SV=2	10	7.20728	6.98512	7.04789	6.56646	7.08615	5.41879	5.46939	5.74706	4.63904	4.94189	0	0.272761	0.487663	-0.13893	-0.355766	Nonspecific
Q00169	PIPNA_HUMAN	PITPNA	PITPNA	Phosphatidylinositol transfer protein alpha isoform OS=Homo sapiens OX=9606 GN=PITPNA PE=1 SV=2	4	7.09577	6.60982	6.97227	6.61465	7.01203	5.18518	4.87103	5.80868	5.40187	4.9717	0	0.171793	0.747002	0.697813	-0.129747	Nonspecific
Q9NPD8	UBE2T_HUMAN	UBE2T	UBE2T	Ubiquitin-conjugating enzyme E2 T OS=Homo sapiens OX=9606 GN=UBE2T PE=1 SV=1	7	6.62474	6.46116	6.65019	6.25593	6.49584	4.509	4.86725	5.09395	4.37844	4.91778	0	0.521841	0.559501	0.238245	0.537684	Nonspecific
Q06830	PRDX1_HUMAN	PRDX1	PRDX1	Peroxiredoxin-1 OS=Homo sapiens OX=9606 GN=PRDX1 PE=1 SV=1	16	9.40774	9.0965	9.29662	8.96991	9.27886	6.48018	6.10632	6.82758	6.50568	6.42422	0	-0.0626153	0.458525	0.463336	0.0729325	Large Protein Complex
P32119	PRDX2_HUMAN	PRDX2	PRDX2	Peroxiredoxin-2 OS=Homo sapiens OX=9606 GN=PRDX2 PE=1 SV=5	12	9.78335	9.12384	9.27588	8.72356	9.15783	7.53956	7.10918	7.26388	6.94432	7.18225	0	0.22913	0.231784	0.464544	0.268197	Large Protein Complex
Q13162	PRDX4_HUMAN	PRDX4	PRDX4	Peroxiredoxin-4 OS=Homo sapiens OX=9606 GN=PRDX4 PE=1 SV=1	16	9.34138	9.29672	9.4236	9.23182	9.35328	7.50036	7.16496	7.98022	7.48598	7.52895	0	-0.290743	0.397643	0.0951816	0.0166855	ER
Q6UX04	CWC27_HUMAN	CWC27	CWC27	Spliceosome-associated protein CWC27 homolog OS=Homo sapiens OX=9606 GN=CWC27 PE=1 SV=1	3	5.32067	5.06353	5.24421	5.00345	5.074	4.06311	4.13683	4.31801	4.41688	4.69411	0	0.33086	0.331361	0.670984	0.877659	Nonspecific
Q08379	GOGA2_HUMAN	GOLGA2	GOLGA2	Golgin subfamily A member 2 OS=Homo sapiens OX=9606 GN=GOLGA2 PE=1 SV=3	12	6.90939	6.44709	6.74118	6.45416	6.75784	7.2664	7.15179	7.98851	8.18265	7.66664	0	0.347685	0.890311	1.37148	0.551786	Nonspecific
Q8IWC1	MA7D3_HUMAN	MAP7D3	MAP7D3	MAP7 domain-containing protein 3 OS=Homo sapiens OX=9606 GN=MAP7D3 PE=1 SV=2	7	6.20543	5.74795	6.0484	5.69508	5.91337	8.14184	7.92135	8.66569	8.62006	8.43118	0	0.236989	0.680874	0.988569	0.581391	Large Protein Complex
Q14244	MAP7_HUMAN	MAP7	MAP7	Ensconsin OS=Homo sapiens OX=9606 GN=MAP7 PE=1 SV=1	8	5.56439	5.47254	6.00171	5.80718	5.90864	7.74265	7.17205	7.41616	7.73521	7.3954	0	-0.478758	-0.763815	-0.250235	-0.691509	Large Protein Complex
Q3KQU3	MA7D1_HUMAN	MAP7D1	MAP7D1	MAP7 domain-containing protein 1 OS=Homo sapiens OX=9606 GN=MAP7D1 PE=1 SV=1	3	5.31956	5.08406	4.92898	4.74328	5.04162	5.87858	5.26395	6.20518	5.98736	6.22954	0	-0.379117	0.717189	0.685063	0.628909	Large Protein Complex
P53396	ACLY_HUMAN	ACLY	ACLY	ATP-citrate synthase OS=Homo sapiens OX=9606 GN=ACLY PE=1 SV=3	29	10.0732	9.84783	10.2034	9.7557	10.0746	8.59135	8.35764	9.21903	8.59939	8.71554	0	-0.00835534	0.497436	0.325527	0.122723	Large Protein Complex
P14868	SYDC_HUMAN	DARS	DARS1	Aspartate--tRNA ligase, cytoplasmic OS=Homo sapiens OX=9606 GN=DARS PE=1 SV=2	25	9.47898	9.12983	9.28519	9.00901	9.28898	8.28723	8.18044	8.61036	8.33371	8.22675	0	0.242348	0.516913	0.516442	0.129518	Large Protein Complex
P35580	MYH10_HUMAN	MYH10	MYH10	Myosin-10 OS=Homo sapiens OX=9606 GN=MYH10 PE=1 SV=3	34	9.90605	9.58045	9.71629	9.40195	9.74551	9.56135	9.29254	9.892	9.43962	9.81663	0	0.0567889	0.520413	0.382365	0.415819	Nonspecific
P35579	MYH9_HUMAN	MYH9	MYH9	Myosin-9 OS=Homo sapiens OX=9606 GN=MYH9 PE=1 SV=4	31	10.9857	10.4855	10.5549	10.3254	10.617	9.76805	9.45898	10.123	9.84298	10.0375	0	0.19107	0.78568	0.73525	0.63817	Actin binding proteins
Q12802	AKP13_HUMAN	AKAP13	AKAP13	A-kinase anchor protein 13 OS=Homo sapiens OX=9606 GN=AKAP13 PE=1 SV=2	6	5.74066	5.51836	5.66834	5.57838	5.51998	5.95078	5.51824	5.98032	5.85112	5.88622	0	-0.210234	0.101857	0.0626202	0.156118	Nonspecific
Q86SQ0	PHLB2_HUMAN	PHLDB2	PHLDB2	Pleckstrin homology-like domain family B member 2 OS=Homo sapiens OX=9606 GN=PHLDB2 PE=1 SV=2	1	2.45332	1.6361	2.60367	2.85628	2.81698	5.0815	4.88732	4.60507	4.65775	4.37846	0	0.623039	-0.626784	-0.826707	-1.0667	Nonspecific
O95613	PCNT_HUMAN	PCNT	PCNT	Pericentrin OS=Homo sapiens OX=9606 GN=PCNT PE=1 SV=4	8	6.47908	6.01721	6.22009	6.01714	6.30333	6.21847	6.06865	5.98019	5.69254	6.23984	0	0.312049	0.0207134	-0.0639967	0.197115	Large Protein Complex
O95573	ACSL3_HUMAN	ACSL3	ACSL3	Long-chain-fatty-acid--CoA ligase 3 OS=Homo sapiens OX=9606 GN=ACSL3 PE=1 SV=3	8	8.57608	8.25741	8.71472	8.39267	8.44767	7.63541	7.91443	9.08631	8.75061	8.3816	0	0.597683	1.31225	1.2986	0.874592	ER
O60488	ACSL4_HUMAN	ACSL4	ACSL4	Long-chain-fatty-acid--CoA ligase 4 OS=Homo sapiens OX=9606 GN=ACSL4 PE=1 SV=2	7	7.04298	6.88894	7.45116	7.15792	7.11469	6.81098	6.59036	7.57581	6.92352	6.94236	0	-0.0665734	0.356651	-0.00240457	0.0596729	Golgi
Q96Q15	SMG1_HUMAN	SMG1	SMG1	Serine/threonine-protein kinase SMG1 OS=Homo sapiens OX=9606 GN=SMG1 PE=1 SV=3	12	7.12965	6.61094	6.65717	6.56683	6.95329	6.91333	7.2738	8.39294	6.90834	7.16632	0	0.879184	1.9521	0.557833	0.429357	Large Protein Complex
Q9Y6K9	NEMO_HUMAN	IKBKG	IKBKG	NF-kappa-B essential modulator OS=Homo sapiens OX=9606 GN=IKBKG PE=1 SV=2	3	5.77339	5.72711	5.89608	5.51746	5.58303	6.34653	6.30289	6.24858	5.96411	5.94298	0	0.00263942	-0.22063	-0.126495	-0.213197	Nonspecific
P61803	DAD1_HUMAN	DAD1	DAD1	Dolichyl-diphosphooligosaccharide--protein glycosyltransferase subunit DAD1 OS=Homo sapiens OX=9606 GN=DAD1 PE=1 SV=3	2	4.91192	4.74216	5.11584	4.92187	5.01079	4.54212	3.85646	4.84911	4.46501	4.49551	0	-0.51591	0.103067	-0.0870665	-0.145489	ER
Q5HYJ3	FA76B_HUMAN	FAM76B	FAM76B	Protein FAM76B OS=Homo sapiens OX=9606 GN=FAM76B PE=1 SV=3	2	4.97209	4.84198	5.08006	4.8356	5.14066	4.82229	4.30159	5.17299	4.56918	4.45204	0	-0.390596	0.242721	-0.116626	-0.53883	Large Protein Complex
Q96GS6	AB17A_HUMAN	ABHD17A	ABHD17A	Alpha/beta hydrolase domain-containing protein 17A OS=Homo sapiens OX=9606 GN=ABHD17A PE=1 SV=1	1	1.93795	2.07995	1.80736	2.36679	1.92844	3.8297	3.43121	4.16086	4.7467	5.78662	0	-0.540493	0.461746	0.488161	1.96643	Nonspecific
P08236	BGLR_HUMAN	GUSB	GUSB	Beta-glucuronidase OS=Homo sapiens OX=9606 GN=GUSB PE=1 SV=2	2	6.63941	6.33826	6.81784	6.16825	6.44242	6.36396	6.14481	6.20789	6.01457	6.93286	0	0.0820005	-0.334494	0.121779	0.765895	Nonspecific
Q14318	FKBP8_HUMAN	FKBP8	FKBP8	Peptidyl-prolyl cis-trans isomerase FKBP8 OS=Homo sapiens OX=9606 GN=FKBP8 PE=1 SV=2	3	6.17216	5.9761	6.17416	6.02544	5.93212	5.56171	5.74868	6.5162	5.772	6.02153	0	0.383025	0.952494	0.357013	0.69986	Nonspecific
P52788	SPSY_HUMAN	SMS	SMS	Spermine synthase OS=Homo sapiens OX=9606 GN=SMS PE=1 SV=2	9	7.12221	6.79062	7.30114	6.6584	7.16906	4.07216	3.97035	4.01504	4.39953	4.27484	0	0.229781	-0.236047	0.791186	0.155822	Nonspecific
Q8TD16	BICD2_HUMAN	BICD2	BICD2	Protein bicaudal D homolog 2 OS=Homo sapiens OX=9606 GN=BICD2 PE=1 SV=1	13	7.48248	7.68006	7.61213	7.58305	7.78998	7.94109	8.00239	8.65116	8.43765	8.18642	0	-0.136275	0.580417	0.395996	-0.0621671	Plasma membrane
P83436	COG7_HUMAN	COG7	COG7	Conserved oligomeric Golgi complex subunit 7 OS=Homo sapiens OX=9606 GN=COG7 PE=1 SV=1	13	7.06448	6.64753	6.70321	6.68082	6.87322	7.0824	8.19656	9.59718	7.98237	7.54205	0	1.53111	2.87604	1.28363	0.650906	Nonspecific
Q96A35	RM24_HUMAN	MRPL24	MRPL24	39S ribosomal protein L24, mitochondrial OS=Homo sapiens OX=9606 GN=MRPL24 PE=1 SV=1	7	7.14905	6.77931	6.92381	6.9003	6.95572	5.61967	5.125	5.73099	5.57987	6.03481	0	-0.124932	0.336556	0.208946	0.608468	Mitochondrion
P63220	RS21_HUMAN	RPS21	RPS21	40S ribosomal protein S21 OS=Homo sapiens OX=9606 GN=RPS21 PE=1 SV=1	11	9.55132	9.31244	9.59432	9.21876	9.44651	9.4269	8.66145	8.83769	8.7552	9.00296	0	-0.526576	-0.632214	-0.339141	-0.319128	Large Protein Complex
Q6YHK3	CD109_HUMAN	CD109	CD109	CD109 antigen OS=Homo sapiens OX=9606 GN=CD109 PE=1 SV=2	6	5.95887	5.76639	6.42965	6.04165	6.44304	4.35717	5.46032	7.19867	5.93696	6.90233	0	1.29563	2.37071	1.49701	2.06099	Plasma membrane
Q13445	TMED1_HUMAN	TMED1	TMED1	Transmembrane emp24 domain-containing protein 1 OS=Homo sapiens OX=9606 GN=TMED1 PE=1 SV=1	5	5.28468	4.92602	5.25564	4.89201	5.29	5.79205	5.93206	6.52821	6.73437	5.83406	0	0.498679	0.765205	1.335	0.036697	Nonspecific
Q8IZ41	RASEF_HUMAN	RASEF	RASEF	Ras and EF-hand domain-containing protein OS=Homo sapiens OX=9606 GN=RASEF PE=1 SV=1	2	2.80311	4.15285	4.40839	4.17842	3.67275	3.71268	4.39036	5.69513	5.16968	4.32452	0	-0.672061	0.377171	0.0816862	-0.257808	Nonspecific
O94888	UBXN7_HUMAN	UBXN7	UBXN7	UBX domain-containing protein 7 OS=Homo sapiens OX=9606 GN=UBXN7 PE=1 SV=2	8	6.39687	6.34739	6.46201	6.18726	6.34199	7.52174	7.78453	8.20577	7.72113	7.52709	0	0.312259	0.618887	0.408998	0.0602182	Nonspecific
O43390	HNRPR_HUMAN	HNRNPR	HNRNPR	Heterogeneous nuclear ribonucleoprotein R OS=Homo sapiens OX=9606 GN=HNRNPR PE=1 SV=1	27	9.81508	9.71751	9.68815	9.69542	9.71131	7.47449	7.42355	8.08326	7.77576	7.82554	0	0.046634	0.73569	0.420925	0.454818	Large Protein Complex
O60506	HNRPQ_HUMAN	SYNCRIP	SYNCRIP	Heterogeneous nuclear ribonucleoprotein Q OS=Homo sapiens OX=9606 GN=SYNCRIP PE=1 SV=2	19	10.5092	10.4604	10.5041	10.3534	10.4789	8.68094	8.46684	9.21034	8.92918	8.99201	0	-0.165272	0.534534	0.404116	0.341403	Large Protein Complex
P62241	RS8_HUMAN	RPS8	RPS8	40S ribosomal protein S8 OS=Homo sapiens OX=9606 GN=RPS8 PE=1 SV=2	7	8.28594	7.99624	8.4024	7.9058	8.13843	7.53737	7.35046	7.60617	7.55013	6.98689	0	0.10279	-0.0476651	0.392894	-0.402977	Large Protein Complex
P62333	PRS10_HUMAN	PSMC6	PSMC6	26S proteasome regulatory subunit 10B OS=Homo sapiens OX=9606 GN=PSMC6 PE=1 SV=1	16	8.22943	7.90398	8.07177	7.97989	8.03953	8.27523	7.83073	8.27879	8.11068	7.87817	0	-0.119044	0.161224	0.0849861	-0.207157	Large Protein Complex
Q9Y6D9	MD1L1_HUMAN	MAD1L1	MAD1L1	Mitotic spindle assembly checkpoint protein MAD1 OS=Homo sapiens OX=9606 GN=MAD1L1 PE=1 SV=2	17	5.84953	5.36807	5.84508	5.61529	5.77131	8.98105	8.49069	9.1709	9.05346	8.80947	0	-0.00889556	0.194304	0.30665	-0.0933574	Nonspecific
P08238	HS90B_HUMAN	HSP90AB1	HSP90AB1	Heat shock protein HSP 90-beta OS=Homo sapiens OX=9606 GN=HSP90AB1 PE=1 SV=4	27	9.6545	9.62719	9.65419	9.52183	9.60904	9.02658	8.9871	9.86727	8.811	9.28686	0	-0.012166	0.841008	-0.0829111	0.305745	Nonspecific
P07900	HS90A_HUMAN	HSP90AA1	HSP90AA1	Heat shock protein HSP 90-alpha OS=Homo sapiens OX=9606 GN=HSP90AA1 PE=1 SV=5	33	10.2794	10.0323	10.2579	9.89475	10.2228	9.36959	9.45738	10.1888	9.4169	9.71305	0	0.334912	0.8408	0.431968	0.400079	Nonspecific
Q12931	TRAP1_HUMAN	TRAP1	TRAP1	Heat shock protein 75 kDa, mitochondrial OS=Homo sapiens OX=9606 GN=TRAP1 PE=1 SV=3	15	8.97194	8.99706	9.20947	9.09666	9.14337	6.52736	6.59016	6.92784	6.90011	7.59041	0	0.037686	0.162955	0.24803	0.891628	Mitochondrion
P14625	ENPL_HUMAN	HSP90B1	HSP90B1	Endoplasmin OS=Homo sapiens OX=9606 GN=HSP90B1 PE=1 SV=1	33	9.87559	9.64083	9.84814	9.7366	9.88255	7.78439	8.13198	8.87462	8.7152	8.52864	0	0.582351	1.11768	1.06981	0.737301	ER
P08865	RSSA_HUMAN	RPSA	RPSA	40S ribosomal protein SA OS=Homo sapiens OX=9606 GN=RPSA PE=1 SV=4	9	8.57002	8.52895	8.74158	8.30934	8.53011	8.15056	7.43797	7.14108	6.76125	6.87245	0	-0.671524	-1.18105	-1.12864	-1.23821	Large Protein Complex
Q09666	AHNK_HUMAN	AHNAK	AHNAK	Neuroblast differentiation-associated protein AHNAK OS=Homo sapiens OX=9606 GN=AHNAK PE=1 SV=2	39	9.66727	9.41514	9.61619	9.31692	9.59868	9.72694	9.46815	10.0391	9.85164	9.83677	0	-0.00665503	0.363216	0.475053	0.178415	Nonspecific
P62269	RS18_HUMAN	RPS18	RPS18	40S ribosomal protein S18 OS=Homo sapiens OX=9606 GN=RPS18 PE=1 SV=3	8	6.12231	6.0236	6.19018	5.91461	6.35794	5.89399	5.55254	6.03458	5.81434	5.59541	0	-0.24274	0.0727141	0.128047	-0.534209	Large Protein Complex
P61221	ABCE1_HUMAN	ABCE1	ABCE1	ATP-binding cassette sub-family E member 1 OS=Homo sapiens OX=9606 GN=ABCE1 PE=1 SV=1	12	8.20588	7.83565	8.09482	7.97398	8.10703	5.2762	5.3813	6.0205	5.93963	6.15957	0	0.475322	0.855355	0.89532	0.982214	Large Protein Complex
Q2NKX8	ERC6L_HUMAN	ERCC6L	ERCC6L	DNA excision repair protein ERCC-6-like OS=Homo sapiens OX=9606 GN=ERCC6L PE=1 SV=1	7	5.77	5.88627	5.88711	5.68709	5.93083	6.01301	6.28537	6.82046	6.10821	5.76884	0	0.156092	0.690334	0.178111	-0.405009	Nonspecific
Q9H6R7	WDCP_HUMAN	WDCP	WDCP	WD repeat and coiled-coil-containing protein OS=Homo sapiens OX=9606 GN=WDCP PE=1 SV=1	3	4.70702	4.55498	4.49936	4.50789	4.66647	5.40365	5.11508	5.67732	5.04605	5.29259	0	-0.13652	0.481334	-0.158467	-0.0705075	Nonspecific
P68036	UB2L3_HUMAN	UBE2L3	UBE2L3	Ubiquitin-conjugating enzyme E2 L3 OS=Homo sapiens OX=9606 GN=UBE2L3 PE=1 SV=1	2	7.0526	6.47838	6.99533	6.59323	6.64851	4.72702	4.08426	4.87799	4.54576	4.38948	0	-0.0685411	0.208247	0.278115	0.0665475	Large Protein Complex
Q13895	BYST_HUMAN	BYSL	BYSL	Bystin OS=Homo sapiens OX=9606 GN=BYSL PE=1 SV=3	3	6.18921	5.78077	6.19229	5.96241	6.0178	5.10468	5.1057	5.86854	5.62023	4.95086	0	0.409459	0.760773	0.742348	0.0175886	Large Protein Complex
P31274	HXC9_HUMAN	HOXC9	HOXC9	Homeobox protein Hox-C9 OS=Homo sapiens OX=9606 GN=HOXC9 PE=1 SV=3	2	3.14271	3.57485	3.62279	1.63246	3.54471	6.26089	5.76514	6.33909	6.29812	6.16658	0	-0.927898	-0.401881	1.54748	-0.496311	Nonspecific
Q15031	SYLM_HUMAN	LARS2	LARS2	Probable leucine--tRNA ligase, mitochondrial OS=Homo sapiens OX=9606 GN=LARS2 PE=1 SV=2	4	5.3557	5.00637	5.31749	4.65753	5.38383	3.94411	2.7659	3.05874	3.86191	4.44254	0	-0.828891	-0.847162	0.615968	0.470298	Nonspecific
P10301	RRAS_HUMAN	RRAS	RRAS	Ras-related protein R-Ras OS=Homo sapiens OX=9606 GN=RRAS PE=1 SV=1	2	3.98642	4.38498	4.57256	4.30376	4.24693	3.1921	3.45477	3.85462	4.44896	5.76365	0	-0.135885	0.07639	0.939524	2.31104	Plasma membrane
Q99523	SORT_HUMAN	SORT1	SORT1	Sortilin OS=Homo sapiens OX=9606 GN=SORT1 PE=1 SV=3	6	3.69949	3.20376	4.08674	3.70136	3.7591	3.71961	4.9183	6.04336	6.72962	7.78513	0	1.69441	1.93649	3.00813	4.0059	Endosome
O95707	RPP29_HUMAN	POP4	POP4	Ribonuclease P protein subunit p29 OS=Homo sapiens OX=9606 GN=POP4 PE=1 SV=2	2	4.10566	3.79859	4.04989	3.62439	3.96135	4.79686	4.37035	4.34088	4.46776	4.39278	0	-0.119433	-0.400213	0.152173	-0.259773	Nonspecific
P99999	CYC_HUMAN	CYCS	CYCS	Cytochrome c OS=Homo sapiens OX=9606 GN=CYCS PE=1 SV=2	5	8.88356	8.5954	8.72286	8.77233	8.97427	6.26185	5.86608	6.01156	6.22747	6.71082	0	-0.107608	-0.0895871	0.076848	0.358259	Nonspecific
Q8N3C0	ASCC3_HUMAN	ASCC3	ASCC3	Activating signal cointegrator 1 complex subunit 3 OS=Homo sapiens OX=9606 GN=ASCC3 PE=1 SV=3	19	8.09744	7.84772	7.99843	7.68513	7.94421	7.72322	7.49268	8.09765	7.9031	7.86316	0	0.0191821	0.473446	0.592195	0.293181	Large Protein Complex
P08195	4F2_HUMAN	SLC3A2	SLC3A2	4F2 cell-surface antigen heavy chain OS=Homo sapiens OX=9606 GN=SLC3A2 PE=1 SV=3	10	7.30398	6.83667	7.22241	7.08664	7.20237	6.66101	6.1996	6.64583	7.68431	8.28363	0	0.00590391	0.066396	1.24065	1.72423	Plasma membrane
P08195	4F2_HUMAN	SLC3A2	SLC3A2	4F2 cell-surface antigen heavy chain OS=Homo sapiens OX=9606 GN=SLC3A2 PE=1 SV=3	10	7.30398	6.83667	7.22241	7.08664	7.20237	6.66101	6.1996	6.64583	7.68431	8.28363	0	0.00590391	0.066396	1.24065	1.72423	Plasma membrane
Q8IXI1	MIRO2_HUMAN	RHOT2	RHOT2	Mitochondrial Rho GTPase 2 OS=Homo sapiens OX=9606 GN=RHOT2 PE=1 SV=2	5	7.82014	7.58905	7.7942	7.634	7.83734	5.02282	5.07758	6.00712	5.50913	5.99837	0	0.285849	1.01024	0.672452	0.958352	Mitochondrion
Q9BTY7	HGH1_HUMAN	HGH1	HGH1	Protein HGH1 homolog OS=Homo sapiens OX=9606 GN=HGH1 PE=1 SV=1	4	5.20481	4.35494	5.0717	3.95076	4.30295	5.34775	4.85829	5.6479	5.21918	5.16943	0	0.36041	0.433257	1.12548	0.723539	Large Protein Complex
Q7L273	KCTD9_HUMAN	KCTD9	KCTD9	BTB/POZ domain-containing protein KCTD9 OS=Homo sapiens OX=9606 GN=KCTD9 PE=1 SV=1	1	4.18141	4.20678	4.03072	3.93263	3.80072	3.49914	3.83781	3.71399	3.75927	3.73175	0	0.313297	0.365545	0.508913	0.613293	Nonspecific
P31930	QCR1_HUMAN	UQCRC1	UQCRC1	Cytochrome b-c1 complex subunit 1, mitochondrial OS=Homo sapiens OX=9606 GN=UQCRC1 PE=1 SV=3	13	8.25508	8.07668	8.35205	8.14433	8.22262	6.35371	5.76901	6.1601	6.0516	6.78169	0	-0.406297	-0.290576	-0.191358	0.460444	Mitochondrion
O75439	MPPB_HUMAN	PMPCB	PMPCB	Mitochondrial-processing peptidase subunit beta OS=Homo sapiens OX=9606 GN=PMPCB PE=1 SV=2	5	7.28175	7.02353	7.07455	7.12013	7.10789	4.07304	3.5986	4.46173	4.26172	5.19969	0	-0.216216	0.595897	0.350298	1.30052	Mitochondrion
Q14232	EI2BA_HUMAN	EIF2B1	EIF2B1	Translation initiation factor eIF-2B subunit alpha OS=Homo sapiens OX=9606 GN=EIF2B1 PE=1 SV=1	10	7.63118	7.36113	7.51663	7.1566	7.42957	7.7955	7.2903	7.94093	7.59843	7.60575	0	-0.23514	0.259984	0.277517	0.0118557	Large Protein Complex
O75165	DJC13_HUMAN	DNAJC13	DNAJC13	DnaJ homolog subfamily C member 13 OS=Homo sapiens OX=9606 GN=DNAJC13 PE=1 SV=5	16	6.98274	6.91198	6.949	6.75328	6.88529	7.4452	8.09173	8.67291	8.05938	9.37909	0	0.717298	1.26146	0.843639	2.03134	Endosome
Q9NSE4	SYIM_HUMAN	IARS2	IARS2	Isoleucine--tRNA ligase, mitochondrial OS=Homo sapiens OX=9606 GN=IARS2 PE=1 SV=2	3	7.14142	6.7105	7.166	6.6085	6.94125	4.8124	4.46524	4.39669	4.73835	5.41148	0	0.0837616	-0.440287	0.458865	0.799252	Mitochondrion
Q06481	APLP2_HUMAN	APLP2	APLP2	Amyloid-like protein 2 OS=Homo sapiens OX=9606 GN=APLP2 PE=1 SV=2	6	5.75381	5.8818	6.486	5.97458	5.69778	6.00006	5.44129	6.69106	7.99414	8.85483	0	-0.686751	-0.0411874	1.77331	2.91081	Endosome
P26639	SYTC_HUMAN	TARS	TARS1	Threonine--tRNA ligase, cytoplasmic OS=Homo sapiens OX=9606 GN=TARS PE=1 SV=3	25	10.1811	9.94613	10.2252	9.85813	10.1083	7.61437	7.43039	7.6534	7.17902	7.29314	0	0.0509735	-0.00511615	-0.112396	-0.248455	Nonspecific
A2RTX5	SYTC2_HUMAN	TARSL2	TARS3	Threonine--tRNA ligase 2, cytoplasmic OS=Homo sapiens OX=9606 GN=TARSL2 PE=1 SV=1	3	5.98423	5.70227	6.20248	5.58462	5.84312	4.01138	4.5737	4.6391	4.62951	4.24919	0	0.844285	0.409478	1.01775	0.378918	Nonspecific
Q92540	SMG7_HUMAN	SMG7	SMG7	Protein SMG7 OS=Homo sapiens OX=9606 GN=SMG7 PE=1 SV=2	9	5.21316	5.26487	5.5889	5.08624	5.24305	8.73259	8.4765	8.46805	8.44551	8.45405	0	-0.30781	-0.640289	-0.160164	-0.308431	Nonspecific
O75027	ABCB7_HUMAN	ABCB7	ABCB7	ATP-binding cassette sub-family B member 7, mitochondrial OS=Homo sapiens OX=9606 GN=ABCB7 PE=1 SV=2	3	5.18635	5.11043	5.61342	5.51048	5.44067	3.59073	2.21827	2.36514	3.41038	4.21966	0	-1.29655	-1.65266	-0.50448	0.374606	Mitochondrion
Q9C0D5	TANC1_HUMAN	TANC1	TANC1	Protein TANC1 OS=Homo sapiens OX=9606 GN=TANC1 PE=1 SV=3	5	4.73124	5.68452	6.7698	5.90803	5.99377	6.17368	7.5718	6.8124	6.92228	6.40427	0	0.444833	-1.39985	-0.428188	-1.03194	Large Protein Complex
Q9HCD6	TANC2_HUMAN	TANC2	TANC2	Protein TANC2 OS=Homo sapiens OX=9606 GN=TANC2 PE=1 SV=3	11	4.47797	3.57686	4.63921	3.81599	4.47308	7.03362	6.76646	7.36327	7.27521	7.22702	0	0.633949	0.1684	0.903574	0.198287	Large Protein Complex
P36871	PGM1_HUMAN	PGM1	PGM1	Phosphoglucomutase-1 OS=Homo sapiens OX=9606 GN=PGM1 PE=1 SV=3	7	7.15626	6.85187	7.04255	6.64621	7.00251	3.60449	3.43264	4.41422	3.40966	3.50713	0	0.132533	0.923446	0.315225	0.0563922	Nonspecific
Q92621	NU205_HUMAN	NUP205	NUP205	Nuclear pore complex protein Nup205 OS=Homo sapiens OX=9606 GN=NUP205 PE=1 SV=3	14	9.08461	8.84149	9.0149	8.80964	8.9582	6.91527	7.67643	8.86308	7.27992	7.54703	0	1.00428	2.01752	0.639614	0.758166	Nuclear pore complex
Q8TD26	CHD6_HUMAN	CHD6	CHD6	Chromodomain-helicase-DNA-binding protein 6 OS=Homo sapiens OX=9606 GN=CHD6 PE=1 SV=4	3	5.16278	5.1428	5.51346	5.16251	5.69584	5.46833	5.47837	6.05722	5.18726	5.51677	0	0.030028	0.238215	-0.280787	-0.484622	Nonspecific
Q9HCK8	CHD8_HUMAN	CHD8	CHD8	Chromodomain-helicase-DNA-binding protein 8 OS=Homo sapiens OX=9606 GN=CHD8 PE=1 SV=5	10	7.02081	7.329	6.87013	7.04324	6.98198	8.03435	7.41028	8.80523	8.03145	8.0988	0	-0.932256	0.921561	-0.0253248	0.103282	Nonspecific
O43435	TBX1_HUMAN	TBX1	TBX1	T-box transcription factor TBX1 OS=Homo sapiens OX=9606 GN=TBX1 PE=1 SV=1	4	3.05891	1.18212	1.83913	2.30548	1.48872	7.38102	6.92473	7.55597	6.95725	7.06651	0	1.42049	1.39472	0.329657	1.25567	Nonspecific
Q9Y4B6	DCAF1_HUMAN	DCAF1	DCAF1	DDB1- and CUL4-associated factor 1 OS=Homo sapiens OX=9606 GN=DCAF1 PE=1 SV=3	9	6.79191	6.42308	6.4682	6.24892	6.50925	7.25468	7.04359	7.56767	7.2279	7.4457	0	0.157731	0.636705	0.516201	0.473674	Nonspecific
Q8WVB6	CTF18_HUMAN	CHTF18	CHTF18	Chromosome transmission fidelity protein 18 homolog OS=Homo sapiens OX=9606 GN=CHTF18 PE=1 SV=1	6	6.28012	6.00677	6.18485	5.94075	6.19816	6.10405	6.36877	6.70419	6.4509	5.8792	0	0.538065	0.695411	0.686216	-0.142893	Large Protein Complex
Q15813	TBCE_HUMAN	TBCE	TBCE	Tubulin-specific chaperone E OS=Homo sapiens OX=9606 GN=TBCE PE=1 SV=1	5	5.80188	5.47569	5.82652	5.74533	5.77221	3.55217	3.83699	4.97046	4.35834	4.35253	0	0.61101	1.39365	0.862721	0.830025	Large Protein Complex
Q9HAV7	GRPE1_HUMAN	GRPEL1	GRPEL1	GrpE protein homolog 1, mitochondrial OS=Homo sapiens OX=9606 GN=GRPEL1 PE=1 SV=2	8	8.59258	8.43214	8.71461	8.47526	8.65035	6.41262	6.10723	6.07806	6.50018	7.3624	0	-0.144945	-0.456587	0.204884	0.892013	Mitochondrion
Q16254	E2F4_HUMAN	E2F4	E2F4	Transcription factor E2F4 OS=Homo sapiens OX=9606 GN=E2F4 PE=1 SV=2	2	3.94045	3.67348	3.41377	3.51943	3.60456	5.39048	5.04996	5.8651	5.82032	5.46773	0	-0.0735488	1.00129	0.850863	0.413135	Nonspecific
Q9UHB6	LIMA1_HUMAN	LIMA1	LIMA1	LIM domain and actin-binding protein 1 OS=Homo sapiens OX=9606 GN=LIMA1 PE=1 SV=1	10	7.68155	7.65079	7.59303	7.53126	7.67671	6.99303	6.03584	6.32531	6.76964	6.55883	0	-0.926424	-0.579203	-0.0731063	-0.429364	Nonspecific
Q8NI27	THOC2_HUMAN	THOC2	THOC2	THO complex subunit 2 OS=Homo sapiens OX=9606 GN=THOC2 PE=1 SV=2	19	8.56943	8.2188	8.39427	8.09485	8.49847	7.44351	7.57056	8.58705	8.12341	7.86479	0	0.477688	1.3187	1.15448	0.492243	Nonspecific
Q16594	TAF9_HUMAN	TAF9	TAF9	Transcription initiation factor TFIID subunit 9 OS=Homo sapiens OX=9606 GN=TAF9 PE=1 SV=1	1	4.69608	4.48439	4.18523	4.26658	4.24277	5.14574	4.54073	6.1134	5.00522	5.35898	0	-0.393317	1.47851	0.288982	0.666552	Nonspecific
P62263	RS14_HUMAN	RPS14	RPS14	40S ribosomal protein S14 OS=Homo sapiens OX=9606 GN=RPS14 PE=1 SV=3	7	7.21781	6.96693	7.2157	6.9272	7.13084	6.60813	6.55524	6.51475	6.64976	6.04989	0	0.197995	-0.091263	0.332247	-0.471268	Large Protein Complex
O60841	IF2P_HUMAN	EIF5B	EIF5B	Eukaryotic translation initiation factor 5B OS=Homo sapiens OX=9606 GN=EIF5B PE=1 SV=4	24	9.72733	9.40929	9.55297	9.36666	9.60062	8.77468	8.55924	8.97867	9.03368	8.78673	0	0.102601	0.378352	0.619667	0.138758	Large Protein Complex
Q9UKS6	PACN3_HUMAN	PACSIN3	PACSIN3	Protein kinase C and casein kinase substrate in neurons protein 3 OS=Homo sapiens OX=9606 GN=PACSIN3 PE=1 SV=2	9	6.2762	6.20541	6.19026	5.86357	6.16938	5.15999	4.751	6.041	6.22986	7.3335	0	-0.338201	0.966955	1.48251	2.28033	Nonspecific
Q9Y3Z3	SAMH1_HUMAN	SAMHD1	SAMHD1	Deoxynucleoside triphosphate triphosphohydrolase SAMHD1 OS=Homo sapiens OX=9606 GN=SAMHD1 PE=1 SV=2	5	6.30514	6.39217	5.97945	6.34091	5.84009	5.01184	4.545	5.36955	4.82356	4.4285	0	-0.553863	0.683399	-0.224055	-0.118294	Nonspecific
O15027	SC16A_HUMAN	SEC16A	SEC16A	Protein transport protein Sec16A OS=Homo sapiens OX=9606 GN=SEC16A PE=1 SV=4	22	7.18844	6.92021	6.96973	6.80275	7.02341	8.42665	7.98097	8.63177	8.41015	8.40375	0	-0.177452	0.423834	0.369187	0.142133	Large Protein Complex
Q14692	BMS1_HUMAN	BMS1	BMS1	Ribosome biogenesis protein BMS1 homolog OS=Homo sapiens OX=9606 GN=BMS1 PE=1 SV=1	7	8.66257	8.4098	8.67451	8.51589	8.69213	6.42932	6.04563	6.65132	6.33659	6.39549	0	-0.130916	0.210064	0.0539528	-0.0633919	Large Protein Complex
Q14151	SAFB2_HUMAN	SAFB2	SAFB2	Scaffold attachment factor B2 OS=Homo sapiens OX=9606 GN=SAFB2 PE=1 SV=1	11	7.94767	7.86596	7.98793	7.95232	8.0041	4.82815	4.75838	5.27327	5.49379	5.46038	0	0.0119391	0.404847	0.660981	0.575788	Nonspecific
Q15424	SAFB1_HUMAN	SAFB	SAFB	Scaffold attachment factor B1 OS=Homo sapiens OX=9606 GN=SAFB PE=1 SV=4	11	8.69885	8.75671	8.79205	8.74627	8.72399	4.36377	3.73224	5.34284	5.12011	5.42141	0	-0.689386	0.885868	0.708923	1.0325	Nonspecific
Q8N1G2	CMTR1_HUMAN	CMTR1	CMTR1	Cap-specific mRNA (nucleoside-2'-O-)-methyltransferase 1 OS=Homo sapiens OX=9606 GN=CMTR1 PE=1 SV=1	4	5.44078	5.23732	5.2543	4.96167	5.21997	4.98175	4.75738	5.1181	5.23139	4.52013	0	-0.0209039	0.322829	0.728751	-0.240802	Large Protein Complex
Q66K14	TBC9B_HUMAN	TBC1D9B	TBC1D9B	TBC1 domain family member 9B OS=Homo sapiens OX=9606 GN=TBC1D9B PE=1 SV=3	6	5.90219	5.79532	5.62759	5.46863	5.74162	6.20792	6.61063	7.95695	6.26599	6.25348	0	0.509576	2.02363	0.491632	0.206129	Nonspecific
P35659	DEK_HUMAN	DEK	DEK	Protein DEK OS=Homo sapiens OX=9606 GN=DEK PE=1 SV=1	15	8.68403	8.4897	8.59204	8.34497	8.55859	7.04442	6.81352	7.44221	7.33901	7.02342	0	-0.0365686	0.489774	0.633648	0.104439	Nonspecific
Q9UNY4	TTF2_HUMAN	TTF2	TTF2	Transcription termination factor 2 OS=Homo sapiens OX=9606 GN=TTF2 PE=1 SV=2	4	5.5129	5.45042	5.78357	5.27982	5.48771	4.57231	4.86973	6.17114	5.31457	4.88048	0	0.3599	1.32815	0.975331	0.333358	Nonspecific
P08582	TRFM_HUMAN	MELTF	MELTF	Melanotransferrin OS=Homo sapiens OX=9606 GN=MELTF PE=1 SV=2	2	4.8136	4.52316	4.70257	4.23827	4.42231	2.91851	3.92237	4.47532	3.72412	5.15468	0	1.29429	1.66783	1.38093	2.62746	Plasma membrane
P49959	MRE11_HUMAN	MRE11	MRE11	Double-strand break repair protein MRE11 OS=Homo sapiens OX=9606 GN=MRE11 PE=1 SV=3	11	6.88488	6.52457	6.5492	6.2646	6.72633	6.646	6.5389	7.10634	7.02067	6.63611	0	0.2532	0.79601	0.994943	0.148654	Nonspecific
Q6UWZ7	ABRX1_HUMAN	ABRAXAS1	ABRAXAS1	BRCA1-A complex subunit Abraxas 1 OS=Homo sapiens OX=9606 GN=ABRAXAS1 PE=1 SV=2	2	3.98093	3.79781	3.86554	3.31354	4.39092	4.19163	3.9547	4.54207	4.63819	4.51687	0	-0.0538167	0.46582	1.11394	-0.0847533	Nonspecific
Q15019	SEPT2_HUMAN	2021-09-02	SEPTIN2	Septin-2 OS=Homo sapiens OX=9606 GN=SEPT2 PE=1 SV=1	12	7.63536	7.25706	7.45914	7.15275	7.32314	7.9691	7.72515	7.9937	8.05275	7.87836	0	0.134354	0.200816	0.56626	0.221477	Large Protein Complex
O43493	TGON2_HUMAN	TGOLN2	TGOLN2	Trans-Golgi network integral membrane protein 2 OS=Homo sapiens OX=9606 GN=TGOLN2 PE=1 SV=3	5	5.53303	5.16097	5.15759	4.81728	5.4432	5.81607	6.33169	6.7839	9.07391	8.43626	0	0.887679	1.34328	3.9736	2.71002	Nonspecific
P84090	ERH_HUMAN	ERH	ERH	Enhancer of rudimentary homolog OS=Homo sapiens OX=9606 GN=ERH PE=1 SV=1	9	8.54405	8.27052	8.59879	8.34825	8.49207	6.69226	6.32165	7.59911	7.53759	7.49418	0	-0.097085	0.852109	1.04113	0.853899	Large Protein Complex
Q9BZE4	NOG1_HUMAN	GTPBP4	GTPBP4	Nucleolar GTP-binding protein 1 OS=Homo sapiens OX=9606 GN=GTPBP4 PE=1 SV=3	10	8.47131	8.44717	8.47864	8.48265	8.53745	6.63794	6.41761	7.07799	7.00996	7.10582	0	-0.196183	0.432729	0.360687	0.401752	Nonspecific
P46013	KI67_HUMAN	MKI67	MKI67	Proliferation marker protein Ki-67 OS=Homo sapiens OX=9606 GN=MKI67 PE=1 SV=2	7	6.24253	5.92944	6.12733	6.49787	6.43537	6.28409	6.12188	6.74876	6.67022	6.74784	0	0.150872	0.579866	0.130791	0.270914	Nonspecific
P26374	RAE2_HUMAN	CHML	CHML	Rab proteins geranylgeranyltransferase component A 2 OS=Homo sapiens OX=9606 GN=CHML PE=1 SV=2	5	5.18608	4.79129	5.17529	4.56673	4.80548	3.64644	10.4807	9.07748	4.19223	3.15209	0	7.22902	5.44183	1.16515	-0.113744	Nonspecific
P24386	RAE1_HUMAN	CHM	CHM	Rab proteins geranylgeranyltransferase component A 1 OS=Homo sapiens OX=9606 GN=CHM PE=1 SV=3	4	5.72267	4.92938	5.44778	5.24279	5.30784	0.0786098	9.5911	7.65718	4.19158	3.97538	0	10.3058	7.85346	4.59285	4.3116	Nonspecific
Q9NQX3	GEPH_HUMAN	GPHN	GPHN	Gephyrin OS=Homo sapiens OX=9606 GN=GPHN PE=1 SV=1	8	6.90157	6.8052	6.81197	6.55638	6.56079	7.98358	7.43156	7.80708	7.33068	7.70443	0	-0.45566	-0.0869079	-0.307709	0.0616286	Nonspecific
Q08945	SSRP1_HUMAN	SSRP1	SSRP1	FACT complex subunit SSRP1 OS=Homo sapiens OX=9606 GN=SSRP1 PE=1 SV=1	16	9.13287	8.84381	9.07833	8.76962	8.95432	6.11838	6.33803	7.26014	6.83954	6.76256	0	0.5087	1.19629	1.08441	0.822726	Large Protein Complex
P04040	CATA_HUMAN	CAT	CAT	Catalase OS=Homo sapiens OX=9606 GN=CAT PE=1 SV=3	4	6.92849	6.40834	6.59057	6.4094	6.53459	5.16577	4.81498	4.99804	5.35943	5.30136	0	0.169361	0.170193	0.712745	0.529497	Peroxisome
Q8IXM2	BAP18_HUMAN	BAP18	BAP18	Chromatin complexes subunit BAP18 OS=Homo sapiens OX=9606 GN=BAP18 PE=1 SV=1	3	5.19457	5.26374	5.43867	4.84875	5.09515	6.0682	5.69835	6.13775	5.97646	5.9335	0	-0.439021	-0.174555	0.254077	-0.0352805	Nonspecific
Q9HAW4	CLSPN_HUMAN	CLSPN	CLSPN	Claspin OS=Homo sapiens OX=9606 GN=CLSPN PE=1 SV=3	14	6.43106	6.28513	6.38993	6.15586	6.13261	9.06056	9.0124	9.3615	9.2229	9.21401	0	0.0977731	0.342074	0.437538	0.451893	Nonspecific
Q5VST6	AB17B_HUMAN	ABHD17B	ABHD17B	Alpha/beta hydrolase domain-containing protein 17B OS=Homo sapiens OX=9606 GN=ABHD17B PE=1 SV=1	1	1.77554	1.74087	2.27062	1.53186	2.58892	2.76632	3.03999	4.09718	4.08545	5.05292	0	0.30833	0.835772	1.56281	1.47321	Endosome
Q9Y383	LC7L2_HUMAN	LUC7L2	LUC7L2	Putative RNA-binding protein Luc7-like 2 OS=Homo sapiens OX=9606 GN=LUC7L2 PE=1 SV=2	12	8.5322	8.20932	8.41431	8.10052	8.32934	8.48396	8.33793	8.87701	9.04577	8.8255	0	0.176843	0.51094	0.993483	0.544388	Large Protein Complex
Q9NQ29	LUC7L_HUMAN	LUC7L	LUC7L	Putative RNA-binding protein Luc7-like 1 OS=Homo sapiens OX=9606 GN=LUC7L PE=1 SV=1	4	6.27928	6.16486	6.15802	5.91826	6.25923	6.26113	6.33869	6.75538	6.7436	6.94924	0	0.191983	0.615508	0.843481	0.708162	Large Protein Complex
O94782	UBP1_HUMAN	USP1	USP1	Ubiquitin carboxyl-terminal hydrolase 1 OS=Homo sapiens OX=9606 GN=USP1 PE=1 SV=1	3	3.19026	2.71097	2.60033	2.55753	2.45429	4.26025	4.14873	5.7669	4.24563	3.78082	0	0.367769	2.09658	0.618111	0.256541	Nonspecific
Q9BPZ7	SIN1_HUMAN	MAPKAP1	MAPKAP1	Target of rapamycin complex 2 subunit MAPKAP1 OS=Homo sapiens OX=9606 GN=MAPKAP1 PE=1 SV=2	1	3.06888	2.31833	2.84835	3.06189	3.35064	3.08145	2.90789	3.95974	3.88075	3.99339	0	0.576983	1.09882	0.806287	0.630178	Nonspecific
Q96RU3	FNBP1_HUMAN	FNBP1	FNBP1	Formin-binding protein 1 OS=Homo sapiens OX=9606 GN=FNBP1 PE=1 SV=2	4	4.37043	3.58926	4.19444	3.72307	3.95715	4.66731	4.20906	4.48314	4.81352	4.57948	0	0.322925	-0.00818117	0.79358	0.325445	Nonspecific
O60220	TIM8A_HUMAN	TIMM8A	TIMM8A	Mitochondrial import inner membrane translocase subunit Tim8 A OS=Homo sapiens OX=9606 GN=TIMM8A PE=1 SV=1	2	4.14346	4.26688	4.57551	4.37129	4.0743	1.11066	1.41011	2.50481	2.10292	1.97579	0	0.176025	0.962101	0.764438	0.934293	Nonspecific
Q13572	ITPK1_HUMAN	ITPK1	ITPK1	Inositol-tetrakisphosphate 1-kinase OS=Homo sapiens OX=9606 GN=ITPK1 PE=1 SV=2	2	5.94839	5.62349	5.65504	5.27613	5.61547	6.07393	5.89659	6.49189	5.72496	5.52913	0	0.147553	0.711306	0.323286	-0.21188	Nonspecific
P46821	MAP1B_HUMAN	MAP1B	MAP1B	Microtubule-associated protein 1B OS=Homo sapiens OX=9606 GN=MAP1B PE=1 SV=2	33	9.75834	9.38222	9.43501	9.21596	9.58745	9.94168	9.2493	9.95292	9.87352	9.46231	0	-0.316257	0.334562	0.474219	-0.308484	Nonspecific
P52594	AGFG1_HUMAN	AGFG1	AGFG1	Arf-GAP domain and FG repeat-containing protein 1 OS=Homo sapiens OX=9606 GN=AGFG1 PE=1 SV=2	12	5.97143	5.91441	6.20078	5.69537	5.99217	8.26037	8.02403	8.58101	8.85894	8.2205	0	-0.179318	0.0912885	0.874625	-0.0606114	Plasma membrane
Q9GZR7	DDX24_HUMAN	DDX24	DDX24	ATP-dependent RNA helicase DDX24 OS=Homo sapiens OX=9606 GN=DDX24 PE=1 SV=1	3	6.47016	6.29859	6.41095	6.44656	6.52032	5.53421	5.03573	6.07894	6.16883	5.98438	0	-0.326911	0.603935	0.658218	0.400006	Large Protein Complex
P46783	RS10_HUMAN	RPS10	RPS10	40S ribosomal protein S10 OS=Homo sapiens OX=9606 GN=RPS10 PE=1 SV=1	11	9.4255	9.26884	9.31351	9.19683	9.30533	8.76259	8.21886	8.95755	8.84044	8.75336	0	-0.387081	0.306948	0.306512	0.110934	Large Protein Complex
Q9BSF4	TIM29_HUMAN	TIMM29	TIMM29	Mitochondrial import inner membrane translocase subunit Tim29 OS=Homo sapiens OX=9606 GN=TIMM29 PE=1 SV=2	2	4.01345	4.11719	4.84094	4.34023	4.58222	2.92755	3.30278	3.04079	2.43649	3.24607	0	0.271504	-0.714245	-0.817828	-0.250247	Nonspecific
Q969T9	WBP2_HUMAN	WBP2	WBP2	WW domain-binding protein 2 OS=Homo sapiens OX=9606 GN=WBP2 PE=1 SV=1	5	5.54022	5.55735	5.85871	5.39566	5.6592	4.97198	5.03337	5.17887	5.34075	4.74237	0	0.0442572	-0.111613	0.513316	-0.348595	Nonspecific
Q9Y4L1	HYOU1_HUMAN	HYOU1	HYOU1	Hypoxia up-regulated protein 1 OS=Homo sapiens OX=9606 GN=HYOU1 PE=1 SV=1	11	8.31209	8.2079	8.46741	8.27516	8.44877	6.29296	6.47766	6.81817	7.03611	6.50993	0	0.288887	0.369894	0.780083	0.0802926	ER
P82933	RT09_HUMAN	MRPS9	MRPS9	28S ribosomal protein S9, mitochondrial OS=Homo sapiens OX=9606 GN=MRPS9 PE=1 SV=2	5	7.12234	7.17006	7.51493	7.33239	7.38421	4.99208	4.9375	4.63388	4.47044	5.07073	0	-0.102294	-0.750786	-0.731685	-0.183211	Mitochondrion
Q9NVT9	ARMC1_HUMAN	ARMC1	ARMC1	Armadillo repeat-containing protein 1 OS=Homo sapiens OX=9606 GN=ARMC1 PE=1 SV=1	2	3.79124	3.36677	3.13562	3.16278	2.47785	4.17742	3.66137	3.79061	3.94015	4.1599	0	-0.0915709	0.268811	0.391196	1.29588	Mitochondrion
Q9NX76	CKLF6_HUMAN	CMTM6	CMTM6	CKLF-like MARVEL transmembrane domain-containing protein 6 OS=Homo sapiens OX=9606 GN=CMTM6 PE=1 SV=1	1	6.37262	6.36487	6.71587	6.19292	6.2263	6.38632	7.03524	7.55301	8.88692	9.50691	0	0.656669	0.823445	2.6803	3.26691	Nonspecific
P00505	AATM_HUMAN	GOT2	GOT2	Aspartate aminotransferase, mitochondrial OS=Homo sapiens OX=9606 GN=GOT2 PE=1 SV=3	14	9.48158	9.17171	9.4617	9.19918	9.35467	6.93854	6.32221	6.84962	6.76037	7.48106	0	-0.306474	-0.0690414	0.104217	0.669422	Mitochondrion
Q66PJ3	AR6P4_HUMAN	ARL6IP4	ARL6IP4	ADP-ribosylation factor-like protein 6-interacting protein 4 OS=Homo sapiens OX=9606 GN=ARL6IP4 PE=1 SV=2	4	4.87826	4.56753	4.32846	3.94811	4.5803	7.41095	6.95453	7.16054	7.04013	7.08815	0	-0.145687	0.299394	0.559323	-0.0248374	Large Protein Complex
Q02790	FKBP4_HUMAN	FKBP4	FKBP4	Peptidyl-prolyl cis-trans isomerase FKBP4 OS=Homo sapiens OX=9606 GN=FKBP4 PE=1 SV=3	26	9.67937	9.26018	9.45459	9.15244	9.54887	6.66866	7.20219	7.33711	7.20629	7.13806	0	0.952724	0.893232	1.06456	0.59989	Nonspecific
Q9UGU5	HMGX4_HUMAN	HMGXB4	HMGXB4	HMG domain-containing protein 4 OS=Homo sapiens OX=9606 GN=HMGXB4 PE=1 SV=2	2	5.40918	5.0146	5.21921	4.9626	5.28498	6.52391	6.39552	6.99236	6.22644	6.85799	0	0.266185	0.658423	0.14912	0.458283	Nonspecific
Q9H5N1	RABE2_HUMAN	RABEP2	RABEP2	Rab GTPase-binding effector protein 2 OS=Homo sapiens OX=9606 GN=RABEP2 PE=1 SV=2	4	3.92463	3.82822	4.58183	4.12007	4.4658	4.98751	5.0973	4.89942	4.53851	6.03648	0	0.206208	-0.74529	-0.644443	0.507803	Nonspecific
Q14566	MCM6_HUMAN	MCM6	MCM6	DNA replication licensing factor MCM6 OS=Homo sapiens OX=9606 GN=MCM6 PE=1 SV=1	25	9.85932	9.51056	9.7504	9.39156	9.58914	8.17748	8.13472	8.8583	8.40294	8.7423	0	0.306002	0.789744	0.693227	0.834997	Nonspecific
P13984	T2FB_HUMAN	GTF2F2	GTF2F2	General transcription factor IIF subunit 2 OS=Homo sapiens OX=9606 GN=GTF2F2 PE=1 SV=2	6	7.31351	7.03791	7.19127	6.9088	7.2557	7.40374	6.97493	7.87637	8.06461	7.31139	0	-0.153206	0.594876	1.06558	-0.0345324	Large Protein Complex
Q9P0K7	RAI14_HUMAN	RAI14	RAI14	Ankycorbin OS=Homo sapiens OX=9606 GN=RAI14 PE=1 SV=2	6	6.07956	5.79635	5.69604	5.65563	5.84802	5.76631	5.42959	6.29106	5.6507	5.80007	0	-0.053502	0.908269	0.30833	0.265299	Nonspecific
Q9BWF3	RBM4_HUMAN	RBM4	RBM4	RNA-binding protein 4 OS=Homo sapiens OX=9606 GN=RBM4 PE=1 SV=1	16	7.43797	7.42031	7.61828	7.40466	7.43701	8.46975	8.449	9.09684	9.10595	8.84215	0	-0.00310134	0.446783	0.669514	0.373351	Large Protein Complex
O75153	CLU_HUMAN	CLUH	CLUH	Clustered mitochondria protein homolog OS=Homo sapiens OX=9606 GN=CLUH PE=1 SV=2	10	8.53694	8.26413	8.55343	8.25501	8.47221	7.74405	7.82246	7.83207	7.57632	7.38524	0	0.351215	0.071536	0.1142	-0.294074	Large Protein Complex
Q5JPE7	NOMO2_HUMAN	NOMO2	NOMO2	Nodal modulator 2 OS=Homo sapiens OX=9606 GN=NOMO2 PE=1 SV=1	11	7.37912	7.3804	7.64376	7.37466	7.47962	6.97407	6.84864	7.62889	7.50768	7.66676	0	-0.126717	0.390176	0.538075	0.592186	Nonspecific
Q5T5Y3	CAMP1_HUMAN	CAMSAP1	CAMSAP1	Calmodulin-regulated spectrin-associated protein 1 OS=Homo sapiens OX=9606 GN=CAMSAP1 PE=1 SV=2	9	5.87327	5.55962	5.81329	5.62061	5.68514	6.77066	6.5673	7.22852	6.932	6.77612	0	0.110292	0.517846	0.414004	0.193588	Nonspecific
Q8N9Z2	CC71L_HUMAN	CCDC71L	CCDC71L	Coiled-coil domain-containing protein 71L OS=Homo sapiens OX=9606 GN=CCDC71L PE=1 SV=2	1	4.05675	3.92403	3.80402	3.41988	3.85274	3.67013	3.32484	3.5617	3.16202	2.34709	0	-0.212572	0.144304	0.128766	-1.11903	Nonspecific
O75347	TBCA_HUMAN	TBCA	TBCA	Tubulin-specific chaperone A OS=Homo sapiens OX=9606 GN=TBCA PE=1 SV=3	7	8.277	8.03291	8.06692	7.87614	8.03416	5.28786	5.08461	5.29139	4.83735	4.85581	0	0.0408432	0.213616	-0.0496485	-0.189215	Nonspecific
O75147	OBSL1_HUMAN	OBSL1	OBSL1	Obscurin-like protein 1 OS=Homo sapiens OX=9606 GN=OBSL1 PE=1 SV=4	1	4.35478	4.40031	4.06613	3.43188	3.77322	3.87348	3.05542	3.78807	3.05902	3.27131	0	-0.863583	0.203242	0.108446	-0.0206	Large Protein Complex
P07355	ANXA2_HUMAN	ANXA2	ANXA2	Annexin A2 OS=Homo sapiens OX=9606 GN=ANXA2 PE=1 SV=2	26	10.1058	9.5961	9.87741	9.54426	9.68517	7.80658	6.97876	7.51868	7.37946	7.26156	0	-0.318152	-0.0595359	0.134391	-0.124411	Plasma membrane
P49792	RBP2_HUMAN	RANBP2	RANBP2	E3 SUMO-protein ligase RanBP2 OS=Homo sapiens OX=9606 GN=RANBP2 PE=1 SV=2	35	9.79317	9.51949	9.6844	9.59765	9.63542	8.03003	7.97125	8.9973	8.51811	8.80057	0	0.214897	1.07604	0.683599	0.92829	Nonspecific
Q08752	PPID_HUMAN	PPID	PPID	Peptidyl-prolyl cis-trans isomerase D OS=Homo sapiens OX=9606 GN=PPID PE=1 SV=3	5	7.31824	6.98622	6.86488	6.93466	7.00133	4.96699	5.38431	6.44394	5.43347	5.68264	0	0.749334	1.9303	0.850051	1.03255	Large Protein Complex
Q8IWJ2	GCC2_HUMAN	GCC2	GCC2	GRIP and coiled-coil domain-containing protein 2 OS=Homo sapiens OX=9606 GN=GCC2 PE=1 SV=4	11	6.69205	6.55248	6.69173	6.40893	6.6442	7.61533	7.31356	8.00483	7.84231	7.83698	0	-0.16219	0.38982	0.510108	0.269505	Nonspecific
Q8WUA4	TF3C2_HUMAN	GTF3C2	GTF3C2	General transcription factor 3C polypeptide 2 OS=Homo sapiens OX=9606 GN=GTF3C2 PE=1 SV=2	4	6.29982	6.03122	6.21443	6.26193	6.07636	4.10069	4.32345	3.9923	3.75916	3.89081	0	0.491361	-0.0230047	-0.303646	0.0135743	Large Protein Complex
Q9UNP9	PPIE_HUMAN	PPIE	PPIE	Peptidyl-prolyl cis-trans isomerase E OS=Homo sapiens OX=9606 GN=PPIE PE=1 SV=1	7	7.80263	7.66955	7.57931	7.6035	7.50523	6.40125	6.21412	7.05656	6.79915	6.99896	0	-0.0540557	0.878628	0.597026	0.895105	Large Protein Complex
Q9ULL5	PRR12_HUMAN	PRR12	PRR12	Proline-rich protein 12 OS=Homo sapiens OX=9606 GN=PRR12 PE=1 SV=3	9	4.49958	4.30099	4.59475	3.98675	4.25724	7.62325	7.23559	7.61427	7.34128	7.05014	0	-0.189069	-0.104144	0.230868	-0.330761	Nonspecific
Q5VW36	FOCAD_HUMAN	FOCAD	FOCAD	Focadhesin OS=Homo sapiens OX=9606 GN=FOCAD PE=1 SV=1	2	5.61151	5.58571	5.7142	5.34018	5.8024	6.1834	5.12558	6.19199	5.3581	4.90916	0	-1.03202	-0.0941067	-0.553974	-1.46513	Large Protein Complex
A0JNW5	UH1BL_HUMAN	UHRF1BP1L	UHRF1BP1L	UHRF1-binding protein 1-like OS=Homo sapiens OX=9606 GN=UHRF1BP1L PE=1 SV=2	14	5.9008	5.71038	5.58574	5.56645	5.6912	6.02169	7.55694	11.3589	7.61866	5.88781	0	1.72567	5.65226	1.93132	0.075725	Nonspecific
Q96SZ5	AEDO_HUMAN	ADO	ADO	2-aminoethanethiol dioxygenase OS=Homo sapiens OX=9606 GN=ADO PE=1 SV=2	2	6.17102	5.70824	5.85765	5.74913	5.86983	4.84796	4.2859	4.00165	3.94725	4.10505	0	-0.0992763	-0.532941	-0.478827	-0.441717	Nonspecific
P12004	PCNA_HUMAN	PCNA	PCNA	Proliferating cell nuclear antigen OS=Homo sapiens OX=9606 GN=PCNA PE=1 SV=1	17	9.96509	9.65957	9.96772	9.46752	9.86703	6.75626	6.77787	6.63614	6.21769	6.29496	0	0.327117	-0.122756	-0.0410026	-0.363243	Nonspecific
Q9Y6G9	DC1L1_HUMAN	DYNC1LI1	DYNC1LI1	Cytoplasmic dynein 1 light intermediate chain 1 OS=Homo sapiens OX=9606 GN=DYNC1LI1 PE=1 SV=3	15	7.70135	7.44984	7.47247	7.35443	7.4782	7.34858	6.90744	7.57291	6.88683	6.76891	0	-0.189628	0.453211	-0.114834	-0.356513	Large Protein Complex
O43237	DC1L2_HUMAN	DYNC1LI2	DYNC1LI2	Cytoplasmic dynein 1 light intermediate chain 2 OS=Homo sapiens OX=9606 GN=DYNC1LI2 PE=1 SV=1	5	6.05829	5.87703	6.33171	5.94826	6.13192	5.78177	5.43614	6.25512	5.76667	5.70774	0	-0.164373	0.199932	0.0949408	-0.147655	Large Protein Complex
Q86VS8	HOOK3_HUMAN	HOOK3	HOOK3	Protein Hook homolog 3 OS=Homo sapiens OX=9606 GN=HOOK3 PE=1 SV=2	4	4.9565	4.83257	5.23448	5.03172	5.36375	6.405	6.2068	6.82839	6.63333	6.53189	0	-0.0742612	0.14541	0.153106	-0.280358	Large Protein Complex
Q9BVJ6	UT14A_HUMAN	UTP14A	UTP14A	U3 small nucleolar RNA-associated protein 14 homolog A OS=Homo sapiens OX=9606 GN=UTP14A PE=1 SV=1	11	8.81267	8.78242	8.81113	8.94375	8.72237	7.22767	6.71729	7.7541	7.4593	7.04449	0	-0.480122	0.52797	0.100556	-0.0928769	Nonspecific
O75116	ROCK2_HUMAN	ROCK2	ROCK2	Rho-associated protein kinase 2 OS=Homo sapiens OX=9606 GN=ROCK2 PE=1 SV=4	11	7.52626	7.21613	7.39481	7.09975	7.35541	7.70254	7.24431	7.59801	7.16438	7.48001	0	-0.148111	0.0269105	-0.111647	-0.0516813	Large Protein Complex
Q13464	ROCK1_HUMAN	ROCK1	ROCK1	Rho-associated protein kinase 1 OS=Homo sapiens OX=9606 GN=ROCK1 PE=1 SV=1	17	6.67484	5.90239	6.32349	6.1637	6.20944	9.033	8.339	8.59755	8.1848	8.3295	0	0.0784555	-0.0840898	-0.33706	-0.238092	Large Protein Complex
Q13136	LIPA1_HUMAN	PPFIA1	PPFIA1	Liprin-alpha-1 OS=Homo sapiens OX=9606 GN=PPFIA1 PE=1 SV=1	11	7.20574	7.12671	7.31476	6.86943	7.35493	7.90142	7.63142	8.06358	7.59048	7.71241	0	-0.190975	0.0531408	0.0253773	-0.338196	Nonspecific
P27824	CALX_HUMAN	CANX	CANX	Calnexin OS=Homo sapiens OX=9606 GN=CANX PE=1 SV=2	28	10.3855	10.1727	10.2803	10.4411	10.3386	8.62956	8.24437	10.0837	9.93671	9.72343	0	-0.172397	1.55929	1.25158	1.14073	ER
P13674	P4HA1_HUMAN	P4HA1	P4HA1	Prolyl 4-hydroxylase subunit alpha-1 OS=Homo sapiens OX=9606 GN=P4HA1 PE=1 SV=2	12	8.23554	7.95106	8.20227	7.90551	8.12785	7.41922	7.59605	8.41029	8.22454	7.77043	0	0.461312	1.02435	1.13535	0.458904	ER
Q9UJU6	DBNL_HUMAN	DBNL	DBNL	Drebrin-like protein OS=Homo sapiens OX=9606 GN=DBNL PE=1 SV=1	12	8.00301	7.88628	7.89214	7.71777	7.91867	6.72383	6.55636	7.03319	7.0057	6.88482	0	-0.0507396	0.42023	0.567111	0.245331	Actin binding proteins
P36543	VATE1_HUMAN	ATP6V1E1	ATP6V1E1	V-type proton ATPase subunit E 1 OS=Homo sapiens OX=9606 GN=ATP6V1E1 PE=1 SV=1	7	6.71818	6.53718	6.88159	6.23224	6.67315	6.0385	5.93429	6.10866	6.70149	7.58213	0	0.076791	-0.0932451	1.14894	1.58866	Endosome
Q8N0X7	SPART_HUMAN	SPART	SPART	Spartin OS=Homo sapiens OX=9606 GN=SPART PE=1 SV=1	10	5.04067	4.6533	5.06767	4.498	5.2036	7.38809	7.90046	9.01195	7.52326	8.62294	0	0.899738	1.59686	0.677851	1.07192	Nonspecific
Q07864	DPOE1_HUMAN	POLE	POLE	DNA polymerase epsilon catalytic subunit A OS=Homo sapiens OX=9606 GN=POLE PE=1 SV=5	3	4.50774	4.49008	4.40948	4.27207	4.48192	3.9694	4.64636	4.8491	3.82676	3.60554	0	0.694627	0.977969	0.0930387	-0.338032	Nonspecific
Q9UBB9	TFP11_HUMAN	TFIP11	TFIP11	Tuftelin-interacting protein 11 OS=Homo sapiens OX=9606 GN=TFIP11 PE=1 SV=1	11	6.41706	6.49042	6.76675	6.52048	6.52544	7.50522	7.94043	8.51376	7.6356	7.49649	0	0.361834	0.658833	0.0269535	-0.117115	Large Protein Complex
P62913	RL11_HUMAN	RPL11	RPL11	60S ribosomal protein L11 OS=Homo sapiens OX=9606 GN=RPL11 PE=1 SV=2	5	8.50042	8.31008	8.48565	8.25098	8.46157	6.61563	6.57102	7.01936	6.93595	6.77491	0	0.145722	0.418492	0.569757	0.198123	Large Protein Complex
Q86TU7	SETD3_HUMAN	SETD3	SETD3	Actin-histidine N-methyltransferase OS=Homo sapiens OX=9606 GN=SETD3 PE=1 SV=1	4	6.19098	5.76186	5.56566	5.6739	5.88132	3.16572	3.62567	5.02296	4.97684	4.59801	0	0.889064	2.48256	2.32819	1.74195	Large Protein Complex
Q14257	RCN2_HUMAN	RCN2	RCN2	Reticulocalbin-2 OS=Homo sapiens OX=9606 GN=RCN2 PE=1 SV=1	16	9.24872	8.67221	9.07156	8.79514	9.06334	9.51833	9.39062	10.0793	9.99229	9.3085	0	0.448797	0.738148	0.927529	-0.0244503	ER
Q7Z2Z1	TICRR_HUMAN	TICRR	TICRR	Treslin OS=Homo sapiens OX=9606 GN=TICRR PE=1 SV=2	3	7.05277	7.00901	7.07709	7.00792	6.92429	7.65708	7.30682	7.9141	7.7008	7.82039	0	-0.306501	0.232703	0.088568	0.291792	Nonspecific
Q8N5F7	NKAP_HUMAN	NKAP	NKAP	NF-kappa-B-activating protein OS=Homo sapiens OX=9606 GN=NKAP PE=1 SV=1	2	5.23758	4.97255	4.99157	4.72681	5.06983	6.4673	6.15337	6.7726	6.96327	6.81916	0	-0.0488907	0.55131	1.00674	0.519609	Nonspecific
Q5T0F9	C2D1B_HUMAN	CC2D1B	CC2D1B	Coiled-coil and C2 domain-containing protein 1B OS=Homo sapiens OX=9606 GN=CC2D1B PE=1 SV=1	5	6.69783	6.37992	6.58564	6.18964	6.72156	7.83534	7.52774	7.61567	7.85885	7.61905	0	0.0103068	-0.107489	0.531691	-0.240024	Nonspecific
Q6P1N0	C2D1A_HUMAN	CC2D1A	CC2D1A	Coiled-coil and C2 domain-containing protein 1A OS=Homo sapiens OX=9606 GN=CC2D1A PE=1 SV=1	8	6.3442	5.58809	5.89526	5.67597	5.79766	7.21194	6.87942	7.61823	7.91366	7.51427	0	0.423596	0.855235	1.36995	0.848879	Large Protein Complex
P11234	RALB_HUMAN	RALB	RALB	Ras-related protein Ral-B OS=Homo sapiens OX=9606 GN=RALB PE=1 SV=1	1	2.57755	2.88212	3.08546	3.23575	3.17949	2.7006	2.29203	3.65794	4.13877	4.73849	0	-0.713136	0.449431	0.779976	1.43595	Plasma membrane
P11233	RALA_HUMAN	RALA	RALA	Ras-related protein Ral-A OS=Homo sapiens OX=9606 GN=RALA PE=1 SV=1	16	7.14033	6.74697	6.96561	7.06529	7.03504	6.90557	6.80494	6.92053	7.28593	7.59702	0	0.292734	0.189682	0.455398	0.796737	Plasma membrane
P52565	GDIR1_HUMAN	ARHGDIA	ARHGDIA	Rho GDP-dissociation inhibitor 1 OS=Homo sapiens OX=9606 GN=ARHGDIA PE=1 SV=3	4	8.90018	8.45405	8.51902	8.17609	8.45315	6.502	5.61548	6.98612	5.75784	6.30333	0	-0.440393	0.86528	-0.0200633	0.248355	Nonspecific
Q9UFW8	CGBP1_HUMAN	CGGBP1	CGGBP1	CGG triplet repeat-binding protein 1 OS=Homo sapiens OX=9606 GN=CGGBP1 PE=1 SV=2	6	6.40075	5.94208	6.15812	5.91762	5.96037	6.94385	6.51619	7.27426	7.27058	6.98327	0	0.0310028	0.573037	0.809859	0.4798	Large Protein Complex
Q8IWS0	PHF6_HUMAN	PHF6	PHF6	PHD finger protein 6 OS=Homo sapiens OX=9606 GN=PHF6 PE=1 SV=1	4	6.10737	5.6753	5.88674	5.63986	5.94394	4.79548	4.60842	4.7264	4.81254	4.39059	0	0.245012	0.151553	0.484572	-0.241467	Large Protein Complex
O15021	MAST4_HUMAN	MAST4	MAST4	Microtubule-associated serine/threonine-protein kinase 4 OS=Homo sapiens OX=9606 GN=MAST4 PE=1 SV=4	3	5.56926	5.21091	5.66361	5.11537	5.32691	5.53031	5.5502	5.71621	5.76517	5.6565	0	0.378242	0.0915545	0.688752	0.368542	Nonspecific
Q6P0Q8	MAST2_HUMAN	MAST2	MAST2	Microtubule-associated serine/threonine-protein kinase 2 OS=Homo sapiens OX=9606 GN=MAST2 PE=1 SV=2	1	4.4938	4.36849	5.06229	4.16669	4.6517	6.38123	6.46257	6.31231	6.39091	6.00925	0	0.206643	-0.637409	0.336783	-0.529886	Nonspecific
P51812	KS6A3_HUMAN	RPS6KA3	RPS6KA3	Ribosomal protein S6 kinase alpha-3 OS=Homo sapiens OX=9606 GN=RPS6KA3 PE=1 SV=1	13	8.48012	8.22517	8.38653	8.09395	8.27881	6.62682	6.90247	7.80323	7.21821	7.21515	0	0.530598	1.27	0.977559	0.789642	Large Protein Complex
Q15418	KS6A1_HUMAN	RPS6KA1	RPS6KA1	Ribosomal protein S6 kinase alpha-1 OS=Homo sapiens OX=9606 GN=RPS6KA1 PE=1 SV=2	2	6.175	6.15104	6.2687	5.7122	6.34775	3.74748	4.25188	5.96144	5.35439	5.28688	0	0.528355	2.12025	2.0697	1.36665	Large Protein Complex
Q96GX5	GWL_HUMAN	MASTL	MASTL	Serine/threonine-protein kinase greatwall OS=Homo sapiens OX=9606 GN=MASTL PE=1 SV=1	5	4.79727	4.29069	5.11745	4.79404	5.07485	6.38826	6.32769	7.03767	6.66596	6.91864	0	0.446019	0.329229	0.280941	0.2528	Nonspecific
Q86UE8	TLK2_HUMAN	TLK2	TLK2	Serine/threonine-protein kinase tousled-like 2 OS=Homo sapiens OX=9606 GN=TLK2 PE=1 SV=2	5	5.987	5.89157	6.11905	5.7187	6.09232	7.06577	6.81192	6.91812	6.97641	6.82703	0	-0.158413	-0.279691	0.17894	-0.344052	Large Protein Complex
Q6KC79	NIPBL_HUMAN	NIPBL	NIPBL	Nipped-B-like protein OS=Homo sapiens OX=9606 GN=NIPBL PE=1 SV=2	5	7.40476	7.24741	7.45759	7.266	7.29263	6.15571	6.18748	6.76222	6.22222	6.15489	0	0.189121	0.553677	0.205269	0.111306	Nonspecific
P05204	HMGN2_HUMAN	HMGN2	HMGN2	Non-histone chromosomal protein HMG-17 OS=Homo sapiens OX=9606 GN=HMGN2 PE=1 SV=3	2	3.302	3.48327	3.25852	3.86101	4.23132	6.4873	6.36159	6.9456	7.03289	6.99297	0	-0.306974	0.501782	-0.0134131	-0.42364	Nonspecific
Q9P2E9	RRBP1_HUMAN	RRBP1	RRBP1	Ribosome-binding protein 1 OS=Homo sapiens OX=9606 GN=RRBP1 PE=1 SV=5	15	9.24605	9.13113	9.24089	9.10945	9.36627	8.99771	8.89	9.40028	9.31135	9.66562	0	0.0072119	0.407742	0.450248	0.547705	ER
Q9UBB4	ATX10_HUMAN	ATXN10	ATXN10	Ataxin-10 OS=Homo sapiens OX=9606 GN=ATXN10 PE=1 SV=1	14	7.04008	7.10576	7.07866	6.70722	7.13795	7.88923	9.35345	10.1312	7.78499	7.89592	0	1.39854	2.20339	0.228618	-0.0911824	Large Protein Complex
Q92925	SMRD2_HUMAN	SMARCD2	SMARCD2	SWI/SNF-related matrix-associated actin-dependent regulator of chromatin subfamily D member 2 OS=Homo sapiens OX=9606 GN=SMARCD2 PE=1 SV=3	9	7.23059	7.2066	7.33368	6.90754	7.20422	7.27264	6.78793	7.31968	7.23377	6.8683	0	-0.460727	-0.0560538	0.284182	-0.377967	Nonspecific
Q96GM5	SMRD1_HUMAN	SMARCD1	SMARCD1	SWI/SNF-related matrix-associated actin-dependent regulator of chromatin subfamily D member 1 OS=Homo sapiens OX=9606 GN=SMARCD1 PE=1 SV=2	3	4.24377	4.04141	3.60048	4.03947	3.90683	3.9864	3.40509	4.16851	4.19366	4.0174	0	-0.378949	0.825396	0.411556	0.36793	Nonspecific
Q00839	HNRPU_HUMAN	HNRNPU	HNRNPU	Heterogeneous nuclear ribonucleoprotein U OS=Homo sapiens OX=9606 GN=HNRNPU PE=1 SV=6	31	11.577	11.2023	11.4428	11.2242	11.4389	9.20009	9.25596	9.58027	9.58723	9.38064	0	0.430619	0.514367	0.739955	0.318699	Large Protein Complex
Q8WWM7	ATX2L_HUMAN	ATXN2L	ATXN2L	Ataxin-2-like protein OS=Homo sapiens OX=9606 GN=ATXN2L PE=1 SV=2	24	8.40822	8.07014	8.16078	7.93368	8.21679	8.93502	8.59226	9.11645	9.33535	9.05003	0	-0.00468236	0.42887	0.874867	0.306427	Large Protein Complex
Q99700	ATX2_HUMAN	ATXN2	ATXN2	Ataxin-2 OS=Homo sapiens OX=9606 GN=ATXN2 PE=1 SV=2	11	8.124	7.54479	8.03028	7.59262	7.85905	8.65596	8.53758	8.53451	8.93566	8.27161	0	0.460822	-0.0277271	0.811076	-0.119402	Large Protein Complex
O15440	MRP5_HUMAN	ABCC5	ABCC5	Multidrug resistance-associated protein 5 OS=Homo sapiens OX=9606 GN=ABCC5 PE=1 SV=2	4	4.59501	4.97287	5.3731	5.2387	4.84159	4.17067	5.28843	5.98754	7.69718	7.89493	0	0.739901	1.03879	2.88282	3.47769	Plasma membrane
Q8N6T3	ARFG1_HUMAN	ARFGAP1	ARFGAP1	ADP-ribosylation factor GTPase-activating protein 1 OS=Homo sapiens OX=9606 GN=ARFGAP1 PE=1 SV=2	27	5.22723	4.97504	5.21954	4.7903	4.84732	10.2282	9.93387	11.2048	10.443	10.5112	0	-0.042174	0.984222	0.651657	0.662889	Large Protein Complex
Q99569	PKP4_HUMAN	PKP4	PKP4	Plakophilin-4 OS=Homo sapiens OX=9606 GN=PKP4 PE=1 SV=2	3	4.51274	4.40218	4.44239	4.61248	4.4356	3.17162	3.61917	3.78411	3.66737	4.53602	0	0.558105	0.682842	0.396016	1.44154	Nonspecific
P14618	KPYM_HUMAN	PKM	PKM	Pyruvate kinase PKM OS=Homo sapiens OX=9606 GN=PKM PE=1 SV=4	26	10.4458	9.97169	10.2379	9.86083	10.0841	7.91006	7.95455	8.05179	7.86623	7.61096	0	0.518557	0.349575	0.541104	0.0625397	Nonspecific
Q9NUQ8	ABCF3_HUMAN	ABCF3	ABCF3	ATP-binding cassette sub-family F member 3 OS=Homo sapiens OX=9606 GN=ABCF3 PE=1 SV=2	8	6.10154	6.02145	6.17656	5.95738	6.16949	6.56163	6.78848	7.21987	7.01575	6.59799	0	0.306939	0.583212	0.598275	-0.0315904	Large Protein Complex
Q9NZB2	F120A_HUMAN	FAM120A	FAM120A	Constitutive coactivator of PPAR-gamma-like protein 1 OS=Homo sapiens OX=9606 GN=FAM120A PE=1 SV=2	11	9.18431	9.09661	9.2308	8.90028	9.13434	8.89416	8.81965	8.57095	8.34204	8.26707	0	0.0131873	-0.369704	-0.268095	-0.577127	Large Protein Complex
P14854	CX6B1_HUMAN	COX6B1	COX6B1	Cytochrome c oxidase subunit 6B1 OS=Homo sapiens OX=9606 GN=COX6B1 PE=1 SV=2	5	6.15468	5.72743	6.00515	5.79324	5.72978	3.96097	4.01884	3.88593	3.9456	4.01806	0	0.485121	0.0744877	0.346068	0.481992	Mitochondrion
O14617	AP3D1_HUMAN	AP3D1	AP3D1	AP-3 complex subunit delta-1 OS=Homo sapiens OX=9606 GN=AP3D1 PE=1 SV=1	16	7.93822	7.53189	7.65218	7.3444	7.6964	8.74848	8.19116	9.08742	8.76298	8.98089	0	-0.150982	0.62498	0.608317	0.474239	Endosome
Q96EH3	MASU1_HUMAN	MALSU1	MALSU1	Mitochondrial assembly of ribosomal large subunit protein 1 OS=Homo sapiens OX=9606 GN=MALSU1 PE=1 SV=1	1	5.04374	5.03964	5.17478	4.69626	5.01398	2.10936	1.62189	2.20885	2.93556	2.83625	0	-0.483379	-0.0315493	1.17368	0.756639	Nonspecific
Q14149	MORC3_HUMAN	MORC3	MORC3	MORC family CW-type zinc finger protein 3 OS=Homo sapiens OX=9606 GN=MORC3 PE=1 SV=3	10	7.32254	6.96388	7.29605	7.12307	7.19935	7.7351	7.66688	8.0379	7.93219	7.90446	0	0.290437	0.329283	0.396564	0.29255	Nonspecific
Q15311	RBP1_HUMAN	RALBP1	RALBP1	RalA-binding protein 1 OS=Homo sapiens OX=9606 GN=RALBP1 PE=1 SV=3	4	5.38415	4.98613	5.37397	5.20177	4.9632	5.44447	4.78246	5.97576	5.63519	5.99449	0	-0.264006	0.541462	0.373092	0.970962	Nonspecific
Q68DQ2	CRBG3_HUMAN	CRYBG3	CRYBG3	Very large A-kinase anchor protein OS=Homo sapiens OX=9606 GN=CRYBG3 PE=1 SV=3	3	3.0504	1.90347	2.60703	3.09133	2.90858	5.02248	4.5912	4.19129	4.18334	4.51514	0	0.715645	-0.387815	-0.880077	-0.365517	Nonspecific
Q13151	ROA0_HUMAN	HNRNPA0	HNRNPA0	Heterogeneous nuclear ribonucleoprotein A0 OS=Homo sapiens OX=9606 GN=HNRNPA0 PE=1 SV=1	5	6.35701	6.05257	6.45569	6.19755	6.40256	3.8874	3.68	4.79603	4.52631	4.65968	0	0.0970406	0.809949	0.798373	0.726738	Large Protein Complex
P22626	ROA2_HUMAN	HNRNPA2B1	HNRNPA2B1	Heterogeneous nuclear ribonucleoproteins A2/B1 OS=Homo sapiens OX=9606 GN=HNRNPA2B1 PE=1 SV=2	20	9.2902	9.01926	9.21542	9.03894	9.25761	6.85527	6.96023	7.58844	6.97847	7.5013	0	0.375902	0.80795	0.374466	0.678628	Large Protein Complex
P09651	ROA1_HUMAN	HNRNPA1	HNRNPA1	Heterogeneous nuclear ribonucleoprotein A1 OS=Homo sapiens OX=9606 GN=HNRNPA1 PE=1 SV=5	16	8.23778	8.1954	8.44863	8.06923	8.23406	5.9931	6.25151	6.44944	6.43906	5.91411	0	0.300788	0.245485	0.614513	-0.0752683	Large Protein Complex
P51991	ROA3_HUMAN	HNRNPA3	HNRNPA3	Heterogeneous nuclear ribonucleoprotein A3 OS=Homo sapiens OX=9606 GN=HNRNPA3 PE=1 SV=2	10	9.07694	9.06894	9.00518	8.99426	9.00712	5.6294	5.67796	6.55936	6.02851	5.99809	0	0.0565606	1.00172	0.481788	0.438505	Large Protein Complex
Q9BXP5	SRRT_HUMAN	SRRT	SRRT	Serrate RNA effector molecule homolog OS=Homo sapiens OX=9606 GN=SRRT PE=1 SV=1	26	9.33598	9.26552	9.22079	9.20887	9.1858	9.09463	8.71037	9.70703	9.71208	9.49236	0	-0.313806	0.727591	0.744559	0.547902	Nonspecific
Q15276	RABE1_HUMAN	RABEP1	RABEP1	Rab GTPase-binding effector protein 1 OS=Homo sapiens OX=9606 GN=RABEP1 PE=1 SV=2	12	6.65873	6.40913	6.88409	6.03562	6.60064	7.15641	7.35574	7.8285	7.63497	8.18479	0	0.448925	0.446732	1.10167	1.08647	Nonspecific
P33991	MCM4_HUMAN	MCM4	MCM4	DNA replication licensing factor MCM4 OS=Homo sapiens OX=9606 GN=MCM4 PE=1 SV=5	17	9.04503	8.86369	9.12569	8.67053	8.92873	8.169	8.30489	8.48501	8.12854	8.27645	0	0.317227	0.235347	0.33404	0.223751	Nonspecific
Q9Y680	FKBP7_HUMAN	FKBP7	FKBP7	Peptidyl-prolyl cis-trans isomerase FKBP7 OS=Homo sapiens OX=9606 GN=FKBP7 PE=1 SV=2	2	7.35588	6.94971	7.07789	6.78559	7.12752	5.52366	5.83708	6.32957	6.59669	6.33843	0	0.719588	1.08389	1.64332	1.04313	Nonspecific
P24928	RPB1_HUMAN	POLR2A	POLR2A	DNA-directed RNA polymerase II subunit RPB1 OS=Homo sapiens OX=9606 GN=POLR2A PE=1 SV=2	20	8.33961	8.13781	8.3574	8.09974	8.31689	7.58026	7.57433	8.47448	7.91342	8.10947	0	0.195869	0.876434	0.573031	0.551924	Large Protein Complex
Q9BVA0	KTNB1_HUMAN	KATNB1	KATNB1	Katanin p80 WD40 repeat-containing subunit B1 OS=Homo sapiens OX=9606 GN=KATNB1 PE=1 SV=1	9	6.90563	6.51994	6.5349	6.38987	6.56615	6.97769	6.98483	7.98539	7.25246	7.44163	0	0.39282	1.37842	0.79052	0.803419	Nonspecific
Q14203	DCTN1_HUMAN	DCTN1	DCTN1	Dynactin subunit 1 OS=Homo sapiens OX=9606 GN=DCTN1 PE=1 SV=3	21	8.62957	8.34577	8.50742	8.25636	8.54868	9.00537	8.56269	9.36398	8.86378	8.77281	0	-0.158881	0.480759	0.231617	-0.15167	Large Protein Complex
Q99626	CDX2_HUMAN	CDX2	CDX2	Homeobox protein CDX-2 OS=Homo sapiens OX=9606 GN=CDX2 PE=1 SV=3	1	3.28661	3.32601	3.2833	3.12403	3.57823	4.46083	4.02286	4.10844	4.46806	3.2315	0	-0.477364	-0.349084	0.169798	-1.52095	Nonspecific
Q96QK1	VPS35_HUMAN	VPS35	VPS35	Vacuolar protein sorting-associated protein 35 OS=Homo sapiens OX=9606 GN=VPS35 PE=1 SV=2	12	7.63597	7.26928	7.37494	7.30531	7.4316	4.87331	4.99442	5.03687	5.75505	8.30729	0	0.487811	0.42459	1.2124	3.63836	Endosome
Q12797	ASPH_HUMAN	ASPH	ASPH	Aspartyl/asparaginyl beta-hydroxylase OS=Homo sapiens OX=9606 GN=ASPH PE=1 SV=3	9	7.93835	7.93975	7.97231	7.80617	8.08969	6.50818	6.8056	7.59898	7.4108	7.79395	0	0.296018	1.05683	1.0348	1.13442	ER
Q13523	PRP4B_HUMAN	PRPF4B	PRPF4B	Serine/threonine-protein kinase PRP4 homolog OS=Homo sapiens OX=9606 GN=PRPF4B PE=1 SV=3	9	8.03576	7.76951	8.03072	7.65242	7.92283	7.16201	6.8931	7.581	7.77912	7.42922	0	-0.00266592	0.424041	1.00045	0.380147	Large Protein Complex
Q9BW71	HIRP3_HUMAN	HIRIP3	HIRIP3	HIRA-interacting protein 3 OS=Homo sapiens OX=9606 GN=HIRIP3 PE=1 SV=3	2	4.14683	3.1601	4.13421	3.70079	3.48302	4.17277	4.45219	4.2863	4.54647	4.13096	0	1.26615	0.126143	0.819732	0.621998	Nonspecific
Q9Y4C1	KDM3A_HUMAN	KDM3A	KDM3A	Lysine-specific demethylase 3A OS=Homo sapiens OX=9606 GN=KDM3A PE=1 SV=4	3	4.78809	4.71579	4.99888	4.64495	4.94405	6.22941	6.36429	6.61942	6.45322	6.41715	0	0.207181	0.179223	0.366953	0.0317912	Nonspecific
Q7LBC6	KDM3B_HUMAN	KDM3B	KDM3B	Lysine-specific demethylase 3B OS=Homo sapiens OX=9606 GN=KDM3B PE=1 SV=2	15	7.29384	6.95007	7.21712	6.89889	7.1137	8.94014	8.97692	9.03157	8.77413	8.85617	0	0.380552	0.16815	0.228945	0.0961687	Nonspecific
Q16204	CCDC6_HUMAN	CCDC6	CCDC6	Coiled-coil domain-containing protein 6 OS=Homo sapiens OX=9606 GN=CCDC6 PE=1 SV=2	5	6.75503	6.88783	6.81103	6.86073	6.93584	7.84351	7.45239	8.0714	7.89586	7.9501	0	-0.523919	0.171891	-0.0533454	-0.0742202	Nonspecific
O75064	DEN4B_HUMAN	DENND4B	DENND4B	DENN domain-containing protein 4B OS=Homo sapiens OX=9606 GN=DENND4B PE=1 SV=4	2	5.87804	6.48488	6.18631	6.2619	5.89413	7.64778	6.75764	8.3575	6.79845	7.65908	0	-1.49698	0.401443	-1.2332	-0.0047924	Nonspecific
Q01082	SPTB2_HUMAN	SPTBN1	SPTBN1	Spectrin beta chain, non-erythrocytic 1 OS=Homo sapiens OX=9606 GN=SPTBN1 PE=1 SV=2	34	9.95465	9.74305	10.0628	9.69503	9.98671	8.53432	8.00393	8.28615	8.24591	8.27422	0	-0.31879	-0.356315	-0.0287923	-0.292163	Actin binding proteins
O43707	ACTN4_HUMAN	ACTN4	ACTN4	Alpha-actinin-4 OS=Homo sapiens OX=9606 GN=ACTN4 PE=1 SV=2	26	10.6518	10.4291	10.5705	10.3437	10.5943	8.59916	7.9429	8.25381	8.12647	9.17543	0	-0.433604	-0.264088	-0.16462	0.633692	Actin binding proteins
P12814	ACTN1_HUMAN	ACTN1	ACTN1	Alpha-actinin-1 OS=Homo sapiens OX=9606 GN=ACTN1 PE=1 SV=2	5	6.73583	6.69084	6.66771	6.46597	6.69386	4.43765	3.86818	4.55657	4.05194	4.2343	0	-0.524473	0.187042	-0.115854	-0.161382	Actin binding proteins
Q9H254	SPTN4_HUMAN	SPTBN4	SPTBN4	Spectrin beta chain, non-erythrocytic 4 OS=Homo sapiens OX=9606 GN=SPTBN4 PE=1 SV=2	1	7.53493	7.49225	7.4759	7.3698	7.42451	6.94822	5.97596	6.17556	5.96909	6.43461	0	-0.929578	-0.713625	-0.813995	-0.403186	Nonspecific
O15020	SPTN2_HUMAN	SPTBN2	SPTBN2	Spectrin beta chain, non-erythrocytic 2 OS=Homo sapiens OX=9606 GN=SPTBN2 PE=1 SV=3	7	7.70503	7.44332	7.65064	7.45075	7.72007	6.09355	5.5256	6.33179	6.15369	5.91073	0	-0.306241	0.292635	0.314422	-0.197864	Nonspecific
Q9UQE7	SMC3_HUMAN	SMC3	SMC3	Structural maintenance of chromosomes protein 3 OS=Homo sapiens OX=9606 GN=SMC3 PE=1 SV=2	25	9.16352	8.95757	9.01716	8.8936	8.9795	8.91591	8.69447	9.46424	9.07541	9.15817	0	-0.0154993	0.69469	0.429423	0.42627	Large Protein Complex
P46939	UTRO_HUMAN	UTRN	UTRN	Utrophin OS=Homo sapiens OX=9606 GN=UTRN PE=1 SV=2	18	8.52856	8.21351	8.47781	8.02059	8.417	7.74853	7.29461	7.67516	7.51636	7.92743	0	-0.138869	-0.0226279	0.275804	0.290456	Nonspecific
Q9HB71	CYBP_HUMAN	CACYBP	CACYBP	Calcyclin-binding protein OS=Homo sapiens OX=9606 GN=CACYBP PE=1 SV=2	10	8.79437	8.79393	8.59658	8.56936	8.67124	7.50751	7.71101	8.75382	8.34022	8.23968	0	0.203939	1.4441	1.05772	0.855309	Large Protein Complex
Q969F9	HPS3_HUMAN	HPS3	HPS3	Hermansky-Pudlak syndrome 3 protein OS=Homo sapiens OX=9606 GN=HPS3 PE=1 SV=1	3	4.70567	4.53595	4.59405	4.27029	4.6717	5.44091	5.2221	6.46275	5.33976	5.62974	0	-0.0490895	1.13346	0.334237	0.222806	Endosome
P63010	AP2B1_HUMAN	AP2B1	AP2B1	AP-2 complex subunit beta OS=Homo sapiens OX=9606 GN=AP2B1 PE=1 SV=1	7	7.93256	7.89869	8.10997	7.85047	8.03189	8.03346	7.7364	7.76836	8.20155	8.64848	0	-0.263183	-0.442507	0.250179	0.515693	Plasma membrane
Q10567	AP1B1_HUMAN	AP1B1	AP1B1	AP-1 complex subunit beta-1 OS=Homo sapiens OX=9606 GN=AP1B1 PE=1 SV=2	20	9.11139	8.76323	8.93303	8.70372	8.91159	8.30348	7.94366	8.86113	9.42409	8.95989	0	-0.011658	0.736008	1.52828	0.856212	Large Protein Complex
O95235	KI20A_HUMAN	KIF20A	KIF20A	Kinesin-like protein KIF20A OS=Homo sapiens OX=9606 GN=KIF20A PE=1 SV=1	5	5.54125	5.60149	6.07806	5.62326	5.86954	6.04621	6.05069	6.76429	6.55728	6.60854	0	-0.0557589	0.181267	0.429052	0.23404	Nonspecific
Q08378	GOGA3_HUMAN	GOLGA3	GOLGA3	Golgin subfamily A member 3 OS=Homo sapiens OX=9606 GN=GOLGA3 PE=1 SV=2	16	7.19138	6.87115	7.28379	7.06707	7.14705	7.44556	7.95928	8.11466	8.40841	7.66977	0	0.833953	0.57669	1.08716	0.268542	Actin binding proteins
Q14247	SRC8_HUMAN	CTTN	CTTN	Src substrate cortactin OS=Homo sapiens OX=9606 GN=CTTN PE=1 SV=2	24	9.64854	9.34627	9.41945	9.22083	9.49259	9.73927	8.92614	9.54027	9.6023	9.39061	0	-0.510872	0.0300877	0.290737	-0.192714	Actin binding proteins
Q7Z3U7	MON2_HUMAN	MON2	MON2	Protein MON2 homolog OS=Homo sapiens OX=9606 GN=MON2 PE=1 SV=3	6	6.43088	6.17974	6.27175	6.16241	6.3787	6.31943	6.82287	7.61544	5.92347	5.88503	0	0.75458	1.45513	-0.12749	-0.382219	Large Protein Complex
P34741	SDC2_HUMAN	SDC2	SDC2	Syndecan-2 OS=Homo sapiens OX=9606 GN=SDC2 PE=1 SV=2	2	6.05355	5.74678	6.00443	6.0598	5.97674	5.07106	5.00659	5.86123	6.20924	7.20521	0	0.242303	0.839291	1.13193	2.21095	Plasma membrane
Q04726	TLE3_HUMAN	TLE3	TLE3	Transducin-like enhancer protein 3 OS=Homo sapiens OX=9606 GN=TLE3 PE=1 SV=2	8	8.63682	8.26635	8.23209	8.06392	8.24954	9.70663	9.07981	10.102	9.63146	9.82105	0	-0.256344	0.800062	0.497729	0.501707	Nonspecific
Q04727	TLE4_HUMAN	TLE4	TLE4	Transducin-like enhancer protein 4 OS=Homo sapiens OX=9606 GN=TLE4 PE=1 SV=3	11	7.06256	7.02814	7.03147	6.91778	7.05287	7.83569	7.78999	8.87749	8.30561	8.35293	0	-0.0112743	1.07289	0.614711	0.526928	Nonspecific
Q04724	TLE1_HUMAN	TLE1	TLE1	Transducin-like enhancer protein 1 OS=Homo sapiens OX=9606 GN=TLE1 PE=1 SV=2	5	4.87066	4.66581	4.52864	4.46445	4.9944	6.19639	5.97546	7.33725	6.67078	6.65577	0	-0.0160806	1.48288	0.880601	0.335638	Nonspecific
O60610	DIAP1_HUMAN	DIAPH1	DIAPH1	Protein diaphanous homolog 1 OS=Homo sapiens OX=9606 GN=DIAPH1 PE=1 SV=2	21	8.166	8.05624	8.14439	7.84212	8.14482	8.64043	8.61852	9.70943	8.83481	8.98931	0	0.087854	1.09061	0.518261	0.37006	Large Protein Complex
P19367	HXK1_HUMAN	HK1	HK1	Hexokinase-1 OS=Homo sapiens OX=9606 GN=HK1 PE=1 SV=3	12	8.78829	8.22388	8.41008	8.24439	8.57658	5.92223	5.96502	6.38416	5.78668	6.17587	0	0.607201	0.840137	0.408357	0.465351	Nonspecific
P52789	HXK2_HUMAN	HK2	HK2	Hexokinase-2 OS=Homo sapiens OX=9606 GN=HK2 PE=1 SV=2	10	7.89346	7.58225	7.81639	7.66133	7.83707	6.33768	6.23462	7.15311	6.94592	6.81891	0	0.208151	0.892496	0.840373	0.537626	Mitochondrion
Q6P1X5	TAF2_HUMAN	TAF2	TAF2	Transcription initiation factor TFIID subunit 2 OS=Homo sapiens OX=9606 GN=TAF2 PE=1 SV=3	1	4.58126	4.24769	4.13776	4.23374	4.35277	3.85712	3.99386	4.70735	4.54969	4.57368	0	0.470309	1.29374	1.0401	0.945064	Large Protein Complex
Q2TBE0	C19L2_HUMAN	CWF19L2	CWF19L2	CWF19-like protein 2 OS=Homo sapiens OX=9606 GN=CWF19L2 PE=1 SV=4	5	6.565	6.18779	6.57713	6.35016	6.66901	7.5554	7.17936	8.01582	7.86973	7.43514	0	0.00117017	0.44828	0.52917	-0.224278	Large Protein Complex
Q13546	RIPK1_HUMAN	RIPK1	RIPK1	Receptor-interacting serine/threonine-protein kinase 1 OS=Homo sapiens OX=9606 GN=RIPK1 PE=1 SV=3	11	5.99786	6.09844	6.23447	5.82383	6.1153	6.9956	7.05878	7.77998	7.39406	7.19711	0	-0.0373993	0.547768	0.572495	0.0840747	Nonspecific
Q9Y5Z4	HEBP2_HUMAN	HEBP2	HEBP2	Heme-binding protein 2 OS=Homo sapiens OX=9606 GN=HEBP2 PE=1 SV=1	3	5.96853	5.4746	5.55781	5.27654	5.37249	3.63455	3.3453	3.12609	2.48744	1.04791	0	0.204683	-0.097738	-0.455116	-1.99059	Nonspecific
P59998	ARPC4_HUMAN	ARPC4	ARPC4	Actin-related protein 2/3 complex subunit 4 OS=Homo sapiens OX=9606 GN=ARPC4 PE=1 SV=3	4	5.73674	5.59204	5.67149	5.66098	5.69462	4.3349	3.59119	3.64024	2.98857	3.41583	0	-0.599001	-0.629401	-1.27056	-0.876952	Large Protein Complex
Q1KMD3	HNRL2_HUMAN	HNRNPUL2	HNRNPUL2	Heterogeneous nuclear ribonucleoprotein U-like protein 2 OS=Homo sapiens OX=9606 GN=HNRNPUL2 PE=1 SV=1	8	7.61626	7.23079	7.50672	7.22455	7.36902	5.74098	5.55247	5.66257	5.52898	5.45542	0	0.196958	0.031129	0.179704	-0.0383276	Large Protein Complex
Q96C92	ENTR1_HUMAN	ENTR1	ENTR1	Endosome-associated-trafficking regulator 1 OS=Homo sapiens OX=9606 GN=ENTR1 PE=1 SV=3	5	3.48078	1.71544	2.13152	1.56315	2.85634	5.56876	5.48197	6.1916	5.91945	6.10064	0	1.67855	1.9721	2.26833	1.15631	Nonspecific
Q9Y6M5	ZNT1_HUMAN	SLC30A1	SLC30A1	Zinc transporter 1 OS=Homo sapiens OX=9606 GN=SLC30A1 PE=1 SV=3	3	5.2069	5.32604	5.12957	5.26205	5.22945	3.37316	2.8256	4.08847	5.23404	5.78584	0	-0.66671	0.792637	1.80573	2.39013	Plasma membrane
Q7KZI7	MARK2_HUMAN	MARK2	MARK2	Serine/threonine-protein kinase MARK2 OS=Homo sapiens OX=9606 GN=MARK2 PE=1 SV=2	4	4.5805	4.28201	4.01648	4.2631	4.13279	3.84915	3.47063	4.25753	3.74891	3.45593	0	-0.0800291	0.972405	0.217163	0.0544876	Large Protein Complex
O94992	HEXI1_HUMAN	HEXIM1	HEXIM1	Protein HEXIM1 OS=Homo sapiens OX=9606 GN=HEXIM1 PE=1 SV=1	11	6.5035	6.19325	6.72723	6.38156	6.68576	8.66278	8.38789	8.82859	9.19297	8.65715	0	0.0353677	-0.0579112	0.652132	-0.187883	Large Protein Complex
P51572	BAP31_HUMAN	BCAP31	BCAP31	B-cell receptor-associated protein 31 OS=Homo sapiens OX=9606 GN=BCAP31 PE=1 SV=3	17	9.06253	8.92807	9.05973	8.88743	8.99164	8.91958	9.28186	10.0567	9.40484	9.35994	0	0.496746	1.1399	0.660366	0.511257	ER
Q9H2Y7	ZN106_HUMAN	ZNF106	ZNF106	Zinc finger protein 106 OS=Homo sapiens OX=9606 GN=ZNF106 PE=1 SV=1	1	3.02962	3.25173	3.19851	2.71318	2.92563	3.69278	4.11377	3.86771	3.82852	3.49539	0	0.198866	0.00603473	0.452172	-0.0934137	Nonspecific
P41252	SYIC_HUMAN	IARS	IARS1	Isoleucine--tRNA ligase, cytoplasmic OS=Homo sapiens OX=9606 GN=IARS PE=1 SV=2	26	10.3384	9.75856	9.90288	9.72346	10.0341	9.48021	8.93441	9.45557	9.17292	9.3708	0	0.0340248	0.410877	0.307638	0.194882	Large Protein Complex
P61158	ARP3_HUMAN	ACTR3	ACTR3	Actin-related protein 3 OS=Homo sapiens OX=9606 GN=ACTR3 PE=1 SV=3	15	8.64723	8.29607	8.46359	8.20938	8.51372	6.09296	5.12183	6.19235	5.89895	6.24327	0	-0.619974	0.283026	0.243843	0.283827	Large Protein Complex
O95777	LSM8_HUMAN	LSM8	LSM8	U6 snRNA-associated Sm-like protein LSm8 OS=Homo sapiens OX=9606 GN=LSM8 PE=1 SV=3	3	5.06651	4.76413	5.08636	4.33431	5.05083	4.95073	4.49732	4.23102	3.91092	4.01255	0	-0.151036	-0.739573	-0.307614	-0.922509	Large Protein Complex
Q9UHD1	CHRD1_HUMAN	CHORDC1	CHORDC1	Cysteine and histidine-rich domain-containing protein 1 OS=Homo sapiens OX=9606 GN=CHORDC1 PE=1 SV=2	5	6.9566	6.88967	7.01108	7.02251	6.89305	5.36674	5.21533	5.7039	5.32595	5.42764	0	-0.0844748	0.282681	-0.106693	0.124454	Nonspecific
P63244	RACK1_HUMAN	RACK1	RACK1	Receptor of activated protein C kinase 1 OS=Homo sapiens OX=9606 GN=RACK1 PE=1 SV=3	30	9.96269	9.89196	9.93692	9.71104	9.83091	8.58726	7.64232	8.34528	7.4365	8.0507	0	-0.874206	-0.216212	-0.899108	-0.404782	Large Protein Complex
Q9H8H0	NOL11_HUMAN	NOL11	NOL11	Nucleolar protein 11 OS=Homo sapiens OX=9606 GN=NOL11 PE=1 SV=1	9	7.27944	7.01407	7.34578	7.18531	7.39972	5.03749	5.3039	5.89271	5.26591	5.29584	0	0.531796	0.78889	0.32255	0.138078	Large Protein Complex
Q86YM7	HOME1_HUMAN	HOMER1	HOMER1	Homer protein homolog 1 OS=Homo sapiens OX=9606 GN=HOMER1 PE=1 SV=2	3	5.61443	5.72677	5.83833	5.48898	5.75937	7.41322	7.09799	7.9405	7.48764	7.71703	0	-0.427567	0.303375	0.19987	0.158862	Nonspecific
P09874	PARP1_HUMAN	PARP1	PARP1	Poly [ADP-ribose] polymerase 1 OS=Homo sapiens OX=9606 GN=PARP1 PE=1 SV=4	28	10.2824	9.89856	10.099	9.73905	10.0523	8.98237	9.40571	9.28476	9.28304	8.86821	0	0.807185	0.485823	0.84403	0.115995	Nonspecific
Q96K76	UBP47_HUMAN	USP47	USP47	Ubiquitin carboxyl-terminal hydrolase 47 OS=Homo sapiens OX=9606 GN=USP47 PE=1 SV=3	5	7.00693	6.87765	6.9802	6.53448	6.82293	6.21189	6.24911	6.70573	6.66172	6.36257	0	0.166494	0.520565	0.922278	0.334668	Nonspecific
Q8TCG2	P4K2B_HUMAN	PI4K2B	PI4K2B	Phosphatidylinositol 4-kinase type 2-beta OS=Homo sapiens OX=9606 GN=PI4K2B PE=1 SV=1	1	2.19496	2.56499	2.42902	2.29644	1.73662	2.74746	2.52489	3.4758	6.41716	4.89447	0	-0.592598	0.494278	3.56822	2.60535	Nonspecific
Q9Y608	LRRF2_HUMAN	LRRFIP2	LRRFIP2	Leucine-rich repeat flightless-interacting protein 2 OS=Homo sapiens OX=9606 GN=LRRFIP2 PE=1 SV=1	2	5.3598	4.93288	4.92028	4.9197	5.0357	5.23481	4.91595	5.46576	5.49418	5.37572	0	0.108055	0.670464	0.699464	0.465009	Actin binding proteins
Q32MZ4	LRRF1_HUMAN	LRRFIP1	LRRFIP1	Leucine-rich repeat flightless-interacting protein 1 OS=Homo sapiens OX=9606 GN=LRRFIP1 PE=1 SV=2	14	6.36083	6.48337	6.53057	6.39122	6.56502	8.09596	7.65322	8.28472	8.28002	8.23724	0	-0.565281	0.019024	0.153675	-0.0629031	Large Protein Complex
Q9NZI8	IF2B1_HUMAN	IGF2BP1	IGF2BP1	Insulin-like growth factor 2 mRNA-binding protein 1 OS=Homo sapiens OX=9606 GN=IGF2BP1 PE=1 SV=2	20	9.1222	8.94213	9.29208	8.8251	9.19947	7.16429	7.1739	7.94477	7.78577	7.53825	0	0.189678	0.610599	0.918582	0.29669	Large Protein Complex
O00425	IF2B3_HUMAN	IGF2BP3	IGF2BP3	Insulin-like growth factor 2 mRNA-binding protein 3 OS=Homo sapiens OX=9606 GN=IGF2BP3 PE=1 SV=2	9	8.23514	7.9267	8.18871	7.88198	8.06768	6.87639	6.70772	7.1782	7.0251	7.00717	0	0.139768	0.348238	0.501868	0.298246	Large Protein Complex
Q9Y6M1	IF2B2_HUMAN	IGF2BP2	IGF2BP2	Insulin-like growth factor 2 mRNA-binding protein 2 OS=Homo sapiens OX=9606 GN=IGF2BP2 PE=1 SV=2	9	7.75951	7.5159	7.73122	7.38354	7.72884	6.49581	6.59345	6.90832	6.80567	6.72125	0	0.341253	0.4408	0.68583	0.256114	Large Protein Complex
P50851	LRBA_HUMAN	LRBA	LRBA	Lipopolysaccharide-responsive and beige-like anchor protein OS=Homo sapiens OX=9606 GN=LRBA PE=1 SV=4	14	7.2303	7.1205	7.31023	6.95643	7.09093	7.4538	8.17509	9.77211	7.97749	7.95482	0	0.83109	2.23838	0.797565	0.640399	Large Protein Complex
Q02218	ODO1_HUMAN	OGDH	OGDH	2-oxoglutarate dehydrogenase, mitochondrial OS=Homo sapiens OX=9606 GN=OGDH PE=1 SV=3	7	7.0312	6.8562	7.27851	6.95391	7.20804	4.58879	4.22366	5.17423	5.13159	5.30027	0	-0.190129	0.338136	0.620098	0.534637	Mitochondrion
P49454	CENPF_HUMAN	CENPF	CENPF	Centromere protein F OS=Homo sapiens OX=9606 GN=CENPF PE=1 SV=3	11	7.14122	7.01957	7.30425	7.06954	7.27048	6.70954	7.34846	7.80755	7.9523	7.26454	0	0.760574	0.934981	1.31444	0.425734	Large Protein Complex
P30622	CLIP1_HUMAN	CLIP1	CLIP1	CAP-Gly domain-containing linker protein 1 OS=Homo sapiens OX=9606 GN=CLIP1 PE=1 SV=2	11	6.39181	6.05412	6.17579	5.83113	6.12648	7.62931	7.09865	7.56892	7.592	7.29947	0	-0.192964	0.155629	0.523375	-0.0645021	Large Protein Complex
Q14684	RRP1B_HUMAN	RRP1B	RRP1B	Ribosomal RNA processing protein 1 homolog B OS=Homo sapiens OX=9606 GN=RRP1B PE=1 SV=3	11	7.82689	7.58958	8.01628	7.7776	7.86985	5.93957	6.0643	6.43829	6.44305	6.24699	0	0.362028	0.309323	0.552757	0.26445	Nonspecific
Q8WVK7	SKA2_HUMAN	SKA2	SKA2	Spindle and kinetochore-associated protein 2 OS=Homo sapiens OX=9606 GN=SKA2 PE=1 SV=1	4	5.30424	4.69555	4.97611	4.62805	5.00082	5.94961	5.59859	6.68856	6.5161	6.76308	0	0.257657	1.06708	1.24267	1.11688	Nonspecific
Q9NR28	DBLOH_HUMAN	DIABLO	DIABLO	Diablo homolog, mitochondrial OS=Homo sapiens OX=9606 GN=DIABLO PE=1 SV=1	4	6.61091	5.93509	6.24452	6.22772	6.31181	5.45661	5.02726	5.77442	5.59434	5.96473	0	0.246472	0.684197	0.520921	0.807222	Mitochondrion
P13798	ACPH_HUMAN	APEH	APEH	Acylamino-acid-releasing enzyme OS=Homo sapiens OX=9606 GN=APEH PE=1 SV=4	9	8.49903	8.35682	8.57686	8.16797	8.48279	6.39151	6.23037	6.32535	5.85979	6.11314	0	-0.0189272	-0.143986	-0.200664	-0.262123	Nonspecific
Q9H6Y2	WDR55_HUMAN	WDR55	WDR55	WD repeat-containing protein 55 OS=Homo sapiens OX=9606 GN=WDR55 PE=1 SV=2	5	5.57082	5.38036	5.49403	4.96946	5.71656	4.31284	4.32158	4.37088	3.98047	3.89254	0	0.199202	0.134833	0.268985	-0.566051	Nonspecific
Q9Y2L5	TPPC8_HUMAN	TRAPPC8	TRAPPC8	Trafficking protein particle complex subunit 8 OS=Homo sapiens OX=9606 GN=TRAPPC8 PE=1 SV=2	4	5.17163	4.77788	5.04209	4.66894	4.88589	5.40909	4.88754	5.70998	5.44475	5.60039	0	-0.127794	0.430426	0.538344	0.477039	Large Protein Complex
Q5TCZ1	SPD2A_HUMAN	SH3PXD2A	SH3PXD2A	SH3 and PX domain-containing protein 2A OS=Homo sapiens OX=9606 GN=SH3PXD2A PE=1 SV=1	4	3.63334	3.7487	3.52324	3.86527	4.25125	5.7798	5.25867	6.41722	6.2478	6.10553	0	-0.636488	0.747529	0.236071	-0.292176	Large Protein Complex
O75179	ANR17_HUMAN	ANKRD17	ANKRD17	Ankyrin repeat domain-containing protein 17 OS=Homo sapiens OX=9606 GN=ANKRD17 PE=1 SV=3	26	6.66879	6.55233	6.66407	6.32242	6.79325	9.57573	9.48649	9.97467	9.86957	9.52721	0	0.0272124	0.403654	0.640197	-0.172983	Large Protein Complex
Q8IWZ3	ANKH1_HUMAN	ANKHD1	ANKHD1	Ankyrin repeat and KH domain-containing protein 1 OS=Homo sapiens OX=9606 GN=ANKHD1 PE=1 SV=1	23	6.39981	5.65377	6.17225	5.47209	6.2471	9.5384	9.3851	9.98571	9.53402	9.73696	0	0.592747	0.674876	0.92335	0.351276	Large Protein Complex
O95785	WIZ_HUMAN	WIZ	WIZ	Protein Wiz OS=Homo sapiens OX=9606 GN=WIZ PE=1 SV=2	2	5.19644	5.08099	5.10798	5.15947	5.17388	6.05325	5.78315	4.89054	5.24734	4.82438	0	-0.154649	-1.07424	-0.768931	-1.20631	Nonspecific
Q9H967	WDR76_HUMAN	WDR76	WDR76	WD repeat-containing protein 76 OS=Homo sapiens OX=9606 GN=WDR76 PE=1 SV=2	4	4.89844	4.48204	4.69891	4.60813	4.73364	5.85677	5.49588	5.51177	5.1806	5.21181	0	0.0555194	-0.145467	-0.385854	-0.480156	Nonspecific
Q13098	CSN1_HUMAN	GPS1	GPS1	COP9 signalosome complex subunit 1 OS=Homo sapiens OX=9606 GN=GPS1 PE=1 SV=4	6	5.5054	5.20114	5.35853	4.95688	5.10293	4.60838	5.07797	5.48615	5.29461	5.3915	0	0.773848	1.02464	1.23474	1.18559	Large Protein Complex
Q15436	SC23A_HUMAN	SEC23A	SEC23A	Protein transport protein Sec23A OS=Homo sapiens OX=9606 GN=SEC23A PE=1 SV=2	9	7.68569	7.59935	7.75802	7.33543	7.69306	6.72982	6.85494	7.29277	7.42891	6.65754	0	0.211458	0.490626	1.04936	-0.0796515	Large Protein Complex
Q15437	SC23B_HUMAN	SEC23B	SEC23B	Protein transport protein Sec23B OS=Homo sapiens OX=9606 GN=SEC23B PE=1 SV=2	6	5.74972	5.04416	5.19688	4.76067	5.32964	4.6573	4.75005	5.01038	5.0219	4.32286	0	0.798314	0.905921	1.35365	0.0856403	Large Protein Complex
Q9Y613	FHOD1_HUMAN	FHOD1	FHOD1	FH1/FH2 domain-containing protein 1 OS=Homo sapiens OX=9606 GN=FHOD1 PE=1 SV=3	6	4.58755	4.26382	3.9505	3.71394	4.26761	4.99543	5.028	5.28046	5.05494	5.15091	0	0.356307	0.922086	0.933121	0.475418	Large Protein Complex
Q96EE3	SEH1_HUMAN	SEH1L	SEH1L	Nucleoporin SEH1 OS=Homo sapiens OX=9606 GN=SEH1L PE=1 SV=3	6	5.0144	5.10499	4.7869	4.91211	4.51628	5.00631	4.5471	5.03194	4.6639	4.89932	0	-0.549804	0.253131	-0.240118	0.391134	Nonspecific
Q9NP81	SYSM_HUMAN	SARS2	SARS2	Serine--tRNA ligase, mitochondrial OS=Homo sapiens OX=9606 GN=SARS2 PE=1 SV=1	4	5.37802	5.0591	5.38521	5.15299	5.46011	3.22398	2.48247	1.14875	2.34611	1.92592	0	-0.422585	-2.08242	-0.652835	-1.38015	Mitochondrion
Q9Y6A5	TACC3_HUMAN	TACC3	TACC3	Transforming acidic coiled-coil-containing protein 3 OS=Homo sapiens OX=9606 GN=TACC3 PE=1 SV=1	17	7.79822	7.67325	7.68512	7.57506	7.75041	9.52238	9.08339	9.42306	9.31737	9.40915	0	-0.314017	0.0137846	0.018155	-0.0654151	Nonspecific
P18858	DNLI1_HUMAN	LIG1	LIG1	DNA ligase 1 OS=Homo sapiens OX=9606 GN=LIG1 PE=1 SV=1	9	7.21448	7.03093	6.98963	6.80221	6.9798	6.8108	6.82737	7.47824	7.0138	7.07078	0	0.200124	0.892298	0.615272	0.49466	Nonspecific
Q96QC0	PP1RA_HUMAN	PPP1R10	PPP1R10	Serine/threonine-protein phosphatase 1 regulatory subunit 10 OS=Homo sapiens OX=9606 GN=PPP1R10 PE=1 SV=1	9	7.80896	7.49942	7.75651	7.55672	7.83228	8.2301	8.06087	8.86011	8.98812	8.78768	0	0.140313	0.682459	1.01026	0.534263	Large Protein Complex
Q92917	GPKOW_HUMAN	GPKOW	GPKOW	G-patch domain and KOW motifs-containing protein OS=Homo sapiens OX=9606 GN=GPKOW PE=1 SV=2	13	6.51473	6.16816	6.3517	6.18872	6.31595	8.16336	7.74308	8.25915	8.53298	8.00585	0	-0.0737057	0.258823	0.695632	0.0412707	Large Protein Complex
Q8TBC4	UBA3_HUMAN	UBA3	UBA3	NEDD8-activating enzyme E1 catalytic subunit OS=Homo sapiens OX=9606 GN=UBA3 PE=1 SV=2	7	7.45269	6.84708	7.01832	6.86567	7.1153	4.11423	4.0123	4.85884	4.22332	4.48621	0	0.503679	1.17898	0.696111	0.709363	Nonspecific
P78347	GTF2I_HUMAN	GTF2I	GTF2I	General transcription factor II-I OS=Homo sapiens OX=9606 GN=GTF2I PE=1 SV=2	20	8.78535	8.39675	8.60841	8.43055	8.59351	7.43875	7.39183	8.48216	7.7492	7.80541	0	0.341682	1.22035	0.66525	0.558502	Nonspecific
P17252	KPCA_HUMAN	PRKCA	PRKCA	Protein kinase C alpha type OS=Homo sapiens OX=9606 GN=PRKCA PE=1 SV=4	2	6.22605	5.90939	6.25951	5.70179	6.04087	3.63257	3.98272	3.83516	3.66243	3.95903	0	0.666808	0.169124	0.554118	0.511639	Nonspecific
Q6PML9	ZNT9_HUMAN	SLC30A9	SLC30A9	Zinc transporter 9 OS=Homo sapiens OX=9606 GN=SLC30A9 PE=1 SV=1	3	5.95175	5.65307	5.90847	5.49645	5.90378	4.40419	4.02608	4.01071	4.26009	4.67167	0	-0.079422	-0.350205	0.3112	0.315447	Nonspecific
Q7L5D6	GET4_HUMAN	GET4	GET4	Golgi to ER traffic protein 4 homolog OS=Homo sapiens OX=9606 GN=GET4 PE=1 SV=1	6	5.49298	4.9751	5.05333	5.101	4.85897	4.72505	8.93099	11.0902	7.51889	5.09152	0	4.72382	6.80476	3.18582	1.00049	Large Protein Complex
P56192	SYMC_HUMAN	MARS	MARS1	Methionine--tRNA ligase, cytoplasmic OS=Homo sapiens OX=9606 GN=MARS PE=1 SV=2	20	8.55717	8.15271	8.20158	7.9699	8.25176	7.03277	6.64576	7.26155	6.8564	7.07988	0	0.0174481	0.584374	0.410896	0.352517	Large Protein Complex
Q7L1Q6	BZW1_HUMAN	BZW1	BZW1	Basic leucine zipper and W2 domain-containing protein 1 OS=Homo sapiens OX=9606 GN=BZW1 PE=1 SV=1	12	8.50714	8.35383	8.59018	8.32798	8.37586	6.73997	6.99933	7.96602	6.90079	6.922	0	0.412679	1.14301	0.339986	0.313314	Large Protein Complex
Q9Y6E2	BZW2_HUMAN	BZW2	BZW2	Basic leucine zipper and W2 domain-containing protein 2 OS=Homo sapiens OX=9606 GN=BZW2 PE=1 SV=1	9	7.9398	7.7308	7.94183	7.51583	7.76202	6.40761	6.59932	7.72755	6.5147	6.46653	0	0.400719	1.31792	0.531067	0.236702	Large Protein Complex
Q9Y385	UB2J1_HUMAN	UBE2J1	UBE2J1	Ubiquitin-conjugating enzyme E2 J1 OS=Homo sapiens OX=9606 GN=UBE2J1 PE=1 SV=2	3	6.17115	5.93886	6.16087	5.77445	6.24107	5.56691	5.91382	6.91629	6.07192	6.15123	0	0.579206	1.35966	0.90171	0.514409	ER
Q9P2K5	MYEF2_HUMAN	MYEF2	MYEF2	Myelin expression factor 2 OS=Homo sapiens OX=9606 GN=MYEF2 PE=1 SV=3	2	3.39914	3.02539	3.28576	3.59484	3.79712	4.00602	3.31159	3.56144	4.00257	3.57072	0	-0.320677	-0.331202	-0.199144	-0.833275	Nonspecific
P51692	STA5B_HUMAN	STAT5B	STAT5B	Signal transducer and activator of transcription 5B OS=Homo sapiens OX=9606 GN=STAT5B PE=1 SV=2	5	3.63436	4.16658	4.13299	3.50061	3.99	5.35758	5.25328	5.95285	5.37423	5.03871	0	-0.636512	0.0966493	0.150399	-0.674505	Nonspecific
P52948	NUP98_HUMAN	NUP98	NUP98	Nuclear pore complex protein Nup98-Nup96 OS=Homo sapiens OX=9606 GN=NUP98 PE=1 SV=4	22	7.87909	7.7617	7.94841	7.88317	7.88228	7.90783	7.97484	8.34546	8.41626	7.72039	0	0.184406	0.368308	0.504347	-0.190629	Nuclear pore complex
Q13769	THOC5_HUMAN	THOC5	THOC5	THO complex subunit 5 homolog OS=Homo sapiens OX=9606 GN=THOC5 PE=1 SV=2	6	8.18736	7.57117	7.92311	7.66332	7.91433	6.33512	6.26638	7.27375	7.32329	6.93102	0	0.54745	1.20288	1.51221	0.868932	Nonspecific
Q8TAT6	NPL4_HUMAN	NPLOC4	NPLOC4	Nuclear protein localization protein 4 homolog OS=Homo sapiens OX=9606 GN=NPLOC4 PE=1 SV=3	3	5.0029	4.48483	4.78521	4.64356	4.93801	3.94431	3.31902	5.0229	5.32419	4.72394	0	-0.107215	1.29628	1.73923	0.844523	Nonspecific
Q9H6F5	CCD86_HUMAN	CCDC86	CCDC86	Coiled-coil domain-containing protein 86 OS=Homo sapiens OX=9606 GN=CCDC86 PE=1 SV=1	6	7.15526	6.89068	7.01314	7.04307	7.14634	4.42724	4.24163	4.61776	5.01551	4.40899	0	0.0789683	0.332638	0.700459	-0.00932985	Nonspecific
Q8IYS1	P20D2_HUMAN	PM20D2	PM20D2	Peptidase M20 domain-containing protein 2 OS=Homo sapiens OX=9606 GN=PM20D2 PE=1 SV=2	6	8.14392	8.18014	8.32048	7.95791	8.12087	7.25668	7.54873	7.61611	6.73829	6.76768	0	0.25583	0.182861	-0.332375	-0.465951	Nonspecific
Q00059	TFAM_HUMAN	TFAM	TFAM	Transcription factor A, mitochondrial OS=Homo sapiens OX=9606 GN=TFAM PE=1 SV=1	9	8.39575	8.22835	8.52792	8.22247	8.41227	5.29404	5.10376	5.61917	5.18882	6.10362	0	-0.0228896	0.192958	0.0680546	0.793055	Mitochondrion
P98194	AT2C1_HUMAN	ATP2C1	ATP2C1	Calcium-transporting ATPase type 2C member 1 OS=Homo sapiens OX=9606 GN=ATP2C1 PE=1 SV=3	2	3.93614	3.4411	3.72313	3.92533	4.08211	4.72342	4.89688	5.76084	5.95308	6.16288	0	0.668495	1.25042	1.24046	1.29349	Nonspecific
P35241	RADI_HUMAN	RDX	RDX	Radixin OS=Homo sapiens OX=9606 GN=RDX PE=1 SV=1	8	8.09785	7.78445	7.95762	7.66571	8.12437	6.77158	6.31001	6.48594	6.61589	6.46981	0	-0.148174	-0.145417	0.276448	-0.328299	Nonspecific
Q5TZA2	CROCC_HUMAN	CROCC	CROCC	Rootletin OS=Homo sapiens OX=9606 GN=CROCC PE=1 SV=1	11	6.88774	6.37003	6.67206	6.13848	6.66342	6.77116	6.43637	6.45652	6.38358	6.46991	0	0.182927	-0.0989536	0.361689	-0.0769234	Nonspecific
P15311	EZRI_HUMAN	EZR	EZR	Ezrin OS=Homo sapiens OX=9606 GN=EZR PE=1 SV=4	23	10.9223	10.3899	10.52	10.3202	10.5228	8.32726	8.04617	8.36074	8.73368	8.3165	0	0.251326	0.435796	1.00848	0.388764	Nonspecific
P26038	MOES_HUMAN	MSN	MSN	Moesin OS=Homo sapiens OX=9606 GN=MSN PE=1 SV=3	15	9.6786	9.36866	9.47408	9.13639	9.48246	7.59045	7.13889	7.3726	7.2299	7.50252	0	-0.14162	-0.0133258	0.181661	0.108216	Plasma membrane
Q69YQ0	CYTSA_HUMAN	SPECC1L	SPECC1L	Cytospin-A OS=Homo sapiens OX=9606 GN=SPECC1L PE=1 SV=2	4	7.38566	6.81166	7.2589	6.71814	7.18561	6.3354	6.32954	6.6081	6.71123	6.5941	0	0.568127	0.399461	1.04335	0.458743	Nonspecific
P48643	TCPE_HUMAN	CCT5	CCT5	T-complex protein 1 subunit epsilon OS=Homo sapiens OX=9606 GN=CCT5 PE=1 SV=1	30	9.85081	9.60361	9.6953	9.58598	9.64578	10.5089	9.90457	10.9759	10.3848	10.7976	0	-0.357125	0.622502	0.140702	0.493698	Large Protein Complex
P50991	TCPD_HUMAN	CCT4	CCT4	T-complex protein 1 subunit delta OS=Homo sapiens OX=9606 GN=CCT4 PE=1 SV=4	24	8.63946	8.19069	8.32454	8.28802	8.54102	8.96552	8.63238	9.57494	9.10997	9.41627	0	0.115631	0.924343	0.495894	0.549187	Large Protein Complex
Q9H5H4	ZN768_HUMAN	ZNF768	ZNF768	Zinc finger protein 768 OS=Homo sapiens OX=9606 GN=ZNF768 PE=1 SV=2	7	8.51356	8.0503	8.21042	8.18015	8.31159	7.96216	7.57119	7.63587	7.84629	7.65944	0	0.0722932	-0.0231455	0.217541	-0.100748	Nonspecific
Q9H000	MKRN2_HUMAN	MKRN2	MKRN2	Probable E3 ubiquitin-protein ligase makorin-2 OS=Homo sapiens OX=9606 GN=MKRN2 PE=1 SV=2	3	5.30268	4.72427	5.2395	4.46576	5.01933	6.0447	6.33707	5.6589	6.05678	5.63687	0	0.870781	-0.322632	0.848998	-0.124487	Large Protein Complex
Q96SN8	CK5P2_HUMAN	CDK5RAP2	CDK5RAP2	CDK5 regulatory subunit-associated protein 2 OS=Homo sapiens OX=9606 GN=CDK5RAP2 PE=1 SV=5	3	5.56705	5.10285	5.62997	5.2713	5.57015	5.26096	5.66356	5.5975	5.18911	5.07987	0	0.866805	0.273623	0.223896	-0.184184	Large Protein Complex
Q5VU43	MYOME_HUMAN	PDE4DIP	PDE4DIP	Myomegalin OS=Homo sapiens OX=9606 GN=PDE4DIP PE=1 SV=3	6	5.64255	5.44804	5.91923	5.42158	5.38766	4.99659	5.41905	5.49343	5.12447	5.1086	0	0.616965	0.22015	0.34885	0.366887	Nonspecific
Q14166	TTL12_HUMAN	TTLL12	TTLL12	Tubulin--tyrosine ligase-like protein 12 OS=Homo sapiens OX=9606 GN=TTLL12 PE=1 SV=2	8	8.72524	8.58891	8.46462	8.40114	8.56148	6.18946	6.08918	6.53616	6.53612	6.64161	0	0.0360483	0.607316	0.670757	0.615907	Nonspecific
Q15366	PCBP2_HUMAN	PCBP2	PCBP2	Poly(rC)-binding protein 2 OS=Homo sapiens OX=9606 GN=PCBP2 PE=1 SV=1	10	6.6423	6.78133	6.54829	6.73126	6.49568	7.56087	7.1103	8.10476	7.19335	7.28573	0	-0.589599	0.637905	-0.456483	-0.128524	Large Protein Complex
Q15366	PCBP2_HUMAN	PCBP2	PCBP2	Poly(rC)-binding protein 2 OS=Homo sapiens OX=9606 GN=PCBP2 PE=1 SV=1	10	6.6423	6.78133	6.54829	6.73126	6.49568	7.56087	7.1103	8.10476	7.19335	7.28573	0	-0.589599	0.637905	-0.456483	-0.128524	Large Protein Complex
Q15366	PCBP2_HUMAN	PCBP2	PCBP2	Poly(rC)-binding protein 2 OS=Homo sapiens OX=9606 GN=PCBP2 PE=1 SV=1	10	6.6423	6.78133	6.54829	6.73126	6.49568	7.56087	7.1103	8.10476	7.19335	7.28573	0	-0.589599	0.637905	-0.456483	-0.128524	Large Protein Complex
Q15365	PCBP1_HUMAN	PCBP1	PCBP1	Poly(rC)-binding protein 1 OS=Homo sapiens OX=9606 GN=PCBP1 PE=1 SV=2	17	6.9933	6.52778	7.06905	6.50893	6.87399	7.48123	7.41766	8.0846	7.85252	7.54694	0	0.401953	0.527629	0.855659	0.18503	Large Protein Complex
P57723	PCBP4_HUMAN	PCBP4	PCBP4	Poly(rC)-binding protein 4 OS=Homo sapiens OX=9606 GN=PCBP4 PE=2 SV=1	3	5.49265	4.7318	5.44916	4.88591	5.23714	6.63673	6.33849	6.88088	6.78799	6.61456	0	0.462624	0.287654	0.758011	0.233353	Nonspecific
P57721	PCBP3_HUMAN	PCBP3	PCBP3	Poly(rC)-binding protein 3 OS=Homo sapiens OX=9606 GN=PCBP3 PE=2 SV=2	15	7.96203	7.66571	8.02327	7.69988	7.87732	8.61635	8.73992	9.39614	8.76042	8.62052	0	0.41989	0.718546	0.406223	0.0888796	Nonspecific
Q9P2N5	RBM27_HUMAN	RBM27	RBM27	RNA-binding protein 27 OS=Homo sapiens OX=9606 GN=RBM27 PE=1 SV=2	11	6.84304	6.46936	6.53547	6.50498	6.69421	8.02198	7.59854	8.4545	8.378	8.17478	0	-0.0497653	0.740087	0.69408	0.301621	Large Protein Complex
Q5T8P6	RBM26_HUMAN	RBM26	RBM26	RNA-binding protein 26 OS=Homo sapiens OX=9606 GN=RBM26 PE=1 SV=3	19	8.47776	8.19318	8.31893	8.12879	8.28327	9.32913	9.08066	9.74031	9.81131	9.53358	0	0.0361057	0.570004	0.831146	0.398934	Large Protein Complex
Q6NVY1	HIBCH_HUMAN	HIBCH	HIBCH	3-hydroxyisobutyryl-CoA hydrolase, mitochondrial OS=Homo sapiens OX=9606 GN=HIBCH PE=1 SV=2	3	7.11204	6.88323	7.21286	6.93434	7.1308	4.09939	3.36059	2.55567	3.5672	3.97436	0	-0.509985	-1.64454	-0.354479	-0.143777	Nonspecific
P54577	SYYC_HUMAN	YARS	YARS1	Tyrosine--tRNA ligase, cytoplasmic OS=Homo sapiens OX=9606 GN=YARS PE=1 SV=4	24	10.3721	9.804	10.027	9.66601	10.1676	7.97373	7.63451	7.83927	7.78382	7.44585	0	0.228934	0.210645	0.516235	-0.32331	Large Protein Complex
Q9UGJ1	GCP4_HUMAN	TUBGCP4	TUBGCP4	Gamma-tubulin complex component 4 OS=Homo sapiens OX=9606 GN=TUBGCP4 PE=1 SV=1	4	6.19918	5.99716	6.11928	5.83728	5.91133	5.70755	6.02071	7.61709	5.96786	5.68842	0	0.515171	1.98943	0.622204	0.268709	Large Protein Complex
O43847	NRDC_HUMAN	NRDC	NRDC	Nardilysin OS=Homo sapiens OX=9606 GN=NRDC PE=1 SV=3	14	8.04233	7.76799	8.04209	7.70434	7.85436	6.02167	5.70116	6.58031	5.48843	5.93109	0	-0.0461687	0.558885	-0.195253	0.0973855	Nonspecific
Q7Z460	CLAP1_HUMAN	CLASP1	CLASP1	CLIP-associating protein 1 OS=Homo sapiens OX=9606 GN=CLASP1 PE=1 SV=1	18	6.87644	6.55581	6.7341	6.63369	6.79824	7.94702	8.3033	9.09493	8.1375	8.13985	0	0.676908	1.29026	0.433237	0.271029	Large Protein Complex
O75122	CLAP2_HUMAN	CLASP2	CLASP2	CLIP-associating protein 2 OS=Homo sapiens OX=9606 GN=CLASP2 PE=1 SV=3	17	7.50985	7.26696	7.42931	7.20288	7.35179	8.51446	8.70144	9.70058	8.85639	8.8885	0	0.42987	1.26667	0.648904	0.532109	Large Protein Complex
O75122	CLAP2_HUMAN	CLASP2	CLASP2	CLIP-associating protein 2 OS=Homo sapiens OX=9606 GN=CLASP2 PE=1 SV=3	17	7.50985	7.26696	7.42931	7.20288	7.35179	8.51446	8.70144	9.70058	8.85639	8.8885	0	0.42987	1.26667	0.648904	0.532109	Large Protein Complex
O60271	JIP4_HUMAN	SPAG9	SPAG9	C-Jun-amino-terminal kinase-interacting protein 4 OS=Homo sapiens OX=9606 GN=SPAG9 PE=1 SV=4	30	9.07809	8.69495	8.91489	8.46553	8.83615	9.69721	9.56337	10.0819	9.69699	9.83892	0	0.249297	0.547867	0.612348	0.383661	Large Protein Complex
P11047	LAMC1_HUMAN	LAMC1	LAMC1	Laminin subunit gamma-1 OS=Homo sapiens OX=9606 GN=LAMC1 PE=1 SV=3	6	6.50744	6.37371	6.47332	6.59188	6.76394	4.01018	4.49541	5.23519	5.26775	5.26505	0	0.618958	1.25913	1.17314	0.998363	ER
Q9Y3D9	RT23_HUMAN	MRPS23	MRPS23	28S ribosomal protein S23, mitochondrial OS=Homo sapiens OX=9606 GN=MRPS23 PE=1 SV=2	8	7.49486	7.43646	7.5858	7.4542	7.45624	6.07825	5.78762	6.61679	6.57254	6.67128	0	-0.232228	0.447602	0.534945	0.63165	Mitochondrion
O96000	NDUBA_HUMAN	NDUFB10	NDUFB10	NADH dehydrogenase [ubiquinone] 1 beta subcomplex subunit 10 OS=Homo sapiens OX=9606 GN=NDUFB10 PE=1 SV=3	6	7.2754	6.98245	7.27719	7.00805	7.29213	6.0549	5.78411	6.20006	6.18082	6.46782	0	0.0221603	0.143377	0.393266	0.396185	Mitochondrion
O14908	GIPC1_HUMAN	GIPC1	GIPC1	PDZ domain-containing protein GIPC1 OS=Homo sapiens OX=9606 GN=GIPC1 PE=1 SV=2	4	5.93467	5.74879	5.79687	5.62005	5.91416	4.73363	4.93125	4.97436	4.62966	5.43989	0	0.383494	0.378531	0.210641	0.726763	Nonspecific
O00418	EF2K_HUMAN	EEF2K	EEF2K	Eukaryotic elongation factor 2 kinase OS=Homo sapiens OX=9606 GN=EEF2K PE=1 SV=2	3	4.7584	4.67146	4.70344	4.05858	4.43172	4.39771	4.02767	3.65087	3.2316	3.26207	0	-0.283105	-0.691891	-0.466293	-0.808966	Nonspecific
P13056	NR2C1_HUMAN	NR2C1	NR2C1	Nuclear receptor subfamily 2 group C member 1 OS=Homo sapiens OX=9606 GN=NR2C1 PE=1 SV=2	3	5.20374	4.73216	4.96288	4.65234	5.06781	4.3737	4.68512	5.90378	4.88333	4.36868	0	0.783005	1.77095	1.06103	0.130923	Nonspecific
Q96S66	CLCC1_HUMAN	CLCC1	CLCC1	Chloride channel CLIC-like protein 1 OS=Homo sapiens OX=9606 GN=CLCC1 PE=1 SV=1	6	6.57704	6.52658	6.74303	6.47059	6.63941	5.9272	6.07073	6.75896	6.73415	6.87455	0	0.193981	0.665762	0.913397	0.884973	ER
O43818	U3IP2_HUMAN	RRP9	RRP9	U3 small nucleolar RNA-interacting protein 2 OS=Homo sapiens OX=9606 GN=RRP9 PE=1 SV=1	6	6.78701	6.29548	6.67399	6.35487	6.74347	2.55207	2.90458	3.92829	3.34611	3.43716	0	0.844045	1.48924	1.22618	0.928631	Nonspecific
O43929	ORC4_HUMAN	ORC4	ORC4	Origin recognition complex subunit 4 OS=Homo sapiens OX=9606 GN=ORC4 PE=1 SV=2	3	4.38698	4.35539	4.62637	4.43303	4.6311	5.22375	4.9335	5.7729	5.23542	5.15788	0	-0.258663	0.309757	-0.0343864	-0.309984	Large Protein Complex
P16152	CBR1_HUMAN	CBR1	CBR1	Carbonyl reductase [NADPH] 1 OS=Homo sapiens OX=9606 GN=CBR1 PE=1 SV=3	13	8.22989	8.02759	8.27449	7.9164	8.14764	6.06247	6.0081	6.18701	5.66665	6.05515	0	0.147935	0.0799449	-0.0823378	0.0749268	Nonspecific
P05166	PCCB_HUMAN	PCCB	PCCB	Propionyl-CoA carboxylase beta chain, mitochondrial OS=Homo sapiens OX=9606 GN=PCCB PE=1 SV=3	1	5.04055	5.28356	5.36159	4.87375	5.26023	2.41061	1.88334	2.7884	3.06465	2.90266	0	-0.770277	0.0567471	0.820835	0.272376	Nonspecific
P49189	AL9A1_HUMAN	ALDH9A1	ALDH9A1	4-trimethylaminobutyraldehyde dehydrogenase OS=Homo sapiens OX=9606 GN=ALDH9A1 PE=1 SV=3	11	8.65314	8.21484	8.46094	8.11673	8.34482	6.02659	5.72385	6.07646	5.54168	5.93402	0	0.135557	0.242065	0.0514897	0.215747	Mitochondrion
O14545	TRAD1_HUMAN	TRAFD1	TRAFD1	TRAF-type zinc finger domain-containing protein 1 OS=Homo sapiens OX=9606 GN=TRAFD1 PE=1 SV=1	5	5.85433	5.76957	5.84963	5.39617	5.75273	7.04651	6.60909	7.52293	7.24572	7.29143	0	-0.352661	0.481125	0.657368	0.346516	Nonspecific
O60566	BUB1B_HUMAN	BUB1B	BUB1B	Mitotic checkpoint serine/threonine-protein kinase BUB1 beta OS=Homo sapiens OX=9606 GN=BUB1B PE=1 SV=3	12	7.20055	6.77893	7.06103	6.48202	7.05628	7.70942	7.2949	7.82277	7.41315	7.50598	0	0.00708902	0.252868	0.422249	-0.0591779	Nonspecific
P30519	HMOX2_HUMAN	HMOX2	HMOX2	Heme oxygenase 2 OS=Homo sapiens OX=9606 GN=HMOX2 PE=1 SV=2	10	7.36899	7.05434	7.31534	7.06056	7.28159	6.59598	7.01893	7.64327	7.64197	7.07655	0	0.737606	1.10094	1.35442	0.567971	ER
Q14697	GANAB_HUMAN	GANAB	GANAB	Neutral alpha-glucosidase AB OS=Homo sapiens OX=9606 GN=GANAB PE=1 SV=3	18	9.47872	9.29496	9.51526	9.13117	9.39462	7.84156	8.06562	8.46594	8.40926	7.9532	0	0.407821	0.587843	0.915243	0.195733	ER
O15091	MRPP3_HUMAN	KIAA0391	PRORP	Mitochondrial ribonuclease P catalytic subunit OS=Homo sapiens OX=9606 GN=KIAA0391 PE=1 SV=2	3	6.73004	6.88792	7.05606	6.57316	6.85417	4.17414	4.16704	4.92756	4.44247	5.13775	0	-0.164979	0.427401	0.425203	0.839483	Mitochondrion
P55786	PSA_HUMAN	NPEPPS	NPEPPS	Puromycin-sensitive aminopeptidase OS=Homo sapiens OX=9606 GN=NPEPPS PE=1 SV=2	17	9.26281	9.19348	9.54523	9.06097	9.31306	7.60615	7.82223	7.05201	6.6074	6.78463	0	0.285411	-0.836548	-0.796905	-0.871758	Nonspecific
Q9H4A4	AMPB_HUMAN	RNPEP	RNPEP	Aminopeptidase B OS=Homo sapiens OX=9606 GN=RNPEP PE=1 SV=2	10	9.29942	8.89704	9.04003	8.67695	9.03644	7.12884	6.62251	7.17129	6.60069	6.70903	0	-0.103944	0.301835	0.0943216	-0.156831	Nonspecific
P32004	L1CAM_HUMAN	L1CAM	L1CAM	Neural cell adhesion molecule L1 OS=Homo sapiens OX=9606 GN=L1CAM PE=1 SV=2	4	5.49981	5.04965	5.67251	4.84032	5.64527	4.16404	3.75009	5.27924	5.30514	5.75032	0	0.0362154	0.942504	1.80059	1.44082	Plasma membrane
Q14435	GALT3_HUMAN	GALNT3	GALNT3	Polypeptide N-acetylgalactosaminyltransferase 3 OS=Homo sapiens OX=9606 GN=GALNT3 PE=1 SV=2	2	4.40353	3.6779	3.63861	4.27504	4.61875	4.78724	4.21139	4.9159	5.09714	4.83712	0	0.149773	0.893574	0.438381	-0.165346	Nonspecific
Q96FW1	OTUB1_HUMAN	OTUB1	OTUB1	Ubiquitin thioesterase OTUB1 OS=Homo sapiens OX=9606 GN=OTUB1 PE=1 SV=2	6	8.64036	8.30494	8.54251	8.01714	8.34809	6.28004	6.62145	7.24387	6.60509	6.63808	0	0.676828	1.06168	0.948266	0.650307	Nonspecific
Q5VUA4	ZN318_HUMAN	ZNF318	ZNF318	Zinc finger protein 318 OS=Homo sapiens OX=9606 GN=ZNF318 PE=1 SV=2	10	5.08563	5.04028	5.04973	4.73277	5.25222	6.16115	5.78717	6.24293	6.29077	6.12187	0	-0.328625	0.117687	0.482491	-0.205859	Nonspecific
Q9Y5T5	UBP16_HUMAN	USP16	USP16	Ubiquitin carboxyl-terminal hydrolase 16 OS=Homo sapiens OX=9606 GN=USP16 PE=1 SV=1	6	6.02303	5.5209	5.61942	5.34932	5.47895	4.53955	3.98566	5.08879	5.10977	4.36175	0	-0.0517584	0.95285	1.24393	0.366272	Large Protein Complex
Q13620	CUL4B_HUMAN	CUL4B	CUL4B	Cullin-4B OS=Homo sapiens OX=9606 GN=CUL4B PE=1 SV=4	12	7.85126	7.66329	7.87093	7.47865	7.8352	7.18645	7.71639	8.43813	7.5265	7.36915	0	0.717903	1.23201	0.712662	0.198765	Large Protein Complex
Q13619	CUL4A_HUMAN	CUL4A	CUL4A	Cullin-4A OS=Homo sapiens OX=9606 GN=CUL4A PE=1 SV=3	6	7.4245	7.32889	7.53702	7.23172	7.44091	5.88894	5.97052	7.28655	6.38096	6.48349	0	0.177196	1.28509	0.684805	0.578144	Large Protein Complex
Q9BTV5	FSD1_HUMAN	FSD1	FSD1	Fibronectin type III and SPRY domain-containing protein 1 OS=Homo sapiens OX=9606 GN=FSD1 PE=1 SV=1	6	6.80191	6.6761	6.61716	6.32383	6.9066	5.69995	5.8205	6.13308	5.68034	6.00719	0	0.24636	0.617875	0.458467	0.202544	Nonspecific
P84103	SRSF3_HUMAN	SRSF3	SRSF3	Serine/arginine-rich splicing factor 3 OS=Homo sapiens OX=9606 GN=SRSF3 PE=1 SV=1	6	8.35795	7.98712	8.36737	8.065	8.21022	5.06822	4.23581	5.15216	5.04064	5.20307	0	-0.461578	0.0745211	0.265375	0.282578	Large Protein Complex
Q16629	SRSF7_HUMAN	SRSF7	SRSF7	Serine/arginine-rich splicing factor 7 OS=Homo sapiens OX=9606 GN=SRSF7 PE=1 SV=1	8	7.94688	7.83674	7.86235	7.7379	7.97385	4.54286	3.99338	4.11239	4.44671	4.03743	0	-0.439339	-0.34593	0.112834	-0.532402	Large Protein Complex
P17987	TCPA_HUMAN	TCP1	TCP1	T-complex protein 1 subunit alpha OS=Homo sapiens OX=9606 GN=TCP1 PE=1 SV=1	29	9.53155	9.16293	9.4115	9.15663	9.40542	10.2467	9.69961	10.4565	10.0361	10.2061	0	-0.178456	0.329864	0.164353	0.0855626	Large Protein Complex
Q9H3P7	GCP60_HUMAN	ACBD3	ACBD3	Golgi resident protein GCP60 OS=Homo sapiens OX=9606 GN=ACBD3 PE=1 SV=4	5	6.42713	6.04439	6.42231	6.03721	6.24646	6.61928	6.65009	6.45164	6.59121	6.50739	0	0.413544	-0.162823	0.361845	0.0687685	Nonspecific
Q6P2C8	MED27_HUMAN	MED27	MED27	Mediator of RNA polymerase II transcription subunit 27 OS=Homo sapiens OX=9606 GN=MED27 PE=1 SV=1	2	3.30183	3.52149	3.76728	1.99461	3.62962	4.98918	5.0934	5.48545	4.15855	4.44704	0	-0.115439	0.0308207	0.476594	-0.869936	Large Protein Complex
Q15029	U5S1_HUMAN	EFTUD2	EFTUD2	116 kDa U5 small nuclear ribonucleoprotein component OS=Homo sapiens OX=9606 GN=EFTUD2 PE=1 SV=1	21	9.46672	9.19247	9.45797	9.08796	9.35744	9.69157	9.24101	9.75068	9.55854	9.59897	0	-0.176312	0.0678633	0.245734	0.0166832	Large Protein Complex
P13639	EF2_HUMAN	EEF2	EEF2	Elongation factor 2 OS=Homo sapiens OX=9606 GN=EEF2 PE=1 SV=4	35	11.2206	10.9448	11.1533	10.8297	11.0664	9.96684	9.275	9.38098	9.05786	8.89308	0	-0.41604	-0.518502	-0.518025	-0.919541	Large Protein Complex
Q14008	CKAP5_HUMAN	CKAP5	CKAP5	Cytoskeleton-associated protein 5 OS=Homo sapiens OX=9606 GN=CKAP5 PE=1 SV=3	22	8.53627	8.17783	8.48754	8.21204	8.48984	10.2068	9.88983	10.8797	10.3949	10.4266	0	0.0414914	0.721629	0.512334	0.266259	Large Protein Complex
O43318	M3K7_HUMAN	MAP3K7	MAP3K7	Mitogen-activated protein kinase kinase kinase 7 OS=Homo sapiens OX=9606 GN=MAP3K7 PE=1 SV=1	3	4.09489	4.19208	4.06445	3.81525	3.69099	6.87003	6.65703	7.08328	6.7477	6.86028	0	-0.310195	0.243688	0.157312	0.394156	Nonspecific
Q9UBB5	MBD2_HUMAN	MBD2	MBD2	Methyl-CpG-binding domain protein 2 OS=Homo sapiens OX=9606 GN=MBD2 PE=1 SV=1	1	3.92178	3.64406	4.1168	3.86809	3.55131	3.72396	3.16514	2.79645	2.16745	2.61501	0	-0.281109	-1.12253	-1.50283	-0.738479	Nonspecific
P05388	RLA0_HUMAN	RPLP0	RPLP0	60S acidic ribosomal protein P0 OS=Homo sapiens OX=9606 GN=RPLP0 PE=1 SV=1	14	9.24734	8.91648	9.00419	8.812	8.98927	7.47547	7.48777	7.93359	7.35465	7.40463	0	0.343163	0.701279	0.31453	0.187236	Large Protein Complex
P09211	GSTP1_HUMAN	GSTP1	GSTP1	Glutathione S-transferase P OS=Homo sapiens OX=9606 GN=GSTP1 PE=1 SV=2	15	9.39212	9.12884	9.36581	8.95923	9.25448	6.94734	6.55206	6.81874	6.3828	6.58705	0	-0.131999	-0.102296	-0.131653	-0.22265	Nonspecific
Q96MX0	CKLF3_HUMAN	CMTM3	CMTM3	CKLF-like MARVEL transmembrane domain-containing protein 3 OS=Homo sapiens OX=9606 GN=CMTM3 PE=1 SV=1	2	3.34053	3.67681	2.9766	3.022	3.49831	3.22594	4.37531	5.06943	5.47736	5.23359	0	0.813093	2.20741	2.56995	1.84987	Nonspecific
Q9H7Z7	PGES2_HUMAN	PTGES2	PTGES2	Prostaglandin E synthase 2 OS=Homo sapiens OX=9606 GN=PTGES2 PE=1 SV=1	6	7.25551	6.77305	7.0458	6.856	6.9618	6.63863	7.92062	9.30366	6.78205	6.511	0	1.76446	2.87474	0.542937	0.166092	Nonspecific
P78344	IF4G2_HUMAN	EIF4G2	EIF4G2	Eukaryotic translation initiation factor 4 gamma 2 OS=Homo sapiens OX=9606 GN=EIF4G2 PE=1 SV=1	17	7.94676	7.6489	7.8475	7.74023	7.82274	8.6082	8.3696	9.22037	9.30379	8.73417	0	0.0592693	0.711437	0.902126	0.249989	Large Protein Complex
Q6NXE6	ARMC6_HUMAN	ARMC6	ARMC6	Armadillo repeat-containing protein 6 OS=Homo sapiens OX=9606 GN=ARMC6 PE=1 SV=2	8	5.60884	5.32593	5.71083	5.03099	5.4634	5.36123	6.0487	7.15313	5.5337	5.34643	0	0.970378	1.68991	0.750311	0.130636	Nonspecific
O15294	OGT1_HUMAN	OGT	OGT	UDP-N-acetylglucosamine--peptide N-acetylglucosaminyltransferase 110 kDa subunit OS=Homo sapiens OX=9606 GN=OGT PE=1 SV=3	12	7.5483	7.18619	7.41429	7.15344	7.51254	6.77141	6.70519	7.68893	7.29385	7.16891	0	0.295884	1.05153	0.917296	0.433257	Large Protein Complex
Q9HB90	RRAGC_HUMAN	RRAGC	RRAGC	Ras-related GTP-binding protein C OS=Homo sapiens OX=9606 GN=RRAGC PE=1 SV=1	4	6.11348	5.91251	6.037	5.7332	5.83962	5.76113	5.44407	5.38575	5.32236	6.23192	0	-0.116088	-0.298901	-0.0584918	0.74465	Nonspecific
P78527	PRKDC_HUMAN	PRKDC	PRKDC	DNA-dependent protein kinase catalytic subunit OS=Homo sapiens OX=9606 GN=PRKDC PE=1 SV=3	38	10.2636	9.98966	10.1484	9.85329	10.1069	9.22973	8.89057	9.14972	8.47236	8.34631	0	-0.0652518	0.0351634	-0.347081	-0.726716	Large Protein Complex
Q13885	TBB2A_HUMAN	TUBB2A	TUBB2A	Tubulin beta-2A chain OS=Homo sapiens OX=9606 GN=TUBB2A PE=1 SV=1	11	7.39157	7.16209	7.57213	7.22182	7.71221	6.52568	6.50495	7.52536	6.4439	6.1067	0	0.208754	0.819122	0.0879655	-0.739625	Nonspecific
P07437	TBB5_HUMAN	TUBB	TUBB	Tubulin beta chain OS=Homo sapiens OX=9606 GN=TUBB PE=1 SV=2	10	9.22937	8.97845	9.21811	8.7126	9.204	9.00938	8.88319	10.5022	8.75142	9.32009	0	0.124726	1.50411	0.25881	0.336079	Large Protein Complex
P68371	TBB4B_HUMAN	TUBB4B	TUBB4B	Tubulin beta-4B chain OS=Homo sapiens OX=9606 GN=TUBB4B PE=1 SV=1	27	10.1284	9.78554	10.0139	9.73757	10.0274	9.20251	9.36732	10.7879	9.28094	9.13984	0	0.507684	1.69988	0.46927	0.0383554	Large Protein Complex
Q13509	TBB3_HUMAN	TUBB3	TUBB3	Tubulin beta-3 chain OS=Homo sapiens OX=9606 GN=TUBB3 PE=1 SV=2	26	9.05538	8.85814	9.0328	8.61199	9.02562	8.0531	8.30851	9.30059	8.20997	7.96628	0	0.452661	1.27008	0.600255	-0.0570503	Nonspecific
Q9BUF5	TBB6_HUMAN	TUBB6	TUBB6	Tubulin beta-6 chain OS=Homo sapiens OX=9606 GN=TUBB6 PE=1 SV=1	17	8.26964	8.15708	8.4301	7.88966	8.1048	7.11063	7.4187	8.18368	7.33661	7.27923	0	0.420618	0.91258	0.605964	0.333438	Large Protein Complex
P49207	RL34_HUMAN	RPL34	RPL34	60S ribosomal protein L34 OS=Homo sapiens OX=9606 GN=RPL34 PE=1 SV=3	8	7.9404	7.91268	8.08153	7.61436	7.90265	7.38026	7.47894	7.80601	7.53276	7.32486	0	0.126394	0.284616	0.478539	-0.017663	Large Protein Complex
Q9H6V9	LDAH_HUMAN	LDAH	LDAH	Lipid droplet-associated hydrolase OS=Homo sapiens OX=9606 GN=LDAH PE=1 SV=1	3	4.38282	3.87214	4.2751	3.86352	3.90578	4.11551	6.23523	7.43848	5.48084	4.19818	0	2.6304	3.43068	1.88463	0.559707	Nonspecific
Q13627	DYR1A_HUMAN	DYRK1A	DYRK1A	Dual specificity tyrosine-phosphorylation-regulated kinase 1A OS=Homo sapiens OX=9606 GN=DYRK1A PE=1 SV=2	3	4.23092	3.79781	4.22824	3.09039	4.13889	5.36339	4.99881	5.94884	5.37061	5.3026	0	0.0685267	0.588125	1.14775	0.0312454	Large Protein Complex
P39023	RL3_HUMAN	RPL3	RPL3	60S ribosomal protein L3 OS=Homo sapiens OX=9606 GN=RPL3 PE=1 SV=2	25	10.2555	9.91994	10.2664	9.86855	10.1701	8.89613	8.88804	9.13529	9.11048	8.92941	0	0.327514	0.228339	0.601341	0.118724	Large Protein Complex
O95983	MBD3_HUMAN	MBD3	MBD3	Methyl-CpG-binding domain protein 3 OS=Homo sapiens OX=9606 GN=MBD3 PE=1 SV=1	4	6.10579	5.88439	6.06979	5.64786	6.11885	7.47961	7.46168	7.5099	7.38459	7.3313	0	0.203467	0.0662857	0.362917	-0.161365	Nonspecific
P26440	IVD_HUMAN	IVD	IVD	Isovaleryl-CoA dehydrogenase, mitochondrial OS=Homo sapiens OX=9606 GN=IVD PE=1 SV=2	6	8.07611	7.48689	7.6295	7.64122	7.72945	5.6263	4.94951	4.8405	4.7226	5.68881	0	-0.0875732	-0.339193	-0.468813	0.409167	Nonspecific
Q92598	HS105_HUMAN	HSPH1	HSPH1	Heat shock protein 105 kDa OS=Homo sapiens OX=9606 GN=HSPH1 PE=1 SV=1	29	8.87422	8.75858	8.8636	8.65596	8.88932	7.45006	7.36212	8.22753	7.67065	7.95921	0	0.0276938	0.788091	0.43884	0.494038	Large Protein Complex
P34932	HSP74_HUMAN	HSPA4	HSPA4	Heat shock 70 kDa protein 4 OS=Homo sapiens OX=9606 GN=HSPA4 PE=1 SV=4	24	9.85786	9.59713	9.78583	9.51438	9.71957	7.26875	7.21386	7.86788	6.9514	7.33366	0	0.205848	0.671169	0.0261349	0.203198	Large Protein Complex
O95757	HS74L_HUMAN	HSPA4L	HSPA4L	Heat shock 70 kDa protein 4L OS=Homo sapiens OX=9606 GN=HSPA4L PE=1 SV=3	15	8.69138	8.39463	8.7465	8.36932	8.59604	6.96158	7.22128	7.71374	7.0569	7.28872	0	0.556451	0.697047	0.417387	0.422489	Large Protein Complex
P51809	VAMP7_HUMAN	VAMP7	VAMP7	Vesicle-associated membrane protein 7 OS=Homo sapiens OX=9606 GN=VAMP7 PE=1 SV=3	4	5.50987	4.99027	5.37932	5.18963	5.30674	5.12446	5.53143	6.50819	7.42985	8.27363	0	0.926559	1.51427	2.62562	3.3523	Nonspecific
P46060	RAGP1_HUMAN	RANGAP1	RANGAP1	Ran GTPase-activating protein 1 OS=Homo sapiens OX=9606 GN=RANGAP1 PE=1 SV=1	23	8.72062	8.47063	8.698	8.60642	8.66527	7.8582	8.20228	9.04659	8.53895	8.41442	0	0.594073	1.21101	0.79494	0.611573	Nuclear pore complex
Q9BSJ2	GCP2_HUMAN	TUBGCP2	TUBGCP2	Gamma-tubulin complex component 2 OS=Homo sapiens OX=9606 GN=TUBGCP2 PE=1 SV=2	9	6.84955	6.61754	6.80479	6.36313	6.6788	6.94414	7.08187	7.91089	7.08599	7.0631	0	0.369742	1.01151	0.628267	0.289705	Large Protein Complex
Q9UQB8	BAIP2_HUMAN	BAIAP2	BAIAP2	Brain-specific angiogenesis inhibitor 1-associated protein 2 OS=Homo sapiens OX=9606 GN=BAIAP2 PE=1 SV=1	3	4.66252	4.65923	4.82528	4.21879	4.5986	6.04746	5.90333	6.93187	6.45551	6.29474	0	-0.140844	0.721656	0.851778	0.311199	Nonspecific
Q9UIG0	BAZ1B_HUMAN	BAZ1B	BAZ1B	Tyrosine-protein kinase BAZ1B OS=Homo sapiens OX=9606 GN=BAZ1B PE=1 SV=2	8	8.36858	8.08635	8.16901	8.08641	8.14948	4.92221	5.96256	6.63523	6.21855	6.33066	0	1.32257	1.91258	1.57851	1.62754	Nonspecific
P38432	COIL_HUMAN	COIL	COIL	Coilin OS=Homo sapiens OX=9606 GN=COIL PE=1 SV=1	9	7.11545	7.04701	7.30072	7.12152	7.14946	7.69212	7.83711	8.6288	8.67754	7.97949	0	0.213425	0.751406	0.979342	0.253355	Nonspecific
P13010	XRCC5_HUMAN	XRCC5	XRCC5	X-ray repair cross-complementing protein 5 OS=Homo sapiens OX=9606 GN=XRCC5 PE=1 SV=3	27	9.99649	9.69418	9.85689	9.62282	9.80498	9.12541	8.80542	9.34304	9.28377	8.96118	0	-0.0176803	0.357228	0.532031	0.027278	Large Protein Complex
P10768	ESTD_HUMAN	ESD	ESD	S-formylglutathione hydrolase OS=Homo sapiens OX=9606 GN=ESD PE=1 SV=2	9	9.71874	9.42587	9.69776	9.22719	9.62108	7.03544	6.95092	6.54073	6.48557	6.52761	0	0.208358	-0.473727	-0.0583134	-0.410166	Nonspecific
P61619	S61A1_HUMAN	SEC61A1	SEC61A1	Protein transport protein Sec61 subunit alpha isoform 1 OS=Homo sapiens OX=9606 GN=SEC61A1 PE=1 SV=2	11	7.34714	7.0235	7.37283	7.32625	7.26071	6.47165	5.95241	6.72318	6.80948	6.51238	0	-0.1956	0.225835	0.358718	0.127153	ER
P17029	ZKSC1_HUMAN	ZKSCAN1	ZKSCAN1	Zinc finger protein with KRAB and SCAN domains 1 OS=Homo sapiens OX=9606 GN=ZKSCAN1 PE=1 SV=3	1	4.3239	3.30077	3.43655	2.73564	3.55681	4.88895	4.3361	3.9245	4.26965	3.95013	0	0.470288	-0.0771011	0.968963	-0.171729	Nonspecific
Q53F19	NCBP3_HUMAN	NCBP3	NCBP3	Nuclear cap-binding protein subunit 3 OS=Homo sapiens OX=9606 GN=NCBP3 PE=1 SV=2	3	6.47345	6.28027	6.59135	6.0183	6.39571	6.00037	6.7841	6.39973	7.01153	6.28518	0	0.976904	0.281463	1.46631	0.362545	Nonspecific
Q14241	ELOA1_HUMAN	ELOA	ELOA	Elongin-A OS=Homo sapiens OX=9606 GN=ELOA PE=1 SV=2	6	2.19958	3.30713	3.64311	3.36801	4.13429	6.64963	6.04096	6.80394	6.7893	6.68836	0	-1.71622	-1.28921	-1.02876	-1.89598	Large Protein Complex
Q9ULV3	CIZ1_HUMAN	CIZ1	CIZ1	Cip1-interacting zinc finger protein OS=Homo sapiens OX=9606 GN=CIZ1 PE=1 SV=2	9	7.05827	6.80274	6.88102	6.76673	6.97197	7.15843	6.94209	7.5004	7.35753	7.33469	0	0.0392014	0.519233	0.490652	0.26257	Nonspecific
P11279	LAMP1_HUMAN	LAMP1	LAMP1	Lysosome-associated membrane glycoprotein 1 OS=Homo sapiens OX=9606 GN=LAMP1 PE=1 SV=3	5	7.50102	7.61805	7.49996	7.51431	7.43443	7.06586	5.84954	7.46708	6.68069	9.39096	0	-1.33336	0.40228	-0.398468	2.39169	Lysosome
Q96KB5	TOPK_HUMAN	PBK	PBK	Lymphokine-activated killer T-cell-originated protein kinase OS=Homo sapiens OX=9606 GN=PBK PE=1 SV=3	7	6.40973	6.1156	6.56922	6.14912	6.46405	6.51649	6.78532	6.69132	6.99311	6.53908	0	0.562958	0.0153494	0.737227	-0.0317367	Nonspecific
Q96BY7	ATG2B_HUMAN	ATG2B	ATG2B	Autophagy-related protein 2 homolog B OS=Homo sapiens OX=9606 GN=ATG2B PE=1 SV=5	12	5.84533	5.68125	6.12055	5.66694	5.7248	6.29899	9.38687	10.9248	7.27342	6.15279	0	3.25196	4.35064	1.15282	-0.0256758	Nonspecific
Q2TAZ0	ATG2A_HUMAN	ATG2A	ATG2A	Autophagy-related protein 2 homolog A OS=Homo sapiens OX=9606 GN=ATG2A PE=1 SV=3	6	4.21494	3.05439	4.31181	2.9807	3.25878	4.76972	6.97092	8.40412	5.25868	4.71665	0	3.36175	3.53753	1.7232	0.90309	Nonspecific
Q9H9C1	SPE39_HUMAN	VIPAS39	VIPAS39	Spermatogenesis-defective protein 39 homolog OS=Homo sapiens OX=9606 GN=VIPAS39 PE=1 SV=1	3	5.25498	5.05881	5.48204	4.9992	5.21012	5.76312	5.52931	5.66652	6.27844	5.51645	0	-0.0376434	-0.323666	0.771101	-0.201812	Nonspecific
P16615	AT2A2_HUMAN	ATP2A2	ATP2A2	Sarcoplasmic/endoplasmic reticulum calcium ATPase 2 OS=Homo sapiens OX=9606 GN=ATP2A2 PE=1 SV=1	22	8.27228	8.1901	8.45701	8.22971	8.36218	7.58005	7.52615	8.44621	8.36092	8.29811	0	0.0282861	0.681436	0.823442	0.628165	ER
P12955	PEPD_HUMAN	PEPD	PEPD	Xaa-Pro dipeptidase OS=Homo sapiens OX=9606 GN=PEPD PE=1 SV=3	8	7.67809	7.40205	7.55165	7.14181	7.44614	5.6051	5.29404	5.30435	5.08762	4.95922	0	-0.035015	-0.174306	0.0187989	-0.413932	Nonspecific
Q8IYS2	K2013_HUMAN	KIAA2013	KIAA2013	Uncharacterized protein KIAA2013 OS=Homo sapiens OX=9606 GN=KIAA2013 PE=1 SV=1	3	5.33755	4.83182	4.13235	4.90788	5.29565	5.99995	5.95836	6.04818	6.30094	6.61098	0	0.464133	1.25343	0.730662	0.652927	Golgi
O00442	RTCA_HUMAN	RTCA	RTCA	RNA 3'-terminal phosphate cyclase OS=Homo sapiens OX=9606 GN=RTCA PE=1 SV=1	6	7.30148	7.07217	6.98839	6.96801	7.22034	4.76264	4.26048	4.19912	4.36837	4.54735	0	-0.272848	-0.25043	-0.0608031	-0.134152	Large Protein Complex
Q07021	C1QBP_HUMAN	C1QBP	C1QBP	Complement component 1 Q subcomponent-binding protein, mitochondrial OS=Homo sapiens OX=9606 GN=C1QBP PE=1 SV=1	15	8.77401	8.67346	9.03727	8.78127	8.78843	6.42539	6.71363	7.1066	7.15287	6.99999	0	0.388782	0.417943	0.720221	0.56017	Mitochondrion
Q01968	OCRL_HUMAN	OCRL	OCRL	Inositol polyphosphate 5-phosphatase OCRL-1 OS=Homo sapiens OX=9606 GN=OCRL PE=1 SV=3	4	4.47396	4.57726	4.49482	4.3321	4.64938	3.65835	4.4685	4.82213	4.50396	4.76634	0	0.706853	1.14292	0.987474	0.932569	Large Protein Complex
O94763	RMP_HUMAN	URI1	URI1	Unconventional prefoldin RPB5 interactor 1 OS=Homo sapiens OX=9606 GN=URI1 PE=1 SV=3	4	6.70642	6.50027	6.53211	6.33957	6.65074	7.17681	6.87836	7.51144	7.5747	7.31741	0	-0.092299	0.508938	0.76474	0.196285	Large Protein Complex
P48147	PPCE_HUMAN	PREP	PREP	Prolyl endopeptidase OS=Homo sapiens OX=9606 GN=PREP PE=1 SV=2	19	9.12907	8.84977	9.02477	8.63833	9.01923	6.77559	6.77259	7.19965	6.13595	6.28134	0	0.276296	0.528363	-0.148901	-0.384409	Nonspecific
O95394	AGM1_HUMAN	PGM3	PGM3	Phosphoacetylglucosamine mutase OS=Homo sapiens OX=9606 GN=PGM3 PE=1 SV=1	6	6.66364	6.60484	6.36166	6.29514	6.15385	4.8466	4.52923	5.2706	4.55061	4.74439	0	-0.258569	0.725984	0.0725025	0.40758	Nonspecific
P25490	TYY1_HUMAN	YY1	YY1	Transcriptional repressor protein YY1 OS=Homo sapiens OX=9606 GN=YY1 PE=1 SV=2	4	6.53608	6.05709	6.4156	6.32037	6.3834	6.04663	5.80592	5.77236	6.25645	5.75318	0	0.238278	-0.153794	0.425531	-0.140774	Nonspecific
Q8ND04	SMG8_HUMAN	SMG8	SMG8	Protein SMG8 OS=Homo sapiens OX=9606 GN=SMG8 PE=1 SV=1	3	4.75219	4.22992	4.39379	3.62797	4.0153	4.29977	5.06311	6.00809	4.70441	5.30764	0	1.28561	2.06671	1.52885	1.74476	Large Protein Complex
Q9BQE3	TBA1C_HUMAN	TUBA1C	TUBA1C	Tubulin alpha-1C chain OS=Homo sapiens OX=9606 GN=TUBA1C PE=1 SV=1	34	10.6549	10.4758	10.7036	10.2786	10.5757	10.3316	11.0232	12.0971	10.2034	9.7093	0	0.870729	1.71684	0.24815	-0.543083	Large Protein Complex
P68366	TBA4A_HUMAN	TUBA4A	TUBA4A	Tubulin alpha-4A chain OS=Homo sapiens OX=9606 GN=TUBA4A PE=1 SV=1	8	6.6569	6.18212	6.12681	6.09991	6.10857	5.18082	5.66509	7.14254	5.30125	4.80926	0	0.959044	2.4918	0.677418	0.176764	Large Protein Complex
Q9NQW7	XPP1_HUMAN	XPNPEP1	XPNPEP1	Xaa-Pro aminopeptidase 1 OS=Homo sapiens OX=9606 GN=XPNPEP1 PE=1 SV=3	6	7.10197	6.97542	7.08162	6.7941	7.03932	3.22137	4.07499	4.54104	3.44676	3.82704	0	0.98017	1.34003	0.533255	0.668312	Nonspecific
Q5T9A4	ATD3B_HUMAN	ATAD3B	ATAD3B	ATPase family AAA domain-containing protein 3B OS=Homo sapiens OX=9606 GN=ATAD3B PE=1 SV=1	11	8.97443	8.75018	8.92203	8.8527	8.97416	6.26117	5.96599	6.35741	6.115	6.87964	0	-0.0709238	0.148646	-0.0244372	0.618751	Nonspecific
Q9NVI7	ATD3A_HUMAN	ATAD3A	ATAD3A	ATPase family AAA domain-containing protein 3A OS=Homo sapiens OX=9606 GN=ATAD3A PE=1 SV=2	5	7.58801	7.17038	7.4365	7.19943	7.38655	4.83638	4.12657	4.56951	4.45082	4.81918	0	-0.292181	-0.115359	0.00301467	0.184257	Mitochondrion
O75718	CRTAP_HUMAN	CRTAP	CRTAP	Cartilage-associated protein OS=Homo sapiens OX=9606 GN=CRTAP PE=1 SV=1	4	6.33795	6.26603	6.41038	6.06889	6.35751	4.65438	4.87559	5.7143	5.59824	5.35372	0	0.293134	0.98749	1.21292	0.679784	ER
P04181	OAT_HUMAN	OAT	OAT	Ornithine aminotransferase, mitochondrial OS=Homo sapiens OX=9606 GN=OAT PE=1 SV=1	15	8.97357	9.0205	9.22986	9.01644	9.14183	4.03373	4.37321	4.53295	4.92516	4.97861	0	0.29255	0.242934	0.848563	0.776623	Mitochondrion
Q8WW12	PCNP_HUMAN	PCNP	PCNP	PEST proteolytic signal-containing nuclear protein OS=Homo sapiens OX=9606 GN=PCNP PE=1 SV=2	9	7.09883	6.66078	6.8997	6.72659	6.79696	7.98701	7.5515	8.01248	8.37107	7.86836	0	0.00254435	0.224608	0.756305	0.183223	Nonspecific
Q96C57	CSTOS_HUMAN	CUSTOS	CUSTOS	Protein CUSTOS OS=Homo sapiens OX=9606 GN=CUSTOS PE=1 SV=2	8	5.31745	5.24697	5.43706	5.18347	5.2775	5.9534	5.76034	6.27794	6.75718	6.01655	0	-0.122581	0.204928	0.937759	0.103097	Large Protein Complex
Q92974	ARHG2_HUMAN	ARHGEF2	ARHGEF2	Rho guanine nucleotide exchange factor 2 OS=Homo sapiens OX=9606 GN=ARHGEF2 PE=1 SV=4	19	7.96165	7.30935	7.41795	7.23333	7.59515	9.18741	8.56209	8.76152	8.88678	9.06432	0	0.0269796	0.117803	0.427682	0.243404	Large Protein Complex
P06576	ATPB_HUMAN	ATP5F1B	ATP5F1B	ATP synthase subunit beta, mitochondrial OS=Homo sapiens OX=9606 GN=ATP5F1B PE=1 SV=3	28	8.38868	8.24031	8.56587	8.35296	8.42134	6.66911	6.09492	6.45645	6.61745	7.30321	0	-0.425823	-0.389846	-0.0159402	0.601446	Mitochondrion
P61011	SRP54_HUMAN	SRP54	SRP54	Signal recognition particle 54 kDa protein OS=Homo sapiens OX=9606 GN=SRP54 PE=1 SV=1	29	7.67665	7.33947	7.51308	7.13722	7.54269	9.5288	9.18715	9.99101	9.85273	9.83437	0	-0.00446311	0.625784	0.863366	0.439528	ER
Q13641	TPBG_HUMAN	TPBG	TPBG	Trophoblast glycoprotein OS=Homo sapiens OX=9606 GN=TPBG PE=1 SV=1	3	2.73104	3.45888	3.58662	2.76755	2.52547	2.81673	3.70777	4.80499	6.19499	6.05721	0	0.163188	1.13267	3.34174	3.44605	Endosome
Q96EU6	RRP36_HUMAN	RRP36	RRP36	Ribosomal RNA processing protein 36 homolog OS=Homo sapiens OX=9606 GN=RRP36 PE=1 SV=1	1	4.67556	4.49621	4.29198	4.35686	4.41933	2.10943	3.45324	4.53908	4.42643	3.86606	0	1.52316	2.81323	2.63571	2.01286	Large Protein Complex
Q6Y1H2	HACD2_HUMAN	HACD2	HACD2	Very-long-chain (3R)-3-hydroxyacyl-CoA dehydratase 2 OS=Homo sapiens OX=9606 GN=HACD2 PE=1 SV=1	1	4.01559	3.57182	4.23143	3.55111	4.46464	3.59915	3.3221	4.28471	4.04731	3.80155	0	0.166714	0.46971	0.912637	-0.246655	ER
Q96AY3	FKB10_HUMAN	FKBP10	FKBP10	Peptidyl-prolyl cis-trans isomerase FKBP10 OS=Homo sapiens OX=9606 GN=FKBP10 PE=1 SV=1	9	7.81101	7.47306	7.66896	7.3974	7.62976	6.07541	7.01354	7.14329	7.12766	6.39523	0	1.27608	1.20994	1.46587	0.50107	ER
P40926	MDHM_HUMAN	MDH2	MDH2	Malate dehydrogenase, mitochondrial OS=Homo sapiens OX=9606 GN=MDH2 PE=1 SV=3	23	10.5443	10.4025	10.7493	10.4012	10.594	6.51646	6.0221	6.11137	6.41096	7.34181	0	-0.35256	-0.610142	0.037569	0.775581	Mitochondrion
Q92900	RENT1_HUMAN	UPF1	UPF1	Regulator of nonsense transcripts 1 OS=Homo sapiens OX=9606 GN=UPF1 PE=1 SV=2	26	8.49271	8.32361	8.26388	8.10916	8.28894	9.19661	8.7455	9.21079	9.3727	9.12836	0	-0.282012	0.243007	0.559639	0.135512	Nonspecific
Q9BQG0	MBB1A_HUMAN	MYBBP1A	MYBBP1A	Myb-binding protein 1A OS=Homo sapiens OX=9606 GN=MYBBP1A PE=1 SV=2	18	9.66323	9.34801	9.65369	9.48123	9.64472	7.19248	7.0752	7.15695	7.07508	6.98883	0	0.197937	-0.0259945	0.0645982	-0.185139	Nonspecific
Q15653	IKBB_HUMAN	NFKBIB	NFKBIB	NF-kappa-B inhibitor beta OS=Homo sapiens OX=9606 GN=NFKBIB PE=1 SV=2	1	2.64581	3.33181	2.94283	2.59443	3.16668	4.39065	4.16318	4.3373	3.66717	3.72078	0	-0.913473	-0.350375	-0.672108	-1.19075	Nonspecific
P15923	TFE2_HUMAN	TCF3	TCF3	Transcription factor E2-alpha OS=Homo sapiens OX=9606 GN=TCF3 PE=1 SV=1	5	4.26637	4.16244	4.50718	3.67196	3.97454	6.88664	6.83407	7.08476	7.42042	7.05674	0	0.0513696	-0.0426853	1.1282	0.461936	Nonspecific
Q92908	GATA6_HUMAN	GATA6	GATA6	Transcription factor GATA-6 OS=Homo sapiens OX=9606 GN=GATA6 PE=1 SV=2	3	2.78308	-9.75734	2.18075	2.24672	2.96538	5.18932	4.85904	4.87303	5.06065	4.79932	0	12.2101	0.286032	0.407684	-0.57231	Nonspecific
Q9P270	SLAI2_HUMAN	SLAIN2	SLAIN2	SLAIN motif-containing protein 2 OS=Homo sapiens OX=9606 GN=SLAIN2 PE=1 SV=2	6	3.97732	3.42636	4.28844	3.80777	4.29172	6.70109	6.35286	6.92743	6.62539	6.63563	0	0.202727	-0.0847805	0.0938497	-0.379864	Large Protein Complex
Q9UJW0	DCTN4_HUMAN	DCTN4	DCTN4	Dynactin subunit 4 OS=Homo sapiens OX=9606 GN=DCTN4 PE=1 SV=1	6	7.37857	7.23481	7.37251	7.0887	7.35931	7.99197	7.60076	8.15653	8.04896	7.67763	0	-0.247445	0.170628	0.346855	-0.29508	Nonspecific
Q86U90	YRDC_HUMAN	YRDC	YRDC	YrdC domain-containing protein, mitochondrial OS=Homo sapiens OX=9606 GN=YRDC PE=1 SV=1	2	5.48179	5.40881	5.30933	5.17948	5.39248	5.27701	5.39621	5.40104	5.13755	5.00261	0	0.192184	0.296494	0.162861	-0.185083	Nonspecific
Q5MIZ7	P4R3B_HUMAN	PPP4R3B	PPP4R3B	Serine/threonine-protein phosphatase 4 regulatory subunit 3B OS=Homo sapiens OX=9606 GN=PPP4R3B PE=1 SV=2	5	7.25609	7.17588	7.10127	6.82779	7.02988	4.75806	4.80283	5.14505	4.67301	4.68559	0	0.124978	0.541802	0.343242	0.153732	Nonspecific
Q6IN85	P4R3A_HUMAN	PPP4R3A	PPP4R3A	Serine/threonine-protein phosphatase 4 regulatory subunit 3A OS=Homo sapiens OX=9606 GN=PPP4R3A PE=1 SV=1	5	7.74299	7.22292	7.24252	7.10435	7.32568	6.60033	6.10376	6.94469	6.84615	6.73575	0	0.0235036	0.84484	0.88447	0.552731	Nonspecific
O43396	TXNL1_HUMAN	TXNL1	TXNL1	Thioredoxin-like protein 1 OS=Homo sapiens OX=9606 GN=TXNL1 PE=1 SV=3	6	7.61642	7.38344	7.65206	7.40172	7.43239	5.24715	4.91547	5.45607	5.17924	4.84423	0	-0.0986997	0.17327	0.14678	-0.218893	Nonspecific
O75925	PIAS1_HUMAN	PIAS1	PIAS1	E3 SUMO-protein ligase PIAS1 OS=Homo sapiens OX=9606 GN=PIAS1 PE=1 SV=2	6	5.33287	4.78084	5.31096	4.59028	4.86233	6.43566	6.14721	6.97275	6.80243	6.4409	0	0.263572	0.558992	1.10934	0.475774	Nonspecific
O75928	PIAS2_HUMAN	PIAS2	PIAS2	E3 SUMO-protein ligase PIAS2 OS=Homo sapiens OX=9606 GN=PIAS2 PE=1 SV=3	1	2.52576	2.47379	2.16911	2.32195	2.21486	3.99308	3.86383	4.24743	4.7487	4.55794	0	-0.0772784	0.611005	0.959433	0.875757	Nonspecific
Q7Z401	MYCPP_HUMAN	DENND4A	DENND4A	C-myc promoter-binding protein OS=Homo sapiens OX=9606 GN=DENND4A PE=1 SV=2	1	3.11184	2.9786	3.07907	1.60497	3.317	4.42638	4.22477	4.12755	4.33177	4.39034	0	-0.0683631	-0.266055	1.41227	-0.241194	Nonspecific
Q8N3P4	VPS8_HUMAN	VPS8	VPS8	Vacuolar protein sorting-associated protein 8 homolog OS=Homo sapiens OX=9606 GN=VPS8 PE=1 SV=3	3	4.22373	4.09262	3.90912	3.32483	3.53258	6.1548	4.82057	5.21393	5.38425	6.05211	0	-1.20312	-0.626252	0.128362	0.588462	Endosome
Q16836	HCDH_HUMAN	HADH	HADH	Hydroxyacyl-coenzyme A dehydrogenase, mitochondrial OS=Homo sapiens OX=9606 GN=HADH PE=1 SV=3	4	5.92258	5.59121	5.87506	5.38842	5.73107	2.57011	1.12942	0.94176	1.63489	3.43033	0	-1.10933	-1.58084	-0.401075	1.05172	Mitochondrion
Q9UBB6	NCDN_HUMAN	NCDN	NCDN	Neurochondrin OS=Homo sapiens OX=9606 GN=NCDN PE=1 SV=1	9	8.32323	8.30052	8.33723	8.02987	8.36328	8.16271	9.27895	10.3973	8.4001	8.21906	0	1.13894	2.22057	0.530752	0.0162934	Nonspecific
Q00403	TF2B_HUMAN	GTF2B	GTF2B	Transcription initiation factor IIB OS=Homo sapiens OX=9606 GN=GTF2B PE=1 SV=1	8	4.51207	4.43475	4.90322	4.45204	4.42081	5.31281	4.99962	5.81187	5.40413	5.15094	0	-0.235875	0.107916	0.151347	-0.0706167	Large Protein Complex
P32929	CGL_HUMAN	CTH	CTH	Cystathionine gamma-lyase OS=Homo sapiens OX=9606 GN=CTH PE=1 SV=3	8	7.46276	6.25822	6.37722	6.29147	6.94437	5.84574	4.81369	5.27991	5.55958	5.18749	0	0.172505	0.519715	0.885138	-0.139844	Nonspecific
P09884	DPOLA_HUMAN	POLA1	POLA1	DNA polymerase alpha catalytic subunit OS=Homo sapiens OX=9606 GN=POLA1 PE=1 SV=2	26	8.38839	8.12163	8.16003	7.84957	8.11496	9.04168	8.86209	9.62989	9.2787	9.34513	0	0.0871688	0.816563	0.775841	0.576878	Large Protein Complex
O15514	RPB4_HUMAN	POLR2D	POLR2D	DNA-directed RNA polymerase II subunit RPB4 OS=Homo sapiens OX=9606 GN=POLR2D PE=1 SV=1	4	5.62719	5.09382	5.58813	5.46387	5.34009	4.51084	4.68892	5.8798	5.25689	5.58464	0	0.711455	1.40803	0.90938	1.36091	Nonspecific
Q8WXE0	CSKI2_HUMAN	CASKIN2	CASKIN2	Caskin-2 OS=Homo sapiens OX=9606 GN=CASKIN2 PE=1 SV=2	2	5.27893	5.03253	5.07154	4.85913	5.21279	5.00777	4.62535	5.33262	5.12007	5.10433	0	-0.136031	0.532234	0.532091	0.162684	Large Protein Complex
Q9UK45	LSM7_HUMAN	LSM7	LSM7	U6 snRNA-associated Sm-like protein LSm7 OS=Homo sapiens OX=9606 GN=LSM7 PE=1 SV=1	4	7.51686	7.341	7.46112	7.17954	7.39389	6.07107	6.13228	5.95672	5.78482	5.7504	0	0.237067	-0.0586164	0.0510609	-0.197702	Nonspecific
P16989	YBOX3_HUMAN	YBX3	YBX3	Y-box-binding protein 3 OS=Homo sapiens OX=9606 GN=YBX3 PE=1 SV=4	12	8.30747	8.18652	8.36907	8.16852	8.35596	7.33951	7.26884	7.45011	7.27638	7.13759	0	0.0502793	0.0490027	0.0758213	-0.25042	Large Protein Complex
P67809	YBOX1_HUMAN	YBX1	YBX1	Nuclease-sensitive element-binding protein 1 OS=Homo sapiens OX=9606 GN=YBX1 PE=1 SV=3	10	8.27919	7.78521	8.22595	7.97921	8.08821	7.12046	7.39821	7.23095	7.49596	7.2246	0	0.771735	0.16373	0.675478	0.295127	Large Protein Complex
Q6ZRP7	QSOX2_HUMAN	QSOX2	QSOX2	Sulfhydryl oxidase 2 OS=Homo sapiens OX=9606 GN=QSOX2 PE=1 SV=3	5	5.86402	5.69204	5.71293	5.75758	6.21548	6.79655	6.67675	7.00091	7.7285	7.33024	0	0.0521844	0.355458	1.03839	0.182237	Golgi
Q96RP9	EFGM_HUMAN	GFM1	GFM1	Elongation factor G, mitochondrial OS=Homo sapiens OX=9606 GN=GFM1 PE=1 SV=2	12	8.45033	8.38956	8.6988	8.54876	8.58901	5.39813	4.85348	5.9842	5.5364	5.77968	0	-0.483883	0.337595	0.0398381	0.24286	Mitochondrion
O60244	MED14_HUMAN	MED14	MED14	Mediator of RNA polymerase II transcription subunit 14 OS=Homo sapiens OX=9606 GN=MED14 PE=1 SV=2	4	6.51219	6.39675	6.62945	6.10979	6.55694	7.1164	7.18707	7.55444	7.12141	7.13636	0	0.186111	0.320782	0.40741	-0.0247975	Large Protein Complex
P11388	TOP2A_HUMAN	TOP2A	TOP2A	DNA topoisomerase 2-alpha OS=Homo sapiens OX=9606 GN=TOP2A PE=1 SV=3	26	9.87459	9.57023	9.73527	9.90581	9.81099	5.67004	5.59659	6.9567	6.17992	6.80529	0	0.230917	1.42598	0.478665	1.19886	Nonspecific
Q02880	TOP2B_HUMAN	TOP2B	TOP2B	DNA topoisomerase 2-beta OS=Homo sapiens OX=9606 GN=TOP2B PE=1 SV=3	27	10.4274	9.94217	10.2347	10.1713	10.171	6.24335	8.78343	8.15532	6.86316	6.86306	0	3.0253	2.10462	0.875907	0.876059	Nonspecific
Q9NZW5	MPP6_HUMAN	MPP6	PALS2	MAGUK p55 subfamily member 6 OS=Homo sapiens OX=9606 GN=MPP6 PE=1 SV=2	9	7.89766	7.65432	7.88618	7.64503	7.87828	7.2356	6.69311	6.88263	7.00588	7.05496	0	-0.299155	-0.341492	0.0229065	-0.161272	Plasma membrane
Q08J23	NSUN2_HUMAN	NSUN2	NSUN2	tRNA (cytosine(34)-C(5))-methyltransferase OS=Homo sapiens OX=9606 GN=NSUN2 PE=1 SV=2	15	8.76387	8.55099	8.78449	8.49545	8.6837	6.26107	5.89847	6.08744	5.86573	5.97854	0	-0.149716	-0.194253	-0.126926	-0.202356	Large Protein Complex
Q9UDX5	MTFP1_HUMAN	MTFP1	MTFP1	Mitochondrial fission process protein 1 OS=Homo sapiens OX=9606 GN=MTFP1 PE=1 SV=1	1	4.74764	4.69697	4.96657	4.67765	5.07297	2.22755	1.85601	1.85978	1.99939	3.37822	0	-0.320869	-0.586698	-0.15817	0.825346	Nonspecific
P62736	ACTA_HUMAN	ACTA2	ACTA2	Actin, aortic smooth muscle OS=Homo sapiens OX=9606 GN=ACTA2 PE=1 SV=1	85	12.0566	11.9657	11.9897	12.2242	12.2217	11.9074	11.5044	11.6361	11.7777	11.742	0	-0.312016	-0.204364	-0.297264	-0.330546	Nonspecific
P63261	ACTG_HUMAN	ACTG1	ACTG1	Actin, cytoplasmic 2 OS=Homo sapiens OX=9606 GN=ACTG1 PE=1 SV=1	61	10.6032	10.3119	10.5595	10.3581	10.5137	9.48119	8.98654	9.08908	9.17524	9.09033	0	-0.203377	-0.348355	-0.0608966	-0.301313	Nonspecific
P52701	MSH6_HUMAN	MSH6	MSH6	DNA mismatch repair protein Msh6 OS=Homo sapiens OX=9606 GN=MSH6 PE=1 SV=2	18	8.94382	8.81585	8.80769	8.70053	8.80515	7.72598	7.90911	8.63726	8.31563	8.30137	0	0.311098	1.04741	0.832943	0.714058	Large Protein Complex
Q14676	MDC1_HUMAN	MDC1	MDC1	Mediator of DNA damage checkpoint protein 1 OS=Homo sapiens OX=9606 GN=MDC1 PE=1 SV=3	14	7.5919	7.21876	7.25943	7.47598	7.30581	4.94119	4.20359	5.09759	4.6666	4.61167	0	-0.364464	0.488863	-0.158676	-0.0434328	Nonspecific
Q9UL54	TAOK2_HUMAN	TAOK2	TAOK2	Serine/threonine-protein kinase TAO2 OS=Homo sapiens OX=9606 GN=TAOK2 PE=1 SV=2	4	4.37618	4.16231	3.99415	3.34009	4.09715	5.32087	5.34638	5.35603	5.25204	5.36167	0	0.239376	0.417192	0.967257	0.319835	Nonspecific
A3KN83	SBNO1_HUMAN	SBNO1	SBNO1	Protein strawberry notch homolog 1 OS=Homo sapiens OX=9606 GN=SBNO1 PE=1 SV=1	7	6.88099	6.5234	6.62849	6.5799	6.64802	7.58242	7.21539	8.02639	7.99264	7.57225	0	-0.00943729	0.696474	0.711306	0.222805	Nonspecific
P98170	XIAP_HUMAN	XIAP	XIAP	E3 ubiquitin-protein ligase XIAP OS=Homo sapiens OX=9606 GN=XIAP PE=1 SV=2	3	4.6203	4.24205	4.4986	3.98393	3.71791	4.92651	4.75872	5.65398	5.47219	5.70709	0	0.210471	0.849175	1.18205	1.68297	Nonspecific
Q9H0A0	NAT10_HUMAN	NAT10	NAT10	RNA cytidine acetyltransferase OS=Homo sapiens OX=9606 GN=NAT10 PE=1 SV=2	14	8.83455	8.49947	8.54327	8.55217	8.62683	6.02718	5.37757	6.68285	6.3456	6.32347	0	-0.314526	0.946953	0.600794	0.504008	Large Protein Complex
Q8IU81	I2BP1_HUMAN	IRF2BP1	IRF2BP1	Interferon regulatory factor 2-binding protein 1 OS=Homo sapiens OX=9606 GN=IRF2BP1 PE=1 SV=1	14	5.94926	5.21869	4.73708	5.19413	5.52459	7.93542	7.40654	8.00765	7.9796	7.85976	0	0.20169	1.28441	0.799316	0.349014	Large Protein Complex
Q96HS1	PGAM5_HUMAN	PGAM5	PGAM5	Serine/threonine-protein phosphatase PGAM5, mitochondrial OS=Homo sapiens OX=9606 GN=PGAM5 PE=1 SV=2	4	7.60023	7.5337	7.71283	7.553	7.71832	5.47221	4.76677	4.5452	4.84077	5.568	0	-0.638913	-1.03961	-0.584209	-0.0222957	Mitochondrion
Q9Y2Q9	RT28_HUMAN	MRPS28	MRPS28	28S ribosomal protein S28, mitochondrial OS=Homo sapiens OX=9606 GN=MRPS28 PE=1 SV=1	2	7.85318	7.38208	7.79471	7.59683	7.83958	4.9147	4.72652	5.34345	5.65164	6.25011	0	0.282928	0.487225	0.993299	1.34902	Mitochondrion
P0CG12	CTF8A_HUMAN	CHTF8	DERPC	Chromosome transmission fidelity protein 8 homolog isoform 2 OS=Homo sapiens OX=9606 GN=CHTF8 PE=1 SV=1	3	1.95867	1.52106	2.23609	2.39066	1.99482	6.84682	6.30766	7.17519	7.07556	7.03108	0	-0.101543	0.0509489	-0.203248	0.148102	Nonspecific
Q6PJG2	EMSA1_HUMAN	ELMSAN1	MIDEAS	ELM2 and SANT domain-containing protein 1 OS=Homo sapiens OX=9606 GN=ELMSAN1 PE=1 SV=2	5	5.63379	5.5799	5.53813	5.72777	5.67996	7.61838	7.03519	7.39119	6.90807	6.59634	0	-0.529302	-0.131532	-0.804295	-1.06821	Nonspecific
O43760	SNG2_HUMAN	SYNGR2	SYNGR2	Synaptogyrin-2 OS=Homo sapiens OX=9606 GN=SYNGR2 PE=1 SV=1	4	4.44299	4.07382	4.29724	3.91471	3.77379	5.27143	7.27164	7.46862	8.56426	8.53524	0	2.36938	2.34295	3.82112	3.93302	Endosome
Q9NQ90	ANO2_HUMAN	ANO2	ANO2	Anoctamin-2 OS=Homo sapiens OX=9606 GN=ANO2 PE=1 SV=2	1	4.30206	4.46641	4.54568	4.39934	4.29305	4.4938	4.86255	4.50666	4.13747	4.00194	0	0.204402	-0.230757	-0.453609	-0.482847	Nonspecific
Q9NXW2	DJB12_HUMAN	DNAJB12	DNAJB12	DnaJ homolog subfamily B member 12 OS=Homo sapiens OX=9606 GN=DNAJB12 PE=1 SV=5	3	4.99236	5.26797	5.49002	5.3404	5.50156	4.3606	4.66248	5.5528	5.58322	5.22663	0	0.0262745	0.694543	0.874582	0.356828	ER
O95218	ZRAB2_HUMAN	ZRANB2	ZRANB2	Zinc finger Ran-binding domain-containing protein 2 OS=Homo sapiens OX=9606 GN=ZRANB2 PE=1 SV=2	6	7.49763	7.2939	7.47125	7.31778	7.38416	7.29545	6.60608	7.39369	6.98613	7.61125	0	-0.485645	0.124619	-0.129476	0.429272	Nonspecific
O75607	NPM3_HUMAN	NPM3	NPM3	Nucleoplasmin-3 OS=Homo sapiens OX=9606 GN=NPM3 PE=1 SV=3	3	7.21347	6.87885	7.02698	6.98315	7.1141	6.18133	5.65181	5.98247	6.17028	5.6346	0	-0.194898	-0.01237	0.219269	-0.447351	Large Protein Complex
Q14527	HLTF_HUMAN	HLTF	HLTF	Helicase-like transcription factor OS=Homo sapiens OX=9606 GN=HLTF PE=1 SV=2	17	7.20716	7.15136	7.21074	6.77379	7.24627	8.78536	8.53187	9.32486	9.50664	9.22267	0	-0.197689	0.535918	1.15465	0.398201	Large Protein Complex
Q96P11	NSUN5_HUMAN	NSUN5	NSUN5	Probable 28S rRNA (cytosine-C(5))-methyltransferase OS=Homo sapiens OX=9606 GN=NSUN5 PE=1 SV=2	2	4.54154	4.11612	4.4341	4.5701	4.46118	3.06462	2.5411	3.76611	3.45171	3.44396	0	-0.0981037	0.808925	0.358533	0.459702	Large Protein Complex
P18583	SON_HUMAN	SON	SON	Protein SON OS=Homo sapiens OX=9606 GN=SON PE=1 SV=4	11	7.23316	7.1308	7.46699	7.18151	7.17656	7.24742	7.27189	7.86196	7.96178	7.82904	0	0.126831	0.380696	0.766005	0.638211	Large Protein Complex
P09669	COX6C_HUMAN	COX6C	COX6C	Cytochrome c oxidase subunit 6C OS=Homo sapiens OX=9606 GN=COX6C PE=1 SV=2	3	6.97156	7.11695	7.05505	7.00752	6.83767	5.59669	4.79754	5.1898	4.96196	5.75721	0	-0.944546	-0.490385	-0.6707	0.294409	Mitochondrion
Q7Z4Q2	HEAT3_HUMAN	HEATR3	HEATR3	HEAT repeat-containing protein 3 OS=Homo sapiens OX=9606 GN=HEATR3 PE=1 SV=2	5	6.36863	6.29344	6.56555	6.24378	6.48674	5.60154	6.86563	8.00352	5.78271	5.43375	0	1.33928	2.20506	0.306015	-0.285905	Nonspecific
P33993	MCM7_HUMAN	MCM7	MCM7	DNA replication licensing factor MCM7 OS=Homo sapiens OX=9606 GN=MCM7 PE=1 SV=4	25	9.43489	9.14536	9.21335	8.942	9.13993	7.93434	7.74428	8.64885	8.10641	8.35756	0	0.0994703	0.936049	0.664953	0.718185	Nonspecific
P23526	SAHH_HUMAN	AHCY	AHCY	Adenosylhomocysteinase OS=Homo sapiens OX=9606 GN=AHCY PE=1 SV=4	18	9.32471	9.13181	9.47354	9.10445	9.29575	7.07383	6.83152	6.93871	6.42552	6.66259	0	-0.0494145	-0.283956	-0.428053	-0.38228	Nonspecific
O43865	SAHH2_HUMAN	AHCYL1	AHCYL1	S-adenosylhomocysteine hydrolase-like protein 1 OS=Homo sapiens OX=9606 GN=AHCYL1 PE=1 SV=2	7	7.32885	7.04831	7.27315	6.87355	7.20751	6.48999	6.48951	6.51721	6.69894	6.68379	0	0.280055	0.0829152	0.664245	0.315142	Nonspecific
Q96HN2	SAHH3_HUMAN	AHCYL2	AHCYL2	Adenosylhomocysteinase 3 OS=Homo sapiens OX=9606 GN=AHCYL2 PE=1 SV=1	8	7.62001	7.37734	7.48584	7.30296	7.43987	6.16189	5.94715	6.27828	6.68312	6.46471	0	0.0279353	0.250568	0.838291	0.482966	Nonspecific
Q13616	CUL1_HUMAN	CUL1	CUL1	Cullin-1 OS=Homo sapiens OX=9606 GN=CUL1 PE=1 SV=2	15	7.84455	7.35258	7.71462	7.28421	7.60512	6.36716	6.07846	6.9025	6.1723	6.56673	0	0.20326	0.665265	0.365473	0.439002	Large Protein Complex
P33992	MCM5_HUMAN	MCM5	MCM5	DNA replication licensing factor MCM5 OS=Homo sapiens OX=9606 GN=MCM5 PE=1 SV=5	19	9.07566	8.64416	8.83826	8.51116	8.8137	7.56023	7.15132	8.02954	7.60135	7.77268	0	0.0225877	0.706696	0.605614	0.474408	Large Protein Complex
P49736	MCM2_HUMAN	MCM2	MCM2	DNA replication licensing factor MCM2 OS=Homo sapiens OX=9606 GN=MCM2 PE=1 SV=4	21	8.28152	8.23093	8.22262	8.08632	8.11335	7.00612	6.22243	7.33846	6.51339	7.15509	0	-0.733103	0.391238	-0.29753	0.317139	Nonspecific
Q9Y3B7	RM11_HUMAN	MRPL11	MRPL11	39S ribosomal protein L11, mitochondrial OS=Homo sapiens OX=9606 GN=MRPL11 PE=1 SV=1	2	5.32027	5.19598	5.37882	5.07501	5.30269	3.36114	3.40173	2.71191	3.06101	3.09973	0	0.16488	-0.70778	-0.0548676	-0.243829	Mitochondrion
Q5JTZ9	SYAM_HUMAN	AARS2	AARS2	Alanine--tRNA ligase, mitochondrial OS=Homo sapiens OX=9606 GN=AARS2 PE=1 SV=1	12	8.09355	8.03784	8.10749	7.83321	8.08289	5.75238	5.61203	5.9693	5.321	6.38392	0	-0.0846396	0.202976	-0.171032	0.642195	Nonspecific
Q5JRA6	TGO1_HUMAN	MIA3	MIA3	Transport and Golgi organization protein 1 homolog OS=Homo sapiens OX=9606 GN=MIA3 PE=1 SV=1	22	9.13742	9.20445	9.21023	9.30724	9.14933	8.46692	8.24827	9.42496	9.20109	9.31307	0	-0.285685	0.88523	0.564354	0.834235	Nonspecific
O60832	DKC1_HUMAN	DKC1	DKC1	H/ACA ribonucleoprotein complex subunit DKC1 OS=Homo sapiens OX=9606 GN=DKC1 PE=1 SV=3	14	9.04151	8.61361	8.95016	8.70806	8.86866	7.77027	7.52402	7.76261	8.09388	7.68075	0	0.181659	0.0836924	0.657063	0.0833273	Large Protein Complex
Q8N1G0	ZN687_HUMAN	ZNF687	ZNF687	Zinc finger protein 687 OS=Homo sapiens OX=9606 GN=ZNF687 PE=1 SV=1	2	5.72919	5.21778	5.48221	4.93613	5.85851	4.36453	4.52926	5.09709	4.82463	4.9182	0	0.676143	0.979534	1.25316	0.424342	Nonspecific
Q9Y5J7	TIM9_HUMAN	TIMM9	TIMM9	Mitochondrial import inner membrane translocase subunit Tim9 OS=Homo sapiens OX=9606 GN=TIMM9 PE=1 SV=1	2	5.5102	5.3223	5.43431	5.43676	5.3016	3.26589	3.16293	3.11516	3.32889	4.04351	0	0.0849417	-0.0748454	0.136437	0.986216	Mitochondrion
Q08AM6	VAC14_HUMAN	VAC14	VAC14	Protein VAC14 homolog OS=Homo sapiens OX=9606 GN=VAC14 PE=1 SV=1	3	4.91187	5.22133	5.04897	5.20132	4.7992	5.98165	5.77276	6.59326	5.76528	6.64315	0	-0.518351	0.474518	-0.505825	0.774174	Endosome
Q5RKV6	EXOS6_HUMAN	EXOSC6	EXOSC6	Exosome complex component MTR3 OS=Homo sapiens OX=9606 GN=EXOSC6 PE=1 SV=1	3	7.29719	6.97689	7.13881	6.85613	6.9306	6.41486	6.04231	6.38045	6.39608	5.88278	0	-0.0522508	0.123965	0.422279	-0.16548	Large Protein Complex
Q5EBL8	PDZ11_HUMAN	PDZD11	PDZD11	PDZ domain-containing protein 11 OS=Homo sapiens OX=9606 GN=PDZD11 PE=1 SV=2	3	4.26563	4.27506	4.21857	3.5903	4.05787	5.93064	5.30045	5.14005	5.14037	5.11456	0	-0.639619	-0.743527	-0.114943	-0.608322	Nonspecific
P16104	H2AX_HUMAN	H2AFX	H2AX	Histone H2AX OS=Homo sapiens OX=9606 GN=H2AFX PE=1 SV=2	9	9.40899	8.83188	9.04955	9.02344	9.1131	4.88958	5.79515	6.73208	6.03715	6.47456	0	1.48268	2.20194	1.53312	1.88087	Nonspecific
Q71UI9	H2AV_HUMAN	H2AFV	H2AZ2	Histone H2A.V OS=Homo sapiens OX=9606 GN=H2AFV PE=1 SV=3	4	6.44448	6.23275	6.16696	5.84065	6.40145	1.33729	1.89807	2.60992	2.90091	1.34381	0	0.772504	1.55014	2.16744	0.0495475	Nonspecific
Q8TDD1	DDX54_HUMAN	DDX54	DDX54	ATP-dependent RNA helicase DDX54 OS=Homo sapiens OX=9606 GN=DDX54 PE=1 SV=2	12	6.89718	6.71312	6.7343	6.74226	6.82525	5.65825	5.59556	5.9273	5.7106	5.72239	0	0.121365	0.431922	0.207266	0.136064	Large Protein Complex
Q9Y2R4	DDX52_HUMAN	DDX52	DDX52	Probable ATP-dependent RNA helicase DDX52 OS=Homo sapiens OX=9606 GN=DDX52 PE=1 SV=3	9	4.79177	4.81104	4.85993	4.69504	4.825	7.95225	7.93157	8.44917	8.27255	7.89815	0	-0.0399475	0.428757	0.41703	-0.0873219	Large Protein Complex
O60256	KPRB_HUMAN	PRPSAP2	PRPSAP2	Phosphoribosyl pyrophosphate synthase-associated protein 2 OS=Homo sapiens OX=9606 GN=PRPSAP2 PE=1 SV=1	11	7.32986	7.16904	7.29675	6.942	7.34174	8.39051	7.71056	8.31559	7.98656	8.19964	0	-0.519134	-0.0418117	-0.0160833	-0.202748	Large Protein Complex
O75947	ATP5H_HUMAN	ATP5PD	ATP5PD	ATP synthase subunit d, mitochondrial OS=Homo sapiens OX=9606 GN=ATP5PD PE=1 SV=3	9	8.23246	7.79758	8.37725	7.94359	8.06927	6.16613	5.68131	5.97264	6.43932	6.93601	0	-0.0499394	-0.338274	0.562053	0.93307	Mitochondrion
Q13425	SNTB2_HUMAN	SNTB2	SNTB2	Beta-2-syntrophin OS=Homo sapiens OX=9606 GN=SNTB2 PE=1 SV=1	2	4.1988	4.16369	3.64168	4.06773	3.48415	3.47147	2.09283	3.37075	3.14528	4.02748	0	-1.34353	0.456392	-0.195128	1.27066	Plasma membrane
Q13884	SNTB1_HUMAN	SNTB1	SNTB1	Beta-1-syntrophin OS=Homo sapiens OX=9606 GN=SNTB1 PE=1 SV=3	1	3.77412	4.10406	4.0793	3.2354	3.92631	4.16939	3.9368	3.88967	3.22606	4.1478	0	-0.562527	-0.584898	-0.404611	-0.173774	Nonspecific
Q6P1M0	S27A4_HUMAN	SLC27A4	SLC27A4	Long-chain fatty acid transport protein 4 OS=Homo sapiens OX=9606 GN=SLC27A4 PE=1 SV=1	1	4.67091	4.89063	5.16487	5.10266	5.06238	3.73798	4.33609	5.3386	4.84521	4.88717	0	0.378394	1.10666	0.675491	0.757729	ER
P18124	RL7_HUMAN	RPL7	RPL7	60S ribosomal protein L7 OS=Homo sapiens OX=9606 GN=RPL7 PE=1 SV=1	15	9.39265	9.17935	9.35014	9.01847	9.11825	8.13148	8.00587	8.3379	8.26918	8.04431	0	0.0876803	0.24893	0.511874	0.187227	Large Protein Complex
Q15393	SF3B3_HUMAN	SF3B3	SF3B3	Splicing factor 3B subunit 3 OS=Homo sapiens OX=9606 GN=SF3B3 PE=1 SV=4	22	9.27339	9.02182	9.12693	8.89729	9.17416	9.15352	8.60656	9.37172	9.10421	8.92047	0	-0.295375	0.364669	0.326801	-0.133817	Large Protein Complex
Q9H2G2	SLK_HUMAN	SLK	SLK	STE20-like serine/threonine-protein kinase OS=Homo sapiens OX=9606 GN=SLK PE=1 SV=1	15	8.63674	8.30515	8.61475	8.1407	8.49384	8.4222	8.31427	8.62562	8.91709	8.35999	0	0.22367	0.22542	0.990942	0.0806963	Large Protein Complex
O94804	STK10_HUMAN	STK10	STK10	Serine/threonine-protein kinase 10 OS=Homo sapiens OX=9606 GN=STK10 PE=1 SV=1	4	4.91344	4.38939	4.48568	4.24242	4.44669	4.36101	4.23524	4.44023	4.89608	3.95036	0	0.398277	0.506985	1.2061	0.0560979	Large Protein Complex
Q5M775	CYTSB_HUMAN	SPECC1	SPECC1	Cytospin-B OS=Homo sapiens OX=9606 GN=SPECC1 PE=1 SV=1	4	4.91107	4.89502	4.49839	4.42832	4.76071	5.48497	5.37051	5.9867	6.26631	6.13669	0	-0.0984036	0.914416	1.2641	0.802095	Nonspecific
Q9BW85	YJU2_HUMAN	YJU2	YJU2	Splicing factor YJU2 OS=Homo sapiens OX=9606 GN=YJU2 PE=1 SV=1	6	4.54872	4.2305	4.32115	3.98165	4.48456	5.6709	4.90779	6.0888	6.23828	5.72778	0	-0.444891	0.645465	1.13445	0.121036	Nonspecific
Q13188	STK3_HUMAN	STK3	STK3	Serine/threonine-protein kinase 3 OS=Homo sapiens OX=9606 GN=STK3 PE=1 SV=2	8	5.97337	5.81773	6.12136	5.42279	5.9701	7.23595	7.03975	7.37534	7.25966	7.04268	0	-0.0405549	-0.00859724	0.574284	-0.190006	Nonspecific
Q13043	STK4_HUMAN	STK4	STK4	Serine/threonine-protein kinase 4 OS=Homo sapiens OX=9606 GN=STK4 PE=1 SV=2	3	5.13175	5.0835	5.02938	4.80865	4.77541	5.66633	5.60825	6.15937	5.77664	5.5839	0	-0.00982453	0.595419	0.433409	0.273911	Nonspecific
P35268	RL22_HUMAN	RPL22	RPL22	60S ribosomal protein L22 OS=Homo sapiens OX=9606 GN=RPL22 PE=1 SV=2	4	7.27549	7.17626	7.22993	6.99125	7.05001	4.59913	3.85325	4.97409	4.52001	4.63682	0	-0.646658	0.420513	0.205122	0.263162	Large Protein Complex
O60287	NPA1P_HUMAN	URB1	URB1	Nucleolar pre-ribosomal-associated protein 1 OS=Homo sapiens OX=9606 GN=URB1 PE=1 SV=4	3	7.74784	7.5618	7.92117	7.81138	7.8692	5.44183	6.26648	6.69588	5.42232	5.57343	0	1.01069	1.08071	-0.0830521	0.0102382	Nonspecific
Q8NFC6	BD1L1_HUMAN	BOD1L1	BOD1L1	Biorientation of chromosomes in cell division protein 1-like 1 OS=Homo sapiens OX=9606 GN=BOD1L1 PE=1 SV=2	15	7.27353	7.14488	7.24274	7.27194	7.2491	7.51057	7.35361	8.13408	7.73848	7.76797	0	-0.0283088	0.654309	0.229506	0.281837	Nonspecific
Q96IK1	BOD1_HUMAN	BOD1	BOD1	Biorientation of chromosomes in cell division protein 1 OS=Homo sapiens OX=9606 GN=BOD1 PE=1 SV=2	2	3.05857	2.51196	3.40973	2.9714	2.75857	5.74622	5.74763	5.60836	5.44392	5.44286	0	0.548026	-0.489017	-0.21513	-0.00336605	Nonspecific
P18887	XRCC1_HUMAN	XRCC1	XRCC1	DNA repair protein XRCC1 OS=Homo sapiens OX=9606 GN=XRCC1 PE=1 SV=2	3	5.83208	5.61121	5.79586	5.4604	5.68136	4.17069	4.47185	4.66132	4.79063	4.52307	0	0.52202	0.526842	0.991614	0.50309	Large Protein Complex
Q99575	POP1_HUMAN	POP1	POP1	Ribonucleases P/MRP protein subunit POP1 OS=Homo sapiens OX=9606 GN=POP1 PE=1 SV=2	11	6.36963	6.33335	6.58342	6.69934	6.53702	6.25074	6.29441	6.47618	6.51828	6.49333	0	0.0799423	0.0116416	-0.0621733	0.0751991	Large Protein Complex
Q9BW19	KIFC1_HUMAN	KIFC1	KIFC1	Kinesin-like protein KIFC1 OS=Homo sapiens OX=9606 GN=KIFC1 PE=1 SV=2	5	7.15044	6.95923	7.13152	6.83445	7.0045	7.89124	7.52583	8.00177	7.87566	7.8701	0	-0.17419	0.129452	0.300412	0.124799	Large Protein Complex
Q9H0W5	CCDC8_HUMAN	CCDC8	CCDC8	Coiled-coil domain-containing protein 8 OS=Homo sapiens OX=9606 GN=CCDC8 PE=1 SV=2	1	3.79063	3.39791	3.7218	3.04857	2.93087	5.23274	5.37419	4.91292	5.46613	5.48277	0	0.534164	-0.250993	0.97545	1.1098	Nonspecific
Q15691	MARE1_HUMAN	MAPRE1	MAPRE1	Microtubule-associated protein RP/EB family member 1 OS=Homo sapiens OX=9606 GN=MAPRE1 PE=1 SV=3	8	8.82469	8.54408	8.89277	8.50266	8.77975	7.41947	7.61606	8.13442	7.82274	7.82763	0	0.477205	0.646868	0.725295	0.453096	Large Protein Complex
Q15555	MARE2_HUMAN	MAPRE2	MAPRE2	Microtubule-associated protein RP/EB family member 2 OS=Homo sapiens OX=9606 GN=MAPRE2 PE=1 SV=1	2	8.37454	8.27001	8.45173	7.90574	8.28469	7.18133	7.21962	7.87679	7.46997	7.37572	0	0.142826	0.618267	0.75744	0.28424	Nonspecific
Q9UPY8	MARE3_HUMAN	MAPRE3	MAPRE3	Microtubule-associated protein RP/EB family member 3 OS=Homo sapiens OX=9606 GN=MAPRE3 PE=1 SV=1	3	7.59238	7.09348	7.23718	6.95276	7.34242	6.08715	6.16426	6.95446	6.65068	6.87572	0	0.576017	1.22252	1.20315	1.03853	Nonspecific
P17844	DDX5_HUMAN	DDX5	DDX5	Probable ATP-dependent RNA helicase DDX5 OS=Homo sapiens OX=9606 GN=DDX5 PE=1 SV=1	23	9.06717	8.9551	9.15544	8.96895	8.98407	7.46575	7.49795	8.45145	8.47601	7.89376	0	0.144258	0.897426	1.10847	0.5111	Large Protein Complex
Q92841	DDX17_HUMAN	DDX17	DDX17	Probable ATP-dependent RNA helicase DDX17 OS=Homo sapiens OX=9606 GN=DDX17 PE=1 SV=2	18	9.60221	9.39698	9.55772	9.36133	9.58109	7.55027	7.73687	8.3659	8.3677	8.1174	0	0.391824	0.860117	1.05831	0.588253	Large Protein Complex
O00571	DDX3X_HUMAN	DDX3X	DDX3X	ATP-dependent RNA helicase DDX3X OS=Homo sapiens OX=9606 GN=DDX3X PE=1 SV=3	18	8.63392	8.21299	8.3036	8.02371	8.31003	7.25489	7.33763	7.99902	7.99873	7.4075	0	0.503674	1.07445	1.35405	0.476502	Large Protein Complex
Q16630	CPSF6_HUMAN	CPSF6	CPSF6	Cleavage and polyadenylation specificity factor subunit 6 OS=Homo sapiens OX=9606 GN=CPSF6 PE=1 SV=2	8	7.54692	7.38447	7.42517	7.35912	7.66637	7.52147	7.21178	8.81102	8.37467	8.56402	0	-0.147241	1.41129	1.041	0.923104	Large Protein Complex
Q9BUJ2	HNRL1_HUMAN	HNRNPUL1	HNRNPUL1	Heterogeneous nuclear ribonucleoprotein U-like protein 1 OS=Homo sapiens OX=9606 GN=HNRNPUL1 PE=1 SV=2	11	8.78815	8.48864	8.67454	8.47487	8.63723	6.80594	6.79769	7.53587	7.56818	7.25106	0	0.291258	0.843535	1.07552	0.596033	Large Protein Complex
P49247	RPIA_HUMAN	RPIA	RPIA	Ribose-5-phosphate isomerase OS=Homo sapiens OX=9606 GN=RPIA PE=1 SV=3	10	6.6459	6.19039	6.32855	6.32645	6.20995	7.52388	7.10905	7.93794	7.8619	7.33495	0	0.0406813	0.731414	0.657482	0.247028	Nonspecific
P57772	SELB_HUMAN	EEFSEC	EEFSEC	Selenocysteine-specific elongation factor OS=Homo sapiens OX=9606 GN=EEFSEC PE=1 SV=4	4	6.9761	6.76488	6.76772	6.47016	6.78304	5.18911	4.94638	6.16033	5.09579	5.42315	0	-0.0315224	1.1796	0.412616	0.427098	Large Protein Complex
P52209	6PGD_HUMAN	PGD	PGD	6-phosphogluconate dehydrogenase, decarboxylating OS=Homo sapiens OX=9606 GN=PGD PE=1 SV=3	14	8.60537	8.37713	8.69956	8.28117	8.44045	5.29294	5.35457	5.90039	4.95125	5.38073	0	0.289876	0.513267	-0.0174855	0.252712	Nonspecific
Q9UJX3	APC7_HUMAN	ANAPC7	ANAPC7	Anaphase-promoting complex subunit 7 OS=Homo sapiens OX=9606 GN=ANAPC7 PE=1 SV=4	4	5.4457	5.4279	5.38293	5.31194	5.40333	5.93926	5.52515	6.31033	5.9511	5.85933	0	-0.396311	0.433835	0.145594	-0.037562	Nonspecific
Q8NEY1	NAV1_HUMAN	NAV1	NAV1	Neuron navigator 1 OS=Homo sapiens OX=9606 GN=NAV1 PE=1 SV=2	5	2.41767	1.3212	2.55553	1.24753	1.15773	5.26705	5.10349	5.01355	5.34895	5.48731	0	0.932901	-0.391361	1.25204	1.4802	Large Protein Complex
Q8IXS6	PALM2_HUMAN	PALM2	PALM2	Paralemmin-2 OS=Homo sapiens OX=9606 GN=PALM2 PE=1 SV=3	2	4.87557	5.28951	5.24899	4.9767	5.43362	5.24842	5.26945	6.61474	6.0627	5.89082	0	-0.39291	0.992905	0.71315	0.0843451	Nonspecific
Q15417	CNN3_HUMAN	CNN3	CNN3	Calponin-3 OS=Homo sapiens OX=9606 GN=CNN3 PE=1 SV=1	14	6.07737	4.81888	5.66913	5.39926	5.46599	8.03928	7.81493	7.80333	8.01262	7.84656	0	1.03414	0.172282	0.651448	0.418648	Nonspecific
Q9Y4I1	MYO5A_HUMAN	MYO5A	MYO5A	Unconventional myosin-Va OS=Homo sapiens OX=9606 GN=MYO5A PE=1 SV=2	4	5.56298	4.88578	5.00952	3.9475	5.13415	5.17402	4.62659	5.70182	5.35126	4.82344	0	0.12976	1.08126	1.79272	0.0782518	Nonspecific
P09543	CN37_HUMAN	CNP	CNP	2',3'-cyclic-nucleotide 3'-phosphodiesterase OS=Homo sapiens OX=9606 GN=CNP PE=1 SV=2	8	6.74105	6.5161	6.59615	6.32121	6.74502	6.85694	7.21463	7.58709	7.05989	7.20941	0	0.582644	0.87506	0.622784	0.348505	Plasma membrane
Q9Y696	CLIC4_HUMAN	CLIC4	CLIC4	Chloride intracellular channel protein 4 OS=Homo sapiens OX=9606 GN=CLIC4 PE=1 SV=4	12	9.04197	8.54608	8.43861	8.38316	8.6233	5.11318	4.38134	5.10644	4.84746	4.59572	0	-0.235958	0.596611	0.393088	-0.098794	Plasma membrane
Q8WZA9	IRGQ_HUMAN	IRGQ	IRGQ	Immunity-related GTPase family Q protein OS=Homo sapiens OX=9606 GN=IRGQ PE=1 SV=1	7	7.71321	7.68122	7.84121	7.62275	7.83105	7.63025	8.20077	8.84277	7.83457	7.83976	0	0.602504	1.08452	0.294787	0.0916794	Nonspecific
Q6W2J9	BCOR_HUMAN	BCOR	BCOR	BCL-6 corepressor OS=Homo sapiens OX=9606 GN=BCOR PE=1 SV=1	17	6.3789	6.06738	6.10204	5.96736	6.19088	9.04919	8.3984	8.6285	8.40505	8.40694	0	-0.339272	-0.143829	-0.232603	-0.454225	Nonspecific
O15511	ARPC5_HUMAN	ARPC5	ARPC5	Actin-related protein 2/3 complex subunit 5 OS=Homo sapiens OX=9606 GN=ARPC5 PE=1 SV=3	3	5.25676	4.99607	4.78039	4.83383	5.09904	3.47498	2.27426	2.6852	2.53612	2.57119	0	-0.940026	-0.313413	-0.515937	-0.746073	Large Protein Complex
Q9BPX5	ARP5L_HUMAN	ARPC5L	ARPC5L	Actin-related protein 2/3 complex subunit 5-like protein OS=Homo sapiens OX=9606 GN=ARPC5L PE=1 SV=1	4	6.23864	5.92163	5.88098	5.68523	5.96663	4.3596	3.59346	5.09571	4.75445	5.06919	0	-0.449122	1.09377	0.948272	0.981603	Large Protein Complex
Q08AD1	CAMP2_HUMAN	CAMSAP2	CAMSAP2	Calmodulin-regulated spectrin-associated protein 2 OS=Homo sapiens OX=9606 GN=CAMSAP2 PE=1 SV=3	4	5.97286	5.38522	5.66082	5.43186	5.6504	7.01258	7.15825	7.56752	7.06624	6.91781	0	0.733305	0.86698	0.594666	0.227694	Large Protein Complex
P49790	NU153_HUMAN	NUP153	NUP153	Nuclear pore complex protein Nup153 OS=Homo sapiens OX=9606 GN=NUP153 PE=1 SV=2	12	7.47664	7.28617	7.46911	7.25125	7.41375	7.05251	7.03938	8.20856	7.27152	7.75065	0	0.177337	1.16357	0.444401	0.761028	Nonspecific
P57737	CORO7_HUMAN	CORO7	CORO7	Coronin-7 OS=Homo sapiens OX=9606 GN=CORO7 PE=1 SV=2	6	7.54314	7.36374	7.13083	7.06738	7.44528	6.20701	6.00778	6.35383	6.83312	6.30135	0	-0.0198384	0.559131	1.10186	0.192198	Nonspecific
O43175	SERA_HUMAN	PHGDH	PHGDH	D-3-phosphoglycerate dehydrogenase OS=Homo sapiens OX=9606 GN=PHGDH PE=1 SV=4	23	9.34805	8.85135	8.96629	8.62816	9.09182	7.93525	8.04595	8.44652	7.61984	7.87572	0	0.60739	0.893025	0.404478	0.196695	Large Protein Complex
P11498	PYC_HUMAN	PC	PC	Pyruvate carboxylase, mitochondrial OS=Homo sapiens OX=9606 GN=PC PE=1 SV=2	4	6.6212	6.29206	6.45492	6.49095	6.48059	6.09743	6.35646	6.10174	6.86173	6.50517	0	0.588172	0.170595	0.89456	0.548353	Mitochondrion
O00311	CDC7_HUMAN	CDC7	CDC7	Cell division cycle 7-related protein kinase OS=Homo sapiens OX=9606 GN=CDC7 PE=1 SV=1	5	4.59503	3.9158	4.60764	4.14891	4.43653	6.13835	5.96127	6.46308	5.75665	6.20373	0	0.502156	0.312115	0.0644232	0.223871	Large Protein Complex
Q99959	PKP2_HUMAN	PKP2	PKP2	Plakophilin-2 OS=Homo sapiens OX=9606 GN=PKP2 PE=1 SV=2	3	3.41711	2.89424	3.52522	3.36916	3.40443	3.96796	4.88573	4.9898	5.19056	4.47853	0	1.44064	0.913733	1.27054	0.523254	Plasma membrane
Q8IVL6	P3H3_HUMAN	P3H3	P3H3	Prolyl 3-hydroxylase 3 OS=Homo sapiens OX=9606 GN=P3H3 PE=1 SV=1	3	4.87752	4.94127	5.1645	4.66313	5.18779	3.98782	4.32988	4.86384	4.8039	4.20794	0	0.278309	0.589046	1.03047	-0.0901455	Nonspecific
O75167	PHAR2_HUMAN	PHACTR2	PHACTR2	Phosphatase and actin regulator 2 OS=Homo sapiens OX=9606 GN=PHACTR2 PE=1 SV=2	1	2.59303	3.60925	3.35627	3.0845	3.25979	3.82214	3.31095	3.93058	4.17846	3.85099	0	-1.52741	-0.654804	-0.135152	-0.637911	Nonspecific
Q9UQN3	CHM2B_HUMAN	CHMP2B	CHMP2B	Charged multivesicular body protein 2b OS=Homo sapiens OX=9606 GN=CHMP2B PE=1 SV=1	4	5.91025	5.70701	5.59898	5.52673	5.97977	7.86216	7.35126	8.24037	8.42046	8.08183	0	-0.307655	0.689475	0.941818	0.150151	Nonspecific
Q10469	MGAT2_HUMAN	MGAT2	MGAT2	Alpha-1,6-mannosyl-glycoprotein 2-beta-N-acetylglucosaminyltransferase OS=Homo sapiens OX=9606 GN=MGAT2 PE=1 SV=1	2	4.38145	4.46422	4.41946	3.71265	4.30444	3.65895	3.05054	4.25911	3.69942	3.40776	0	-0.69119	0.562137	0.709263	-0.174182	Nonspecific
Q8N5M4	TTC9C_HUMAN	TTC9C	TTC9C	Tetratricopeptide repeat protein 9C OS=Homo sapiens OX=9606 GN=TTC9C PE=1 SV=1	4	5.21289	5.1876	5.06023	5.13908	5.19098	5.47401	5.10911	5.67901	5.65675	5.54834	0	-0.339615	0.357662	0.256548	0.0962396	Nonspecific
Q9NNW7	TRXR2_HUMAN	TXNRD2	TXNRD2	Thioredoxin reductase 2, mitochondrial OS=Homo sapiens OX=9606 GN=TXNRD2 PE=1 SV=3	6	7.50209	7.31852	7.61839	7.11222	7.25432	4.64718	4.13851	4.19765	3.2612	4.63045	0	-0.325098	-0.565824	-0.996101	0.231048	Mitochondrion
Q16881	TRXR1_HUMAN	TXNRD1	TXNRD1	Thioredoxin reductase 1, cytoplasmic OS=Homo sapiens OX=9606 GN=TXNRD1 PE=1 SV=3	12	8.95313	8.51376	8.68165	8.41916	8.76424	6.28387	5.75292	6.23087	5.85625	5.87383	0	-0.0915801	0.21848	0.106353	-0.221152	Large Protein Complex
P62424	RL7A_HUMAN	RPL7A	RPL7A	60S ribosomal protein L7a OS=Homo sapiens OX=9606 GN=RPL7A PE=1 SV=2	12	9.29309	8.99648	9.1429	8.77986	9.07792	8.72157	8.51797	9.2983	9.23199	9.17991	0	0.093004	0.72692	1.02365	0.673513	Large Protein Complex
Q6NSI4	RADX_HUMAN	RADX	RADX	RPA-related protein RADX OS=Homo sapiens OX=9606 GN=RADX PE=1 SV=2	6	6.99136	7.02011	6.96889	6.73729	6.83142	6.65403	6.84224	6.98998	6.45508	6.3471	0	0.159453	0.358422	0.0551145	-0.146989	Nonspecific
Q9UK61	TASOR_HUMAN	TASOR	TASOR	Protein TASOR OS=Homo sapiens OX=9606 GN=TASOR PE=1 SV=3	5	5.41948	5.08579	5.65806	5.0972	5.38081	4.34711	4.3983	5.95995	5.53945	5.90068	0	0.384881	1.37427	1.51463	1.59224	Nonspecific
Q86VM9	ZCH18_HUMAN	ZC3H18	ZC3H18	Zinc finger CCCH domain-containing protein 18 OS=Homo sapiens OX=9606 GN=ZC3H18 PE=1 SV=2	11	7.68455	8.70489	7.81896	7.50848	7.87192	9.15476	8.7784	8.82118	8.89685	8.84113	0	-1.3967	-0.467983	-0.0818447	-0.500998	Large Protein Complex
P30876	RPB2_HUMAN	POLR2B	POLR2B	DNA-directed RNA polymerase II subunit RPB2 OS=Homo sapiens OX=9606 GN=POLR2B PE=1 SV=1	14	7.29283	6.96555	7.26878	6.91566	7.1504	7.2159	7.142	8.06123	7.51403	7.79202	0	0.253377	0.869376	0.675289	0.718551	Large Protein Complex
Q5T3I0	GPTC4_HUMAN	GPATCH4	GPATCH4	G patch domain-containing protein 4 OS=Homo sapiens OX=9606 GN=GPATCH4 PE=1 SV=2	16	6.66475	6.32565	6.45563	6.24849	6.65114	9.48613	9.32178	9.2688	9.57705	9.03008	0	0.174752	-0.00820642	0.507192	-0.442433	Large Protein Complex
Q96DG6	CMBL_HUMAN	CMBL	CMBL	Carboxymethylenebutenolidase homolog OS=Homo sapiens OX=9606 GN=CMBL PE=1 SV=1	6	6.77724	6.31353	6.72849	6.21927	6.61012	7.95462	7.00763	7.67541	7.47026	7.38761	0	-0.483281	-0.230464	0.0736077	-0.39989	Nonspecific
Q0VDF9	HSP7E_HUMAN	HSPA14	HSPA14	Heat shock 70 kDa protein 14 OS=Homo sapiens OX=9606 GN=HSPA14 PE=1 SV=1	8	8.22952	7.70029	7.94972	7.70046	7.99094	5.85704	6.00079	6.97242	6.80952	6.22598	0	0.672972	1.39517	1.48153	0.607511	Large Protein Complex
O96019	ACL6A_HUMAN	ACTL6A	ACTL6A	Actin-like protein 6A OS=Homo sapiens OX=9606 GN=ACTL6A PE=1 SV=1	7	6.6218	6.5774	6.60324	6.63931	6.28293	6.15509	6.02726	6.36987	6.21633	6.03029	0	-0.0834383	0.233334	0.0437322	0.21407	Nonspecific
O95470	SGPL1_HUMAN	SGPL1	SGPL1	Sphingosine-1-phosphate lyase 1 OS=Homo sapiens OX=9606 GN=SGPL1 PE=1 SV=3	5	7.42879	7.24324	7.32272	7.19571	7.46359	6.14187	6.02719	6.93268	7.05041	7.04976	0	0.0708641	0.896867	1.14162	0.873085	ER
Q6UB99	ANR11_HUMAN	ANKRD11	ANKRD11	Ankyrin repeat domain-containing protein 11 OS=Homo sapiens OX=9606 GN=ANKRD11 PE=1 SV=3	3	1.7797	2.8271	2.57654	3.06634	2.34181	4.55569	4.53777	4.38042	4.50564	4.55331	0	-1.06532	-0.97212	-1.3367	-0.564495	Nonspecific
Q96KR1	ZFR_HUMAN	ZFR	ZFR	Zinc finger RNA-binding protein OS=Homo sapiens OX=9606 GN=ZFR PE=1 SV=2	24	9.24704	8.82395	8.91805	8.98072	9.07595	8.18501	7.92289	8.37443	8.35134	8.18853	0	0.160968	0.518409	0.432645	0.174613	Large Protein Complex
P51116	FXR2_HUMAN	FXR2	FXR2	Fragile X mental retardation syndrome-related protein 2 OS=Homo sapiens OX=9606 GN=FXR2 PE=1 SV=2	6	7.01376	7.00676	7.02246	6.92423	6.98737	6.40566	6.35535	6.24552	6.30211	5.91461	0	-0.0433003	-0.168837	-0.0140204	-0.464651	Large Protein Complex
P51114	FXR1_HUMAN	FXR1	FXR1	Fragile X mental retardation syndrome-related protein 1 OS=Homo sapiens OX=9606 GN=FXR1 PE=1 SV=3	17	8.05404	7.97886	7.89282	7.78677	8.03368	6.58582	6.74502	7.10235	7.30316	6.83736	0	0.23438	0.677754	0.984616	0.271909	Large Protein Complex
Q06787	FMR1_HUMAN	FMR1	FMR1	Synaptic functional regulator FMR1 OS=Homo sapiens OX=9606 GN=FMR1 PE=1 SV=1	13	7.37899	6.9817	7.45171	7.07905	7.24696	6.32434	6.39418	6.6771	6.67642	6.5934	0	0.467121	0.280043	0.652025	0.401093	Large Protein Complex
P55265	DSRAD_HUMAN	ADAR	ADAR	Double-stranded RNA-specific adenosine deaminase OS=Homo sapiens OX=9606 GN=ADAR PE=1 SV=4	20	10.7351	10.5791	10.6908	10.5295	10.7347	8.47703	8.28683	9.14789	8.75101	8.98846	0	-0.0341618	0.715208	0.47966	0.511896	Large Protein Complex
Q9HAP2	MLXIP_HUMAN	MLXIP	MLXIP	MLX-interacting protein OS=Homo sapiens OX=9606 GN=MLXIP PE=1 SV=2	1	3.97503	3.47755	3.8674	3.35414	3.65289	4.02658	4.9192	5.41652	4.54415	3.81624	0	1.3901	1.49757	1.13846	0.111809	Nonspecific
O00541	PESC_HUMAN	PES1	PES1	Pescadillo homolog OS=Homo sapiens OX=9606 GN=PES1 PE=1 SV=1	11	8.39909	8.12167	8.40896	8.07952	8.34778	6.34693	6.30894	6.427	6.38712	6.19527	0	0.239429	0.0701956	0.35975	-0.100352	Nonspecific
O75083	WDR1_HUMAN	WDR1	WDR1	WD repeat-containing protein 1 OS=Homo sapiens OX=9606 GN=WDR1 PE=1 SV=4	16	8.93259	8.78473	8.92609	8.65477	8.85421	6.0136	5.57808	6.22071	5.98216	6.10618	0	-0.287663	0.213611	0.246383	0.170963	Nonspecific
Q9HCU5	PREB_HUMAN	PREB	PREB	Prolactin regulatory element-binding protein OS=Homo sapiens OX=9606 GN=PREB PE=1 SV=2	4	6.80193	6.88837	6.83913	6.7433	6.80889	6.89776	6.64438	7.50586	7.36503	7.41448	0	-0.339816	0.570905	0.525902	0.509769	ER
P50990	TCPQ_HUMAN	CCT8	CCT8	T-complex protein 1 subunit theta OS=Homo sapiens OX=9606 GN=CCT8 PE=1 SV=4	28	9.09694	8.8802	9.13558	8.84811	9.03952	10.3693	10.1333	10.6825	10.048	10.3547	0	-0.0191866	0.274616	-0.0724495	0.0428201	Large Protein Complex
O95905	ECD_HUMAN	ECD	ECD	Protein ecdysoneless homolog OS=Homo sapiens OX=9606 GN=ECD PE=1 SV=1	3	6.41885	6.05929	6.51993	5.91603	6.21563	8.15033	7.96551	8.27688	7.87066	7.81618	0	0.174754	0.0254745	0.223162	-0.130924	Nonspecific
P13073	COX41_HUMAN	COX4I1	COX4I1	Cytochrome c oxidase subunit 4 isoform 1, mitochondrial OS=Homo sapiens OX=9606 GN=COX4I1 PE=1 SV=1	6	8.82325	8.56138	8.89707	8.42617	8.77314	7.35813	7.0743	7.34403	7.34844	7.93726	0	-0.0219645	-0.0879275	0.38738	0.629234	Mitochondrion
Q9NVF7	FBX28_HUMAN	FBXO28	FBXO28	F-box only protein 28 OS=Homo sapiens OX=9606 GN=FBXO28 PE=1 SV=1	2	4.26355	4.3623	4.36771	3.92799	4.33112	3.19453	4.27061	4.65181	4.3528	4.15895	0	0.977325	1.35312	1.49382	0.896842	Nonspecific
O15382	BCAT2_HUMAN	BCAT2	BCAT2	Branched-chain-amino-acid aminotransferase, mitochondrial OS=Homo sapiens OX=9606 GN=BCAT2 PE=1 SV=2	5	7.42709	7.25892	7.5588	7.25339	7.4203	5.23829	4.72459	4.78357	4.97056	5.46982	0	-0.345534	-0.586431	-0.0940296	0.238327	Mitochondrion
Q9UNE7	CHIP_HUMAN	STUB1	STUB1	E3 ubiquitin-protein ligase CHIP OS=Homo sapiens OX=9606 GN=STUB1 PE=1 SV=2	13	8.50849	8.14123	8.34386	8.04221	8.33655	8.38081	8.17312	8.75795	7.90428	8.69209	0	0.159569	0.541775	-0.0102425	0.483222	Endosome
Q9BXS5	AP1M1_HUMAN	AP1M1	AP1M1	AP-1 complex subunit mu-1 OS=Homo sapiens OX=9606 GN=AP1M1 PE=1 SV=3	13	7.74573	7.16018	7.3971	7.35572	7.55766	7.46647	7.19536	8.15231	9.73224	8.76337	0	0.314436	1.03447	2.65579	1.48497	Large Protein Complex
Q92973	TNPO1_HUMAN	TNPO1	TNPO1	Transportin-1 OS=Homo sapiens OX=9606 GN=TNPO1 PE=1 SV=2	16	7.93482	7.59874	7.59368	7.70474	7.77442	6.22326	7.35214	8.89482	7.11773	6.67704	0	1.46496	3.01269	1.12454	0.614184	Large Protein Complex
O14787	TNPO2_HUMAN	TNPO2	TNPO2	Transportin-2 OS=Homo sapiens OX=9606 GN=TNPO2 PE=1 SV=3	2	3.58744	3.71036	3.5953	2.93195	3.76518	3.51992	4.03938	5.62442	3.90869	3.81772	0	0.396533	2.09664	1.04426	0.120048	Nonspecific
Q9NVM9	INT13_HUMAN	INTS13	INTS13	Integrator complex subunit 13 OS=Homo sapiens OX=9606 GN=INTS13 PE=1 SV=2	11	7.64654	7.46813	7.7043	7.20814	7.53144	8.05293	8.048	8.1714	8.18507	8.19309	0	0.173487	0.0607098	0.570555	0.255268	Large Protein Complex
P30520	PURA2_HUMAN	ADSS	ADSS2	Adenylosuccinate synthetase isozyme 2 OS=Homo sapiens OX=9606 GN=ADSS PE=1 SV=3	12	7.61957	7.39436	7.54259	7.2576	7.34748	5.47843	5.26944	5.42606	4.73671	4.61032	0	0.0162208	0.0246089	-0.379752	-0.596024	Nonspecific
P62266	RS23_HUMAN	RPS23	RPS23	40S ribosomal protein S23 OS=Homo sapiens OX=9606 GN=RPS23 PE=1 SV=3	4	7.94898	8.01085	8.13491	7.66597	8.027	7.94682	7.93777	7.83305	7.59603	7.47098	0	-0.0709229	-0.299703	-0.0677866	-0.553867	Large Protein Complex
Q96AJ9	VTI1A_HUMAN	VTI1A	VTI1A	Vesicle transport through interaction with t-SNAREs homolog 1A OS=Homo sapiens OX=9606 GN=VTI1A PE=1 SV=2	2	4.89636	5.00354	4.86143	4.42037	4.81708	5.5651	5.75358	6.10062	8.63691	8.14065	0	0.0812947	0.570458	3.5478	2.65483	Nonspecific
P98175	RBM10_HUMAN	RBM10	RBM10	RNA-binding protein 10 OS=Homo sapiens OX=9606 GN=RBM10 PE=1 SV=3	11	7.42438	7.13494	7.33716	6.84024	7.26189	7.98456	7.72683	7.91067	8.10153	7.87134	0	0.0317211	0.0133382	0.701127	0.04928	Large Protein Complex
P52756	RBM5_HUMAN	RBM5	RBM5	RNA-binding protein 5 OS=Homo sapiens OX=9606 GN=RBM5 PE=1 SV=2	5	4.55345	4.50571	4.26999	4.27606	4.31239	5.38422	5.24459	5.7189	5.60389	5.34342	0	-0.0918902	0.618141	0.497056	0.200259	Nonspecific
Q13310	PABP4_HUMAN	PABPC4	PABPC4	Polyadenylate-binding protein 4 OS=Homo sapiens OX=9606 GN=PABPC4 PE=1 SV=1	18	8.8966	8.60968	8.87597	8.57177	8.78568	8.29336	8.42267	8.8407	8.83047	8.47752	0	0.416235	0.567971	0.861948	0.295076	Large Protein Complex
P11940	PABP1_HUMAN	PABPC1	PABPC1	Polyadenylate-binding protein 1 OS=Homo sapiens OX=9606 GN=PABPC1 PE=1 SV=2	24	9.11529	8.74043	9.05157	8.82042	8.90993	8.56486	8.73539	8.99707	9.1435	8.61755	0	0.545384	0.495925	0.873505	0.258049	Large Protein Complex
P50995	ANX11_HUMAN	ANXA11	ANXA11	Annexin A11 OS=Homo sapiens OX=9606 GN=ANXA11 PE=1 SV=1	7	6.55399	6.22987	6.34161	6.1397	6.37415	6.44457	6.45317	6.7239	7.17505	6.43268	0	0.332725	0.491711	1.14477	0.167952	Nonspecific
Q99848	EBP2_HUMAN	EBNA1BP2	EBNA1BP2	Probable rRNA-processing protein EBP2 OS=Homo sapiens OX=9606 GN=EBNA1BP2 PE=1 SV=2	13	8.95097	8.57959	8.78203	8.74843	8.84227	6.38966	6.40633	6.72642	6.52618	6.39532	0	0.388053	0.505699	0.339057	0.114356	Large Protein Complex
Q8TB05	UBAD1_HUMAN	UBALD1	UBALD1	UBA-like domain-containing protein 1 OS=Homo sapiens OX=9606 GN=UBALD1 PE=2 SV=1	3	2.39102	-7.58239	2.48761	1.14962	2.92858	5.60688	5.72336	5.86405	6.01886	5.81082	0	10.0899	0.16058	1.65338	-0.333616	Nonspecific
P62308	RUXG_HUMAN	SNRPG	SNRPG	Small nuclear ribonucleoprotein G OS=Homo sapiens OX=9606 GN=SNRPG PE=1 SV=1	3	7.12314	6.69915	7.0526	6.66386	6.92358	6.38835	6.21932	6.06666	6.44655	6.20051	0	0.254963	-0.251144	0.517481	0.0117254	Large Protein Complex
Q66GS9	CP135_HUMAN	CEP135	CEP135	Centrosomal protein of 135 kDa OS=Homo sapiens OX=9606 GN=CEP135 PE=1 SV=2	4	5.82375	5.61233	5.9195	5.60965	5.92057	6.34749	6.38488	6.41432	6.54073	6.54303	0	0.248814	-0.0289072	0.40735	0.0987329	Nonspecific
Q9BQ61	TRIR_HUMAN	TRIR	TRIR	Telomerase RNA component interacting RNase OS=Homo sapiens OX=9606 GN=TRIR PE=1 SV=1	5	7.29326	6.89432	6.9219	6.93819	7.03519	7.73247	7.18413	7.89274	7.95695	7.70926	0	-0.149395	0.531631	0.579548	0.234862	Large Protein Complex
O00461	GOLI4_HUMAN	GOLIM4	GOLIM4	Golgi integral membrane protein 4 OS=Homo sapiens OX=9606 GN=GOLIM4 PE=1 SV=1	7	5.81676	5.43932	5.26751	5.18563	5.5954	6.88378	6.26655	6.17921	7.05467	7.22102	0	-0.239786	-0.155318	0.802025	0.558593	Golgi
O00161	SNP23_HUMAN	SNAP23	SNAP23	Synaptosomal-associated protein 23 OS=Homo sapiens OX=9606 GN=SNAP23 PE=1 SV=1	1	4.55832	3.57018	4.02636	3.80411	4.34175	3.8821	3.16862	4.37093	4.38329	4.02005	0	0.274651	1.02079	1.2554	0.354509	Plasma membrane
O00743	PPP6_HUMAN	PPP6C	PPP6C	Serine/threonine-protein phosphatase 6 catalytic subunit OS=Homo sapiens OX=9606 GN=PPP6C PE=1 SV=1	10	8.47565	8.03441	8.27825	7.80962	8.20477	7.96612	7.82335	8.46939	8.32113	8.2128	0	0.298468	0.700672	1.02104	0.517559	Large Protein Complex
P62136	PP1A_HUMAN	PPP1CA	PPP1CA	Serine/threonine-protein phosphatase PP1-alpha catalytic subunit OS=Homo sapiens OX=9606 GN=PPP1CA PE=1 SV=1	14	8.9986	8.82531	8.91225	8.77125	8.90752	7.18006	6.90077	7.32424	7.14798	7.12209	0	-0.106004	0.230527	0.195268	0.033115	Large Protein Complex
P36873	PP1G_HUMAN	PPP1CC	PPP1CC	Serine/threonine-protein phosphatase PP1-gamma catalytic subunit OS=Homo sapiens OX=9606 GN=PPP1CC PE=1 SV=1	3	6.21177	5.94161	5.78896	5.86232	5.95293	3.95588	3.36503	4.51699	4.12753	4.66912	0	-0.320682	0.983913	0.521109	0.972079	Large Protein Complex
Q0IIM8	TBC8B_HUMAN	TBC1D8B	TBC1D8B	TBC1 domain family member 8B OS=Homo sapiens OX=9606 GN=TBC1D8B PE=1 SV=2	3	4.14493	4.60339	4.63384	4.09199	4.10075	4.93442	5.22398	6.66696	5.29845	4.56114	0	-0.168907	1.24362	0.416963	-0.329103	Nonspecific
Q02543	RL18A_HUMAN	RPL18A	RPL18A	60S ribosomal protein L18a OS=Homo sapiens OX=9606 GN=RPL18A PE=1 SV=2	12	9.41001	9.26908	9.55715	9.20658	9.37858	8.41689	8.14165	8.58405	8.27504	8.12712	0	-0.134315	0.0200271	0.0615798	-0.258339	Large Protein Complex
Q8NFG4	FLCN_HUMAN	FLCN	FLCN	Folliculin OS=Homo sapiens OX=9606 GN=FLCN PE=1 SV=1	1	3.77847	3.22862	3.35344	3.32287	3.46116	4.37593	4.38038	4.61003	4.33062	4.09068	0	0.554294	0.659133	0.4103	0.0320646	Nonspecific
Q7Z3C6	ATG9A_HUMAN	ATG9A	ATG9A	Autophagy-related protein 9A OS=Homo sapiens OX=9606 GN=ATG9A PE=1 SV=3	9	4.92022	5.11949	5.64315	5.4008	5.18123	5.18941	7.57467	8.04562	9.32741	8.42099	0	2.18599	2.13328	3.65743	2.97057	Nonspecific
Q9UH92	MLX_HUMAN	MLX	MLX	Max-like protein X OS=Homo sapiens OX=9606 GN=MLX PE=1 SV=2	3	4.10045	3.94691	3.77404	3.35514	3.82224	4.7592	5.45338	6.62529	5.42886	5.38641	0	0.847717	2.1925	1.41497	0.905416	Nonspecific
Q16851	UGPA_HUMAN	UGP2	UGP2	UTP--glucose-1-phosphate uridylyltransferase OS=Homo sapiens OX=9606 GN=UGP2 PE=1 SV=5	8	7.90406	7.83192	8.09137	7.6683	8.03165	5.92465	6.21236	6.54603	6.36158	6.17823	0	0.359859	0.434071	0.672696	0.125993	Large Protein Complex
Q8N9N7	LRC57_HUMAN	LRRC57	LRRC57	Leucine-rich repeat-containing protein 57 OS=Homo sapiens OX=9606 GN=LRRC57 PE=1 SV=1	4	6.40064	5.82711	6.19661	5.66449	6.13744	6.83093	6.50215	7.6786	7.01052	6.88675	0	0.244759	1.05171	0.915743	0.319018	Plasma membrane
P35221	CTNA1_HUMAN	CTNNA1	CTNNA1	Catenin alpha-1 OS=Homo sapiens OX=9606 GN=CTNNA1 PE=1 SV=1	14	8.20642	7.92709	8.09735	7.83698	7.97152	7.17657	7.02475	8.04391	7.67747	7.814	0	0.127513	0.976412	0.870333	0.87233	Large Protein Complex
Q86UP2	KTN1_HUMAN	KTN1	KTN1	Kinectin OS=Homo sapiens OX=9606 GN=KTN1 PE=1 SV=1	30	9.87378	9.84067	9.92227	9.92535	9.89617	9.4208	9.16102	10.0252	9.74721	10.2154	0	-0.226659	0.555926	0.274851	0.772184	ER
Q92990	GLMN_HUMAN	GLMN	GLMN	Glomulin OS=Homo sapiens OX=9606 GN=GLMN PE=1 SV=2	8	6.90768	6.41948	6.79119	6.4702	6.61788	5.35828	6.69039	8.20316	6.08951	6.25842	0	1.82032	2.96138	1.16872	1.18995	Nonspecific
O95644	NFAC1_HUMAN	NFATC1	NFATC1	Nuclear factor of activated T-cells, cytoplasmic 1 OS=Homo sapiens OX=9606 GN=NFATC1 PE=1 SV=3	2	1.73926	2.9471	2.31495	2.1443	2.92521	5.02292	4.58388	4.90627	4.77626	4.58965	0	-1.64689	-0.692346	-0.651709	-1.61922	Nonspecific
Q15475	SIX1_HUMAN	SIX1	SIX1	Homeobox protein SIX1 OS=Homo sapiens OX=9606 GN=SIX1 PE=1 SV=1	3	4.28776	4.62962	3.84292	4.19339	4.29696	7.28362	6.5289	7.43772	7.12035	7.20761	0	-1.09657	0.598944	-0.0688972	-0.0852099	Nonspecific
P10155	RO60_HUMAN	RO60	RO60	60 kDa SS-A/Ro ribonucleoprotein OS=Homo sapiens OX=9606 GN=RO60 PE=1 SV=2	10	8.45557	8.17864	8.27705	8.05672	8.38037	5.90104	6.00286	6.42796	5.90586	6.13123	0	0.378754	0.705448	0.40368	0.305393	Nonspecific
P43034	LIS1_HUMAN	PAFAH1B1	PAFAH1B1	Platelet-activating factor acetylhydrolase IB subunit alpha OS=Homo sapiens OX=9606 GN=PAFAH1B1 PE=1 SV=2	10	8.5758	8.39653	8.43529	8.22232	8.43657	6.55154	6.89112	7.38228	7.56544	6.82534	0	0.518836	0.971244	1.36738	0.413027	Nonspecific
Q9BS26	ERP44_HUMAN	ERP44	ERP44	Endoplasmic reticulum resident protein 44 OS=Homo sapiens OX=9606 GN=ERP44 PE=1 SV=1	6	7.82664	7.52163	7.91812	7.58306	7.82481	6.11254	6.90342	7.67484	8.34443	6.64115	0	1.09589	1.47082	2.47548	0.530443	Ergic/cisGolgi
O43716	GATC_HUMAN	GATC	GATC	Glutamyl-tRNA(Gln) amidotransferase subunit C, mitochondrial OS=Homo sapiens OX=9606 GN=GATC PE=1 SV=1	4	5.90058	6.17029	6.09857	6.06349	6.06629	4.51683	4.1235	4.16643	4.48992	4.80703	0	-0.663041	-0.548397	-0.189829	0.124481	Nonspecific
Q96M27	PRRC1_HUMAN	PRRC1	PRRC1	Protein PRRC1 OS=Homo sapiens OX=9606 GN=PRRC1 PE=1 SV=1	5	6.73835	6.51781	6.51191	6.20944	6.44995	7.86418	7.79241	8.62993	8.3444	8.20136	0	0.148761	0.992192	1.00913	0.625583	Large Protein Complex
O95861	BPNT1_HUMAN	BPNT1	BPNT1	3'(2'),5'-bisphosphate nucleotidase 1 OS=Homo sapiens OX=9606 GN=BPNT1 PE=1 SV=1	5	6.93371	7.04496	7.00623	7.02338	6.98056	6.41568	6.31955	6.53685	6.50937	6.43034	0	-0.207381	0.048648	0.00402394	-0.0321902	Nonspecific
Q96EQ0	SGTB_HUMAN	SGTB	SGTB	Small glutamine-rich tetratricopeptide repeat-containing protein beta OS=Homo sapiens OX=9606 GN=SGTB PE=1 SV=1	6	6.30667	5.80045	6.14014	5.9146	6.09281	6.41379	9.22491	11.7855	7.54581	5.84117	0	3.31733	5.53826	1.5241	-0.358754	Nonspecific
P55072	TERA_HUMAN	VCP	VCP	Transitional endoplasmic reticulum ATPase OS=Homo sapiens OX=9606 GN=VCP PE=1 SV=4	20	9.36695	9.06417	9.26036	8.89733	9.17739	9.04147	8.8694	9.60736	9.02749	9.31916	0	0.130712	0.672491	0.455649	0.467249	Nonspecific
O75449	KTNA1_HUMAN	KATNA1	KATNA1	Katanin p60 ATPase-containing subunit A1 OS=Homo sapiens OX=9606 GN=KATNA1 PE=1 SV=1	4	5.80771	5.79799	5.80248	5.36832	5.80673	6.31846	6.12572	6.09002	5.99977	5.32248	0	-0.183023	-0.223203	0.120693	-0.994998	Large Protein Complex
P17301	ITA2_HUMAN	ITGA2	ITGA2	Integrin alpha-2 OS=Homo sapiens OX=9606 GN=ITGA2 PE=1 SV=1	2	4.62408	4.21576	4.25938	4.21083	4.46717	3.74527	2.11354	4.11208	3.91972	4.43536	0	-1.22342	0.731513	0.587704	0.846995	Plasma membrane
Q02241	KIF23_HUMAN	KIF23	KIF23	Kinesin-like protein KIF23 OS=Homo sapiens OX=9606 GN=KIF23 PE=1 SV=3	7	6.94658	6.54881	6.99416	6.98449	6.91793	7.52362	7.37986	7.51886	7.42871	7.33746	0	0.254014	-0.0523414	-0.132813	-0.15751	Nonspecific
O43765	SGTA_HUMAN	SGTA	SGTA	Small glutamine-rich tetratricopeptide repeat-containing protein alpha OS=Homo sapiens OX=9606 GN=SGTA PE=1 SV=1	9	5.62276	5.21889	5.32373	5.16819	5.6224	3.56415	8.81135	11.6416	8.2505	4.33094	0	5.65108	8.37651	5.14093	0.767152	Nonspecific
P62191	PRS4_HUMAN	PSMC1	PSMC1	26S proteasome regulatory subunit 4 OS=Homo sapiens OX=9606 GN=PSMC1 PE=1 SV=1	13	8.39954	8.143	8.25642	8.101	8.24785	8.49031	8.0393	8.78698	8.47427	8.19657	0	-0.194466	0.439803	0.282513	-0.142042	Large Protein Complex
Q8NB90	AFG2H_HUMAN	SPATA5	SPATA5	ATPase family protein 2 homolog OS=Homo sapiens OX=9606 GN=SPATA5 PE=1 SV=3	9	7.84722	7.62713	7.73457	7.51241	7.71977	6.88387	7.2156	7.45376	7.12758	7.12421	0	0.551823	0.682544	0.578528	0.367797	Nonspecific
P62195	PRS8_HUMAN	PSMC5	PSMC5	26S proteasome regulatory subunit 8 OS=Homo sapiens OX=9606 GN=PSMC5 PE=1 SV=1	15	7.54123	7.26615	7.42668	7.16397	7.4906	7.14769	6.64812	7.32976	7.28697	6.82202	0	-0.224494	0.296611	0.516537	-0.275051	Large Protein Complex
Q9P2R3	ANFY1_HUMAN	ANKFY1	ANKFY1	Rabankyrin-5 OS=Homo sapiens OX=9606 GN=ANKFY1 PE=1 SV=2	20	7.36714	7.49689	7.33339	6.96331	7.25645	9.04148	7.14677	9.57393	9.07717	10.0743	0	-2.02446	0.566203	0.439527	1.14347	Endosome
P27361	MK03_HUMAN	MAPK3	MAPK3	Mitogen-activated protein kinase 3 OS=Homo sapiens OX=9606 GN=MAPK3 PE=1 SV=4	10	7.31413	7.00794	7.23597	6.72391	7.17048	5.45774	5.44083	6.00317	5.87186	5.58334	0	0.289281	0.623592	1.00433	0.269253	Large Protein Complex
P28482	MK01_HUMAN	MAPK1	MAPK1	Mitogen-activated protein kinase 1 OS=Homo sapiens OX=9606 GN=MAPK1 PE=1 SV=3	4	7.94841	7.6662	7.8259	7.40802	7.71035	6.01546	6.16356	6.02085	6.02522	5.8151	0	0.430308	0.127893	0.550142	0.0376958	Large Protein Complex
Q9Y2U5	M3K2_HUMAN	MAP3K2	MAP3K2	Mitogen-activated protein kinase kinase kinase 2 OS=Homo sapiens OX=9606 GN=MAP3K2 PE=1 SV=2	2	6.05879	5.89836	5.99115	5.60886	5.95033	6.30574	6.24507	7.31067	6.63416	6.4816	0	0.099763	1.07257	0.778357	0.284328	Nonspecific
P50502	F10A1_HUMAN	ST13	ST13	Hsc70-interacting protein OS=Homo sapiens OX=9606 GN=ST13 PE=1 SV=2	17	8.56271	8.39113	8.41577	8.2331	8.51538	9.30411	9.35189	11.1298	9.20268	8.86415	0	0.219364	1.97267	0.228178	-0.392634	Large Protein Complex
Q16822	PCKGM_HUMAN	PCK2	PCK2	Phosphoenolpyruvate carboxykinase [GTP], mitochondrial OS=Homo sapiens OX=9606 GN=PCK2 PE=1 SV=4	3	7.56155	6.06625	6.19613	6.20797	7.12844	4.84652	3.71109	2.3247	2.76678	5.21522	0	0.359857	-1.15641	-0.726159	0.801803	Mitochondrion
O75879	GATB_HUMAN	GATB	GATB	Glutamyl-tRNA(Gln) amidotransferase subunit B, mitochondrial OS=Homo sapiens OX=9606 GN=GATB PE=1 SV=1	4	6.23993	6.15943	6.28206	6.22182	6.23096	3.88428	4.1156	3.20456	3.60523	4.24579	0	0.311833	-0.721839	-0.260929	0.370495	Nonspecific
Q96CP2	FWCH2_HUMAN	FLYWCH2	FLYWCH2	FLYWCH family member 2 OS=Homo sapiens OX=9606 GN=FLYWCH2 PE=1 SV=1	5	2.8745	1.02073	2.39399	2.21714	3.41324	5.57854	5.20206	5.09822	5.53159	5.45967	0	1.47729	0.000183452	0.610412	-0.657616	Large Protein Complex
Q9H6T3	RPAP3_HUMAN	RPAP3	RPAP3	RNA polymerase II-associated protein 3 OS=Homo sapiens OX=9606 GN=RPAP3 PE=1 SV=2	11	7.14127	7.05062	7.25375	6.68572	6.99707	7.77616	7.60549	8.23467	8.09433	7.94867	0	-0.0800218	0.346029	0.773723	0.316711	Large Protein Complex
Q8N6M0	OTU6B_HUMAN	OTUD6B	OTUD6B	Deubiquitinase OTUD6B OS=Homo sapiens OX=9606 GN=OTUD6B PE=1 SV=1	2	3.77166	3.47756	4.08739	3.80842	4.37467	2.63159	3.30867	3.51723	3.78943	3.47224	0	0.971177	0.569912	1.12108	0.237643	Large Protein Complex
Q9Y2L1	RRP44_HUMAN	DIS3	DIS3	Exosome complex exonuclease RRP44 OS=Homo sapiens OX=9606 GN=DIS3 PE=1 SV=2	11	8.44362	8.58687	8.4847	8.41485	8.39091	6.81402	6.82706	7.46032	7.13512	7.12385	0	-0.130215	0.605217	0.349864	0.362534	Large Protein Complex
P51532	SMCA4_HUMAN	SMARCA4	SMARCA4	Transcription activator BRG1 OS=Homo sapiens OX=9606 GN=SMARCA4 PE=1 SV=2	21	8.6041	8.15947	8.47015	8.08221	8.50654	8.52086	8.32388	8.79713	8.78685	8.23954	0	0.247658	0.410229	0.787881	-0.183758	Nonspecific
P51531	SMCA2_HUMAN	SMARCA2	SMARCA2	Probable global transcription activator SNF2L2 OS=Homo sapiens OX=9606 GN=SMARCA2 PE=1 SV=2	1	4.03866	4.04726	4.18396	3.94183	4.46064	4.73639	4.49777	4.4793	4.29908	4.12107	0	-0.247232	-0.402399	-0.340484	-1.03732	Nonspecific
Q9BXW9	FACD2_HUMAN	FANCD2	FANCD2	Fanconi anemia group D2 protein OS=Homo sapiens OX=9606 GN=FANCD2 PE=1 SV=2	20	8.32881	7.88424	7.97331	7.71552	8.10645	6.92509	8.82083	10.5351	7.6892	7.28583	0	2.34031	3.96549	1.3774	0.583094	Nonspecific
Q4G0J3	LARP7_HUMAN	LARP7	LARP7	La-related protein 7 OS=Homo sapiens OX=9606 GN=LARP7 PE=1 SV=1	14	6.70721	6.50147	6.62488	6.45339	6.82013	8.67921	8.18007	8.87776	8.88415	8.56717	0	-0.293407	0.280877	0.458755	-0.224968	Large Protein Complex
Q32P41	TRM5_HUMAN	TRMT5	TRMT5	tRNA (guanine(37)-N1)-methyltransferase OS=Homo sapiens OX=9606 GN=TRMT5 PE=1 SV=2	5	7.21148	6.98891	6.99293	6.96137	7.23473	4.05121	4.07265	4.81388	4.34023	4.96608	0	0.244007	0.981224	0.539139	0.891626	Nonspecific
Q16222	UAP1_HUMAN	UAP1	UAP1	UDP-N-acetylhexosamine pyrophosphorylase OS=Homo sapiens OX=9606 GN=UAP1 PE=1 SV=3	13	8.16075	8.01867	8.37593	7.87722	8.36282	5.07812	5.59119	5.77914	5.33124	5.61528	0	0.655149	0.485835	0.536651	0.335085	Nonspecific
Q9BXJ9	NAA15_HUMAN	NAA15	NAA15	N-alpha-acetyltransferase 15, NatA auxiliary subunit OS=Homo sapiens OX=9606 GN=NAA15 PE=1 SV=1	18	10.3132	10.0905	10.2316	9.9784	10.2212	8.07318	7.69514	8.34392	7.84767	7.8723	0	-0.155408	0.352313	0.109259	-0.108869	Large Protein Complex
Q6N069	NAA16_HUMAN	NAA16	NAA16	N-alpha-acetyltransferase 16, NatA auxiliary subunit OS=Homo sapiens OX=9606 GN=NAA16 PE=1 SV=2	1	4.13526	4.17801	4.20872	3.74261	4.13904	4.03734	4.05075	3.95866	3.66422	3.80191	0	-0.0293418	-0.152146	0.0195287	-0.239204	Large Protein Complex
P30419	NMT1_HUMAN	NMT1	NMT1	Glycylpeptide N-tetradecanoyltransferase 1 OS=Homo sapiens OX=9606 GN=NMT1 PE=1 SV=2	10	8.06153	7.69856	7.81913	7.57296	7.88629	6.3639	6.09423	6.61595	6.68479	6.237	0	0.0933042	0.494449	0.809466	0.0483449	Large Protein Complex
O14910	LIN7A_HUMAN	LIN7A	LIN7A	Protein lin-7 homolog A OS=Homo sapiens OX=9606 GN=LIN7A PE=1 SV=2	2	6.98067	6.79106	6.97634	6.63758	6.90351	6.7409	6.25391	6.7314	6.58457	6.72623	0	-0.29738	-0.00517567	0.186746	0.062488	Nonspecific
Q9NUP9	LIN7C_HUMAN	LIN7C	LIN7C	Protein lin-7 homolog C OS=Homo sapiens OX=9606 GN=LIN7C PE=1 SV=1	3	5.71993	5.08658	5.28947	5.18105	5.29168	4.3242	3.69418	4.47345	5.00353	4.69879	0	0.0033208	0.579703	1.21821	0.802831	Plasma membrane
O76094	SRP72_HUMAN	SRP72	SRP72	Signal recognition particle subunit SRP72 OS=Homo sapiens OX=9606 GN=SRP72 PE=1 SV=3	16	8.78773	8.37319	8.58624	8.32621	8.55898	8.96308	8.83062	9.5683	9.49629	9.41559	0	0.282076	0.806714	0.994726	0.681266	Nonspecific
Q5T5C0	STXB5_HUMAN	STXBP5	STXBP5	Syntaxin-binding protein 5 OS=Homo sapiens OX=9606 GN=STXBP5 PE=1 SV=1	2	4.40704	4.2652	4.4747	4.19341	4.07065	5.81353	5.84225	5.66476	5.92063	5.88048	0	0.170563	-0.216429	0.320728	0.403338	Nonspecific
Q96BN8	OTUL_HUMAN	OTULIN	OTULIN	Ubiquitin thioesterase otulin OS=Homo sapiens OX=9606 GN=OTULIN PE=1 SV=3	5	6.53638	6.34587	6.39858	5.98864	6.20847	5.04289	5.1931	6.35804	5.10099	5.58291	0	0.340719	1.45296	0.60585	0.867936	Nonspecific
Q7Z4H7	HAUS6_HUMAN	HAUS6	HAUS6	HAUS augmin-like complex subunit 6 OS=Homo sapiens OX=9606 GN=HAUS6 PE=1 SV=2	6	3.80847	4.03218	4.23812	3.79844	3.82669	5.08988	5.15044	6.13659	4.95828	5.28294	0	-0.163146	0.61706	-0.121576	0.174842	Large Protein Complex
P48637	GSHB_HUMAN	GSS	GSS	Glutathione synthetase OS=Homo sapiens OX=9606 GN=GSS PE=1 SV=1	6	6.01618	5.93602	6.03506	5.5122	6.07171	4.52152	3.99244	3.66578	3.17775	4.2675	0	-0.448923	-0.874624	-0.839798	-0.309555	Nonspecific
Q15435	PP1R7_HUMAN	PPP1R7	PPP1R7	Protein phosphatase 1 regulatory subunit 7 OS=Homo sapiens OX=9606 GN=PPP1R7 PE=1 SV=1	5	5.12447	4.64993	4.97309	4.22588	5.00724	3.44221	3.64275	4.00379	3.80326	1.66877	0	0.675081	0.712958	1.25964	-1.65621	Nonspecific
O75223	GGCT_HUMAN	GGCT	GGCT	Gamma-glutamylcyclotransferase OS=Homo sapiens OX=9606 GN=GGCT PE=1 SV=1	8	8.01926	7.71058	7.8555	7.44902	7.78616	5.86365	5.51793	6.18633	5.77088	6.07833	0	-0.0370343	0.486446	0.477471	0.447787	Nonspecific
P61966	AP1S1_HUMAN	AP1S1	AP1S1	AP-1 complex subunit sigma-1A OS=Homo sapiens OX=9606 GN=AP1S1 PE=1 SV=1	4	6.16058	5.58462	6.07271	5.67375	6.09385	6.66801	6.42251	6.70034	8.43947	7.34769	0	0.330465	0.120206	2.25829	0.746417	Large Protein Complex
P18077	RL35A_HUMAN	RPL35A	RPL35A	60S ribosomal protein L35a OS=Homo sapiens OX=9606 GN=RPL35A PE=1 SV=2	10	9.54989	9.24279	9.48734	9.06736	9.28306	8.12576	8.01213	8.65513	8.43699	8.38381	0	0.193474	0.591926	0.793766	0.524885	Large Protein Complex
Q9ULV4	COR1C_HUMAN	CORO1C	CORO1C	Coronin-1C OS=Homo sapiens OX=9606 GN=CORO1C PE=1 SV=1	9	8.34941	7.99469	8.11722	7.96931	8.16066	5.77841	5.76602	6.28722	6.13814	6.1022	0	0.342327	0.741004	0.739836	0.512534	Nonspecific
Q96T76	MMS19_HUMAN	MMS19	MMS19	MMS19 nucleotide excision repair protein homolog OS=Homo sapiens OX=9606 GN=MMS19 PE=1 SV=2	7	5.53618	5.00045	5.30101	4.68784	5.12979	4.92512	5.19652	6.40044	5.12149	3.71839	0	0.807126	1.71049	1.0447	-0.800343	Large Protein Complex
O95373	IPO7_HUMAN	IPO7	IPO7	Importin-7 OS=Homo sapiens OX=9606 GN=IPO7 PE=1 SV=1	19	8.7614	8.68722	8.56469	8.51925	8.65329	7.29142	8.04457	9.46436	7.31547	7.50333	0	0.827339	2.36965	0.266194	0.320029	Large Protein Complex
O15397	IPO8_HUMAN	IPO8	IPO8	Importin-8 OS=Homo sapiens OX=9606 GN=IPO8 PE=1 SV=2	12	7.22328	6.91397	7.10472	6.80693	6.96005	7.59539	8.08939	9.61239	7.69782	7.76696	0	0.803306	2.13555	0.518772	0.434797	Large Protein Complex
O14686	KMT2D_HUMAN	KMT2D	KMT2D	Histone-lysine N-methyltransferase 2D OS=Homo sapiens OX=9606 GN=KMT2D PE=1 SV=2	1	4.74206	4.45874	4.63007	4.48477	4.4836	4.21239	3.65052	4.09759	3.6765	4.05189	0	-0.278543	-0.00280971	-0.278596	0.0979586	Nonspecific
P82094	TMF1_HUMAN	TMF1	TMF1	TATA element modulatory factor OS=Homo sapiens OX=9606 GN=TMF1 PE=1 SV=2	6	4.37203	4.1242	3.75388	4.0983	3.74175	5.24461	4.88204	6.35913	5.68077	5.887	0	-0.114731	1.73267	0.709893	1.27267	Nonspecific
O94832	MYO1D_HUMAN	MYO1D	MYO1D	Unconventional myosin-Id OS=Homo sapiens OX=9606 GN=MYO1D PE=1 SV=2	7	7.17731	7.12595	7.00598	6.88911	7.15512	5.82358	5.51343	6.21213	5.67903	5.93969	0	-0.258791	0.559872	0.143644	0.138294	Nonspecific
Q9UNN4	TF2AY_HUMAN	GTF2A1L	GTF2A1L	TFIIA-alpha and beta-like factor OS=Homo sapiens OX=9606 GN=GTF2A1L PE=1 SV=2	1	3.69556	3.40085	3.65619	3.50935	4.2905	5.48784	5.33506	5.17782	5.54686	5.14523	0	0.141929	-0.270646	0.245229	-0.93755	Nonspecific
Q96EY7	PTCD3_HUMAN	PTCD3	PTCD3	Pentatricopeptide repeat domain-containing protein 3, mitochondrial OS=Homo sapiens OX=9606 GN=PTCD3 PE=1 SV=3	3	6.18444	5.88489	6.12544	6.11481	6.29973	4.05518	3.74844	3.7279	3.72027	4.47628	0	-0.00719687	-0.268289	-0.26529	0.305809	Mitochondrion
Q13085	ACACA_HUMAN	ACACA	ACACA	Acetyl-CoA carboxylase 1 OS=Homo sapiens OX=9606 GN=ACACA PE=1 SV=2	20	7.82767	7.44204	7.8205	7.37488	7.5709	8.373	8.11264	8.86787	8.12098	8.20771	0	0.125274	0.502038	0.200772	0.0914754	Large Protein Complex
Q8N5C8	TAB3_HUMAN	TAB3	TAB3	TGF-beta-activated kinase 1 and MAP3K7-binding protein 3 OS=Homo sapiens OX=9606 GN=TAB3 PE=1 SV=3	2	3.00728	1.84083	1.86773	1.38484	2.60132	6.10388	5.58405	5.73109	5.51972	5.99533	0	0.646625	0.766764	1.03829	0.297414	Nonspecific
P42285	MTREX_HUMAN	MTREX	MTREX	Exosome RNA helicase MTR4 OS=Homo sapiens OX=9606 GN=MTREX PE=1 SV=3	19	9.17228	9.00858	9.08683	9.00365	9.15552	7.67109	7.8817	8.70421	8.23431	8.01198	0	0.374318	1.11858	0.731864	0.357652	Large Protein Complex
P28066	PSA5_HUMAN	PSMA5	PSMA5	Proteasome subunit alpha type-5 OS=Homo sapiens OX=9606 GN=PSMA5 PE=1 SV=3	13	7.9698	7.62371	7.83226	7.55503	7.74603	8.1148	7.59491	7.98519	7.89447	7.80132	0	-0.173802	0.00792622	0.194443	-0.0897135	Large Protein Complex
Q9Y697	NFS1_HUMAN	NFS1	NFS1	Cysteine desulfurase, mitochondrial OS=Homo sapiens OX=9606 GN=NFS1 PE=1 SV=3	3	4.6844	4.81667	4.70198	4.92738	4.98976	2.20133	1.74315	2.37539	1.56005	3.01088	0	-0.590448	0.156474	-0.884265	0.504187	Mitochondrion
O00410	IPO5_HUMAN	IPO5	IPO5	Importin-5 OS=Homo sapiens OX=9606 GN=IPO5 PE=1 SV=4	23	9.21498	8.96711	9.18401	8.982	9.09786	8.09911	9.78476	11.0348	8.8178	8.52995	0	1.93353	2.96665	0.951686	0.547964	Large Protein Complex
O60518	RNBP6_HUMAN	RANBP6	RANBP6	Ran-binding protein 6 OS=Homo sapiens OX=9606 GN=RANBP6 PE=1 SV=2	4	5.48864	5.34492	5.76667	5.32091	5.52798	4.40453	5.89161	7.07643	5.11673	4.95668	0	1.6308	2.39387	0.879939	0.512819	Nonspecific
Q9Y5L0	TNPO3_HUMAN	TNPO3	TNPO3	Transportin-3 OS=Homo sapiens OX=9606 GN=TNPO3 PE=1 SV=3	12	7.28487	7.06034	7.2266	7.06278	7.22335	6.55985	7.68193	8.79955	6.56454	6.43778	0	1.34661	2.29795	0.226773	-0.0605632	Nonspecific
P28070	PSB4_HUMAN	PSMB4	PSMB4	Proteasome subunit beta type-4 OS=Homo sapiens OX=9606 GN=PSMB4 PE=1 SV=4	17	7.72542	7.33594	7.44462	7.14007	7.55741	8.27	7.7649	8.73043	8.42033	7.94394	0	-0.115621	0.741237	0.735678	-0.158047	Large Protein Complex
Q15021	CND1_HUMAN	NCAPD2	NCAPD2	Condensin complex subunit 1 OS=Homo sapiens OX=9606 GN=NCAPD2 PE=1 SV=3	25	7.86437	7.60176	7.87854	7.52774	7.82388	8.49416	8.29795	9.36707	8.35184	8.56734	0	0.0663913	0.858735	0.1943	0.113669	Large Protein Complex
Q5SXM2	SNPC4_HUMAN	SNAPC4	SNAPC4	snRNA-activating protein complex subunit 4 OS=Homo sapiens OX=9606 GN=SNAPC4 PE=1 SV=1	2	7.0371	6.61546	7.04365	6.54603	6.92085	7.02911	6.48543	7.60644	6.49272	6.51916	0	-0.122046	0.570778	-0.0453255	-0.393712	Nonspecific
O75976	CBPD_HUMAN	CPD	CPD	Carboxypeptidase D OS=Homo sapiens OX=9606 GN=CPD PE=1 SV=2	18	7.27379	6.79652	6.83088	6.38725	7.41299	7.498	7.40153	7.51276	10.245	9.84403	0	0.380799	0.457671	3.63355	2.20683	Nonspecific
P26358	DNMT1_HUMAN	DNMT1	DNMT1	DNA (cytosine-5)-methyltransferase 1 OS=Homo sapiens OX=9606 GN=DNMT1 PE=1 SV=2	25	8.1147	7.78355	7.82293	7.58043	7.75102	8.19594	7.99481	8.46426	8.42949	8.12211	0	0.130025	0.560088	0.767821	0.289849	Large Protein Complex
P28702	RXRB_HUMAN	RXRB	RXRB	Retinoic acid receptor RXR-beta OS=Homo sapiens OX=9606 GN=RXRB PE=1 SV=2	3	3.61256	3.70752	3.53077	2.81767	3.24125	5.17667	4.34632	5.29216	4.85898	4.42653	0	-0.925315	0.197284	0.477205	-0.378829	Large Protein Complex
P82675	RT05_HUMAN	MRPS5	MRPS5	28S ribosomal protein S5, mitochondrial OS=Homo sapiens OX=9606 GN=MRPS5 PE=1 SV=2	2	4.82951	4.95415	5.2663	4.81461	4.74897	2.83242	2.95929	2.40359	1.66395	2.32966	0	0.00223517	-0.865623	-1.15356	-0.422215	Mitochondrion
O00567	NOP56_HUMAN	NOP56	NOP56	Nucleolar protein 56 OS=Homo sapiens OX=9606 GN=NOP56 PE=1 SV=4	12	9.76016	9.47532	9.75379	9.61369	9.65788	5.61811	5.783	6.67343	6.38996	6.19611	0	0.449733	1.06169	0.918324	0.680277	Nonspecific
P33121	ACSL1_HUMAN	ACSL1	ACSL1	Long-chain-fatty-acid--CoA ligase 1 OS=Homo sapiens OX=9606 GN=ACSL1 PE=1 SV=1	4	4.72498	4.52418	4.72106	4.09965	4.21888	4.64172	5.90667	7.04806	5.34085	4.90085	0	1.46575	2.41026	1.32447	0.765229	Nonspecific
Q8WV22	NSE1_HUMAN	NSMCE1	NSMCE1	Non-structural maintenance of chromosomes element 1 homolog OS=Homo sapiens OX=9606 GN=NSMCE1 PE=1 SV=5	3	4.47454	3.81219	3.67809	3.24973	3.54646	4.25853	3.9075	4.19128	3.50094	3.67909	0	0.311312	0.72919	0.467215	0.348629	Nonspecific
P61923	COPZ1_HUMAN	COPZ1	COPZ1	Coatomer subunit zeta-1 OS=Homo sapiens OX=9606 GN=COPZ1 PE=1 SV=1	5	4.34508	4.45473	4.18043	4.0706	4.42612	5.2042	5.09924	5.77581	5.79012	5.13207	0	-0.214608	0.736267	0.860401	-0.153162	Large Protein Complex
Q12904	AIMP1_HUMAN	AIMP1	AIMP1	Aminoacyl tRNA synthase complex-interacting multifunctional protein 1 OS=Homo sapiens OX=9606 GN=AIMP1 PE=1 SV=2	7	6.76838	6.53676	6.69937	6.39452	6.64475	5.24537	4.86734	5.63593	4.99845	5.38513	0	-0.146404	0.459571	0.12695	0.263393	Large Protein Complex
Q86X55	CARM1_HUMAN	CARM1	CARM1	Histone-arginine methyltransferase CARM1 OS=Homo sapiens OX=9606 GN=CARM1 PE=1 SV=3	7	7.1347	6.75764	6.89713	6.67608	6.79013	7.31884	6.91882	7.1576	6.71456	6.28926	0	-0.0229586	0.0763306	-0.14566	-0.685008	Large Protein Complex
Q13439	GOGA4_HUMAN	GOLGA4	GOLGA4	Golgin subfamily A member 4 OS=Homo sapiens OX=9606 GN=GOLGA4 PE=1 SV=1	6	5.03247	4.74975	4.9393	4.8324	4.72043	5.38312	4.8557	5.10486	5.45092	5.42718	0	-0.244702	-0.185081	0.267876	0.356103	Nonspecific
P40616	ARL1_HUMAN	ARL1	ARL1	ADP-ribosylation factor-like protein 1 OS=Homo sapiens OX=9606 GN=ARL1 PE=1 SV=1	9	2.40467	2.70373	2.26923	3.30089	3.84235	6.99981	6.56498	7.53055	7.22159	7.5669	0	-0.733881	0.666182	-0.674439	-0.870581	Nonspecific
Q15363	TMED2_HUMAN	TMED2	TMED2	Transmembrane emp24 domain-containing protein 2 OS=Homo sapiens OX=9606 GN=TMED2 PE=1 SV=1	8	7.27727	7.01053	7.49957	7.1401	7.43404	7.20208	7.51355	8.13671	8.20397	6.78306	0	0.578204	0.712326	1.13905	-0.575796	Ergic/cisGolgi
P47897	SYQ_HUMAN	QARS	QARS1	Glutamine--tRNA ligase OS=Homo sapiens OX=9606 GN=QARS PE=1 SV=1	14	8.44557	8.30539	8.42726	8.07674	8.2901	7.53258	7.3512	7.66102	7.18597	7.11952	0	-0.041208	0.146744	0.0222136	-0.257596	Nonspecific
P07814	SYEP_HUMAN	EPRS	EPRS1	Bifunctional glutamate/proline--tRNA ligase OS=Homo sapiens OX=9606 GN=EPRS PE=1 SV=5	28	10.053	9.58566	9.62036	9.49403	9.67848	9.16912	8.68877	9.41037	9.09298	9.37735	0	-0.013038	0.673852	0.482791	0.582716	Large Protein Complex
P60900	PSA6_HUMAN	PSMA6	PSMA6	Proteasome subunit alpha type-6 OS=Homo sapiens OX=9606 GN=PSMA6 PE=1 SV=1	19	9.26897	8.90343	9.07007	8.82427	8.99141	8.46759	8.18806	8.33472	8.21279	7.9886	0	0.0860224	0.0660351	0.189908	-0.20143	Large Protein Complex
Q9ULH0	KDIS_HUMAN	KIDINS220	KIDINS220	Kinase D-interacting substrate of 220 kDa OS=Homo sapiens OX=9606 GN=KIDINS220 PE=1 SV=3	2	2.89813	3.54487	3.33654	3.31776	3.07299	1.59848	0.528371	3.54686	4.54927	5.76308	0	-1.71685	1.50997	2.53117	3.98974	Nonspecific
Q15717	ELAV1_HUMAN	ELAVL1	ELAVL1	ELAV-like protein 1 OS=Homo sapiens OX=9606 GN=ELAVL1 PE=1 SV=2	5	6.31147	6.13901	6.41247	5.98968	6.10023	3.3803	4.39704	4.53976	4.12489	4.13675	0	1.18919	1.05846	1.06638	0.967688	Large Protein Complex
Q9BUL8	PDC10_HUMAN	PDCD10	PDCD10	Programmed cell death protein 10 OS=Homo sapiens OX=9606 GN=PDCD10 PE=1 SV=1	9	7.57752	7.39907	7.6336	7.11961	7.38692	7.6824	7.88218	8.91884	8.16017	8.0189	0	0.378232	1.18037	0.935691	0.5271	Large Protein Complex
Q14157	UBP2L_HUMAN	UBAP2L	UBAP2L	Ubiquitin-associated protein 2-like OS=Homo sapiens OX=9606 GN=UBAP2L PE=1 SV=2	32	8.15524	7.86334	8.04642	7.65728	8.02208	10.3587	10.4106	11.2344	11.6244	10.7327	0	0.343816	0.984563	1.76368	0.50716	Large Protein Complex
P57678	GEMI4_HUMAN	GEMIN4	GEMIN4	Gem-associated protein 4 OS=Homo sapiens OX=9606 GN=GEMIN4 PE=1 SV=2	14	7.50756	7.4658	7.62418	7.36593	7.58911	8.76168	8.19636	8.3654	7.99699	8.08274	0	-0.523571	-0.51291	-0.62306	-0.760496	Nonspecific
O60869	EDF1_HUMAN	EDF1	EDF1	Endothelial differentiation-related factor 1 OS=Homo sapiens OX=9606 GN=EDF1 PE=1 SV=1	6	8.27901	7.91269	8.23841	7.75139	7.9765	8.37646	8.22542	8.42388	8.6517	8.21168	0	0.215284	0.0880221	0.802866	0.137729	Large Protein Complex
Q02878	RL6_HUMAN	RPL6	RPL6	60S ribosomal protein L6 OS=Homo sapiens OX=9606 GN=RPL6 PE=1 SV=3	17	10.1635	9.86426	10.2237	9.71752	10.0143	8.7361	8.69233	8.9862	8.83034	8.59783	0	0.255449	0.189837	0.540211	0.0109186	Large Protein Complex
Q15398	DLGP5_HUMAN	DLGAP5	DLGAP5	Disks large-associated protein 5 OS=Homo sapiens OX=9606 GN=DLGAP5 PE=1 SV=2	6	5.72461	5.24341	5.67729	5.16391	5.37647	5.5433	5.5409	6.24403	6.39901	6.14013	0	0.478807	0.748056	1.41642	0.944966	Nonspecific
Q16513	PKN2_HUMAN	PKN2	PKN2	Serine/threonine-protein kinase N2 OS=Homo sapiens OX=9606 GN=PKN2 PE=1 SV=1	12	8.58674	8.29962	8.55947	8.16114	8.35014	7.92322	7.74499	8.3246	8.20134	7.99115	0	0.10889	0.428656	0.703724	0.304526	Large Protein Complex
Q6P5Z2	PKN3_HUMAN	PKN3	PKN3	Serine/threonine-protein kinase N3 OS=Homo sapiens OX=9606 GN=PKN3 PE=1 SV=1	2	4.4241	3.99789	3.91871	4.41171	4.33158	3.85954	3.40484	4.08481	4.14518	4.77467	0	-0.0284933	0.730662	0.298029	1.00765	Large Protein Complex
Q16512	PKN1_HUMAN	PKN1	PKN1	Serine/threonine-protein kinase N1 OS=Homo sapiens OX=9606 GN=PKN1 PE=1 SV=2	3	4.93548	4.30796	4.45204	3.48835	4.23675	4.71822	4.7042	4.81574	4.82561	4.71137	0	0.613491	0.580951	1.55452	0.691877	Large Protein Complex
Q9UHX1	PUF60_HUMAN	PUF60	PUF60	Poly(U)-binding-splicing factor PUF60 OS=Homo sapiens OX=9606 GN=PUF60 PE=1 SV=1	24	8.40818	8.05185	8.2683	8.04338	8.34937	8.30214	8.29261	8.87778	8.94062	8.7596	0	0.346807	0.71552	1.00328	0.516274	Large Protein Complex
Q9UID3	VPS51_HUMAN	VPS51	VPS51	Vacuolar protein sorting-associated protein 51 homolog OS=Homo sapiens OX=9606 GN=VPS51 PE=1 SV=2	3	4.29647	3.85349	4.03751	3.74016	4.33671	4.89938	5.94446	6.66482	4.93034	5.00263	0	1.48806	2.02441	0.587272	0.0630028	Large Protein Complex
Q92520	FAM3C_HUMAN	FAM3C	FAM3C	Protein FAM3C OS=Homo sapiens OX=9606 GN=FAM3C PE=1 SV=1	3	4.26999	3.98758	3.95613	4.37943	4.65053	3.21838	3.34818	4.77326	5.31079	4.82861	0	0.412211	1.86874	1.98297	1.22969	Nonspecific
P33981	TTK_HUMAN	TTK	TTK	Dual specificity protein kinase TTK OS=Homo sapiens OX=9606 GN=TTK PE=1 SV=2	15	7.01994	6.79146	7.02281	6.59175	7.13617	8.92976	8.72591	9.88986	9.30785	9.66593	0	0.0246294	0.957224	0.806279	0.619933	Large Protein Complex
Q9NXC5	MIO_HUMAN	MIOS	MIOS	GATOR complex protein MIOS OS=Homo sapiens OX=9606 GN=MIOS PE=1 SV=2	6	5.6979	5.38955	5.67837	5.45995	5.6892	6.02274	6.18349	6.30131	5.81015	5.76816	0	0.469096	0.298099	0.0253544	-0.245896	Large Protein Complex
O43242	PSMD3_HUMAN	PSMD3	PSMD3	26S proteasome non-ATPase regulatory subunit 3 OS=Homo sapiens OX=9606 GN=PSMD3 PE=1 SV=2	19	9.77607	9.19253	9.68409	9.12994	9.62533	9.69938	9.4027	9.68625	9.67791	9.22615	0	0.286868	0.0788554	0.624664	-0.322487	Large Protein Complex
Q99614	TTC1_HUMAN	TTC1	TTC1	Tetratricopeptide repeat protein 1 OS=Homo sapiens OX=9606 GN=TTC1 PE=1 SV=1	9	5.99404	5.91365	6.08065	5.92855	5.91843	5.9138	6.94976	9.87855	7.29815	6.58443	0	1.11635	3.87814	1.44984	0.746243	Nonspecific
Q9BT78	CSN4_HUMAN	COPS4	COPS4	COP9 signalosome complex subunit 4 OS=Homo sapiens OX=9606 GN=COPS4 PE=1 SV=1	11	7.92283	7.69633	7.77816	7.65183	7.83285	7.60062	7.4859	8.21768	7.99271	7.84875	0	0.111782	0.761734	0.663087	0.338117	Large Protein Complex
Q5VIR6	VPS53_HUMAN	VPS53	VPS53	Vacuolar protein sorting-associated protein 53 homolog OS=Homo sapiens OX=9606 GN=VPS53 PE=1 SV=1	6	6.91704	6.76323	7.09195	6.63907	6.72556	7.59475	8.05665	8.72116	7.51823	7.6687	0	0.615716	0.951491	0.201445	0.265424	Large Protein Complex
Q9H3U1	UN45A_HUMAN	UNC45A	UNC45A	Protein unc-45 homolog A OS=Homo sapiens OX=9606 GN=UNC45A PE=1 SV=1	12	7.81215	7.79812	7.96813	7.54403	7.85761	6.12187	7.48483	8.49921	6.60399	6.64527	0	1.37699	2.22136	0.750234	0.477935	Large Protein Complex
P42858	HD_HUMAN	HTT	HTT	Huntingtin OS=Homo sapiens OX=9606 GN=HTT PE=1 SV=2	10	6.30405	6.21612	6.35037	5.93449	6.20868	6.10718	6.71067	7.39011	6.23788	7.01933	0	0.691421	1.23661	0.500264	1.00753	Nonspecific
O75312	ZPR1_HUMAN	ZPR1	ZPR1	Zinc finger protein ZPR1 OS=Homo sapiens OX=9606 GN=ZPR1 PE=1 SV=1	8	6.81588	6.55698	6.67272	6.68712	6.57227	4.96227	5.55645	5.81941	5.51422	5.59513	0	0.853086	1.0003	0.680715	0.876468	Nonspecific
P41091	IF2G_HUMAN	EIF2S3	EIF2S3	Eukaryotic translation initiation factor 2 subunit 3 OS=Homo sapiens OX=9606 GN=EIF2S3 PE=1 SV=3	12	7.8543	7.54282	7.77939	7.63205	7.69706	6.98143	6.31389	6.93665	6.1017	6.58298	0	-0.356055	0.0301295	-0.657483	-0.241215	Large Protein Complex
P49754	VPS41_HUMAN	VPS41	VPS41	Vacuolar protein sorting-associated protein 41 homolog OS=Homo sapiens OX=9606 GN=VPS41 PE=1 SV=3	1	5.60401	5.07433	5.61287	5.13431	5.08318	6.01372	5.81489	6.19813	5.80869	6.10905	0	0.330848	0.175546	0.26466	0.616153	Endosome
Q9Y618	NCOR2_HUMAN	NCOR2	NCOR2	Nuclear receptor corepressor 2 OS=Homo sapiens OX=9606 GN=NCOR2 PE=1 SV=3	11	5.86035	5.75191	5.6734	5.50556	5.84713	7.53841	7.05822	8.01749	7.85705	7.96441	0	-0.371746	0.666041	0.673442	0.439226	Large Protein Complex
O75376	NCOR1_HUMAN	NCOR1	NCOR1	Nuclear receptor corepressor 1 OS=Homo sapiens OX=9606 GN=NCOR1 PE=1 SV=2	18	7.5954	7.25493	7.35726	7.22821	7.45879	9.0908	8.53229	9.06936	8.99357	9.04572	0	-0.218048	0.216693	0.269956	0.0915227	Nonspecific
Q9NP61	ARFG3_HUMAN	ARFGAP3	ARFGAP3	ADP-ribosylation factor GTPase-activating protein 3 OS=Homo sapiens OX=9606 GN=ARFGAP3 PE=1 SV=1	11	6.09572	5.64752	5.72383	5.47907	6.03636	8.6674	8.17466	8.79035	8.76179	8.9672	0	-0.0445363	0.494847	0.711046	0.359169	Nonspecific
Q8N684	CPSF7_HUMAN	CPSF7	CPSF7	Cleavage and polyadenylation specificity factor subunit 7 OS=Homo sapiens OX=9606 GN=CPSF7 PE=1 SV=1	5	6.7635	6.4805	6.86532	6.50717	6.66934	7.298	6.98573	7.64544	7.62448	7.29068	0	-0.0292619	0.245616	0.582813	0.0868499	Large Protein Complex
Q5KU26	COL12_HUMAN	COLEC12	COLEC12	Collectin-12 OS=Homo sapiens OX=9606 GN=COLEC12 PE=1 SV=3	2	4.84916	4.58469	4.76675	4.34425	4.79127	5.18503	4.51363	5.68177	6.83212	8.40639	0	-0.406934	0.579147	2.15199	3.27925	Nonspecific
P42695	CNDD3_HUMAN	NCAPD3	NCAPD3	Condensin-2 complex subunit D3 OS=Homo sapiens OX=9606 GN=NCAPD3 PE=1 SV=2	6	4.66724	4.29001	4.47381	3.70149	4.00907	4.27279	4.19643	5.773	4.12825	4.93098	0	0.300862	1.69365	0.821206	1.31636	Large Protein Complex
Q9H2J4	PDCL3_HUMAN	PDCL3	PDCL3	Phosducin-like protein 3 OS=Homo sapiens OX=9606 GN=PDCL3 PE=1 SV=1	2	5.86828	5.29283	5.23797	5.05483	5.26147	4.49593	4.34591	5.28481	5.34405	4.80937	0	0.425434	1.4192	1.66157	0.92025	Large Protein Complex
Q13404	UB2V1_HUMAN	UBE2V1	UBE2V1	Ubiquitin-conjugating enzyme E2 variant 1 OS=Homo sapiens OX=9606 GN=UBE2V1 PE=1 SV=2	8	8.05547	7.90825	7.9291	7.72744	7.8497	6.04733	6.31318	6.32655	6.15948	6.1915	0	0.413058	0.405585	0.440185	0.34994	Large Protein Complex
Q15819	UB2V2_HUMAN	UBE2V2	UBE2V2	Ubiquitin-conjugating enzyme E2 variant 2 OS=Homo sapiens OX=9606 GN=UBE2V2 PE=1 SV=4	3	5.41022	5.26216	5.48266	5.28253	5.68376	3.49662	3.0725	3.92591	4.14361	3.48972	0	-0.276052	0.356856	0.774692	-0.280434	Large Protein Complex
Q9UJ41	RABX5_HUMAN	RABGEF1	RABGEF1	Rab5 GDP/GTP exchange factor OS=Homo sapiens OX=9606 GN=RABGEF1 PE=1 SV=2	2	3.58364	3.37896	3.96049	2.81634	3.89251	4.08876	4.15812	4.68517	4.49559	5.69189	0	0.274042	0.219552	1.17413	1.29426	Nonspecific
O15031	PLXB2_HUMAN	PLXNB2	PLXNB2	Plexin-B2 OS=Homo sapiens OX=9606 GN=PLXNB2 PE=1 SV=3	11	7.89965	7.82275	7.94513	7.93039	7.95429	6.89812	6.37949	7.41084	7.65565	8.45112	0	-0.441737	0.467231	0.726787	1.49835	Plasma membrane
P35249	RFC4_HUMAN	RFC4	RFC4	Replication factor C subunit 4 OS=Homo sapiens OX=9606 GN=RFC4 PE=1 SV=2	10	7.33679	7.12545	7.43114	7.12807	7.2754	7.5952	7.333	8.167	8.08387	7.77363	0	-0.0508572	0.477453	0.697401	0.239823	Large Protein Complex
P83731	RL24_HUMAN	RPL24	RPL24	60S ribosomal protein L24 OS=Homo sapiens OX=9606 GN=RPL24 PE=1 SV=1	11	7.74326	7.503	7.57215	7.16912	7.41901	8.23125	8.02201	8.5997	8.60923	8.28865	0	0.031023	0.539563	0.95212	0.38165	Large Protein Complex
P14866	HNRPL_HUMAN	HNRNPL	HNRNPL	Heterogeneous nuclear ribonucleoprotein L OS=Homo sapiens OX=9606 GN=HNRNPL PE=1 SV=2	24	9.31339	8.94832	9.23551	9.0097	9.19229	5.46956	6.24694	7.06536	6.80737	7.17899	0	1.14245	1.67367	1.64149	1.83053	Large Protein Complex
Q8WVV9	HNRLL_HUMAN	HNRNPLL	HNRNPLL	Heterogeneous nuclear ribonucleoprotein L-like OS=Homo sapiens OX=9606 GN=HNRNPLL PE=1 SV=1	6	7.14704	6.90061	7.2051	6.85502	7.3211	6.44842	6.1568	6.70607	6.37972	6.21723	0	-0.0451928	0.199599	0.22333	-0.405244	Large Protein Complex
Q15907	RB11B_HUMAN	RAB11B	RAB11B	Ras-related protein Rab-11B OS=Homo sapiens OX=9606 GN=RAB11B PE=1 SV=4	18	7.39495	6.56545	10.9019	6.9573	6.87968	7.64381	8.05107	9.59623	9.65283	9.1259	0	1.23676	-1.55458	2.44666	1.99736	Nonspecific
Q5RL73	RBM48_HUMAN	RBM48	RBM48	RNA-binding protein 48 OS=Homo sapiens OX=9606 GN=RBM48 PE=2 SV=1	1	2.81715	2.58069	2.59972	1.19939	2.5566	4.65582	4.53468	5.67297	5.76664	5.57127	0	0.115326	1.23459	2.72859	1.17601	Nonspecific
Q15796	SMAD2_HUMAN	SMAD2	SMAD2	Mothers against decapentaplegic homolog 2 OS=Homo sapiens OX=9606 GN=SMAD2 PE=1 SV=1	3	4.20543	4.14648	3.98753	3.88123	4.02877	4.55213	4.40616	5.16898	5.09781	4.89842	0	-0.0870198	0.834753	0.86988	0.522944	Large Protein Complex
Q99717	SMAD5_HUMAN	SMAD5	SMAD5	Mothers against decapentaplegic homolog 5 OS=Homo sapiens OX=9606 GN=SMAD5 PE=1 SV=1	7	5.06271	4.01361	4.43142	4.56326	5.02934	6.35311	6.03373	7.4402	6.99531	7.31218	0	0.72972	1.7184	1.14167	0.992449	Large Protein Complex
Q9NYU2	UGGG1_HUMAN	UGGT1	UGGT1	UDP-glucose:glycoprotein glucosyltransferase 1 OS=Homo sapiens OX=9606 GN=UGGT1 PE=1 SV=3	8	7.34564	7.22275	7.16721	6.97414	7.40847	6.05166	5.978	6.64472	6.23186	6.21605	0	0.0492334	0.771495	0.551702	0.101553	ER
O14818	PSA7_HUMAN	PSMA7	PSMA7	Proteasome subunit alpha type-7 OS=Homo sapiens OX=9606 GN=PSMA7 PE=1 SV=1	14	8.38431	8.11864	8.36216	8.05298	8.30386	8.52482	8.2784	8.33375	8.07857	7.93988	0	0.0192556	-0.16892	-0.114917	-0.504481	Large Protein Complex
Q96PZ0	PUS7_HUMAN	PUS7	PUS7	Pseudouridylate synthase 7 homolog OS=Homo sapiens OX=9606 GN=PUS7 PE=1 SV=2	8	6.89955	6.57569	6.62477	6.38109	6.49936	5.91252	5.61278	6.04043	6.25377	5.80877	0	0.0241226	0.40269	0.859708	0.296444	Large Protein Complex
Q14152	EIF3A_HUMAN	EIF3A	EIF3A	Eukaryotic translation initiation factor 3 subunit A OS=Homo sapiens OX=9606 GN=EIF3A PE=1 SV=1	30	10.5674	10.2914	10.3917	10.1741	10.3431	9.48892	9.56627	9.75079	9.93099	9.42465	0	0.353333	0.437547	0.83542	0.160024	Large Protein Complex
Q13838	DX39B_HUMAN	DDX39B	DDX39B	Spliceosome RNA helicase DDX39B OS=Homo sapiens OX=9606 GN=DDX39B PE=1 SV=1	9	8.50227	8.13975	8.44479	8.14166	8.42625	6.24156	6.25949	6.901	6.3176	6.31896	0	0.380445	0.716918	0.43664	0.153417	Large Protein Complex
O00148	DX39A_HUMAN	DDX39A	DDX39A	ATP-dependent RNA helicase DDX39A OS=Homo sapiens OX=9606 GN=DDX39A PE=1 SV=2	7	8.88491	8.13852	8.66507	8.27151	8.63635	5.52257	5.77575	7.38499	6.89167	6.90269	0	0.999573	2.08227	1.9825	1.62869	Large Protein Complex
Q13112	CAF1B_HUMAN	CHAF1B	CHAF1B	Chromatin assembly factor 1 subunit B OS=Homo sapiens OX=9606 GN=CHAF1B PE=1 SV=1	6	6.16424	6.19162	6.18902	6.02647	6.3438	4.60991	4.8256	4.88927	4.53957	4.70692	0	0.1883	0.254572	0.0674249	-0.0825476	Large Protein Complex
O14776	TCRG1_HUMAN	TCERG1	TCERG1	Transcription elongation regulator 1 OS=Homo sapiens OX=9606 GN=TCERG1 PE=1 SV=2	13	7.87009	7.64613	7.64117	7.45541	7.62322	8.64495	8.34432	9.05358	9.21438	8.67388	0	-0.0766593	0.637558	0.98412	0.27581	Large Protein Complex
Q03701	CEBPZ_HUMAN	CEBPZ	CEBPZ	CCAAT/enhancer-binding protein zeta OS=Homo sapiens OX=9606 GN=CEBPZ PE=1 SV=3	9	7.56465	7.34841	7.62599	7.52277	7.59265	4.17889	4.38652	4.60388	4.69172	4.08559	0	0.423874	0.363658	0.554711	-0.121303	Nonspecific
P57740	NU107_HUMAN	NUP107	NUP107	Nuclear pore complex protein Nup107 OS=Homo sapiens OX=9606 GN=NUP107 PE=1 SV=1	10	6.73602	6.57774	6.6238	6.46803	6.6874	5.68894	5.61387	6.84984	5.97961	5.87463	0	0.0832035	1.27312	0.558662	0.234317	Nonspecific
O00232	PSD12_HUMAN	PSMD12	PSMD12	26S proteasome non-ATPase regulatory subunit 12 OS=Homo sapiens OX=9606 GN=PSMD12 PE=1 SV=3	13	8.16547	7.92617	8.08423	7.76283	7.96136	8.86298	8.26219	8.89116	8.83979	8.60633	0	-0.361497	0.109415	0.379441	-0.0525405	Large Protein Complex
P28074	PSB5_HUMAN	PSMB5	PSMB5	Proteasome subunit beta type-5 OS=Homo sapiens OX=9606 GN=PSMB5 PE=1 SV=3	13	8.40471	8.16023	8.44633	8.19511	8.37966	8.63746	8.1084	8.77669	8.31877	8.30367	0	-0.284572	0.0976124	-0.109089	-0.308736	Large Protein Complex
Q13442	HAP28_HUMAN	PDAP1	PDAP1	28 kDa heat- and acid-stable phosphoprotein OS=Homo sapiens OX=9606 GN=PDAP1 PE=1 SV=1	8	7.80759	7.32486	7.35326	7.15048	7.50568	5.36722	4.98912	5.85178	5.93447	5.62165	0	0.104629	0.93889	1.22436	0.556341	Nonspecific
Q9Y2D5	AKAP2_HUMAN	AKAP2	AKAP2	A-kinase anchor protein 2 OS=Homo sapiens OX=9606 GN=AKAP2 PE=1 SV=3	12	7.20953	7.16188	7.21828	6.88675	7.32597	7.90985	7.81434	8.38243	8.22729	7.9698	0	-0.0478584	0.463832	0.640228	-0.0564956	Nonspecific
P36957	ODO2_HUMAN	DLST	DLST	Dihydrolipoyllysine-residue succinyltransferase component of 2-oxoglutarate dehydrogenase complex, mitochondrial OS=Homo sapiens OX=9606 GN=DLST PE=1 SV=4	3	8.33612	7.92395	7.96572	7.9447	8.24862	5.80228	4.67243	5.92847	5.91748	6.56598	0	-0.717687	0.49659	0.506621	0.85119	Mitochondrion
Q96EV8	DTBP1_HUMAN	DTNBP1	DTNBP1	Dysbindin OS=Homo sapiens OX=9606 GN=DTNBP1 PE=1 SV=1	3	3.51321	2.76546	3.08699	3.03216	3.23577	4.99318	4.92955	4.99934	4.16883	4.73072	0	0.68413	0.432384	-0.343294	0.0149796	Nonspecific
Q14320	FA50A_HUMAN	FAM50A	FAM50A	Protein FAM50A OS=Homo sapiens OX=9606 GN=FAM50A PE=1 SV=2	5	6.40494	5.94874	6.3247	5.95651	6.52921	5.52961	5.52628	6.20034	6.61435	6.2877	0	0.452879	0.750978	1.53318	0.633824	Large Protein Complex
P49321	NASP_HUMAN	NASP	NASP	Nuclear autoantigenic sperm protein OS=Homo sapiens OX=9606 GN=NASP PE=1 SV=2	38	10.3122	10.0078	10.142	9.75722	10.0413	9.74719	9.51026	9.86182	9.72223	9.68439	0	0.0675606	0.284867	0.53006	0.208151	Nonspecific
P82912	RT11_HUMAN	MRPS11	MRPS11	28S ribosomal protein S11, mitochondrial OS=Homo sapiens OX=9606 GN=MRPS11 PE=1 SV=2	3	7.18575	7.23981	7.28326	7.16294	7.19198	3.84133	4.14032	4.49748	4.11652	4.81475	0	0.244931	0.558642	0.298006	0.967192	Mitochondrion
P27635	RL10_HUMAN	RPL10	RPL10	60S ribosomal protein L10 OS=Homo sapiens OX=9606 GN=RPL10 PE=1 SV=4	10	7.93458	7.69336	7.92759	7.50243	7.79962	7.27106	7.09064	7.57619	7.72602	7.10529	0	0.0607943	0.312115	0.887101	-0.0308139	Large Protein Complex
P42566	EPS15_HUMAN	EPS15	EPS15	Epidermal growth factor receptor substrate 15 OS=Homo sapiens OX=9606 GN=EPS15 PE=1 SV=2	14	6.67868	6.15543	6.69096	6.17664	6.48302	7.41618	6.90498	7.67386	7.39179	7.97882	0	0.0120408	0.245395	0.477654	0.758292	Plasma membrane
O95352	ATG7_HUMAN	ATG7	ATG7	Ubiquitin-like modifier-activating enzyme ATG7 OS=Homo sapiens OX=9606 GN=ATG7 PE=1 SV=1	4	6.78742	6.74032	6.59618	6.3552	6.70787	5.25208	5.37625	5.98863	5.46668	5.37901	0	0.171262	0.927785	0.646816	0.206478	Nonspecific
P39019	RS19_HUMAN	RPS19	RPS19	40S ribosomal protein S19 OS=Homo sapiens OX=9606 GN=RPS19 PE=1 SV=2	9	7.55126	7.35211	7.5827	7.26065	7.37672	6.7653	6.29229	6.49192	6.62076	6.55573	0	-0.273849	-0.304812	0.146074	-0.0350163	Large Protein Complex
Q96GK7	FAH2A_HUMAN	FAHD2A	FAHD2A	Fumarylacetoacetate hydrolase domain-containing protein 2A OS=Homo sapiens OX=9606 GN=FAHD2A PE=1 SV=1	2	7.02486	6.23875	6.48473	6.34949	6.62508	4.43515	3.49216	4.77738	3.93645	4.42653	0	-0.156878	0.882363	0.176676	0.391163	Mitochondrion
Q14160	SCRIB_HUMAN	SCRIB	SCRIB	Protein scribble homolog OS=Homo sapiens OX=9606 GN=SCRIB PE=1 SV=4	4	6.4913	6.22376	6.12143	6.26928	6.17608	5.54595	4.61777	5.19342	5.86056	6.09421	0	-0.66064	0.0173429	0.536618	0.863475	Nonspecific
Q96ER3	SAAL1_HUMAN	SAAL1	SAAL1	Protein SAAL1 OS=Homo sapiens OX=9606 GN=SAAL1 PE=1 SV=2	4	6.97019	6.59418	6.95997	6.50302	6.88034	5.84517	7.28717	8.54698	6.83417	6.39505	0	1.81801	2.71203	1.45617	0.639732	Nonspecific
P08240	SRPRA_HUMAN	SRPRA	SRPRA	Signal recognition particle receptor subunit alpha OS=Homo sapiens OX=9606 GN=SRPRA PE=1 SV=2	6	6.27898	6.16109	6.69123	6.71343	6.31696	4.92874	5.58869	6.70522	6.55315	6.30713	0	0.777838	1.36423	1.18996	1.34041	ER
O43314	VIP2_HUMAN	PPIP5K2	PPIP5K2	Inositol hexakisphosphate and diphosphoinositol-pentakisphosphate kinase 2 OS=Homo sapiens OX=9606 GN=PPIP5K2 PE=1 SV=3	2	4.97496	5.16906	4.87864	5.02826	5.03637	4.49451	4.08504	4.85306	4.10821	4.46266	0	-0.603562	0.454871	-0.439598	-0.0932597	Large Protein Complex
O95628	CNOT4_HUMAN	CNOT4	CNOT4	CCR4-NOT transcription complex subunit 4 OS=Homo sapiens OX=9606 GN=CNOT4 PE=1 SV=3	7	3.41107	3.6619	4.53963	4.37005	4.01509	6.62641	6.39988	6.97525	6.99522	6.6842	0	-0.477348	-0.77971	-0.590153	-0.546217	Nonspecific
Q92542	NICA_HUMAN	NCSTN	NCSTN	Nicastrin OS=Homo sapiens OX=9606 GN=NCSTN PE=1 SV=2	5	4.98983	4.60541	4.45475	4.71344	4.48041	4.51716	4.44103	5.02955	5.42936	6.48507	0	0.308298	1.04747	1.18859	2.47732	Nonspecific
Q5BKY9	F133B_HUMAN	FAM133B	FAM133B	Protein FAM133B OS=Homo sapiens OX=9606 GN=FAM133B PE=1 SV=1	2	2.89906	3.47717	3.61264	2.73543	3.18928	4.02642	3.91309	4.42549	4.45334	4.07465	0	-0.691442	-0.314503	0.590549	-0.241989	Nonspecific
Q6P2E9	EDC4_HUMAN	EDC4	EDC4	Enhancer of mRNA-decapping protein 4 OS=Homo sapiens OX=9606 GN=EDC4 PE=1 SV=1	9	8.19504	7.85997	8.0991	7.8336	8.04936	7.56374	7.64285	7.67752	7.07236	7.21021	0	0.414181	0.209719	-0.129931	-0.207846	Nonspecific
Q15382	RHEB_HUMAN	RHEB	RHEB	GTP-binding protein Rheb OS=Homo sapiens OX=9606 GN=RHEB PE=1 SV=1	5	7.46922	7.52278	7.44468	7.36292	7.37603	5.43434	5.60853	6.23732	5.8138	5.67796	0	0.120622	0.827509	0.485756	0.336806	Nonspecific
Q15643	TRIPB_HUMAN	TRIP11	TRIP11	Thyroid receptor-interacting protein 11 OS=Homo sapiens OX=9606 GN=TRIP11 PE=1 SV=3	23	6.59688	6.35933	6.47942	6.50288	6.74017	8.98589	8.53521	9.46884	9.08703	9.56007	0	-0.213142	0.600404	0.195123	0.430881	Nonspecific
Q13033	STRN3_HUMAN	STRN3	STRN3	Striatin-3 OS=Homo sapiens OX=9606 GN=STRN3 PE=1 SV=3	8	4.49454	4.43074	4.94873	4.56241	4.43811	5.66903	4.99794	5.99211	5.83268	6.03648	0	-0.607287	-0.131108	0.095782	0.423879	Large Protein Complex
O75143	ATG13_HUMAN	ATG13	ATG13	Autophagy-related protein 13 OS=Homo sapiens OX=9606 GN=ATG13 PE=1 SV=1	5	3.61746	3.40358	3.83288	2.58064	3.51757	5.54407	5.16906	5.84635	5.32231	5.52726	0	-0.161129	0.0868619	0.81506	0.0830877	Nonspecific
Q9NUJ1	ABHDA_HUMAN	ABHD10	ABHD10	Mycophenolic acid acyl-glucuronide esterase, mitochondrial OS=Homo sapiens OX=9606 GN=ABHD10 PE=1 SV=1	4	6.93852	6.73861	6.80377	6.62162	6.95814	3.21789	2.76524	3.33471	1.84419	2.11802	0	-0.252734	0.251576	-1.05679	-1.11948	Mitochondrion
Q6PL18	ATAD2_HUMAN	ATAD2	ATAD2	ATPase family AAA domain-containing protein 2 OS=Homo sapiens OX=9606 GN=ATAD2 PE=1 SV=1	6	6.63876	6.50545	6.51483	6.09422	6.47775	2.36513	2.24795	2.55384	2.99531	3.63148	0	0.016131	0.312649	1.17472	1.42736	Nonspecific
Q92541	RTF1_HUMAN	RTF1	RTF1	RNA polymerase-associated protein RTF1 homolog OS=Homo sapiens OX=9606 GN=RTF1 PE=1 SV=4	11	7.15391	6.7563	6.73394	6.50935	6.87838	8.22649	7.73553	8.15821	8.39975	8.04451	0	-0.0933613	0.351681	0.81781	0.0935449	Nonspecific
Q9NSK0	KLC4_HUMAN	KLC4	KLC4	Kinesin light chain 4 OS=Homo sapiens OX=9606 GN=KLC4 PE=1 SV=3	3	5.94473	5.57768	5.582	5.23169	5.39271	5.21806	5.13215	5.63373	5.1138	5.35976	0	0.28114	0.778393	0.608773	0.693721	Nonspecific
Q9H0B6	KLC2_HUMAN	KLC2	KLC2	Kinesin light chain 2 OS=Homo sapiens OX=9606 GN=KLC2 PE=1 SV=1	13	8.15057	7.804	8.04381	7.67251	7.92027	8.10045	8.17472	8.70742	8.40773	8.50633	0	0.420843	0.713726	0.785334	0.636176	Large Protein Complex
Q07866	KLC1_HUMAN	KLC1	KLC1	Kinesin light chain 1 OS=Homo sapiens OX=9606 GN=KLC1 PE=1 SV=2	9	7.82085	7.39977	7.70864	7.30953	7.58814	7.83084	7.56815	8.50852	8.19537	8.35802	0	0.158381	0.789878	0.875846	0.759878	Large Protein Complex
Q6P597	KLC3_HUMAN	KLC3	KLC3	Kinesin light chain 3 OS=Homo sapiens OX=9606 GN=KLC3 PE=1 SV=2	2	3.54989	2.72696	3.19259	3.30371	3.4104	4.08292	4.36354	4.55093	4.41346	5.71221	0	1.10355	0.825315	0.576726	1.76879	Nonspecific
Q8TCG1	CIP2A_HUMAN	CIP2A	CIP2A	Protein CIP2A OS=Homo sapiens OX=9606 GN=CIP2A PE=1 SV=2	9	7.07875	6.95321	6.8929	6.7753	6.88958	6.91296	7.81301	8.93732	7.23162	6.97762	0	1.02559	2.21021	0.622111	0.253828	Nonspecific
P17098	ZNF8_HUMAN	ZNF8	ZNF8	Zinc finger protein 8 OS=Homo sapiens OX=9606 GN=ZNF8 PE=1 SV=2	3	2.4807	-9.20325	1.64466	1.51437	3.29746	4.11869	4.31684	4.33815	3.90223	3.94679	0	11.8821	1.05549	0.749868	-0.988659	Nonspecific
A0FGR8	ESYT2_HUMAN	ESYT2	ESYT2	Extended synaptotagmin-2 OS=Homo sapiens OX=9606 GN=ESYT2 PE=1 SV=1	4	5.13953	5.09153	5.6607	4.90049	5.22486	4.77351	6.03488	6.88026	5.79423	5.72084	0	1.30938	1.58558	1.25976	0.862009	Nonspecific
Q96T88	UHRF1_HUMAN	UHRF1	UHRF1	E3 ubiquitin-protein ligase UHRF1 OS=Homo sapiens OX=9606 GN=UHRF1 PE=1 SV=1	12	9.58958	9.28173	9.45007	9.2077	9.4127	5.08266	3.86469	5.87491	5.64913	5.89156	0	-0.910117	0.931764	0.948348	0.98578	Nonspecific
P49643	PRI2_HUMAN	PRIM2	PRIM2	DNA primase large subunit OS=Homo sapiens OX=9606 GN=PRIM2 PE=1 SV=2	7	6.63508	6.37297	6.39573	6.18685	6.32936	7.05862	6.7674	7.23029	6.97715	6.99069	0	-0.029108	0.411023	0.366761	0.237794	Large Protein Complex
Q13395	TARB1_HUMAN	TARBP1	TARBP1	Probable methyltransferase TARBP1 OS=Homo sapiens OX=9606 GN=TARBP1 PE=1 SV=1	3	4.33041	4.40717	4.87044	4.09812	4.42639	4.14984	4.98199	5.90963	3.4022	4.00474	0	0.755388	1.21975	-0.515349	-0.241078	Large Protein Complex
P07237	PDIA1_HUMAN	P4HB	P4HB	Protein disulfide-isomerase OS=Homo sapiens OX=9606 GN=P4HB PE=1 SV=3	20	10.4938	9.91583	10.3407	10.1151	10.2833	8.56169	8.57143	9.54152	9.65384	9.27852	0	0.587731	1.13293	1.47087	0.92733	ER
Q8NBS9	TXND5_HUMAN	TXNDC5	TXNDC5	Thioredoxin domain-containing protein 5 OS=Homo sapiens OX=9606 GN=TXNDC5 PE=1 SV=2	11	8.80965	8.57617	8.82209	8.65564	8.80363	6.13319	6.52251	7.22739	7.20515	6.70735	0	0.622796	1.08176	1.22596	0.580167	ER
P56545	CTBP2_HUMAN	CTBP2	CTBP2	C-terminal-binding protein 2 OS=Homo sapiens OX=9606 GN=CTBP2 PE=1 SV=1	10	8.03173	7.88173	8.07852	7.81752	8.12233	7.73494	7.46242	7.49007	7.74193	7.27877	0	-0.12252	-0.291655	0.221203	-0.54676	Nonspecific
Q13363	CTBP1_HUMAN	CTBP1	CTBP1	C-terminal-binding protein 1 OS=Homo sapiens OX=9606 GN=CTBP1 PE=1 SV=2	3	6.13764	5.56377	5.79283	5.56983	5.87722	5.22524	4.84651	4.83255	5.19426	4.6144	0	0.195149	-0.04787	0.536842	-0.350412	Nonspecific
Q16763	UBE2S_HUMAN	UBE2S	UBE2S	Ubiquitin-conjugating enzyme E2 S OS=Homo sapiens OX=9606 GN=UBE2S PE=1 SV=2	5	5.78986	5.60119	5.87	5.44883	5.81218	5.14225	5.85244	6.9497	5.88833	5.55839	0	0.898857	1.72731	1.08711	0.393814	Large Protein Complex
Q6DD88	ATLA3_HUMAN	ATL3	ATL3	Atlastin-3 OS=Homo sapiens OX=9606 GN=ATL3 PE=1 SV=1	2	4.83915	4.40422	4.65492	4.08446	4.33726	4.17359	4.30323	5.37108	4.38718	4.63046	0	0.564561	1.38171	0.96827	0.958754	Nonspecific
P00367	DHE3_HUMAN	GLUD1	GLUD1	Glutamate dehydrogenase 1, mitochondrial OS=Homo sapiens OX=9606 GN=GLUD1 PE=1 SV=2	13	8.95363	8.23221	8.56746	8.32585	8.71399	4.97601	4.12288	4.88017	5.12406	5.87715	0	-0.131715	0.290329	0.775834	1.14078	Mitochondrion
O43592	XPOT_HUMAN	XPOT	XPOT	Exportin-T OS=Homo sapiens OX=9606 GN=XPOT PE=1 SV=2	10	8.35807	7.79759	8.14879	7.79209	8.04276	6.49748	6.30017	7.52819	6.41448	6.27868	0	0.363166	1.23999	0.482973	0.096507	Nonspecific
P49589	SYCC_HUMAN	CARS	CARS1	Cysteine--tRNA ligase, cytoplasmic OS=Homo sapiens OX=9606 GN=CARS PE=1 SV=3	7	7.6833	7.22033	7.20494	6.97705	7.29287	6.52067	5.92925	6.62224	6.38577	6.03724	0	-0.128457	0.579921	0.571344	-0.0930128	Large Protein Complex
Q9BQB6	VKOR1_HUMAN	VKORC1	VKORC1	Vitamin K epoxide reductase complex subunit 1 OS=Homo sapiens OX=9606 GN=VKORC1 PE=1 SV=1	1	4.59606	3.76304	4.43707	4.03297	4.21668	3.21004	2.85149	2.73874	3.47244	3.28623	0	0.474464	-0.312325	0.825476	0.455565	ER
P36776	LONM_HUMAN	LONP1	LONP1	Lon protease homolog, mitochondrial OS=Homo sapiens OX=9606 GN=LONP1 PE=1 SV=2	19	9.07558	8.83939	8.98569	8.74905	9.14203	6.58334	6.04856	6.36424	6.46827	7.45135	0	-0.29859	-0.129204	0.211462	0.801558	Mitochondrion
O15304	SIVA_HUMAN	SIVA1	SIVA1	Apoptosis regulatory protein Siva OS=Homo sapiens OX=9606 GN=SIVA1 PE=1 SV=2	4	3.82631	3.55894	4.29982	3.08459	3.81259	4.98195	5.0553	5.44202	5.42719	5.17923	0	0.340725	-0.0134322	1.18697	0.211008	Nonspecific
Q15785	TOM34_HUMAN	TOMM34	TOMM34	Mitochondrial import receptor subunit TOM34 OS=Homo sapiens OX=9606 GN=TOMM34 PE=1 SV=2	8	7.00485	6.76327	6.84181	6.536	6.8933	5.86431	5.81766	6.2617	6.48581	6.2591	0	0.194933	0.56043	1.09035	0.506334	Large Protein Complex
Q6XQN6	PNCB_HUMAN	NAPRT	NAPRT	Nicotinate phosphoribosyltransferase OS=Homo sapiens OX=9606 GN=NAPRT PE=1 SV=2	2	4.94583	4.59126	4.48095	3.9285	4.57818	1.37291	1.78591	2.39069	2.3951	-15.1886	0	0.767566	1.48266	2.03952	-16.1939	Nonspecific
O94776	MTA2_HUMAN	MTA2	MTA2	Metastasis-associated protein MTA2 OS=Homo sapiens OX=9606 GN=MTA2 PE=1 SV=1	15	7.26023	6.84466	6.87057	6.69384	6.8002	7.74764	7.34446	7.84718	7.75684	7.56976	0	0.0123841	0.489199	0.575591	0.282146	Nonspecific
Q13330	MTA1_HUMAN	MTA1	MTA1	Metastasis-associated protein MTA1 OS=Homo sapiens OX=9606 GN=MTA1 PE=1 SV=2	15	7.8254	7.53023	7.68681	7.45981	7.7349	8.47728	8.15551	8.59442	8.39985	8.41937	0	-0.0266049	0.255733	0.288161	0.0325987	Nonspecific
O60831	PRAF2_HUMAN	PRAF2	PRAF2	PRA1 family protein 2 OS=Homo sapiens OX=9606 GN=PRAF2 PE=1 SV=1	2	3.56269	3.60523	3.77756	3.76341	3.6387	3.49815	4.66219	4.55321	4.72186	3.30362	0	1.1215	0.840202	1.02299	-0.27053	Nonspecific
O14920	IKKB_HUMAN	IKBKB	IKBKB	Inhibitor of nuclear factor kappa-B kinase subunit beta OS=Homo sapiens OX=9606 GN=IKBKB PE=1 SV=1	3	5.07295	5.27904	5.54008	4.74313	5.34273	5.97517	5.7128	6.62114	5.82689	6.01194	0	-0.468462	0.178847	0.181542	-0.233007	Nonspecific
O15111	IKKA_HUMAN	CHUK	CHUK	Inhibitor of nuclear factor kappa-B kinase subunit alpha OS=Homo sapiens OX=9606 GN=CHUK PE=1 SV=2	4	6.0893	6.04847	6.11563	5.84305	6.21776	6.50986	6.40711	7.72597	6.70607	6.82958	0	-0.0619118	1.18977	0.442459	0.19126	Nonspecific
Q9Y3B8	ORN_HUMAN	REXO2	REXO2	Oligoribonuclease, mitochondrial OS=Homo sapiens OX=9606 GN=REXO2 PE=1 SV=3	3	6.24222	6.28484	6.40837	6.09888	6.38286	4.1258	3.78011	3.94475	3.3688	4.00271	0	-0.388308	-0.347198	-0.613663	-0.263726	Nonspecific
P49368	TCPG_HUMAN	CCT3	CCT3	T-complex protein 1 subunit gamma OS=Homo sapiens OX=9606 GN=CCT3 PE=1 SV=4	27	8.0826	8.01036	7.90708	7.78009	7.85338	9.17001	8.6879	9.48334	8.71481	9.12489	0	-0.409871	0.48885	-0.152689	0.184093	Large Protein Complex
P35998	PRS7_HUMAN	PSMC2	PSMC2	26S proteasome regulatory subunit 7 OS=Homo sapiens OX=9606 GN=PSMC2 PE=1 SV=3	15	7.86868	7.48007	7.59914	7.48369	7.61759	8.16398	7.53633	8.50975	8.23679	8.0657	0	-0.23904	0.615311	0.457793	0.15281	Large Protein Complex
Q93009	UBP7_HUMAN	USP7	USP7	Ubiquitin carboxyl-terminal hydrolase 7 OS=Homo sapiens OX=9606 GN=USP7 PE=1 SV=2	21	8.47547	8.22656	8.20038	8.27214	8.36656	7.88398	7.45492	8.20201	8.05888	7.94575	0	-0.180144	0.593121	0.378233	0.170674	Large Protein Complex
Q16643	DREB_HUMAN	DBN1	DBN1	Drebrin OS=Homo sapiens OX=9606 GN=DBN1 PE=1 SV=4	7	8.20426	8.07281	8.11928	8.01131	8.35333	6.93813	6.04264	6.76256	6.77888	7.01849	0	-0.76405	-0.0905968	0.0336985	-0.0687173	Nonspecific
P38606	VATA_HUMAN	ATP6V1A	ATP6V1A	V-type proton ATPase catalytic subunit A OS=Homo sapiens OX=9606 GN=ATP6V1A PE=1 SV=2	19	8.73462	8.70968	8.88198	8.60225	8.7137	7.76362	7.84382	8.37362	8.63702	9.59328	0	0.105152	0.462653	1.00578	1.85059	Endosome
P01034	CYTC_HUMAN	CST3	CST3	Cystatin-C OS=Homo sapiens OX=9606 GN=CST3 PE=1 SV=1	3	3.72126	3.91344	4.88119	4.13853	4.13286	4.66759	5.77001	6.62283	6.2512	5.99222	0	0.910252	0.795316	1.16635	0.913028	Nonspecific
P29353	SHC1_HUMAN	SHC1	SHC1	SHC-transforming protein 1 OS=Homo sapiens OX=9606 GN=SHC1 PE=1 SV=4	2	5.78024	5.71302	5.90065	5.47519	5.68128	5.3265	5.17935	5.81064	5.21997	4.8836	0	-0.0799289	0.36373	0.19853	-0.343943	Nonspecific
Q9H583	HEAT1_HUMAN	HEATR1	HEATR1	HEAT repeat-containing protein 1 OS=Homo sapiens OX=9606 GN=HEATR1 PE=1 SV=3	18	9.03038	8.83828	8.97783	8.94925	9.02277	6.26332	6.58718	8.0402	6.80038	6.68537	0	0.515961	1.82943	0.618184	0.429649	Large Protein Complex
Q9HAV4	XPO5_HUMAN	XPO5	XPO5	Exportin-5 OS=Homo sapiens OX=9606 GN=XPO5 PE=1 SV=1	13	7.02147	6.81756	6.85207	6.80644	6.89391	6.08327	7.44741	9.17543	7.10795	6.21908	0	1.56805	3.26155	1.23971	0.263365	Nonspecific
O15355	PPM1G_HUMAN	PPM1G	PPM1G	Protein phosphatase 1G OS=Homo sapiens OX=9606 GN=PPM1G PE=1 SV=1	15	9.04386	8.66573	8.92393	8.55044	8.81244	6.88862	7.18065	7.85616	7.95682	7.47681	0	0.670155	1.08747	1.56163	0.819608	Nonspecific
Q92696	PGTA_HUMAN	RABGGTA	RABGGTA	Geranylgeranyl transferase type-2 subunit alpha OS=Homo sapiens OX=9606 GN=RABGGTA PE=1 SV=2	6	5.41355	5.36323	5.47893	5.07231	5.16587	2.50998	9.39912	8.01639	3.2635	2.29849	0	6.93947	5.44104	1.09477	0.036197	Nonspecific
P50579	MAP2_HUMAN	METAP2	METAP2	Methionine aminopeptidase 2 OS=Homo sapiens OX=9606 GN=METAP2 PE=1 SV=1	5	7.04882	6.75245	6.81517	6.32282	6.38761	4.5598	5.33085	6.2296	4.37932	4.86691	0	1.06742	1.90346	0.545519	0.968326	Large Protein Complex
Q7KZ85	SPT6H_HUMAN	SUPT6H	SUPT6H	Transcription elongation factor SPT6 OS=Homo sapiens OX=9606 GN=SUPT6H PE=1 SV=2	21	7.67608	7.48308	7.56472	7.41332	7.58787	7.73857	7.71991	8.32131	8.15239	8.06444	0	0.174339	0.694105	0.67658	0.41408	Large Protein Complex
Q6NUQ4	TM214_HUMAN	TMEM214	TMEM214	Transmembrane protein 214 OS=Homo sapiens OX=9606 GN=TMEM214 PE=1 SV=2	8	7.14984	7.13223	7.45445	7.27077	7.2465	6.14112	6.19496	6.82662	6.60717	6.84472	0	0.071449	0.380896	0.345119	0.60694	ER
P22061	PIMT_HUMAN	PCMT1	PCMT1	Protein-L-isoaspartate(D-aspartate) O-methyltransferase OS=Homo sapiens OX=9606 GN=PCMT1 PE=1 SV=4	12	8.11215	7.94995	8.11727	7.82157	8.1306	7.24203	6.66487	7.34687	7.01204	7.16392	0	-0.41496	0.099716	0.0605955	-0.096553	Nonspecific
O75937	DNJC8_HUMAN	DNAJC8	DNAJC8	DnaJ homolog subfamily C member 8 OS=Homo sapiens OX=9606 GN=DNAJC8 PE=1 SV=2	8	8.5737	8.38121	8.48638	8.29914	8.54018	7.61337	7.70081	8.39986	8.43822	8.26695	0	0.279929	0.873814	1.09941	0.687095	Large Protein Complex
Q8NDT2	RB15B_HUMAN	RBM15B	RBM15B	Putative RNA-binding protein 15B OS=Homo sapiens OX=9606 GN=RBM15B PE=1 SV=3	2	3.65233	4.10765	4.21992	4.065	3.72606	4.8585	4.43924	4.19365	4.63343	4.27478	0	-0.874579	-1.23245	-0.63775	-0.657451	Nonspecific
Q96T37	RBM15_HUMAN	RBM15	RBM15	RNA-binding protein 15 OS=Homo sapiens OX=9606 GN=RBM15 PE=1 SV=2	13	7.38528	7.32828	7.46188	7.39596	7.41917	6.68246	6.7531	7.32856	7.74685	7.12147	0	0.127631	0.569493	1.0537	0.405118	Large Protein Complex
Q86UD0	SAPC2_HUMAN	SAPCD2	SAPCD2	Suppressor APC domain-containing protein 2 OS=Homo sapiens OX=9606 GN=SAPCD2 PE=1 SV=2	2	4.03999	3.04312	3.79169	4.06168	4.00037	5.16165	5.24807	5.60995	4.77846	5.05518	0	1.0833	0.696607	-0.404877	-0.0668478	Nonspecific
Q00796	DHSO_HUMAN	SORD	SORD	Sorbitol dehydrogenase OS=Homo sapiens OX=9606 GN=SORD PE=1 SV=4	6	6.9882	6.43347	6.71118	6.21024	6.67916	4.01661	3.35616	3.97691	3.76858	3.90076	0	-0.10573	0.237319	0.529919	0.193188	Nonspecific
P14550	AK1A1_HUMAN	AKR1A1	AKR1A1	Aldo-keto reductase family 1 member A1 OS=Homo sapiens OX=9606 GN=AKR1A1 PE=1 SV=3	9	7.97991	7.66449	7.85167	7.25666	7.81408	5.03004	4.35205	4.98417	4.58025	4.29875	0	-0.362574	0.0823684	0.273457	-0.565458	Nonspecific
P38159	RBMX_HUMAN	RBMX	RBMX	RNA-binding motif protein, X chromosome OS=Homo sapiens OX=9606 GN=RBMX PE=1 SV=3	16	9.03374	8.77313	9.05084	8.8391	8.95096	5.80038	6.40598	6.60771	6.61539	6.14467	0	0.866204	0.790228	1.00964	0.427074	Large Protein Complex
Q96E39	RMXL1_HUMAN	RBMXL1	RBMXL1	RNA binding motif protein, X-linked-like-1 OS=Homo sapiens OX=9606 GN=RBMXL1 PE=1 SV=1	2	5.9798	5.63359	5.89293	5.75447	6.03035	3.692	3.28278	4.56474	4.02224	3.87945	0	-0.0630054	0.959619	0.555576	0.136898	Nonspecific
P0DJD4	RBY1C_HUMAN	RBMY1C	RBMY1C	RNA-binding motif protein, Y chromosome, family 1 member C OS=Homo sapiens OX=9606 GN=RBMY1C PE=1 SV=1	1	5.85129	5.4103	5.86378	5.36276	5.60736	4.31679	3.90404	4.30699	5.00798	4.58005	0	0.0282371	-0.0222945	1.17971	0.507186	Nonspecific
Q9UKB3	DJC12_HUMAN	DNAJC12	DNAJC12	DnaJ homolog subfamily C member 12 OS=Homo sapiens OX=9606 GN=DNAJC12 PE=1 SV=1	5	5.14065	5.27804	5.72745	5.3435	5.48749	7.05213	6.98516	7.55478	7.12077	6.91804	0	-0.204363	-0.0841556	-0.134211	-0.480931	Nonspecific
Q9NXR8	ING3_HUMAN	ING3	ING3	Inhibitor of growth protein 3 OS=Homo sapiens OX=9606 GN=ING3 PE=1 SV=2	3	6.00439	5.95886	6.2194	5.76879	5.97443	5.55022	5.90786	6.62633	6.23105	6.38576	0	0.403173	0.861098	0.916436	0.865506	Nonspecific
Q9UPT5	EXOC7_HUMAN	EXOC7	EXOC7	Exocyst complex component 7 OS=Homo sapiens OX=9606 GN=EXOC7 PE=1 SV=3	12	6.67849	6.49361	6.88753	6.36553	6.6762	7.72475	7.72451	8.50862	7.68288	8.01412	0	0.184649	0.574846	0.271098	0.291667	Large Protein Complex
Q8WWI1	LMO7_HUMAN	LMO7	LMO7	LIM domain only protein 7 OS=Homo sapiens OX=9606 GN=LMO7 PE=1 SV=3	2	3.75787	4.03203	4.29258	3.49775	3.60304	1.35674	1.527	3.74038	3.52886	3.77702	0	-0.103904	1.84893	2.43224	2.57511	Actin binding proteins
Q14966	ZN638_HUMAN	ZNF638	ZNF638	Zinc finger protein 638 OS=Homo sapiens OX=9606 GN=ZNF638 PE=1 SV=2	14	8.03084	7.86998	7.96952	7.9677	8.00389	7.62117	7.72906	8.16868	8.20089	7.91982	0	0.268746	0.608823	0.64285	0.325599	Large Protein Complex
O95347	SMC2_HUMAN	SMC2	SMC2	Structural maintenance of chromosomes protein 2 OS=Homo sapiens OX=9606 GN=SMC2 PE=1 SV=2	32	9.3979	9.10994	9.18824	9.00838	9.2411	9.84266	9.38879	10.2252	9.80283	10.0224	0	-0.165903	0.592227	0.349696	0.336523	Large Protein Complex
Q8N3X1	FNBP4_HUMAN	FNBP4	FNBP4	Formin-binding protein 4 OS=Homo sapiens OX=9606 GN=FNBP4 PE=1 SV=3	10	6.076	5.50056	5.66684	5.86042	5.87725	7.16465	6.8028	7.84881	7.69278	7.67732	0	0.2136	1.09333	0.743717	0.711422	Nonspecific
P48444	COPD_HUMAN	ARCN1	ARCN1	Coatomer subunit delta OS=Homo sapiens OX=9606 GN=ARCN1 PE=1 SV=1	11	7.89221	7.77631	7.799	7.59642	7.85189	8.34493	8.21731	8.86269	8.52592	8.50436	0	-0.0117276	0.610964	0.476773	0.199739	Large Protein Complex
P16949	STMN1_HUMAN	STMN1	STMN1	Stathmin OS=Homo sapiens OX=9606 GN=STMN1 PE=1 SV=3	15	10.1148	9.89194	9.89231	9.68004	9.97791	9.06147	8.64783	9.16989	9.54402	8.9607	0	-0.190785	0.330906	0.917308	0.0361129	Nonspecific
P42166	LAP2A_HUMAN	TMPO	TMPO	Lamina-associated polypeptide 2, isoform alpha OS=Homo sapiens OX=9606 GN=TMPO PE=1 SV=2	18	7.86049	7.43862	7.47614	7.4243	7.62136	7.85022	7.80442	9.12404	8.43005	8.53382	0	0.376077	1.65817	1.01602	0.922741	Nonspecific
P42167	LAP2B_HUMAN	TMPO	TMPO	Lamina-associated polypeptide 2, isoforms beta/gamma OS=Homo sapiens OX=9606 GN=TMPO PE=1 SV=2	7	7.41037	7.08383	7.25448	7.08344	7.3224	5.31146	5.42905	6.76854	6.57316	6.45372	0	0.444124	1.61297	1.58863	1.23023	Nuclear pore complex
Q14671	PUM1_HUMAN	PUM1	PUM1	Pumilio homolog 1 OS=Homo sapiens OX=9606 GN=PUM1 PE=1 SV=3	11	8.72607	8.46073	8.79984	8.19667	8.66634	9.61272	9.71985	10.1749	10.0785	9.9158	0	0.372463	0.488411	0.995159	0.362801	Nonspecific
Q8TB72	PUM2_HUMAN	PUM2	PUM2	Pumilio homolog 2 OS=Homo sapiens OX=9606 GN=PUM2 PE=1 SV=2	3	4.34089	4.02661	4.35712	4.29082	4.27208	5.5073	5.32378	5.63092	5.26434	5.14965	0	0.130757	0.107382	-0.192891	-0.288851	Nonspecific
Q14789	GOGB1_HUMAN	GOLGB1	GOLGB1	Golgin subfamily B member 1 OS=Homo sapiens OX=9606 GN=GOLGB1 PE=1 SV=2	23	8.10272	7.92536	8.07272	7.92421	8.15693	9.02652	8.86213	9.35765	9.34666	9.58624	0	0.0129736	0.361137	0.498646	0.505512	Golgi
Q9Y4R8	TELO2_HUMAN	TELO2	TELO2	Telomere length regulation protein TEL2 homolog OS=Homo sapiens OX=9606 GN=TELO2 PE=1 SV=2	11	6.43599	6.54554	6.88788	6.42317	6.73874	7.01093	8.16203	9.21687	7.21752	7.06517	0	1.04155	1.75405	0.219413	-0.248504	Large Protein Complex
Q99832	TCPH_HUMAN	CCT7	CCT7	T-complex protein 1 subunit eta OS=Homo sapiens OX=9606 GN=CCT7 PE=1 SV=2	24	9.27029	8.97707	9.07737	8.89835	9.0474	10.0091	9.55929	10.4297	9.83582	10.0882	0	-0.156633	0.613445	0.198618	0.301967	Large Protein Complex
P49354	FNTA_HUMAN	FNTA	FNTA	Protein farnesyltransferase/geranylgeranyltransferase type-1 subunit alpha OS=Homo sapiens OX=9606 GN=FNTA PE=1 SV=1	4	5.10269	4.886	5.24141	4.87497	5.19812	3.05095	1.35884	1.42288	1.78867	1.83374	0	-1.47543	-1.7668	-1.03456	-1.31265	Nonspecific
P43246	MSH2_HUMAN	MSH2	MSH2	DNA mismatch repair protein Msh2 OS=Homo sapiens OX=9606 GN=MSH2 PE=1 SV=1	27	9.4955	9.21526	9.36322	9.06979	9.38354	8.22874	8.43799	9.2533	9.01035	8.78506	0	0.489501	1.15684	1.20732	0.668283	Large Protein Complex
P62495	ERF1_HUMAN	ETF1	ETF1	Eukaryotic peptide chain release factor subunit 1 OS=Homo sapiens OX=9606 GN=ETF1 PE=1 SV=3	11	7.82498	7.56061	7.61117	7.52665	7.63804	6.22374	6.5619	7.02117	6.63426	6.74994	0	0.602537	1.01124	0.708857	0.713133	Nonspecific
Q8WX92	NELFB_HUMAN	NELFB	NELFB	Negative elongation factor B OS=Homo sapiens OX=9606 GN=NELFB PE=1 SV=1	10	7.29345	6.84672	7.20292	6.99357	7.28161	8.22374	8.29509	9.18267	8.55363	8.50989	0	0.518083	1.04946	0.629773	0.297991	Large Protein Complex
P49748	ACADV_HUMAN	ACADVL	ACADVL	Very long-chain specific acyl-CoA dehydrogenase, mitochondrial OS=Homo sapiens OX=9606 GN=ACADVL PE=1 SV=1	5	7.20928	7.24639	7.34437	7.15776	7.39736	5.26957	4.73065	5.41951	5.05045	5.7126	0	-0.576038	0.0148443	-0.167601	0.254949	Mitochondrion
Q9Y2Z0	SGT1_HUMAN	SUGT1	SUGT1	Protein SGT1 homolog OS=Homo sapiens OX=9606 GN=SUGT1 PE=1 SV=3	14	9.19524	9.16864	9.45651	9.15802	9.22645	8.03105	8.37489	9.06939	8.92637	8.38569	0	0.370441	0.777063	0.932539	0.323423	Nonspecific
Q8ND90	PNMA1_HUMAN	PNMA1	PNMA1	Paraneoplastic antigen Ma1 OS=Homo sapiens OX=9606 GN=PNMA1 PE=1 SV=2	2	2.44411	-9.94792	0.991035	1.68447	1.82049	3.52941	4.3794	6.1836	3.49844	3.4437	0	13.242	4.10727	0.728675	0.537908	Nonspecific
P41229	KDM5C_HUMAN	KDM5C	KDM5C	Lysine-specific demethylase 5C OS=Homo sapiens OX=9606 GN=KDM5C PE=1 SV=2	6	5.78276	5.8269	5.56019	5.28695	5.7217	5.91111	6.0205	6.42285	5.87352	6.19463	0	0.0652533	0.73431	0.45822	0.34458	Nonspecific
Q9Y265	RUVB1_HUMAN	RUVBL1	RUVBL1	RuvB-like 1 OS=Homo sapiens OX=9606 GN=RUVBL1 PE=1 SV=1	27	9.43389	9.10649	9.41223	8.9434	9.37762	8.67703	9.40481	10.7258	8.65433	8.77184	0	1.05518	2.07044	0.467794	0.151083	Large Protein Complex
P43897	EFTS_HUMAN	TSFM	TSFM	Elongation factor Ts, mitochondrial OS=Homo sapiens OX=9606 GN=TSFM PE=1 SV=2	4	7.54574	7.16907	7.24254	7.33845	7.27428	5.28034	4.99914	4.90131	5.20097	5.89916	0	0.0954583	-0.075832	0.127913	0.890271	Mitochondrion
Q9NYL9	TMOD3_HUMAN	TMOD3	TMOD3	Tropomodulin-3 OS=Homo sapiens OX=9606 GN=TMOD3 PE=1 SV=1	10	7.26295	6.83664	6.78171	6.50401	6.78212	7.5418	6.34872	6.7729	7.33114	6.87158	0	-0.766771	-0.287663	0.548275	-0.189387	Large Protein Complex
P28289	TMOD1_HUMAN	TMOD1	TMOD1	Tropomodulin-1 OS=Homo sapiens OX=9606 GN=TMOD1 PE=1 SV=1	3	3.67729	3.64174	3.74163	3.84947	3.98615	4.71631	4.23358	4.76894	4.77636	4.15487	0	-0.447172	-0.0117039	-0.112118	-0.870283	Nonspecific
Q9NT62	ATG3_HUMAN	ATG3	ATG3	Ubiquitin-like-conjugating enzyme ATG3 OS=Homo sapiens OX=9606 GN=ATG3 PE=1 SV=1	6	5.94295	5.10119	5.45054	4.98754	5.80616	6.13044	6.27374	6.48443	6.33925	6.1838	0	0.985052	0.846401	1.16422	0.190142	Nonspecific
Q9UNF1	MAGD2_HUMAN	MAGED2	MAGED2	Melanoma-associated antigen D2 OS=Homo sapiens OX=9606 GN=MAGED2 PE=1 SV=2	17	8.01724	7.83914	8.31341	7.55258	8.0141	8.13682	8.63038	9.61382	8.67603	8.54756	0	0.671656	1.18083	1.00388	0.413884	Large Protein Complex
Q9Y5V3	MAGD1_HUMAN	MAGED1	MAGED1	Melanoma-associated antigen D1 OS=Homo sapiens OX=9606 GN=MAGED1 PE=1 SV=3	5	4.58464	3.95584	4.07054	4.11157	4.614	6.5937	5.96447	6.2873	5.55926	5.94741	0	-0.0004397	0.207692	-0.561369	-0.675653	Nonspecific
Q9BQ52	RNZ2_HUMAN	ELAC2	ELAC2	Zinc phosphodiesterase ELAC protein 2 OS=Homo sapiens OX=9606 GN=ELAC2 PE=1 SV=2	8	6.39521	6.40554	6.63753	6.34046	6.51842	3.82341	3.99908	4.80904	4.50002	3.6261	0	0.165327	0.743308	0.731357	-0.320525	Nonspecific
Q6PIW4	FIGL1_HUMAN	FIGNL1	FIGNL1	Fidgetin-like protein 1 OS=Homo sapiens OX=9606 GN=FIGNL1 PE=1 SV=2	2	4.05	3.73365	3.98545	3.32573	3.92844	4.39369	4.86908	5.87877	4.87276	5.00454	0	0.791735	1.54963	1.20333	0.732407	Nonspecific
Q9UBP0	SPAST_HUMAN	SPAST	SPAST	Spastin OS=Homo sapiens OX=9606 GN=SPAST PE=1 SV=1	4	5.75591	5.52051	5.75168	5.36362	5.60735	5.87368	5.98295	6.75205	6.42349	6.14073	0	0.34468	0.882607	0.942111	0.415614	Nonspecific
O43809	CPSF5_HUMAN	NUDT21	NUDT21	Cleavage and polyadenylation specificity factor subunit 5 OS=Homo sapiens OX=9606 GN=NUDT21 PE=1 SV=1	10	8.41371	8.08793	8.38671	8.01259	8.34524	8.39505	8.22778	8.56233	8.61208	8.35354	0	0.158503	0.194281	0.618151	0.0269567	Large Protein Complex
P46108	CRK_HUMAN	CRK	CRK	Adapter molecule crk OS=Homo sapiens OX=9606 GN=CRK PE=1 SV=2	8	6.79028	6.4595	6.83529	6.3676	6.80799	4.53321	4.35594	4.69147	4.64322	4.53588	0	0.153506	0.113243	0.532693	-0.0150386	Nonspecific
P31939	PUR9_HUMAN	ATIC	ATIC	Bifunctional purine biosynthesis protein PURH OS=Homo sapiens OX=9606 GN=ATIC PE=1 SV=3	17	8.99735	8.8541	9.04456	8.74964	8.96331	6.06045	5.98678	6.51759	5.90817	6.32242	0	0.0695729	0.409929	0.0954227	0.296007	Nonspecific
Q99747	SNAG_HUMAN	NAPG	NAPG	Gamma-soluble NSF attachment protein OS=Homo sapiens OX=9606 GN=NAPG PE=1 SV=1	6	6.71695	6.49483	6.53169	6.55233	6.65504	6.56125	7.0115	7.41696	9.74451	10.1827	0	0.672363	1.04097	3.34788	3.68338	Nonspecific
Q13740	CD166_HUMAN	ALCAM	ALCAM	CD166 antigen OS=Homo sapiens OX=9606 GN=ALCAM PE=1 SV=2	2	3.8532	3.91356	3.53252	4.24765	3.91341	0.822388	1.28894	3.04339	3.14957	3.43819	0	0.406193	2.54169	1.93273	2.55559	Nonspecific
P06756	ITAV_HUMAN	ITGAV	ITGAV	Integrin alpha-V OS=Homo sapiens OX=9606 GN=ITGAV PE=1 SV=2	2	5.15065	4.70058	4.80112	4.88645	5.05003	3.32991	4.03714	5.008	5.17752	5.6783	0	1.15729	2.02762	2.11181	2.44901	Plasma membrane
Q96DE5	APC16_HUMAN	ANAPC16	ANAPC16	Anaphase-promoting complex subunit 16 OS=Homo sapiens OX=9606 GN=ANAPC16 PE=1 SV=1	1	2.97548	2.12716	3.44517	2.97289	2.60854	4.44903	4.06373	4.4425	4.2493	4.0742	0	0.463011	-0.476227	-0.197141	-0.00789758	Nonspecific
Q9H6Y7	RN167_HUMAN	RNF167	RNF167	E3 ubiquitin-protein ligase RNF167 OS=Homo sapiens OX=9606 GN=RNF167 PE=1 SV=1	1	4.35667	4.13097	4.30388	3.66123	3.5544	4.1536	3.32983	4.01094	4.45308	6.42728	0	-0.598076	-0.0898654	0.994921	3.07595	Lysosome
Q9NUQ3	TXLNG_HUMAN	TXLNG	TXLNG	Gamma-taxilin OS=Homo sapiens OX=9606 GN=TXLNG PE=1 SV=2	12	7.6804	7.41675	7.24957	7.11728	7.45893	8.10874	7.56437	8.04193	7.91808	7.67273	0	-0.280719	0.364017	0.372454	-0.214544	Large Protein Complex
Q6IQ49	SDE2_HUMAN	SDE2	SDE2	Replication stress response regulator SDE2 OS=Homo sapiens OX=9606 GN=SDE2 PE=1 SV=1	13	6.87339	6.52187	6.81504	6.56458	6.78845	9.47632	9.15911	9.96516	10.1208	9.81001	0	0.0343093	0.547195	0.953325	0.418627	Large Protein Complex
P35813	PPM1A_HUMAN	PPM1A	PPM1A	Protein phosphatase 1A OS=Homo sapiens OX=9606 GN=PPM1A PE=1 SV=1	4	5.75352	5.4673	5.55414	5.34206	5.66472	5.36948	5.44274	6.31167	6.31008	5.93635	0	0.359484	1.14157	1.35205	0.655667	Nonspecific
O75688	PPM1B_HUMAN	PPM1B	PPM1B	Protein phosphatase 1B OS=Homo sapiens OX=9606 GN=PPM1B PE=1 SV=1	4	5.77112	5.55181	5.50005	5.0638	5.4777	6.28126	6.17855	7.00197	6.31852	7.09973	0	0.116596	0.991783	0.744582	1.11189	Nonspecific
O43172	PRP4_HUMAN	PRPF4	PRPF4	U4/U6 small nuclear ribonucleoprotein Prp4 OS=Homo sapiens OX=9606 GN=PRPF4 PE=1 SV=2	11	7.56303	7.33289	7.53414	7.27911	7.52996	7.96508	7.57259	8.19223	8.21002	8.18395	0	-0.162352	0.256043	0.528858	0.251935	Large Protein Complex
O15182	CETN3_HUMAN	CETN3	CETN3	Centrin-3 OS=Homo sapiens OX=9606 GN=CETN3 PE=1 SV=2	3	6.32435	6.02211	6.08124	5.98079	6.19891	7.60752	6.97052	7.42977	7.26507	7.40278	0	-0.334755	0.0653556	0.00111081	-0.0792999	Nonspecific
Q5VTL8	PR38B_HUMAN	PRPF38B	PRPF38B	Pre-mRNA-splicing factor 38B OS=Homo sapiens OX=9606 GN=PRPF38B PE=1 SV=1	10	7.50992	7.42081	7.59378	7.40505	7.56252	7.40805	7.79063	8.82292	7.93094	8.27663	0	0.471686	1.33101	0.627764	0.815982	Large Protein Complex
O75390	CISY_HUMAN	CS	CS	Citrate synthase, mitochondrial OS=Homo sapiens OX=9606 GN=CS PE=1 SV=2	13	8.30442	8.11011	8.53336	8.25815	8.24782	5.92241	4.96384	5.35476	5.22072	5.63484	0	-0.764256	-0.79659	-0.655418	-0.230969	Mitochondrion
Q8NFF5	FAD1_HUMAN	FLAD1	FLAD1	FAD synthase OS=Homo sapiens OX=9606 GN=FLAD1 PE=1 SV=1	5	5.1886	5.10502	5.03797	5.09093	5.23071	4.97022	4.60452	5.4106	5.06703	5.41387	0	-0.282118	0.591011	0.194478	0.40154	Nonspecific
O75962	TRIO_HUMAN	TRIO	TRIO	Triple functional domain protein OS=Homo sapiens OX=9606 GN=TRIO PE=1 SV=2	9	6.99072	6.86102	7.1192	6.56529	6.88327	7.80438	7.80069	8.16259	7.42664	7.72438	0	0.126002	0.229726	0.0476881	0.0274517	Large Protein Complex
Q6P3X3	TTC27_HUMAN	TTC27	TTC27	Tetratricopeptide repeat protein 27 OS=Homo sapiens OX=9606 GN=TTC27 PE=1 SV=1	3	5.47641	4.9855	4.8457	5.04903	5.30768	4.14486	4.7075	6.27377	4.94986	5.23426	0	1.05355	2.75963	1.23238	1.25814	Nonspecific
Q13451	FKBP5_HUMAN	FKBP5	FKBP5	Peptidyl-prolyl cis-trans isomerase FKBP5 OS=Homo sapiens OX=9606 GN=FKBP5 PE=1 SV=2	10	7.13151	6.80801	7.03351	6.71493	7.06893	5.51919	5.31014	6.15707	5.51479	5.63288	0	0.114439	0.735875	0.41217	0.176268	Nonspecific
Q86UV5	UBP48_HUMAN	USP48	USP48	Ubiquitin carboxyl-terminal hydrolase 48 OS=Homo sapiens OX=9606 GN=USP48 PE=1 SV=1	7	6.7693	6.21741	6.49903	5.89679	6.48689	5.57162	5.57907	5.81829	5.45596	5.59762	0	0.559335	0.516936	0.756848	0.308408	Nonspecific
Q9UM54	MYO6_HUMAN	MYO6	MYO6	Unconventional myosin-VI OS=Homo sapiens OX=9606 GN=MYO6 PE=1 SV=4	8	7.70698	7.25984	7.46072	7.41291	7.46461	5.46162	5.34548	6.10244	5.41052	6.28156	0	0.331	0.887083	0.242968	1.06231	Nonspecific
P52306	GDS1_HUMAN	RAP1GDS1	RAP1GDS1	Rap1 GTPase-GDP dissociation stimulator 1 OS=Homo sapiens OX=9606 GN=RAP1GDS1 PE=1 SV=3	6	6.0131	5.79229	6.00615	5.52153	5.67162	4.65158	4.63869	6.77997	4.6318	4.54187	0	0.207918	2.13534	0.4718	0.231769	Nonspecific
Q9C0E2	XPO4_HUMAN	XPO4	XPO4	Exportin-4 OS=Homo sapiens OX=9606 GN=XPO4 PE=1 SV=2	5	5.7456	5.38577	5.62434	4.92193	5.72466	2.63175	4.24505	5.93618	3.5656	3.2156	0	1.97313	3.42569	1.75752	0.604789	Nonspecific
Q96AY4	TTC28_HUMAN	TTC28	TTC28	Tetratricopeptide repeat protein 28 OS=Homo sapiens OX=9606 GN=TTC28 PE=1 SV=4	4	4.13088	4.14921	3.89552	3.01931	3.7468	5.53422	5.48896	5.63318	4.25023	5.01344	0	-0.063591	0.334326	-0.172421	-0.136694	Nonspecific
P14649	MYL6B_HUMAN	MYL6B	MYL6B	Myosin light chain 6B OS=Homo sapiens OX=9606 GN=MYL6B PE=1 SV=1	2	4.91322	4.45652	4.58693	4.10855	4.7443	4.0562	4.42685	4.3534	4.17501	3.92594	0	0.827354	0.623491	0.923487	0.038664	Actin binding proteins
P60660	MYL6_HUMAN	MYL6	MYL6	Myosin light polypeptide 6 OS=Homo sapiens OX=9606 GN=MYL6 PE=1 SV=2	8	7.39146	7.01174	7.13074	6.7853	7.02404	6.78839	6.39819	7.26507	7.28577	7.2308	0	-0.010474	0.737409	1.10354	0.809829	Actin binding proteins
O95202	LETM1_HUMAN	LETM1	LETM1	Mitochondrial proton/calcium exchanger protein OS=Homo sapiens OX=9606 GN=LETM1 PE=1 SV=1	19	9.103	9.00019	9.31209	9.04719	9.21845	7.29943	6.93689	7.39131	7.38658	8.02124	0	-0.259732	-0.11721	0.142955	0.606357	Mitochondrion
Q70CQ2	UBP34_HUMAN	USP34	USP34	Ubiquitin carboxyl-terminal hydrolase 34 OS=Homo sapiens OX=9606 GN=USP34 PE=1 SV=2	7	6.47181	6.18618	6.56901	6.2183	6.47579	7.32013	7.15398	8.03471	6.94825	6.99436	0	0.119473	0.617371	-0.118378	-0.329754	Nonspecific
Q9HC38	GLOD4_HUMAN	GLOD4	GLOD4	Glyoxalase domain-containing protein 4 OS=Homo sapiens OX=9606 GN=GLOD4 PE=1 SV=1	9	7.63841	7.38295	7.58553	7.18524	7.65272	5.97767	5.98036	6.47621	5.97244	5.87477	0	0.258151	0.55143	0.447945	-0.117203	Nonspecific
Q12959	DLG1_HUMAN	DLG1	DLG1	Disks large homolog 1 OS=Homo sapiens OX=9606 GN=DLG1 PE=1 SV=2	6	7.39803	6.9168	7.21913	6.87325	7.18548	6.17575	5.66309	6.37325	6.489	6.59944	0	-0.0314212	0.3764	0.838038	0.636241	Plasma membrane
O94829	IPO13_HUMAN	IPO13	IPO13	Importin-13 OS=Homo sapiens OX=9606 GN=IPO13 PE=1 SV=3	7	4.62895	3.77155	4.86693	4.00855	4.60085	5.29214	6.39482	7.47458	4.86885	5.04149	0	1.96008	1.94446	0.197116	-0.222553	Nonspecific
O75608	LYPA1_HUMAN	LYPLA1	LYPLA1	Acyl-protein thioesterase 1 OS=Homo sapiens OX=9606 GN=LYPLA1 PE=1 SV=1	3	6.75989	6.77078	7.09144	6.65804	6.77612	6.04682	6.16851	6.69257	6.71885	6.38713	0	0.110797	0.314195	0.773878	0.324079	Mitochondrion
Q9Y5X3	SNX5_HUMAN	SNX5	SNX5	Sorting nexin-5 OS=Homo sapiens OX=9606 GN=SNX5 PE=1 SV=1	10	7.87847	7.57228	7.69177	7.42703	7.32057	8.13037	8.07976	9.11785	8.39249	8.56201	0	0.255566	1.17417	0.713554	0.98954	Endosome
Q9UNH7	SNX6_HUMAN	SNX6	SNX6	Sorting nexin-6 OS=Homo sapiens OX=9606 GN=SNX6 PE=1 SV=1	15	8.74872	8.28227	8.37801	8.04189	8.38788	7.72477	8.11224	8.87427	9.31527	10.217	0	0.853925	1.52022	2.29733	2.85302	Endosome
P08133	ANXA6_HUMAN	ANXA6	ANXA6	Annexin A6 OS=Homo sapiens OX=9606 GN=ANXA6 PE=1 SV=3	19	8.7224	8.47914	8.51968	8.32163	8.52953	6.12295	5.91783	5.83263	5.29606	5.22652	0	0.0381394	-0.0875957	-0.426117	-0.703559	Nonspecific
Q9H9F9	ARP5_HUMAN	ACTR5	ACTR5	Actin-related protein 5 OS=Homo sapiens OX=9606 GN=ACTR5 PE=1 SV=2	1	4.68505	4.53532	4.87305	4.50712	4.83049	4.19699	4.74558	4.28239	4.67444	3.83159	0	0.698319	-0.102601	0.655383	-0.510838	Nonspecific
Q5JRX3	PREP_HUMAN	PITRM1	PITRM1	Presequence protease, mitochondrial OS=Homo sapiens OX=9606 GN=PITRM1 PE=1 SV=3	10	7.65112	7.37772	7.50679	7.44793	7.55437	5.35073	4.7627	5.00651	5.03728	6.11709	0	-0.314626	-0.199878	-0.110249	0.86312	Nonspecific
Q9NYB9	ABI2_HUMAN	ABI2	ABI2	Abl interactor 2 OS=Homo sapiens OX=9606 GN=ABI2 PE=1 SV=1	5	5.36743	4.90208	4.91947	4.66346	4.65229	4.64395	4.75224	5.45759	4.53991	4.7734	0	0.573639	1.2616	0.599933	0.844591	Large Protein Complex
Q08257	QOR_HUMAN	CRYZ	CRYZ	Quinone oxidoreductase OS=Homo sapiens OX=9606 GN=CRYZ PE=1 SV=1	6	7.65629	7.35762	7.50152	7.30607	7.63073	4.58933	4.7259	4.53041	4.46875	5.45058	0	0.43524	0.0958583	0.229638	0.886822	Mitochondrion
Q9HC21	TPC_HUMAN	SLC25A19	SLC25A19	Mitochondrial thiamine pyrophosphate carrier OS=Homo sapiens OX=9606 GN=SLC25A19 PE=1 SV=1	3	5.15122	4.93274	4.6814	5.04002	5.30398	3.88816	3.4955	4.13599	3.77766	4.13943	0	-0.174175	0.717655	0.000695994	0.0985057	Nonspecific
Q05519	SRS11_HUMAN	SRSF11	SRSF11	Serine/arginine-rich splicing factor 11 OS=Homo sapiens OX=9606 GN=SRSF11 PE=1 SV=1	6	6.25678	6.0902	6.49228	6.19084	6.34497	7.34599	7.46573	7.52376	7.6604	7.41452	0	0.286319	-0.0577354	0.380343	-0.0196545	Large Protein Complex
P19388	RPAB1_HUMAN	POLR2E	POLR2E	DNA-directed RNA polymerases I, II, and III subunit RPABC1 OS=Homo sapiens OX=9606 GN=POLR2E PE=1 SV=4	7	7.66428	7.40949	7.81596	7.36595	7.61932	6.85767	6.63471	7.27868	7.01538	7.02388	0	0.0318318	0.269336	0.45604	0.211172	Large Protein Complex
P12956	XRCC6_HUMAN	XRCC6	XRCC6	X-ray repair cross-complementing protein 6 OS=Homo sapiens OX=9606 GN=XRCC6 PE=1 SV=2	21	9.86644	9.38868	9.62286	9.34747	9.58919	8.95658	8.73135	9.45545	9.52324	9.18792	0	0.252531	0.742444	1.08562	0.508585	Large Protein Complex
Q6PJ69	TRI65_HUMAN	TRIM65	TRIM65	Tripartite motif-containing protein 65 OS=Homo sapiens OX=9606 GN=TRIM65 PE=1 SV=3	1	3.23861	2.91401	2.67805	2.42388	3.11688	2.74035	2.7779	4.52408	4.24028	4.4604	0	0.362153	2.34429	2.31467	1.84178	Nonspecific
Q96CB8	INT12_HUMAN	INTS12	INTS12	Integrator complex subunit 12 OS=Homo sapiens OX=9606 GN=INTS12 PE=1 SV=1	2	4.78473	4.84237	5.07403	4.91107	5.16756	6.97898	7.39066	7.55363	7.32781	7.08585	0	0.354033	0.285339	0.222484	-0.275965	Nonspecific
Q9BXF6	RFIP5_HUMAN	RAB11FIP5	RAB11FIP5	Rab11 family-interacting protein 5 OS=Homo sapiens OX=9606 GN=RAB11FIP5 PE=1 SV=1	2	3.56734	3.40379	3.57465	3.42955	3.41326	3.81402	3.72327	4.68494	5.93905	4.80608	0	0.0728102	0.863611	2.26282	1.14614	Endosome
Q5VT52	RPRD2_HUMAN	RPRD2	RPRD2	Regulation of nuclear pre-mRNA domain-containing protein 2 OS=Homo sapiens OX=9606 GN=RPRD2 PE=1 SV=1	24	6.69141	6.52153	6.54626	6.30766	6.53033	9.17805	9.28654	9.22077	9.0615	8.94183	0	0.278359	0.187876	0.267194	-0.0751411	Nonspecific
Q96EK5	KBP_HUMAN	KIF1BP	KIFBP	KIF1-binding protein OS=Homo sapiens OX=9606 GN=KIF1BP PE=1 SV=1	9	6.64443	6.53888	6.60461	6.35131	6.63148	4.55198	5.26356	6.39431	5.26797	5.03467	0	0.817131	1.88215	1.00912	0.495647	Large Protein Complex
Q9BY32	ITPA_HUMAN	ITPA	ITPA	Inosine triphosphate pyrophosphatase OS=Homo sapiens OX=9606 GN=ITPA PE=1 SV=2	3	5.66711	5.53024	5.21571	4.89328	5.32649	4.47065	4.34117	4.74174	4.06838	4.64125	0	0.00738252	0.722488	0.371556	0.511209	Nonspecific
P40222	TXLNA_HUMAN	TXLNA	TXLNA	Alpha-taxilin OS=Homo sapiens OX=9606 GN=TXLNA PE=1 SV=3	13	7.82077	7.69795	7.73244	7.51434	7.70036	8.11338	7.60331	8.33468	7.93199	7.86125	0	-0.387245	0.309636	0.125042	-0.131713	Large Protein Complex
Q16775	GLO2_HUMAN	HAGH	HAGH	Hydroxyacylglutathione hydrolase, mitochondrial OS=Homo sapiens OX=9606 GN=HAGH PE=1 SV=2	1	6.70201	6.07377	6.2555	6.00235	6.21507	5.49186	4.31893	4.69345	4.59501	4.76577	0	-0.544698	-0.351903	-0.197195	-0.239157	Nonspecific
Q9UBC2	EP15R_HUMAN	EPS15L1	EPS15L1	Epidermal growth factor receptor substrate 15-like 1 OS=Homo sapiens OX=9606 GN=EPS15L1 PE=1 SV=1	15	7.96864	7.81994	7.80578	7.78934	7.81052	8.34656	7.96364	8.62458	8.41073	8.37962	0	-0.234225	0.440879	0.243462	0.191176	Plasma membrane
O43815	STRN_HUMAN	STRN	STRN	Striatin OS=Homo sapiens OX=9606 GN=STRN PE=1 SV=4	9	6.24245	6.16458	6.11507	6.09695	6.17145	6.79686	6.47917	7.18291	6.84405	7.18576	0	-0.239815	0.513429	0.192689	0.459895	Nonspecific
Q6WKZ4	RFIP1_HUMAN	RAB11FIP1	RAB11FIP1	Rab11 family-interacting protein 1 OS=Homo sapiens OX=9606 GN=RAB11FIP1 PE=1 SV=3	7	6.71903	6.33971	6.73186	6.44971	6.38876	6.60745	6.7846	6.79217	9.33373	8.4643	0	0.556467	0.171886	2.9956	2.18712	Nonspecific
Q7L804	RFIP2_HUMAN	RAB11FIP2	RAB11FIP2	Rab11 family-interacting protein 2 OS=Homo sapiens OX=9606 GN=RAB11FIP2 PE=1 SV=1	3	2.07942	2.48598	2.01024	3.06285	2.49549	3.90018	3.77812	3.21074	5.06456	4.70108	0	-0.528624	-0.620265	0.18094	0.384827	Nonspecific
Q5T0D9	TPRGL_HUMAN	TPRG1L	TPRG1L	Tumor protein p63-regulated gene 1-like protein OS=Homo sapiens OX=9606 GN=TPRG1L PE=1 SV=1	2	1.13229	2.23277	1.33721	1.67992	1.39356	4.19198	4.06116	5.51293	5.31916	4.37181	0	-1.2313	1.11602	0.579542	-0.0814485	Nonspecific
Q712K3	UB2R2_HUMAN	UBE2R2	UBE2R2	Ubiquitin-conjugating enzyme E2 R2 OS=Homo sapiens OX=9606 GN=UBE2R2 PE=1 SV=1	3	5.61673	5.38536	5.35857	4.94969	5.22995	4.43805	4.50108	4.9433	4.64388	4.51753	0	0.294393	0.763409	0.872869	0.466263	Nonspecific
P40938	RFC3_HUMAN	RFC3	RFC3	Replication factor C subunit 3 OS=Homo sapiens OX=9606 GN=RFC3 PE=1 SV=2	8	7.76719	7.52223	7.77465	7.22474	7.82354	8.02439	8.06293	8.1946	8.25933	7.83	0	0.283502	0.162755	0.777389	-0.250738	Large Protein Complex
Q15906	VPS72_HUMAN	VPS72	VPS72	Vacuolar protein sorting-associated protein 72 homolog OS=Homo sapiens OX=9606 GN=VPS72 PE=1 SV=1	2	4.63323	4.47996	4.91545	4.36693	4.92548	4.62073	4.50758	4.96493	4.77542	4.75867	0	0.0401183	0.0619811	0.420989	-0.154316	Nonspecific
Q13322	GRB10_HUMAN	GRB10	GRB10	Growth factor receptor-bound protein 10 OS=Homo sapiens OX=9606 GN=GRB10 PE=1 SV=2	10	5.94219	5.40416	5.70629	5.2887	5.86274	7.52448	7.2247	7.9588	7.59368	7.57363	0	0.238239	0.670213	0.722688	0.128603	Large Protein Complex
P06865	HEXA_HUMAN	HEXA	HEXA	Beta-hexosaminidase subunit alpha OS=Homo sapiens OX=9606 GN=HEXA PE=1 SV=2	4	5.25414	5.38549	5.63855	5.42671	5.10755	5.2908	3.85198	3.83537	3.71589	6.18596	0	-1.57017	-1.83984	-1.74747	1.04175	Lysosome
P07686	HEXB_HUMAN	HEXB	HEXB	Beta-hexosaminidase subunit beta OS=Homo sapiens OX=9606 GN=HEXB PE=1 SV=3	4	5.88325	5.91022	6.03085	5.81163	5.691	6.15655	4.44305	4.93208	4.33785	6.92434	0	-1.74048	-1.37208	-1.74708	0.960041	Lysosome
O43426	SYNJ1_HUMAN	SYNJ1	SYNJ1	Synaptojanin-1 OS=Homo sapiens OX=9606 GN=SYNJ1 PE=1 SV=2	7	4.59114	4.63116	4.69759	4.87857	4.38993	6.10828	6.19935	6.77132	6.48404	7.23144	0	0.0510511	0.556593	0.0883285	1.32438	Large Protein Complex
Q92538	GBF1_HUMAN	GBF1	GBF1	Golgi-specific brefeldin A-resistance guanine nucleotide exchange factor 1 OS=Homo sapiens OX=9606 GN=GBF1 PE=1 SV=2	12	7.14703	6.85994	7.09991	6.73702	7.05914	7.90864	8.30978	9.04251	8.2992	7.83772	0	0.688229	1.181	0.800572	0.0169704	Large Protein Complex
Q01518	CAP1_HUMAN	CAP1	CAP1	Adenylyl cyclase-associated protein 1 OS=Homo sapiens OX=9606 GN=CAP1 PE=1 SV=5	19	9.639	9.40793	9.6117	9.3044	9.52538	8.64338	8.82073	9.50554	8.56926	8.96754	0	0.408414	0.889458	0.260479	0.437783	Large Protein Complex
Q9Y5B6	PAXB1_HUMAN	PAXBP1	PAXBP1	PAX3- and PAX7-binding protein 1 OS=Homo sapiens OX=9606 GN=PAXBP1 PE=1 SV=2	10	6.33101	5.96126	6.37332	5.99886	6.23914	6.7392	6.9897	7.60538	7.28116	7.11839	0	0.620244	0.82387	0.874106	0.471061	Large Protein Complex
O43776	SYNC_HUMAN	NARS	NARS1	Asparagine--tRNA ligase, cytoplasmic OS=Homo sapiens OX=9606 GN=NARS PE=1 SV=1	13	10.0827	9.51505	9.62094	9.42256	9.75119	6.90824	6.50563	6.97291	6.80279	6.6931	0	0.165047	0.526439	0.554696	0.116374	Large Protein Complex
Q92783	STAM1_HUMAN	STAM	STAM	Signal transducing adapter molecule 1 OS=Homo sapiens OX=9606 GN=STAM PE=1 SV=3	6	6.23339	6.02378	6.10676	5.85778	6.0063	6.66757	6.25975	6.80549	6.75837	8.84358	0	-0.198202	0.264547	0.466409	2.40309	Endosome
O75886	STAM2_HUMAN	STAM2	STAM2	Signal transducing adapter molecule 2 OS=Homo sapiens OX=9606 GN=STAM2 PE=1 SV=1	3	3.61077	2.83532	3.85304	3.59624	3.4866	4.71234	3.47651	3.72196	4.29495	6.33464	0	-0.460377	-1.23264	-0.402858	1.74648	Endosome
O95391	SLU7_HUMAN	SLU7	SLU7	Pre-mRNA-splicing factor SLU7 OS=Homo sapiens OX=9606 GN=SLU7 PE=1 SV=2	1	3.31198	3.30674	3.01006	2.27152	3.83771	3.98457	4.26804	4.16113	4.87607	4.66052	0	0.288706	0.478474	1.93197	0.150218	Large Protein Complex
Q16134	ETFD_HUMAN	ETFDH	ETFDH	Electron transfer flavoprotein-ubiquinone oxidoreductase, mitochondrial OS=Homo sapiens OX=9606 GN=ETFDH PE=1 SV=2	3	6.82142	6.25533	6.46728	6.38001	6.67728	4.77988	4.89387	4.96486	5.00681	5.56159	0	0.680075	0.539109	0.668341	0.925844	Nonspecific
O14777	NDC80_HUMAN	NDC80	NDC80	Kinetochore protein NDC80 homolog OS=Homo sapiens OX=9606 GN=NDC80 PE=1 SV=1	8	7.04916	6.75291	6.88055	6.46072	6.93685	6.93819	7.32216	7.75263	6.98311	7.24783	0	0.680224	0.983055	0.633354	0.421953	Nonspecific
Q4G0N4	NAKD2_HUMAN	NADK2	NADK2	NAD kinase 2, mitochondrial OS=Homo sapiens OX=9606 GN=NADK2 PE=1 SV=2	8	6.91528	6.57518	6.64674	6.44821	6.94589	5.00114	4.52228	4.54599	4.72967	5.50586	0	-0.138751	-0.186606	0.195613	0.47412	Mitochondrion
Q6IAA8	LTOR1_HUMAN	LAMTOR1	LAMTOR1	Ragulator complex protein LAMTOR1 OS=Homo sapiens OX=9606 GN=LAMTOR1 PE=1 SV=2	2	3.37191	3.07284	3.25231	2.81152	3.05977	3.7484	3.00324	3.67227	4.21054	5.84474	0	-0.446085	0.0434723	1.02252	2.40848	Lysosome
Q9BXP2	S12A9_HUMAN	SLC12A9	SLC12A9	Solute carrier family 12 member 9 OS=Homo sapiens OX=9606 GN=SLC12A9 PE=1 SV=1	1	2.13884	1.87595	2.45476	2.31306	2.88027	2.61171	2.76115	3.99688	6.04824	6.28675	0	0.412321	1.06925	3.26231	2.9336	Endosome
P49915	GUAA_HUMAN	GMPS	GMPS	GMP synthase [glutamine-hydrolyzing] OS=Homo sapiens OX=9606 GN=GMPS PE=1 SV=1	21	9.99076	9.58675	9.87275	9.5712	9.86925	7.94998	8.01146	8.31237	8.22606	8.01128	0	0.465488	0.480399	0.695639	0.182806	Large Protein Complex
O14735	CDIPT_HUMAN	CDIPT	CDIPT	CDP-diacylglycerol--inositol 3-phosphatidyltransferase OS=Homo sapiens OX=9606 GN=CDIPT PE=1 SV=1	3	5.11902	5.16235	5.31179	5.18522	5.12728	4.13036	3.81169	4.79405	5.05763	4.51741	0	-0.361999	0.470915	0.861069	0.378797	ER
Q0VDG4	SCRN3_HUMAN	SCRN3	SCRN3	Secernin-3 OS=Homo sapiens OX=9606 GN=SCRN3 PE=1 SV=1	3	7.59091	7.16403	7.15823	7.15868	7.33176	6.68618	6.25119	7.02125	6.63725	6.84699	0	-0.00811639	0.767751	0.383297	0.419966	Nonspecific
Q8N0Z6	TTC5_HUMAN	TTC5	TTC5	Tetratricopeptide repeat protein 5 OS=Homo sapiens OX=9606 GN=TTC5 PE=1 SV=2	3	4.36898	4.57727	4.83253	4.44979	4.87497	5.23862	5.83164	6.82161	3.99806	4.35761	0	0.384731	1.11945	-1.32137	-1.387	Nonspecific
Q6ZXV5	TMTC3_HUMAN	TMTC3	TMTC3	Protein O-mannosyl-transferase TMTC3 OS=Homo sapiens OX=9606 GN=TMTC3 PE=1 SV=2	5	7.89324	7.51628	7.9663	7.65932	7.87958	6.01992	5.72068	6.69572	6.77459	6.89409	0	0.0777193	0.602729	0.988588	0.88783	ER
P27816	MAP4_HUMAN	MAP4	MAP4	Microtubule-associated protein 4 OS=Homo sapiens OX=9606 GN=MAP4 PE=1 SV=3	27	9.15871	8.88598	8.95227	8.78308	8.97078	10.1024	9.73117	9.96921	9.98194	9.76173	0	-0.0985377	0.0732149	0.255125	-0.152784	Large Protein Complex
Q16740	CLPP_HUMAN	CLPP	CLPP	ATP-dependent Clp protease proteolytic subunit, mitochondrial OS=Homo sapiens OX=9606 GN=CLPP PE=1 SV=1	9	7.7192	7.4919	7.73723	7.615	7.70686	5.54344	4.64594	4.73931	5.1344	5.58122	0	-0.670196	-0.822152	-0.304828	0.0501205	Mitochondrion
Q5SSJ5	HP1B3_HUMAN	HP1BP3	HP1BP3	Heterochromatin protein 1-binding protein 3 OS=Homo sapiens OX=9606 GN=HP1BP3 PE=1 SV=1	5	6.3705	6.40005	6.48172	6.20011	6.43743	5.62375	5.79223	6.05467	5.56031	5.72473	0	0.138925	0.319692	0.106947	0.0340381	Nonspecific
Q9UPY3	DICER_HUMAN	DICER1	DICER1	Endoribonuclease Dicer OS=Homo sapiens OX=9606 GN=DICER1 PE=1 SV=3	9	7.01367	6.7043	6.85236	6.65277	6.86993	6.22315	6.2234	6.66015	6.43911	5.95132	0	0.309611	0.598312	0.576853	-0.128091	Large Protein Complex
P04637	P53_HUMAN	TP53	TP53	Cellular tumor antigen p53 OS=Homo sapiens OX=9606 GN=TP53 PE=1 SV=4	6	5.59224	5.49386	5.45046	4.98219	5.48986	3.59337	2.18458	4.18614	3.78753	3.69855	0	-1.3104	0.734556	0.804215	0.207567	Nonspecific
[truncated: 2,827 more rows]

## Sheet: Endosomal proteins
Enriched endosomal proteins for each bait (> 2-fold enrichment)
FLAG-RAB5A	FLAG-RAB11A	FLAG-TFR1	FLAG-EEA1
TFRC	TFRC	DAGLB	TFRC
[truncated: 56 more rows]
