# Supplementary material for: Spatial snapshots of amyloid precursor protein intramembrane processing via early endosome proteomics
Source: Nat Commun. 2022 Oct 16;13:6112. doi: 10.1038/s41467-022-33881-x (PMC9573879; doi:10.1038/s41467-022-33881-x)
Supplement: Supplementary file 5 — Supplementary Data 2 [file 41467_2022_33881_MOESM5_ESM.xlsx]

## Sheet: Extended Data Fig. 1f
Supplementary Data Table 2. Quantitative total proteomes of cells expressing FLAG-EEA1.
Entry	Entry name	Gene	Revised Gene	Description	Number of peptides	log2(WCL_293_1)	log2(WCL_293_2)	log2(WCL_EL_1)	log2(WCL_EL_2)
P55011	S12A2_HUMAN	SLC12A2	SLC12A2	Solute carrier family 12 member 2 OS=Homo sapiens OX=9606 GN=SLC12A2 PE=1 SV=1	8	10.1589	10.0315	9.27671	10.1791
O14654	IRS4_HUMAN	IRS4	IRS4	Insulin receptor substrate 4 OS=Homo sapiens OX=9606 GN=IRS4 PE=1 SV=1	16	11.3547	11.1306	5.74693	6.40026
Q96JP5	ZFP91_HUMAN	ZFP91	ZFP91	E3 ubiquitin-protein ligase ZFP91 OS=Homo sapiens OX=9606 GN=ZFP91 PE=1 SV=1	2	6.05932	5.71073	5.46053	6.33957
Q8N697	S15A4_HUMAN	SLC15A4	SLC15A4	Solute carrier family 15 member 4 OS=Homo sapiens OX=9606 GN=SLC15A4 PE=1 SV=1	3	7.63269	7.56723	7.3821	7.99431
Q9Y4H2	IRS2_HUMAN	IRS2	IRS2	Insulin receptor substrate 2 OS=Homo sapiens OX=9606 GN=IRS2 PE=1 SV=2	8	8.82813	8.46032	8.70056	9.65811
Q9NYV4	CDK12_HUMAN	CDK12	CDK12	Cyclin-dependent kinase 12 OS=Homo sapiens OX=9606 GN=CDK12 PE=1 SV=2	10	8.98653	8.78312	8.30626	9.19514
P07947	YES_HUMAN	YES1	YES1	Tyrosine-protein kinase Yes OS=Homo sapiens OX=9606 GN=YES1 PE=1 SV=3	6	9.96079	9.81989	9.37334	10.2042
P12931	SRC_HUMAN	SRC	SRC	Proto-oncogene tyrosine-protein kinase Src OS=Homo sapiens OX=9606 GN=SRC PE=1 SV=3	3	8.37471	8.33157	7.6069	8.3492
P50750	CDK9_HUMAN	CDK9	CDK9	Cyclin-dependent kinase 9 OS=Homo sapiens OX=9606 GN=CDK9 PE=1 SV=3	6	8.80034	8.52203	8.21026	8.90057
Q00536	CDK16_HUMAN	CDK16	CDK16	Cyclin-dependent kinase 16 OS=Homo sapiens OX=9606 GN=CDK16 PE=1 SV=1	6	7.96331	7.6901	7.21832	7.94538
Q14004	CDK13_HUMAN	CDK13	CDK13	Cyclin-dependent kinase 13 OS=Homo sapiens OX=9606 GN=CDK13 PE=1 SV=2	7	9.62118	9.35454	9.09041	9.87179
P24941	CDK2_HUMAN	CDK2	CDK2	Cyclin-dependent kinase 2 OS=Homo sapiens OX=9606 GN=CDK2 PE=1 SV=2	3	8.98896	8.9195	8.73318	9.18299
P06493	CDK1_HUMAN	CDK1	CDK1	Cyclin-dependent kinase 1 OS=Homo sapiens OX=9606 GN=CDK1 PE=1 SV=3	11	10.3872	10.235	9.93536	10.6517
Q07002	CDK18_HUMAN	CDK18	CDK18	Cyclin-dependent kinase 18 OS=Homo sapiens OX=9606 GN=CDK18 PE=1 SV=4	3	6.05211	5.85294	5.42953	6.01933
Q00537	CDK17_HUMAN	CDK17	CDK17	Cyclin-dependent kinase 17 OS=Homo sapiens OX=9606 GN=CDK17 PE=1 SV=2	8	8.46862	8.32432	7.92804	8.73796
P08581	MET_HUMAN	MET	MET	Hepatocyte growth factor receptor OS=Homo sapiens OX=9606 GN=MET PE=1 SV=4	11	8.81042	8.60867	7.95696	8.85686
P07948	LYN_HUMAN	LYN	LYN	Tyrosine-protein kinase Lyn OS=Homo sapiens OX=9606 GN=LYN PE=1 SV=3	7	9.2948	9.25363	9.11057	9.77925
P06241	FYN_HUMAN	FYN	FYN	Tyrosine-protein kinase Fyn OS=Homo sapiens OX=9606 GN=FYN PE=1 SV=3	6	8.71153	8.54522	8.5764	9.43124
P21802	FGFR2_HUMAN	FGFR2	FGFR2	Fibroblast growth factor receptor 2 OS=Homo sapiens OX=9606 GN=FGFR2 PE=1 SV=1	6	6.96198	7.00349	6.51256	7.29047
Q00534	CDK6_HUMAN	CDK6	CDK6	Cyclin-dependent kinase 6 OS=Homo sapiens OX=9606 GN=CDK6 PE=1 SV=1	1	5.0531	4.85961	4.69005	5.38554
P11802	CDK4_HUMAN	CDK4	CDK4	Cyclin-dependent kinase 4 OS=Homo sapiens OX=9606 GN=CDK4 PE=1 SV=2	1	6.97007	7.05426	6.60102	7.58508
P36578	RL4_HUMAN	RPL4	RPL4	60S ribosomal protein L4 OS=Homo sapiens OX=9606 GN=RPL4 PE=1 SV=5	9	12.5617	12.38	11.835	12.7279
O76031	CLPX_HUMAN	CLPX	CLPX	ATP-dependent Clp protease ATP-binding subunit clpX-like, mitochondrial OS=Homo sapiens OX=9606 GN=CLPX PE=1 SV=2	14	8.9418	8.79063	8.57671	9.38136
A6NIH7	U119B_HUMAN	UNC119B	UNC119B	Protein unc-119 homolog B OS=Homo sapiens OX=9606 GN=UNC119B PE=1 SV=1	1	5.53732	5.26832	4.70856	5.3498
Q9BTD8	RBM42_HUMAN	RBM42	RBM42	RNA-binding protein 42 OS=Homo sapiens OX=9606 GN=RBM42 PE=1 SV=1	5	10.1503	9.94273	9.54695	10.1142
Q9P258	RCC2_HUMAN	RCC2	RCC2	Protein RCC2 OS=Homo sapiens OX=9606 GN=RCC2 PE=1 SV=2	15	11.156	10.9824	10.6801	11.6199
Q68DK7	MSL1_HUMAN	MSL1	MSL1	Male-specific lethal 1 homolog OS=Homo sapiens OX=9606 GN=MSL1 PE=1 SV=3	2	6.82971	6.6858	6.41512	7.08898
P52701	MSH6_HUMAN	MSH6	MSH6	DNA mismatch repair protein Msh6 OS=Homo sapiens OX=9606 GN=MSH6 PE=1 SV=2	14	11.611	11.3152	11.1532	11.9867
Q8WWH5	TRUB1_HUMAN	TRUB1	TRUB1	Probable tRNA pseudouridine synthase 1 OS=Homo sapiens OX=9606 GN=TRUB1 PE=1 SV=1	2	7.44843	7.12401	6.5451	7.4023
Q01484	ANK2_HUMAN	ANK2	ANK2	Ankyrin-2 OS=Homo sapiens OX=9606 GN=ANK2 PE=1 SV=4	8	8.62581	8.40599	8.46596	9.21541
Q6P2E9	EDC4_HUMAN	EDC4	EDC4	Enhancer of mRNA-decapping protein 4 OS=Homo sapiens OX=9606 GN=EDC4 PE=1 SV=1	8	11.2648	11.0505	10.2705	11.1814
Q9UNF1	MAGD2_HUMAN	MAGED2	MAGED2	Melanoma-associated antigen D2 OS=Homo sapiens OX=9606 GN=MAGED2 PE=1 SV=2	11	9.60432	9.32215	8.73247	9.54947
Q9NZQ3	SPN90_HUMAN	NCKIPSD	NCKIPSD	NCK-interacting protein with SH3 domain OS=Homo sapiens OX=9606 GN=NCKIPSD PE=1 SV=1	7	8.18782	7.89653	7.18182	8.17462
O95551	TYDP2_HUMAN	TDP2	TDP2	Tyrosyl-DNA phosphodiesterase 2 OS=Homo sapiens OX=9606 GN=TDP2 PE=1 SV=1	2	9.03907	8.74551	8.11411	8.96049
Q96P70	IPO9_HUMAN	IPO9	IPO9	Importin-9 OS=Homo sapiens OX=9606 GN=IPO9 PE=1 SV=3	12	9.41451	9.1231	9.02009	9.54074
Q01780	EXOSX_HUMAN	EXOSC10	EXOSC10	Exosome component 10 OS=Homo sapiens OX=9606 GN=EXOSC10 PE=1 SV=2	11	9.87253	9.5616	8.97828	10.2117
P02786	TFR1_HUMAN	TFRC	TFRC	Transferrin receptor protein 1 OS=Homo sapiens OX=9606 GN=TFRC PE=1 SV=2	20	8.94374	8.73713	8.59258	9.44917
P07954	FUMH_HUMAN	FH	FH	Fumarate hydratase, mitochondrial OS=Homo sapiens OX=9606 GN=FH PE=1 SV=3	10	10.6145	10.3392	10.4039	11.1917
O94826	TOM70_HUMAN	TOMM70	TOMM70	Mitochondrial import receptor subunit TOM70 OS=Homo sapiens OX=9606 GN=TOMM70 PE=1 SV=1	23	10.8728	10.6826	10.5037	11.2968
Q9P0V3	SH3B4_HUMAN	SH3BP4	SH3BP4	SH3 domain-binding protein 4 OS=Homo sapiens OX=9606 GN=SH3BP4 PE=1 SV=1	13	8.54938	8.35838	8.27634	9.13616
P23381	SYWC_HUMAN	WARS	WARS1	Tryptophan--tRNA ligase, cytoplasmic OS=Homo sapiens OX=9606 GN=WARS PE=1 SV=2	10	11.133	10.8082	10.3921	11.2372
P35221	CTNA1_HUMAN	CTNNA1	CTNNA1	Catenin alpha-1 OS=Homo sapiens OX=9606 GN=CTNNA1 PE=1 SV=1	12	10.8142	10.5672	10.1913	11.001
Q9Y3B7	RM11_HUMAN	MRPL11	MRPL11	39S ribosomal protein L11, mitochondrial OS=Homo sapiens OX=9606 GN=MRPL11 PE=1 SV=1	6	9.35072	9.17211	9.2832	9.6418
Q96T51	RUFY1_HUMAN	RUFY1	RUFY1	RUN and FYVE domain-containing protein 1 OS=Homo sapiens OX=9606 GN=RUFY1 PE=1 SV=2	9	9.90329	9.61625	9.44647	10.3216
P51970	NDUA8_HUMAN	NDUFA8	NDUFA8	NADH dehydrogenase [ubiquinone] 1 alpha subcomplex subunit 8 OS=Homo sapiens OX=9606 GN=NDUFA8 PE=1 SV=3	3	8.18241	8.01164	7.96603	8.24255
Q96NB2	SFXN2_HUMAN	SFXN2	SFXN2	Sideroflexin-2 OS=Homo sapiens OX=9606 GN=SFXN2 PE=1 SV=2	2	5.10405	5.0856	4.44198	5.08966
Q8TAE8	G45IP_HUMAN	GADD45GIP1	GADD45GIP1	Growth arrest and DNA damage-inducible proteins-interacting protein 1 OS=Homo sapiens OX=9606 GN=GADD45GIP1 PE=1 SV=1	6	7.1423	7.11728	7.17271	7.64061
P31948	STIP1_HUMAN	STIP1	STIP1	Stress-induced-phosphoprotein 1 OS=Homo sapiens OX=9606 GN=STIP1 PE=1 SV=1	23	12.8777	12.6629	12.2426	12.8984
Q12955	ANK3_HUMAN	ANK3	ANK3	Ankyrin-3 OS=Homo sapiens OX=9606 GN=ANK3 PE=1 SV=3	7	9.51447	9.25128	8.98397	9.92238
P98172	EFNB1_HUMAN	EFNB1	EFNB1	Ephrin-B1 OS=Homo sapiens OX=9606 GN=EFNB1 PE=1 SV=1	8	8.55293	8.22819	8.16559	8.94931
Q9NV92	NFIP2_HUMAN	NDFIP2	NDFIP2	NEDD4 family-interacting protein 2 OS=Homo sapiens OX=9606 GN=NDFIP2 PE=1 SV=2	3	3.9524	4.20546	3.37959	4.26349
Q14498	RBM39_HUMAN	RBM39	RBM39	RNA-binding protein 39 OS=Homo sapiens OX=9606 GN=RBM39 PE=1 SV=2	10	10.5375	10.2508	9.84716	10.8014
Q86U06	RBM23_HUMAN	RBM23	RBM23	Probable RNA-binding protein 23 OS=Homo sapiens OX=9606 GN=RBM23 PE=1 SV=1	5	5.73839	5.61045	5.33479	5.87747
Q15042	RB3GP_HUMAN	RAB3GAP1	RAB3GAP1	Rab3 GTPase-activating protein catalytic subunit OS=Homo sapiens OX=9606 GN=RAB3GAP1 PE=1 SV=3	9	8.96551	8.60401	8.28495	9.03461
Q6V0I7	FAT4_HUMAN	FAT4	FAT4	Protocadherin Fat 4 OS=Homo sapiens OX=9606 GN=FAT4 PE=1 SV=2	3	5.80064	5.63034	4.67339	5.80104
P26641	EF1G_HUMAN	EEF1G	EEF1G	Elongation factor 1-gamma OS=Homo sapiens OX=9606 GN=EEF1G PE=1 SV=3	18	13.3227	13.0284	12.5388	13.5437
P31350	RIR2_HUMAN	RRM2	RRM2	Ribonucleoside-diphosphate reductase subunit M2 OS=Homo sapiens OX=9606 GN=RRM2 PE=1 SV=1	11	9.75918	9.44019	8.51218	9.2603
Q7LG56	RIR2B_HUMAN	RRM2B	RRM2B	Ribonucleoside-diphosphate reductase subunit M2 B OS=Homo sapiens OX=9606 GN=RRM2B PE=1 SV=1	2	8.28401	8.06272	7.83038	8.62663
Q16643	DREB_HUMAN	DBN1	DBN1	Drebrin OS=Homo sapiens OX=9606 GN=DBN1 PE=1 SV=4	14	10.1978	10.021	10.0033	10.5662
O95801	TTC4_HUMAN	TTC4	TTC4	Tetratricopeptide repeat protein 4 OS=Homo sapiens OX=9606 GN=TTC4 PE=1 SV=3	4	8.85861	8.84201	8.55325	9.12086
Q9Y426	C2CD2_HUMAN	C2CD2	C2CD2	C2 domain-containing protein 2 OS=Homo sapiens OX=9606 GN=C2CD2 PE=1 SV=2	2	7.77368	7.52813	7.08535	7.9369
Q7Z5L9	I2BP2_HUMAN	IRF2BP2	IRF2BP2	Interferon regulatory factor 2-binding protein 2 OS=Homo sapiens OX=9606 GN=IRF2BP2 PE=1 SV=2	6	10.0955	9.86784	9.55817	10.1394
Q8IU81	I2BP1_HUMAN	IRF2BP1	IRF2BP1	Interferon regulatory factor 2-binding protein 1 OS=Homo sapiens OX=9606 GN=IRF2BP1 PE=1 SV=1	9	8.47038	8.17836	7.7742	8.41247
Q9H1B7	I2BPL_HUMAN	IRF2BPL	IRF2BPL	Probable E3 ubiquitin-protein ligase IRF2BPL OS=Homo sapiens OX=9606 GN=IRF2BPL PE=1 SV=1	3	7.30022	6.88077	6.67679	7.26926
Q9UNS1	TIM_HUMAN	TIMELESS	TIMELESS	Protein timeless homolog OS=Homo sapiens OX=9606 GN=TIMELESS PE=1 SV=2	7	10.3302	10.0739	9.32561	10.1978
Q9UKJ3	GPTC8_HUMAN	GPATCH8	GPATCH8	G patch domain-containing protein 8 OS=Homo sapiens OX=9606 GN=GPATCH8 PE=1 SV=2	14	9.97707	9.77955	9.23802	9.94424
Q99733	NP1L4_HUMAN	NAP1L4	NAP1L4	Nucleosome assembly protein 1-like 4 OS=Homo sapiens OX=9606 GN=NAP1L4 PE=1 SV=1	10	10.5293	10.2033	10.0767	10.9065
P55209	NP1L1_HUMAN	NAP1L1	NAP1L1	Nucleosome assembly protein 1-like 1 OS=Homo sapiens OX=9606 GN=NAP1L1 PE=1 SV=1	11	11.2113	11.006	10.4555	11.203
P19338	NUCL_HUMAN	NCL	NCL	Nucleolin OS=Homo sapiens OX=9606 GN=NCL PE=1 SV=3	24	12.807	12.6578	12.3549	12.9875
P49006	MRP_HUMAN	MARCKSL1	MARCKSL1	MARCKS-related protein OS=Homo sapiens OX=9606 GN=MARCKSL1 PE=1 SV=2	7	9.89384	9.78431	9.28114	9.61164
P11274	BCR_HUMAN	BCR	BCR	Breakpoint cluster region protein OS=Homo sapiens OX=9606 GN=BCR PE=1 SV=2	5	7.57437	7.08227	6.95244	7.99193
Q8IYI6	EXOC8_HUMAN	EXOC8	EXOC8	Exocyst complex component 8 OS=Homo sapiens OX=9606 GN=EXOC8 PE=1 SV=2	10	9.82779	9.5988	9.27708	9.9753
P19404	NDUV2_HUMAN	NDUFV2	NDUFV2	NADH dehydrogenase [ubiquinone] flavoprotein 2, mitochondrial OS=Homo sapiens OX=9606 GN=NDUFV2 PE=1 SV=2	7	9.71838	9.64951	9.69895	10.1228
O43837	IDH3B_HUMAN	IDH3B	IDH3B	Isocitrate dehydrogenase [NAD] subunit beta, mitochondrial OS=Homo sapiens OX=9606 GN=IDH3B PE=1 SV=2	12	11.114	10.9286	10.3682	11.1219
P13995	MTDC_HUMAN	MTHFD2	MTHFD2	Bifunctional methylenetetrahydrofolate dehydrogenase/cyclohydrolase, mitochondrial OS=Homo sapiens OX=9606 GN=MTHFD2 PE=1 SV=2	11	9.57106	9.4146	9.05901	9.87146
Q9H7E9	CH033_HUMAN	C8orf33	C8orf33	UPF0488 protein C8orf33 OS=Homo sapiens OX=9606 GN=C8orf33 PE=1 SV=1	4	8.75492	8.60164	8.28194	9.04558
P55060	XPO2_HUMAN	CSE1L	CSE1L	Exportin-2 OS=Homo sapiens OX=9606 GN=CSE1L PE=1 SV=3	19	12.4396	12.0857	11.6958	12.1457
Q00577	PURA_HUMAN	PURA	PURA	Transcriptional activator protein Pur-alpha OS=Homo sapiens OX=9606 GN=PURA PE=1 SV=2	4	8.14084	8.04506	7.88037	8.58356
Q01813	PFKAP_HUMAN	PFKP	PFKP	ATP-dependent 6-phosphofructokinase, platelet type OS=Homo sapiens OX=9606 GN=PFKP PE=1 SV=2	11	10.9199	10.7112	9.78899	10.6762
P17858	PFKAL_HUMAN	PFKL	PFKL	ATP-dependent 6-phosphofructokinase, liver type OS=Homo sapiens OX=9606 GN=PFKL PE=1 SV=6	8	12.3052	11.9651	11.3848	12.2318
P08237	PFKAM_HUMAN	PFKM	PFKM	ATP-dependent 6-phosphofructokinase, muscle type OS=Homo sapiens OX=9606 GN=PFKM PE=1 SV=2	4	10.0355	9.74917	9.1703	10.0106
Q53H12	AGK_HUMAN	AGK	AGK	Acylglycerol kinase, mitochondrial OS=Homo sapiens OX=9606 GN=AGK PE=1 SV=2	17	10.8084	10.558	10.4395	11.136
Q05086	UBE3A_HUMAN	UBE3A	UBE3A	Ubiquitin-protein ligase E3A OS=Homo sapiens OX=9606 GN=UBE3A PE=1 SV=4	7	9.94637	9.63431	9.12414	10.1017
P06753	TPM3_HUMAN	TPM3	TPM3	Tropomyosin alpha-3 chain OS=Homo sapiens OX=9606 GN=TPM3 PE=1 SV=2	14	11.8523	11.8552	11.8568	12.1453
P09493	TPM1_HUMAN	TPM1	TPM1	Tropomyosin alpha-1 chain OS=Homo sapiens OX=9606 GN=TPM1 PE=1 SV=2	3	9.79269	9.80315	8.79632	9.15648
P67936	TPM4_HUMAN	TPM4	TPM4	Tropomyosin alpha-4 chain OS=Homo sapiens OX=9606 GN=TPM4 PE=1 SV=3	3	7.99755	7.82748	7.74357	7.99664
Q9UNF0	PACN2_HUMAN	PACSIN2	PACSIN2	Protein kinase C and casein kinase substrate in neurons protein 2 OS=Homo sapiens OX=9606 GN=PACSIN2 PE=1 SV=2	5	9.33346	9.10175	8.77604	9.62169
O60749	SNX2_HUMAN	SNX2	SNX2	Sorting nexin-2 OS=Homo sapiens OX=9606 GN=SNX2 PE=1 SV=2	10	9.82813	9.57202	9.05925	9.88055
Q13596	SNX1_HUMAN	SNX1	SNX1	Sorting nexin-1 OS=Homo sapiens OX=9606 GN=SNX1 PE=1 SV=3	9	8.68262	8.54485	7.99492	8.80273
Q7Z6E9	RBBP6_HUMAN	RBBP6	RBBP6	E3 ubiquitin-protein ligase RBBP6 OS=Homo sapiens OX=9606 GN=RBBP6 PE=1 SV=1	12	10.145	9.92896	9.41726	10.3836
Q9UBQ7	GRHPR_HUMAN	GRHPR	GRHPR	Glyoxylate reductase/hydroxypyruvate reductase OS=Homo sapiens OX=9606 GN=GRHPR PE=1 SV=1	6	9.71598	9.50965	9.13727	9.90168
P43304	GPDM_HUMAN	GPD2	GPD2	Glycerol-3-phosphate dehydrogenase, mitochondrial OS=Homo sapiens OX=9606 GN=GPD2 PE=1 SV=3	12	9.76535	9.53569	9.07995	9.94577
O94855	SC24D_HUMAN	SEC24D	SEC24D	Protein transport protein Sec24D OS=Homo sapiens OX=9606 GN=SEC24D PE=1 SV=2	3	8.92199	8.55258	8.46542	9.36824
P53992	SC24C_HUMAN	SEC24C	SEC24C	Protein transport protein Sec24C OS=Homo sapiens OX=9606 GN=SEC24C PE=1 SV=3	9	10.8798	10.6759	10.3321	11.1553
Q9NXH9	TRM1_HUMAN	TRMT1	TRMT1	tRNA (guanine(26)-N(2))-dimethyltransferase OS=Homo sapiens OX=9606 GN=TRMT1 PE=1 SV=1	8	9.51964	9.1195	8.90761	9.85166
Q96RY5	CRML_HUMAN	CRAMP1	CRAMP1	Protein cramped-like OS=Homo sapiens OX=9606 GN=CRAMP1 PE=1 SV=3	3	6.40103	5.95186	5.83865	6.65671
Q96BN8	OTUL_HUMAN	OTULIN	OTULIN	Ubiquitin thioesterase otulin OS=Homo sapiens OX=9606 GN=OTULIN PE=1 SV=3	9	10.9289	10.6656	10.7131	11.5365
Q6P1J9	CDC73_HUMAN	CDC73	CDC73	Parafibromin OS=Homo sapiens OX=9606 GN=CDC73 PE=1 SV=1	11	9.9466	9.72731	9.46698	10.3052
P51452	DUS3_HUMAN	DUSP3	DUSP3	Dual specificity protein phosphatase 3 OS=Homo sapiens OX=9606 GN=DUSP3 PE=1 SV=1	3	8.51802	8.34221	8.20824	8.79585
Q7Z3D6	GLUCM_HUMAN	DGLUCY	DGLUCY	D-glutamate cyclase, mitochondrial OS=Homo sapiens OX=9606 GN=DGLUCY PE=1 SV=2	8	8.40754	8.19939	8.07954	8.84367
Q9NQX3	GEPH_HUMAN	GPHN	GPHN	Gephyrin OS=Homo sapiens OX=9606 GN=GPHN PE=1 SV=1	6	9.94359	9.42216	9.1991	10.074
P15923	TFE2_HUMAN	TCF3	TCF3	Transcription factor E2-alpha OS=Homo sapiens OX=9606 GN=TCF3 PE=1 SV=1	1	5.18016	5.01195	4.76777	5.32481
Q99081	HTF4_HUMAN	TCF12	TCF12	Transcription factor 12 OS=Homo sapiens OX=9606 GN=TCF12 PE=1 SV=1	6	9.10063	8.89422	8.69833	9.40707
Q86VP6	CAND1_HUMAN	CAND1	CAND1	Cullin-associated NEDD8-dissociated protein 1 OS=Homo sapiens OX=9606 GN=CAND1 PE=1 SV=2	20	11.6615	11.3757	11.0817	11.8877
O75155	CAND2_HUMAN	CAND2	CAND2	Cullin-associated NEDD8-dissociated protein 2 OS=Homo sapiens OX=9606 GN=CAND2 PE=1 SV=3	5	9.80009	9.77369	9.4263	10.211
P98194	AT2C1_HUMAN	ATP2C1	ATP2C1	Calcium-transporting ATPase type 2C member 1 OS=Homo sapiens OX=9606 GN=ATP2C1 PE=1 SV=3	11	8.70427	8.46285	8.28313	8.87648
Q92673	SORL_HUMAN	SORL1	SORL1	Sortilin-related receptor OS=Homo sapiens OX=9606 GN=SORL1 PE=1 SV=2	20	8.17137	8.13686	7.68595	8.27765
Q15293	RCN1_HUMAN	RCN1	RCN1	Reticulocalbin-1 OS=Homo sapiens OX=9606 GN=RCN1 PE=1 SV=1	6	9.83616	9.54117	10.0052	10.3279
O15382	BCAT2_HUMAN	BCAT2	BCAT2	Branched-chain-amino-acid aminotransferase, mitochondrial OS=Homo sapiens OX=9606 GN=BCAT2 PE=1 SV=2	2	4.97708	4.96583	4.40358	5.23162
P30038	AL4A1_HUMAN	ALDH4A1	ALDH4A1	Delta-1-pyrroline-5-carboxylate dehydrogenase, mitochondrial OS=Homo sapiens OX=9606 GN=ALDH4A1 PE=1 SV=3	12	8.97233	8.83587	7.73169	8.57882
Q9BZL4	PP12C_HUMAN	PPP1R12C	PPP1R12C	Protein phosphatase 1 regulatory subunit 12C OS=Homo sapiens OX=9606 GN=PPP1R12C PE=1 SV=1	4	8.16032	7.90142	7.69648	8.35443
P67809	YBOX1_HUMAN	YBX1	YBX1	Nuclease-sensitive element-binding protein 1 OS=Homo sapiens OX=9606 GN=YBX1 PE=1 SV=3	10	10.3979	10.2586	9.87618	10.6689
P16989	YBOX3_HUMAN	YBX3	YBX3	Y-box-binding protein 3 OS=Homo sapiens OX=9606 GN=YBX3 PE=1 SV=4	8	9.62239	9.24665	8.98202	9.73261
P35251	RFC1_HUMAN	RFC1	RFC1	Replication factor C subunit 1 OS=Homo sapiens OX=9606 GN=RFC1 PE=1 SV=4	10	9.22098	8.82498	8.88744	10.5116
P12270	TPR_HUMAN	TPR	TPR	Nucleoprotein TPR OS=Homo sapiens OX=9606 GN=TPR PE=1 SV=3	20	12.3062	12.1172	11.858	12.6593
Q15154	PCM1_HUMAN	PCM1	PCM1	Pericentriolar material 1 protein OS=Homo sapiens OX=9606 GN=PCM1 PE=1 SV=5	9	9.29349	9.09037	8.56693	9.40413
Q6VMQ6	MCAF1_HUMAN	ATF7IP	ATF7IP	Activating transcription factor 7-interacting protein 1 OS=Homo sapiens OX=9606 GN=ATF7IP PE=1 SV=3	12	10.1203	9.82069	9.88224	10.7108
P98196	AT11A_HUMAN	ATP11A	ATP11A	Probable phospholipid-transporting ATPase IH OS=Homo sapiens OX=9606 GN=ATP11A PE=1 SV=3	9	8.43473	8.33379	8.21344	8.92828
Q9Y2G3	AT11B_HUMAN	ATP11B	ATP11B	Probable phospholipid-transporting ATPase IF OS=Homo sapiens OX=9606 GN=ATP11B PE=1 SV=2	14	9.1117	8.90416	8.50891	9.23539
Q8NB49	AT11C_HUMAN	ATP11C	ATP11C	Phospholipid-transporting ATPase IG OS=Homo sapiens OX=9606 GN=ATP11C PE=1 SV=3	19	9.03913	8.84189	8.16868	8.89456
Q14642	I5P1_HUMAN	INPP5A	INPP5A	Type I inositol 1,4,5-trisphosphate 5-phosphatase OS=Homo sapiens OX=9606 GN=INPP5A PE=1 SV=1	1	4.81148	4.37638	4.43541	4.7851
P80723	BASP1_HUMAN	BASP1	BASP1	Brain acid soluble protein 1 OS=Homo sapiens OX=9606 GN=BASP1 PE=1 SV=2	14	10.513	10.3602	9.95421	10.4395
O75569	PRKRA_HUMAN	PRKRA	PRKRA	Interferon-inducible double-stranded RNA-dependent protein kinase activator A OS=Homo sapiens OX=9606 GN=PRKRA PE=1 SV=1	5	9.69496	9.41766	8.99382	9.70828
O94776	MTA2_HUMAN	MTA2	MTA2	Metastasis-associated protein MTA2 OS=Homo sapiens OX=9606 GN=MTA2 PE=1 SV=1	14	10.7623	10.511	10.0919	11.0821
Q13330	MTA1_HUMAN	MTA1	MTA1	Metastasis-associated protein MTA1 OS=Homo sapiens OX=9606 GN=MTA1 PE=1 SV=2	10	10.4559	10.2141	9.77035	10.6442
Q9BTC8	MTA3_HUMAN	MTA3	MTA3	Metastasis-associated protein MTA3 OS=Homo sapiens OX=9606 GN=MTA3 PE=1 SV=2	3	8.26009	8.08301	7.79267	8.39856
P55884	EIF3B_HUMAN	EIF3B	EIF3B	Eukaryotic translation initiation factor 3 subunit B OS=Homo sapiens OX=9606 GN=EIF3B PE=1 SV=3	15	11.3019	11.0303	10.7099	11.5465
P46821	MAP1B_HUMAN	MAP1B	MAP1B	Microtubule-associated protein 1B OS=Homo sapiens OX=9606 GN=MAP1B PE=1 SV=2	18	11.543	11.1867	11.0055	11.8596
Q5JTC6	AMER1_HUMAN	AMER1	AMER1	APC membrane recruitment protein 1 OS=Homo sapiens OX=9606 GN=AMER1 PE=1 SV=2	1	5.13271	4.43467	4.75221	5.41632
Q2NKX8	ERC6L_HUMAN	ERCC6L	ERCC6L	DNA excision repair protein ERCC-6-like OS=Homo sapiens OX=9606 GN=ERCC6L PE=1 SV=1	6	8.25061	7.88047	7.26863	8.0117
Q08211	DHX9_HUMAN	DHX9	DHX9	ATP-dependent RNA helicase A OS=Homo sapiens OX=9606 GN=DHX9 PE=1 SV=4	15	11.4176	11.3042	10.916	11.6412
P06454	PTMA_HUMAN	PTMA	PTMA	Prothymosin alpha OS=Homo sapiens OX=9606 GN=PTMA PE=1 SV=2	5	9.02181	8.75165	8.7556	8.3922
Q9UQ90	SPG7_HUMAN	SPG7	SPG7	Paraplegin OS=Homo sapiens OX=9606 GN=SPG7 PE=1 SV=2	5	7.6145	7.13627	6.84837	7.50489
Q9UKS6	PACN3_HUMAN	PACSIN3	PACSIN3	Protein kinase C and casein kinase substrate in neurons protein 3 OS=Homo sapiens OX=9606 GN=PACSIN3 PE=1 SV=2	8	10.4391	10.2796	10.365	11.0518
Q9Y2A7	NCKP1_HUMAN	NCKAP1	NCKAP1	Nck-associated protein 1 OS=Homo sapiens OX=9606 GN=NCKAP1 PE=1 SV=1	6	10.306	10.1062	9.55564	10.2495
Q9NW82	WDR70_HUMAN	WDR70	WDR70	WD repeat-containing protein 70 OS=Homo sapiens OX=9606 GN=WDR70 PE=1 SV=1	2	6.75901	6.55313	6.33313	7.01597
Q9BZD4	NUF2_HUMAN	NUF2	NUF2	Kinetochore protein Nuf2 OS=Homo sapiens OX=9606 GN=NUF2 PE=1 SV=2	5	9.61148	9.36963	8.91157	9.71942
O14964	HGS_HUMAN	HGS	HGS	Hepatocyte growth factor-regulated tyrosine kinase substrate OS=Homo sapiens OX=9606 GN=HGS PE=1 SV=1	14	9.43613	9.16813	8.64897	9.29151
Q96T58	MINT_HUMAN	SPEN	SPEN	Msx2-interacting protein OS=Homo sapiens OX=9606 GN=SPEN PE=1 SV=1	18	11.6817	11.4968	11.1576	11.9598
P20962	PTMS_HUMAN	PTMS	PTMS	Parathymosin OS=Homo sapiens OX=9606 GN=PTMS PE=1 SV=2	4	10.5648	10.5155	11.0978	10.8996
Q9UKK6	NXT1_HUMAN	NXT1	NXT1	NTF2-related export protein 1 OS=Homo sapiens OX=9606 GN=NXT1 PE=1 SV=1	2	7.80383	7.71301	7.65162	8.25046
P29966	MARCS_HUMAN	MARCKS	MARCKS	Myristoylated alanine-rich C-kinase substrate OS=Homo sapiens OX=9606 GN=MARCKS PE=1 SV=4	17	11.9732	11.9142	12.0683	12.2875
Q1KMD3	HNRL2_HUMAN	HNRNPUL2	HNRNPUL2	Heterogeneous nuclear ribonucleoprotein U-like protein 2 OS=Homo sapiens OX=9606 GN=HNRNPUL2 PE=1 SV=1	18	13.2843	13.0457	11.8311	12.9604
Q9UHB6	LIMA1_HUMAN	LIMA1	LIMA1	LIM domain and actin-binding protein 1 OS=Homo sapiens OX=9606 GN=LIMA1 PE=1 SV=1	15	11.1665	10.9905	10.6786	11.4591
O95425	SVIL_HUMAN	SVIL	SVIL	Supervillin OS=Homo sapiens OX=9606 GN=SVIL PE=1 SV=2	13	9.87456	9.63185	9.63611	10.5385
Q9NW13	RBM28_HUMAN	RBM28	RBM28	RNA-binding protein 28 OS=Homo sapiens OX=9606 GN=RBM28 PE=1 SV=3	5	7.72268	7.51181	6.9692	8.08068
Q9UPS8	ANR26_HUMAN	ANKRD26	ANKRD26	Ankyrin repeat domain-containing protein 26 OS=Homo sapiens OX=9606 GN=ANKRD26 PE=1 SV=4	3	6.22242	5.93239	5.51654	5.90988
Q9NVM6	DJC17_HUMAN	DNAJC17	DNAJC17	DnaJ homolog subfamily C member 17 OS=Homo sapiens OX=9606 GN=DNAJC17 PE=1 SV=1	3	5.30069	5.52345	5.18291	5.76924
P00390	GSHR_HUMAN	GSR	GSR	Glutathione reductase, mitochondrial OS=Homo sapiens OX=9606 GN=GSR PE=1 SV=2	6	9.1282	8.79756	8.5909	9.5792
P35232	PHB_HUMAN	PHB	PHB	Prohibitin OS=Homo sapiens OX=9606 GN=PHB PE=1 SV=1	20	9.77101	9.73367	9.69203	10.103
O75717	WDHD1_HUMAN	WDHD1	WDHD1	WD repeat and HMG-box DNA-binding protein 1 OS=Homo sapiens OX=9606 GN=WDHD1 PE=1 SV=1	14	10.6777	10.3654	10.2422	11.1086
Q08379	GOGA2_HUMAN	GOLGA2	GOLGA2	Golgin subfamily A member 2 OS=Homo sapiens OX=9606 GN=GOLGA2 PE=1 SV=3	11	8.85863	8.68728	8.46635	9.27004
Q86TM6	SYVN1_HUMAN	SYVN1	SYVN1	E3 ubiquitin-protein ligase synoviolin OS=Homo sapiens OX=9606 GN=SYVN1 PE=1 SV=2	2	8.33218	8.0698	7.86098	8.11925
P78318	IGBP1_HUMAN	IGBP1	IGBP1	Immunoglobulin-binding protein 1 OS=Homo sapiens OX=9606 GN=IGBP1 PE=1 SV=1	3	6.61931	6.4665	6.20234	6.71028
P49327	FAS_HUMAN	FASN	FASN	Fatty acid synthase OS=Homo sapiens OX=9606 GN=FASN PE=1 SV=3	25	13.1419	12.9164	11.8893	12.7812
P28340	DPOD1_HUMAN	POLD1	POLD1	DNA polymerase delta catalytic subunit OS=Homo sapiens OX=9606 GN=POLD1 PE=1 SV=2	9	10.627	10.374	9.91906	10.7204
P35606	COPB2_HUMAN	COPB2	COPB2	Coatomer subunit beta' OS=Homo sapiens OX=9606 GN=COPB2 PE=1 SV=2	12	9.00266	8.93819	8.54521	9.32795
Q14966	ZN638_HUMAN	ZNF638	ZNF638	Zinc finger protein 638 OS=Homo sapiens OX=9606 GN=ZNF638 PE=1 SV=2	17	11.3541	11.1723	11.0423	11.8602
P53985	MOT1_HUMAN	SLC16A1	SLC16A1	Monocarboxylate transporter 1 OS=Homo sapiens OX=9606 GN=SLC16A1 PE=1 SV=3	11	9.10292	8.86231	8.67721	9.41749
O75419	CDC45_HUMAN	CDC45	CDC45	Cell division control protein 45 homolog OS=Homo sapiens OX=9606 GN=CDC45 PE=1 SV=1	4	9.11032	8.96672	8.42988	9.37871
Q9Y487	VPP2_HUMAN	ATP6V0A2	ATP6V0A2	V-type proton ATPase 116 kDa subunit a isoform 2 OS=Homo sapiens OX=9606 GN=ATP6V0A2 PE=1 SV=2	11	7.82715	7.58053	7.50914	8.1706
Q93050	VPP1_HUMAN	ATP6V0A1	ATP6V0A1	V-type proton ATPase 116 kDa subunit a isoform 1 OS=Homo sapiens OX=9606 GN=ATP6V0A1 PE=1 SV=3	12	8.00395	7.75922	7.5413	8.33635
Q13488	VPP3_HUMAN	TCIRG1	TCIRG1	V-type proton ATPase 116 kDa subunit a isoform 3 OS=Homo sapiens OX=9606 GN=TCIRG1 PE=1 SV=3	2	6.35727	6.11981	6.1909	6.87191
Q9P032	NDUF4_HUMAN	NDUFAF4	NDUFAF4	NADH dehydrogenase [ubiquinone] 1 alpha subcomplex assembly factor 4 OS=Homo sapiens OX=9606 GN=NDUFAF4 PE=1 SV=1	6	9.64548	9.5489	9.33729	9.79328
P56192	SYMC_HUMAN	MARS	MARS1	Methionine--tRNA ligase, cytoplasmic OS=Homo sapiens OX=9606 GN=MARS PE=1 SV=2	13	11.2337	11.0523	10.5629	11.4048
Q9Y5A7	NUB1_HUMAN	NUB1	NUB1	NEDD8 ultimate buster 1 OS=Homo sapiens OX=9606 GN=NUB1 PE=1 SV=2	9	10.2779	9.98603	9.66907	10.5577
Q8NCM8	DYHC2_HUMAN	DYNC2H1	DYNC2H1	Cytoplasmic dynein 2 heavy chain 1 OS=Homo sapiens OX=9606 GN=DYNC2H1 PE=1 SV=4	12	9.74836	9.53579	9.09046	9.79537
P52272	HNRPM_HUMAN	HNRNPM	HNRNPM	Heterogeneous nuclear ribonucleoprotein M OS=Homo sapiens OX=9606 GN=HNRNPM PE=1 SV=3	17	11.0103	10.9402	10.2961	11.1696
Q8N4A0	GALT4_HUMAN	GALNT4	GALNT4	Polypeptide N-acetylgalactosaminyltransferase 4 OS=Homo sapiens OX=9606 GN=GALNT4 PE=1 SV=2	2	7.16599	6.94303	6.48465	7.39926
Q10471	GALT2_HUMAN	GALNT2	GALNT2	Polypeptide N-acetylgalactosaminyltransferase 2 OS=Homo sapiens OX=9606 GN=GALNT2 PE=1 SV=1	8	9.452	9.32598	9.04044	9.86495
P50851	LRBA_HUMAN	LRBA	LRBA	Lipopolysaccharide-responsive and beige-like anchor protein OS=Homo sapiens OX=9606 GN=LRBA PE=1 SV=4	17	9.02355	8.59973	8.46344	9.42977
Q8NFP9	NBEA_HUMAN	NBEA	NBEA	Neurobeachin OS=Homo sapiens OX=9606 GN=NBEA PE=1 SV=3	1	5.26337	4.85668	4.77204	5.36222
O00273	DFFA_HUMAN	DFFA	DFFA	DNA fragmentation factor subunit alpha OS=Homo sapiens OX=9606 GN=DFFA PE=1 SV=1	6	9.39175	9.25144	9.18896	9.68155
Q9UQ35	SRRM2_HUMAN	SRRM2	SRRM2	Serine/arginine repetitive matrix protein 2 OS=Homo sapiens OX=9606 GN=SRRM2 PE=1 SV=2	23	11.2536	11.0891	10.9821	11.5611
P31040	SDHA_HUMAN	SDHA	SDHA	Succinate dehydrogenase [ubiquinone] flavoprotein subunit, mitochondrial OS=Homo sapiens OX=9606 GN=SDHA PE=1 SV=2	8	9.51253	9.37983	9.13098	9.7832
Q9HC21	TPC_HUMAN	SLC25A19	SLC25A19	Mitochondrial thiamine pyrophosphate carrier OS=Homo sapiens OX=9606 GN=SLC25A19 PE=1 SV=1	5	8.56705	8.36554	8.08365	8.95987
Q9UID3	VPS51_HUMAN	VPS51	VPS51	Vacuolar protein sorting-associated protein 51 homolog OS=Homo sapiens OX=9606 GN=VPS51 PE=1 SV=2	6	7.35812	7.13137	6.4542	7.27174
Q5JTZ9	SYAM_HUMAN	AARS2	AARS2	Alanine--tRNA ligase, mitochondrial OS=Homo sapiens OX=9606 GN=AARS2 PE=1 SV=1	18	9.65437	9.37498	9.13151	10.1577
P04406	G3P_HUMAN	GAPDH	GAPDH	Glyceraldehyde-3-phosphate dehydrogenase OS=Homo sapiens OX=9606 GN=GAPDH PE=1 SV=3	13	12.0849	11.8547	11.186	12.0091
O95104	SFR15_HUMAN	SCAF4	SCAF4	Splicing factor, arginine/serine-rich 15 OS=Homo sapiens OX=9606 GN=SCAF4 PE=1 SV=3	7	12.0282	11.7586	11.3346	12.2644
Q9UPN6	SCAF8_HUMAN	SCAF8	SCAF8	Protein SCAF8 OS=Homo sapiens OX=9606 GN=SCAF8 PE=1 SV=1	11	11.4949	11.3085	10.8682	11.6694
Q9UHN6	CEIP2_HUMAN	CEMIP2	CEMIP2	Cell surface hyaluronidase OS=Homo sapiens OX=9606 GN=CEMIP2 PE=1 SV=1	12	9.65635	9.47875	9.03226	9.75537
Q86XP3	DDX42_HUMAN	DDX42	DDX42	ATP-dependent RNA helicase DDX42 OS=Homo sapiens OX=9606 GN=DDX42 PE=1 SV=1	11	10.8427	10.6421	10.4016	11.274
Q13123	RED_HUMAN	IK	IK	Protein Red OS=Homo sapiens OX=9606 GN=IK PE=1 SV=3	14	11.1	10.9039	10.2877	11.1156
Q96CT7	CC124_HUMAN	CCDC124	CCDC124	Coiled-coil domain-containing protein 124 OS=Homo sapiens OX=9606 GN=CCDC124 PE=1 SV=1	6	11.555	11.4586	11.2119	11.6237
Q92925	SMRD2_HUMAN	SMARCD2	SMARCD2	SWI/SNF-related matrix-associated actin-dependent regulator of chromatin subfamily D member 2 OS=Homo sapiens OX=9606 GN=SMARCD2 PE=1 SV=3	8	9.5144	9.3232	8.91079	9.78304
O00257	CBX4_HUMAN	CBX4	CBX4	E3 SUMO-protein ligase CBX4 OS=Homo sapiens OX=9606 GN=CBX4 PE=1 SV=3	4	8.10868	7.89527	7.41828	8.36363
P52758	RIDA_HUMAN	RIDA	RIDA	2-iminobutanoate/2-iminopropanoate deaminase OS=Homo sapiens OX=9606 GN=RIDA PE=1 SV=1	3	5.54003	5.40077	5.69433	6.36502
Q86UP2	KTN1_HUMAN	KTN1	KTN1	Kinectin OS=Homo sapiens OX=9606 GN=KTN1 PE=1 SV=1	23	11.1887	10.9583	10.8276	11.4837
Q9Y4F3	MARF1_HUMAN	MARF1	MARF1	Meiosis regulator and mRNA stability factor 1 OS=Homo sapiens OX=9606 GN=MARF1 PE=1 SV=6	2	5.37644	5.36982	5.01145	5.84676
Q8WXX7	AUTS2_HUMAN	AUTS2	AUTS2	Autism susceptibility gene 2 protein OS=Homo sapiens OX=9606 GN=AUTS2 PE=1 SV=1	2	5.40729	5.31457	5.1388	5.94768
Q9Y5K8	VATD_HUMAN	ATP6V1D	ATP6V1D	V-type proton ATPase subunit D OS=Homo sapiens OX=9606 GN=ATP6V1D PE=1 SV=1	5	8.31772	8.06953	7.8172	8.57005
Q0VDF9	HSP7E_HUMAN	HSPA14	HSPA14	Heat shock 70 kDa protein 14 OS=Homo sapiens OX=9606 GN=HSPA14 PE=1 SV=1	5	11.3307	11.0919	10.4061	11.2991
Q7Z478	DHX29_HUMAN	DHX29	DHX29	ATP-dependent RNA helicase DHX29 OS=Homo sapiens OX=9606 GN=DHX29 PE=1 SV=2	8	9.15262	8.83058	8.37785	9.32262
P16403	H12_HUMAN	HIST1H1C	H1-2	Histone H1.2 OS=Homo sapiens OX=9606 GN=HIST1H1C PE=1 SV=2	4	11.2835	11.0858	10.7058	11.5026
P10412	H14_HUMAN	HIST1H1E	H1-4	Histone H1.4 OS=Homo sapiens OX=9606 GN=HIST1H1E PE=1 SV=2	19	13.1661	13.0663	12.5283	13.3721
P56182	RRP1_HUMAN	RRP1	RRP1	Ribosomal RNA processing protein 1 homolog A OS=Homo sapiens OX=9606 GN=RRP1 PE=1 SV=1	7	11.2811	11.2732	10.9868	11.5484
Q9H4A6	GOLP3_HUMAN	GOLPH3	GOLPH3	Golgi phosphoprotein 3 OS=Homo sapiens OX=9606 GN=GOLPH3 PE=1 SV=1	2	9.33154	9.20829	9.11069	9.89681
Q5JSZ5	PRC2B_HUMAN	PRRC2B	PRRC2B	Protein PRRC2B OS=Homo sapiens OX=9606 GN=PRRC2B PE=1 SV=2	15	9.21428	8.91578	8.93427	9.75111
Q9Y490	TLN1_HUMAN	TLN1	TLN1	Talin-1 OS=Homo sapiens OX=9606 GN=TLN1 PE=1 SV=3	30	12.3444	12.0589	11.2024	12.1519
P28838	AMPL_HUMAN	LAP3	LAP3	Cytosol aminopeptidase OS=Homo sapiens OX=9606 GN=LAP3 PE=1 SV=3	12	9.94681	9.73338	9.69976	10.4861
P07199	CENPB_HUMAN	CENPB	CENPB	Major centromere autoantigen B OS=Homo sapiens OX=9606 GN=CENPB PE=1 SV=2	3	8.17586	8.20154	7.99022	8.17914
Q9BW92	SYTM_HUMAN	TARS2	TARS2	Threonine--tRNA ligase, mitochondrial OS=Homo sapiens OX=9606 GN=TARS2 PE=1 SV=1	12	10.4936	10.2286	9.71057	10.592
Q15785	TOM34_HUMAN	TOMM34	TOMM34	Mitochondrial import receptor subunit TOM34 OS=Homo sapiens OX=9606 GN=TOMM34 PE=1 SV=2	12	11.1259	10.8382	9.90821	10.7367
P55196	AFAD_HUMAN	AFDN	AFDN	Afadin OS=Homo sapiens OX=9606 GN=AFDN PE=1 SV=3	18	10.6915	10.4097	10.3476	11.1967
O95714	HERC2_HUMAN	HERC2	HERC2	E3 ubiquitin-protein ligase HERC2 OS=Homo sapiens OX=9606 GN=HERC2 PE=1 SV=2	20	10.3664	10.1806	9.79961	10.6167
Q9BQ69	MACD1_HUMAN	MACROD1	MACROD1	ADP-ribose glycohydrolase MACROD1 OS=Homo sapiens OX=9606 GN=MACROD1 PE=1 SV=2	7	6.82776	6.58536	6.55535	7.17399
Q86YH6	DLP1_HUMAN	PDSS2	PDSS2	Decaprenyl-diphosphate synthase subunit 2 OS=Homo sapiens OX=9606 GN=PDSS2 PE=1 SV=2	7	8.22883	8.00542	7.80277	8.43291
O75369	FLNB_HUMAN	FLNB	FLNB	Filamin-B OS=Homo sapiens OX=9606 GN=FLNB PE=1 SV=2	27	12.7467	12.4265	12.0632	12.981
P21333	FLNA_HUMAN	FLNA	FLNA	Filamin-A OS=Homo sapiens OX=9606 GN=FLNA PE=1 SV=4	22	11.9285	11.5529	11.598	12.5615
Q14315	FLNC_HUMAN	FLNC	FLNC	Filamin-C OS=Homo sapiens OX=9606 GN=FLNC PE=1 SV=3	19	11.503	11.1827	11.0077	11.922
Q9Y520	PRC2C_HUMAN	PRRC2C	PRRC2C	Protein PRRC2C OS=Homo sapiens OX=9606 GN=PRRC2C PE=1 SV=4	21	11.6859	11.4564	11.3022	11.9408
Q8N5M9	JAGN1_HUMAN	JAGN1	JAGN1	Protein jagunal homolog 1 OS=Homo sapiens OX=9606 GN=JAGN1 PE=1 SV=1	2	6.43643	6.52587	6.29198	6.95534
P10586	PTPRF_HUMAN	PTPRF	PTPRF	Receptor-type tyrosine-protein phosphatase F OS=Homo sapiens OX=9606 GN=PTPRF PE=1 SV=2	16	9.94109	9.86695	9.85866	10.723
Q13332	PTPRS_HUMAN	PTPRS	PTPRS	Receptor-type tyrosine-protein phosphatase S OS=Homo sapiens OX=9606 GN=PTPRS PE=1 SV=3	9	7.95437	7.85307	7.61889	8.43018
P23468	PTPRD_HUMAN	PTPRD	PTPRD	Receptor-type tyrosine-protein phosphatase delta OS=Homo sapiens OX=9606 GN=PTPRD PE=1 SV=2	3	6.83178	6.79901	5.75255	6.77466
P23508	CRCM_HUMAN	MCC	MCC	Colorectal mutant cancer protein OS=Homo sapiens OX=9606 GN=MCC PE=1 SV=2	4	6.81719	6.55777	6.10191	6.71994
Q9Y230	RUVB2_HUMAN	RUVBL2	RUVBL2	RuvB-like 2 OS=Homo sapiens OX=9606 GN=RUVBL2 PE=1 SV=3	17	11.738	11.5193	11.1569	11.8896
P33316	DUT_HUMAN	DUT	DUT	Deoxyuridine 5'-triphosphate nucleotidohydrolase, mitochondrial OS=Homo sapiens OX=9606 GN=DUT PE=1 SV=4	6	10.4371	10.0951	10.06	10.5889
Q9H9Y6	RPA2_HUMAN	POLR1B	POLR1B	DNA-directed RNA polymerase I subunit RPA2 OS=Homo sapiens OX=9606 GN=POLR1B PE=1 SV=2	7	9.96341	9.72943	9.43466	10.2493
Q9H444	CHM4B_HUMAN	CHMP4B	CHMP4B	Charged multivesicular body protein 4b OS=Homo sapiens OX=9606 GN=CHMP4B PE=1 SV=1	6	7.64832	7.59749	7.20937	7.50521
O43795	MYO1B_HUMAN	MYO1B	MYO1B	Unconventional myosin-Ib OS=Homo sapiens OX=9606 GN=MYO1B PE=1 SV=3	14	9.84487	9.62624	9.21229	9.93025
Q9UQ80	PA2G4_HUMAN	PA2G4	PA2G4	Proliferation-associated protein 2G4 OS=Homo sapiens OX=9606 GN=PA2G4 PE=1 SV=3	13	12.4494	12.1851	11.8131	12.7747
P78371	TCPB_HUMAN	CCT2	CCT2	T-complex protein 1 subunit beta OS=Homo sapiens OX=9606 GN=CCT2 PE=1 SV=4	13	10.929	10.8418	10.2612	10.8843
P61764	STXB1_HUMAN	STXBP1	STXBP1	Syntaxin-binding protein 1 OS=Homo sapiens OX=9606 GN=STXBP1 PE=1 SV=1	7	9.98651	9.70574	9.55119	10.3939
Q96PK6	RBM14_HUMAN	RBM14	RBM14	RNA-binding protein 14 OS=Homo sapiens OX=9606 GN=RBM14 PE=1 SV=2	10	10.6167	10.4895	9.92185	10.7311
Q9UHB9	SRP68_HUMAN	SRP68	SRP68	Signal recognition particle subunit SRP68 OS=Homo sapiens OX=9606 GN=SRP68 PE=1 SV=2	11	10.9806	10.7189	10.4015	11.3023
Q9Y2W6	TDRKH_HUMAN	TDRKH	TDRKH	Tudor and KH domain-containing protein OS=Homo sapiens OX=9606 GN=TDRKH PE=1 SV=2	4	5.67369	5.52587	4.38672	4.94502
Q7Z6B0	CCD91_HUMAN	CCDC91	CCDC91	Coiled-coil domain-containing protein 91 OS=Homo sapiens OX=9606 GN=CCDC91 PE=1 SV=2	3	7.54605	7.41573	6.844	7.59367
Q15075	EEA1_HUMAN	EEA1	EEA1	Early endosome antigen 1 OS=Homo sapiens OX=9606 GN=EEA1 PE=1 SV=2	30	10.4964	10.3354	11.4134	12.0745
O14744	ANM5_HUMAN	PRMT5	PRMT5	Protein arginine N-methyltransferase 5 OS=Homo sapiens OX=9606 GN=PRMT5 PE=1 SV=4	13	10.1205	9.7393	9.55291	10.3309
Q8IUD2	RB6I2_HUMAN	ERC1	ERC1	ELKS/Rab6-interacting/CAST family member 1 OS=Homo sapiens OX=9606 GN=ERC1 PE=1 SV=1	12	10.0946	9.74893	9.56395	10.3508
Q96I25	SPF45_HUMAN	RBM17	RBM17	Splicing factor 45 OS=Homo sapiens OX=9606 GN=RBM17 PE=1 SV=1	9	10.8392	10.7193	10.1049	10.981
O43663	PRC1_HUMAN	PRC1	PRC1	Protein regulator of cytokinesis 1 OS=Homo sapiens OX=9606 GN=PRC1 PE=1 SV=2	11	9.59211	9.30896	9.20617	9.84527
P04114	APOB_HUMAN	APOB	APOB	Apolipoprotein B-100 OS=Homo sapiens OX=9606 GN=APOB PE=1 SV=2	7	7.15033	6.8486	6.51626	7.31728
Q9BY43	CHM4A_HUMAN	CHMP4A	CHMP4A	Charged multivesicular body protein 4a OS=Homo sapiens OX=9606 GN=CHMP4A PE=1 SV=3	3	8.95068	8.81785	8.65986	8.93022
Q8TEW0	PARD3_HUMAN	PARD3	PARD3	Partitioning defective 3 homolog OS=Homo sapiens OX=9606 GN=PARD3 PE=1 SV=2	14	9.84194	9.58845	9.49474	10.3462
O43567	RNF13_HUMAN	RNF13	RNF13	E3 ubiquitin-protein ligase RNF13 OS=Homo sapiens OX=9606 GN=RNF13 PE=1 SV=1	8	8.40748	8.25641	8.00749	8.8174
Q9HA77	SYCM_HUMAN	CARS2	CARS2	Probable cysteine--tRNA ligase, mitochondrial OS=Homo sapiens OX=9606 GN=CARS2 PE=1 SV=1	14	8.9244	8.80842	8.89748	9.61679
Q9H1K1	ISCU_HUMAN	ISCU	ISCU	Iron-sulfur cluster assembly enzyme ISCU, mitochondrial OS=Homo sapiens OX=9606 GN=ISCU PE=1 SV=2	5	9.50949	9.50289	9.41391	9.70611
Q13428	TCOF_HUMAN	TCOF1	TCOF1	Treacle protein OS=Homo sapiens OX=9606 GN=TCOF1 PE=1 SV=3	28	11.9852	11.7644	11.6793	12.3022
Q9BQS8	FYCO1_HUMAN	FYCO1	FYCO1	FYVE and coiled-coil domain-containing protein 1 OS=Homo sapiens OX=9606 GN=FYCO1 PE=1 SV=3	24	10.0824	9.90186	9.65611	10.445
O75533	SF3B1_HUMAN	SF3B1	SF3B1	Splicing factor 3B subunit 1 OS=Homo sapiens OX=9606 GN=SF3B1 PE=1 SV=3	14	11.2041	10.9662	10.634	11.5291
Q86UK7	ZN598_HUMAN	ZNF598	ZNF598	E3 ubiquitin-protein ligase ZNF598 OS=Homo sapiens OX=9606 GN=ZNF598 PE=1 SV=1	11	9.78031	9.4729	9.37425	10.2361
P34897	GLYM_HUMAN	SHMT2	SHMT2	Serine hydroxymethyltransferase, mitochondrial OS=Homo sapiens OX=9606 GN=SHMT2 PE=1 SV=3	16	10.3988	10.06	9.73937	10.505
P34896	GLYC_HUMAN	SHMT1	SHMT1	Serine hydroxymethyltransferase, cytosolic OS=Homo sapiens OX=9606 GN=SHMT1 PE=1 SV=1	2	9.09645	8.95301	7.96075	8.76782
Q12788	TBL3_HUMAN	TBL3	TBL3	Transducin beta-like protein 3 OS=Homo sapiens OX=9606 GN=TBL3 PE=1 SV=2	8	11.43	11.2528	10.692	11.5671
Q92879	CELF1_HUMAN	CELF1	CELF1	CUGBP Elav-like family member 1 OS=Homo sapiens OX=9606 GN=CELF1 PE=1 SV=2	4	8.524	8.40135	8.05252	8.79207
O95319	CELF2_HUMAN	CELF2	CELF2	CUGBP Elav-like family member 2 OS=Homo sapiens OX=9606 GN=CELF2 PE=1 SV=1	4	11.0967	10.9766	10.527	11.3554
P52815	RM12_HUMAN	MRPL12	MRPL12	39S ribosomal protein L12, mitochondrial OS=Homo sapiens OX=9606 GN=MRPL12 PE=1 SV=2	4	8.50474	8.59229	8.37862	8.67452
Q96FS4	SIPA1_HUMAN	SIPA1	SIPA1	Signal-induced proliferation-associated protein 1 OS=Homo sapiens OX=9606 GN=SIPA1 PE=1 SV=1	3	7.74828	7.39948	7.44522	8.35993
Q92922	SMRC1_HUMAN	SMARCC1	SMARCC1	SWI/SNF complex subunit SMARCC1 OS=Homo sapiens OX=9606 GN=SMARCC1 PE=1 SV=3	13	11.735	11.4563	11.4365	12.4781
Q8TAQ2	SMRC2_HUMAN	SMARCC2	SMARCC2	SWI/SNF complex subunit SMARCC2 OS=Homo sapiens OX=9606 GN=SMARCC2 PE=1 SV=1	14	11.8504	11.5515	11.0475	11.9877
Q15057	ACAP2_HUMAN	ACAP2	ACAP2	Arf-GAP with coiled-coil, ANK repeat and PH domain-containing protein 2 OS=Homo sapiens OX=9606 GN=ACAP2 PE=1 SV=3	21	9.46447	9.30657	8.79515	9.59721
Q15149	PLEC_HUMAN	PLEC	PLEC	Plectin OS=Homo sapiens OX=9606 GN=PLEC PE=1 SV=3	26	11.8945	11.764	12.9484	13.8091
P58107	EPIPL_HUMAN	EPPK1	EPPK1	Epiplakin OS=Homo sapiens OX=9606 GN=EPPK1 PE=1 SV=3	26	11.0833	10.8075	11.156	12.058
Q9UPN3	MACF1_HUMAN	MACF1	MACF1	Microtubule-actin cross-linking factor 1, isoforms 1/2/3/5 OS=Homo sapiens OX=9606 GN=MACF1 PE=1 SV=4	14	10.5671	10.2715	9.7315	10.5793
Q03001	DYST_HUMAN	DST	DST	Dystonin OS=Homo sapiens OX=9606 GN=DST PE=1 SV=4	16	10.289	10.0447	9.68511	10.5352
Q9H0D6	XRN2_HUMAN	XRN2	XRN2	5'-3' exoribonuclease 2 OS=Homo sapiens OX=9606 GN=XRN2 PE=1 SV=1	6	11.2824	11.1033	10.6555	11.5717
Q9NRV9	HEBP1_HUMAN	HEBP1	HEBP1	Heme-binding protein 1 OS=Homo sapiens OX=9606 GN=HEBP1 PE=1 SV=1	3	7.42427	7.25657	7.08016	7.62203
Q92797	SYMPK_HUMAN	SYMPK	SYMPK	Symplekin OS=Homo sapiens OX=9606 GN=SYMPK PE=1 SV=2	11	9.93663	9.7796	9.32408	10.0803
O75643	U520_HUMAN	SNRNP200	SNRNP200	U5 small nuclear ribonucleoprotein 200 kDa helicase OS=Homo sapiens OX=9606 GN=SNRNP200 PE=1 SV=2	21	12.4218	12.2101	11.6972	12.5526
P42345	MTOR_HUMAN	MTOR	MTOR	Serine/threonine-protein kinase mTOR OS=Homo sapiens OX=9606 GN=MTOR PE=1 SV=1	10	9.71954	9.48785	8.85155	9.75085
Q9BRX8	PXL2A_HUMAN	PRXL2A	PRXL2A	Peroxiredoxin-like 2A OS=Homo sapiens OX=9606 GN=PRXL2A PE=1 SV=3	3	9.01286	8.88132	6.2904	6.80113
Q12872	SFSWA_HUMAN	SFSWAP	SFSWAP	Splicing factor, suppressor of white-apricot homolog OS=Homo sapiens OX=9606 GN=SFSWAP PE=1 SV=3	9	8.47651	8.2904	8.09541	8.85359
Q15024	EXOS7_HUMAN	EXOSC7	EXOSC7	Exosome complex component RRP42 OS=Homo sapiens OX=9606 GN=EXOSC7 PE=1 SV=3	6	10.509	10.3208	9.77619	10.6043
Q96GD0	PLPP_HUMAN	PDXP	PDXP	Pyridoxal phosphate phosphatase OS=Homo sapiens OX=9606 GN=PDXP PE=1 SV=2	3	6.52422	6.31865	5.82981	6.76238
Q9NRA8	4ET_HUMAN	EIF4ENIF1	EIF4ENIF1	Eukaryotic translation initiation factor 4E transporter OS=Homo sapiens OX=9606 GN=EIF4ENIF1 PE=1 SV=2	11	9.6057	9.267	9.03764	9.81264
Q96MW1	CCD43_HUMAN	CCDC43	CCDC43	Coiled-coil domain-containing protein 43 OS=Homo sapiens OX=9606 GN=CCDC43 PE=1 SV=2	9	9.2066	9.08942	8.26882	8.77175
Q9C0C9	UBE2O_HUMAN	UBE2O	UBE2O	(E3-independent) E2 ubiquitin-conjugating enzyme OS=Homo sapiens OX=9606 GN=UBE2O PE=1 SV=3	12	10.5574	10.3021	9.73237	10.572
Q96EV2	RBM33_HUMAN	RBM33	RBM33	RNA-binding protein 33 OS=Homo sapiens OX=9606 GN=RBM33 PE=1 SV=3	7	6.72619	6.45044	6.29744	7.20833
Q13813	SPTN1_HUMAN	SPTAN1	SPTAN1	Spectrin alpha chain, non-erythrocytic 1 OS=Homo sapiens OX=9606 GN=SPTAN1 PE=1 SV=3	28	12.2037	12.0911	11.7356	12.6102
Q3ZAQ7	VMA21_HUMAN	VMA21	VMA21	Vacuolar ATPase assembly integral membrane protein VMA21 OS=Homo sapiens OX=9606 GN=VMA21 PE=1 SV=1	2	7.95838	8.3868	7.74398	7.78912
O14745	NHRF1_HUMAN	SLC9A3R1	SLC9A3R1	Na(+)/H(+) exchange regulatory cofactor NHE-RF1 OS=Homo sapiens OX=9606 GN=SLC9A3R1 PE=1 SV=4	10	10.532	10.4161	9.72875	10.1378
Q6PGP7	TTC37_HUMAN	TTC37	TTC37	Tetratricopeptide repeat protein 37 OS=Homo sapiens OX=9606 GN=TTC37 PE=1 SV=1	6	9.10881	8.94158	7.97487	8.82643
Q13217	DNJC3_HUMAN	DNAJC3	DNAJC3	DnaJ homolog subfamily C member 3 OS=Homo sapiens OX=9606 GN=DNAJC3 PE=1 SV=1	13	9.0799	8.90572	9.00839	9.80494
Q7Z6Z7	HUWE1_HUMAN	HUWE1	HUWE1	E3 ubiquitin-protein ligase HUWE1 OS=Homo sapiens OX=9606 GN=HUWE1 PE=1 SV=3	23	11.6828	11.3784	10.9817	11.8105
O00139	KIF2A_HUMAN	KIF2A	KIF2A	Kinesin-like protein KIF2A OS=Homo sapiens OX=9606 GN=KIF2A PE=1 SV=3	5	9.10909	8.81384	8.56839	9.32754
Q99661	KIF2C_HUMAN	KIF2C	KIF2C	Kinesin-like protein KIF2C OS=Homo sapiens OX=9606 GN=KIF2C PE=1 SV=2	6	10.7704	10.4585	10.2885	11.0937
P62851	RS25_HUMAN	RPS25	RPS25	40S ribosomal protein S25 OS=Homo sapiens OX=9606 GN=RPS25 PE=1 SV=1	2	10.4008	10.2869	10.0241	10.5106
P42765	THIM_HUMAN	ACAA2	ACAA2	3-ketoacyl-CoA thiolase, mitochondrial OS=Homo sapiens OX=9606 GN=ACAA2 PE=1 SV=2	13	10.1812	10.0532	9.07363	9.81758
O95831	AIFM1_HUMAN	AIFM1	AIFM1	Apoptosis-inducing factor 1, mitochondrial OS=Homo sapiens OX=9606 GN=AIFM1 PE=1 SV=1	18	11.2816	11.0613	10.513	11.3522
Q04637	IF4G1_HUMAN	EIF4G1	EIF4G1	Eukaryotic translation initiation factor 4 gamma 1 OS=Homo sapiens OX=9606 GN=EIF4G1 PE=1 SV=4	21	11.3266	11.0292	10.6203	11.5918
O43432	IF4G3_HUMAN	EIF4G3	EIF4G3	Eukaryotic translation initiation factor 4 gamma 3 OS=Homo sapiens OX=9606 GN=EIF4G3 PE=1 SV=2	14	9.69793	9.38846	9.14767	10.0245
P48506	GSH1_HUMAN	GCLC	GCLC	Glutamate--cysteine ligase catalytic subunit OS=Homo sapiens OX=9606 GN=GCLC PE=1 SV=2	3	7.1948	6.76869	6.61027	7.56259
Q14978	NOLC1_HUMAN	NOLC1	NOLC1	Nucleolar and coiled-body phosphoprotein 1 OS=Homo sapiens OX=9606 GN=NOLC1 PE=1 SV=2	13	11.979	11.9274	11.9399	12.5551
P61201	CSN2_HUMAN	COPS2	COPS2	COP9 signalosome complex subunit 2 OS=Homo sapiens OX=9606 GN=COPS2 PE=1 SV=1	11	11.029	10.8151	10.3119	11.1082
P55084	ECHB_HUMAN	HADHB	HADHB	Trifunctional enzyme subunit beta, mitochondrial OS=Homo sapiens OX=9606 GN=HADHB PE=1 SV=3	20	10.1761	9.98886	9.98487	10.7347
Q9BUE6	ISCA1_HUMAN	ISCA1	ISCA1	Iron-sulfur cluster assembly 1 homolog, mitochondrial OS=Homo sapiens OX=9606 GN=ISCA1 PE=1 SV=1	1	7.28857	7.20535	7.02772	7.61841
O00231	PSD11_HUMAN	PSMD11	PSMD11	26S proteasome non-ATPase regulatory subunit 11 OS=Homo sapiens OX=9606 GN=PSMD11 PE=1 SV=3	11	11.7833	11.6069	11.2488	11.9627
Q9H6S0	YTDC2_HUMAN	YTHDC2	YTHDC2	3'-5' RNA helicase YTHDC2 OS=Homo sapiens OX=9606 GN=YTHDC2 PE=1 SV=2	4	7.12128	6.88066	6.28896	6.92921
Q9BS40	LXN_HUMAN	LXN	LXN	Latexin OS=Homo sapiens OX=9606 GN=LXN PE=1 SV=2	3	8.00217	7.64984	6.21411	7.10991
Q9BUF5	TBB6_HUMAN	TUBB6	TUBB6	Tubulin beta-6 chain OS=Homo sapiens OX=9606 GN=TUBB6 PE=1 SV=1	13	11.5399	11.3013	10.8101	11.6632
Q13885	TBB2A_HUMAN	TUBB2A	TUBB2A	Tubulin beta-2A chain OS=Homo sapiens OX=9606 GN=TUBB2A PE=1 SV=1	12	12.1929	11.8344	11.3179	12.1074
P07437	TBB5_HUMAN	TUBB	TUBB	Tubulin beta chain OS=Homo sapiens OX=9606 GN=TUBB PE=1 SV=2	5	11.8944	11.5786	10.6326	11.5818
P04350	TBB4A_HUMAN	TUBB4A	TUBB4A	Tubulin beta-4A chain OS=Homo sapiens OX=9606 GN=TUBB4A PE=1 SV=2	6	10.4326	10.2181	9.85892	10.7361
P54886	P5CS_HUMAN	ALDH18A1	ALDH18A1	Delta-1-pyrroline-5-carboxylate synthase OS=Homo sapiens OX=9606 GN=ALDH18A1 PE=1 SV=2	14	10.5811	10.3585	10.0008	10.8525
Q9UJX2	CDC23_HUMAN	CDC23	CDC23	Cell division cycle protein 23 homolog OS=Homo sapiens OX=9606 GN=CDC23 PE=1 SV=3	9	10.2307	10.0353	9.90643	10.5181
O95248	MTMR5_HUMAN	SBF1	SBF1	Myotubularin-related protein 5 OS=Homo sapiens OX=9606 GN=SBF1 PE=1 SV=4	13	8.89437	8.63056	8.226	9.16361
Q16891	MIC60_HUMAN	IMMT	IMMT	MICOS complex subunit MIC60 OS=Homo sapiens OX=9606 GN=IMMT PE=1 SV=1	22	11.5336	11.2805	11.1246	12.0257
Q10567	AP1B1_HUMAN	AP1B1	AP1B1	AP-1 complex subunit beta-1 OS=Homo sapiens OX=9606 GN=AP1B1 PE=1 SV=2	18	11.0437	10.833	10.3537	11.0188
P63010	AP2B1_HUMAN	AP2B1	AP2B1	AP-2 complex subunit beta OS=Homo sapiens OX=9606 GN=AP2B1 PE=1 SV=1	9	8.79513	8.40171	8.07967	8.60851
Q9Y6N7	ROBO1_HUMAN	ROBO1	ROBO1	Roundabout homolog 1 OS=Homo sapiens OX=9606 GN=ROBO1 PE=1 SV=1	6	8.3746	8.08151	7.96451	8.57191
P15336	ATF2_HUMAN	ATF2	ATF2	Cyclic AMP-dependent transcription factor ATF-2 OS=Homo sapiens OX=9606 GN=ATF2 PE=1 SV=4	1	7.70677	7.67602	7.60489	7.95137
Q02930	CREB5_HUMAN	CREB5	CREB5	Cyclic AMP-responsive element-binding protein 5 OS=Homo sapiens OX=9606 GN=CREB5 PE=1 SV=3	3	8.00552	9.34221	8.29164	8.47652
O60879	DIAP2_HUMAN	DIAPH2	DIAPH2	Protein diaphanous homolog 2 OS=Homo sapiens OX=9606 GN=DIAPH2 PE=1 SV=1	5	10.9131	10.6328	7.22764	7.8905
Q15398	DLGP5_HUMAN	DLGAP5	DLGAP5	Disks large-associated protein 5 OS=Homo sapiens OX=9606 GN=DLGAP5 PE=1 SV=2	10	9.0908	8.6452	8.18194	9.03645
P25787	PSA2_HUMAN	PSMA2	PSMA2	Proteasome subunit alpha type-2 OS=Homo sapiens OX=9606 GN=PSMA2 PE=1 SV=2	9	10.7503	10.5236	10.1833	10.9708
Q8WXI9	P66B_HUMAN	GATAD2B	GATAD2B	Transcriptional repressor p66-beta OS=Homo sapiens OX=9606 GN=GATAD2B PE=1 SV=1	14	9.73487	9.54672	9.45036	10.2378
Q86YP4	P66A_HUMAN	GATAD2A	GATAD2A	Transcriptional repressor p66-alpha OS=Homo sapiens OX=9606 GN=GATAD2A PE=1 SV=1	12	9.4821	9.2841	8.75274	9.61985
Q86Y07	VRK2_HUMAN	VRK2	VRK2	Serine/threonine-protein kinase VRK2 OS=Homo sapiens OX=9606 GN=VRK2 PE=1 SV=3	4	7.66156	7.42624	7.20263	7.90535
Q07864	DPOE1_HUMAN	POLE	POLE	DNA polymerase epsilon catalytic subunit A OS=Homo sapiens OX=9606 GN=POLE PE=1 SV=5	8	8.33273	8.14716	7.68474	8.53256
P08574	CY1_HUMAN	CYC1	CYC1	Cytochrome c1, heme protein, mitochondrial OS=Homo sapiens OX=9606 GN=CYC1 PE=1 SV=3	4	7.56477	7.27416	7.35581	8.27118
Q9BV44	THUM3_HUMAN	THUMPD3	THUMPD3	THUMP domain-containing protein 3 OS=Homo sapiens OX=9606 GN=THUMPD3 PE=1 SV=1	3	8.76976	8.51765	7.98707	8.89371
Q8IY81	SPB1_HUMAN	FTSJ3	FTSJ3	pre-rRNA 2'-O-ribose RNA methyltransferase FTSJ3 OS=Homo sapiens OX=9606 GN=FTSJ3 PE=1 SV=2	8	10.7959	10.5496	9.96395	10.8666
Q9Y4L1	HYOU1_HUMAN	HYOU1	HYOU1	Hypoxia up-regulated protein 1 OS=Homo sapiens OX=9606 GN=HYOU1 PE=1 SV=1	18	11.9506	11.7154	11.2964	12.2883
O00506	STK25_HUMAN	STK25	STK25	Serine/threonine-protein kinase 25 OS=Homo sapiens OX=9606 GN=STK25 PE=1 SV=1	2	10.7992	10.6171	10.0833	10.8909
Q9P289	STK26_HUMAN	STK26	STK26	Serine/threonine-protein kinase 26 OS=Homo sapiens OX=9606 GN=STK26 PE=1 SV=2	4	9.91892	9.59174	9.18992	9.86958
Q9Y6E0	STK24_HUMAN	STK24	STK24	Serine/threonine-protein kinase 24 OS=Homo sapiens OX=9606 GN=STK24 PE=1 SV=1	6	11.3264	11.1318	10.7901	11.502
O75489	NDUS3_HUMAN	NDUFS3	NDUFS3	NADH dehydrogenase [ubiquinone] iron-sulfur protein 3, mitochondrial OS=Homo sapiens OX=9606 GN=NDUFS3 PE=1 SV=1	9	8.64473	8.56287	8.22624	8.95238
Q96JN8	NEUL4_HUMAN	NEURL4	NEURL4	Neuralized-like protein 4 OS=Homo sapiens OX=9606 GN=NEURL4 PE=1 SV=2	8	7.05965	7.10566	6.60473	7.27756
Q8NCN4	RN169_HUMAN	RNF169	RNF169	E3 ubiquitin-protein ligase RNF169 OS=Homo sapiens OX=9606 GN=RNF169 PE=1 SV=2	6	8.16964	8.00702	7.78886	8.70115
Q8NF37	PCAT1_HUMAN	LPCAT1	LPCAT1	Lysophosphatidylcholine acyltransferase 1 OS=Homo sapiens OX=9606 GN=LPCAT1 PE=1 SV=2	6	8.89858	8.62651	8.47753	9.15297
Q14980	NUMA1_HUMAN	NUMA1	NUMA1	Nuclear mitotic apparatus protein 1 OS=Homo sapiens OX=9606 GN=NUMA1 PE=1 SV=2	23	12.6792	12.4651	12.0081	13.0166
Q9UKV3	ACINU_HUMAN	ACIN1	ACIN1	Apoptotic chromatin condensation inducer in the nucleus OS=Homo sapiens OX=9606 GN=ACIN1 PE=1 SV=2	14	10.3138	10.2066	9.9738	10.6246
Q9H307	PININ_HUMAN	PNN	PNN	Pinin OS=Homo sapiens OX=9606 GN=PNN PE=1 SV=5	12	10.4203	10.356	9.85237	10.7387
Q05682	CALD1_HUMAN	CALD1	CALD1	Caldesmon OS=Homo sapiens OX=9606 GN=CALD1 PE=1 SV=3	9	9.7717	9.60406	9.5793	10.083
Q9Y639	NPTN_HUMAN	NPTN	NPTN	Neuroplastin OS=Homo sapiens OX=9606 GN=NPTN PE=1 SV=2	2	9.55692	9.38533	8.83579	9.6155
Q96BH1	RNF25_HUMAN	RNF25	RNF25	E3 ubiquitin-protein ligase RNF25 OS=Homo sapiens OX=9606 GN=RNF25 PE=1 SV=1	2	5.98724	5.62318	5.1515	6.1149
Q15233	NONO_HUMAN	NONO	NONO	Non-POU domain-containing octamer-binding protein OS=Homo sapiens OX=9606 GN=NONO PE=1 SV=4	12	12.1452	12.0598	11.441	12.3288
P23246	SFPQ_HUMAN	SFPQ	SFPQ	Splicing factor, proline- and glutamine-rich OS=Homo sapiens OX=9606 GN=SFPQ PE=1 SV=2	22	12.0423	11.9532	11.4395	12.2976
Q8WXF1	PSPC1_HUMAN	PSPC1	PSPC1	Paraspeckle component 1 OS=Homo sapiens OX=9606 GN=PSPC1 PE=1 SV=1	6	11.2976	11.0985	10.8786	11.7063
P55265	DSRAD_HUMAN	ADAR	ADAR	Double-stranded RNA-specific adenosine deaminase OS=Homo sapiens OX=9606 GN=ADAR PE=1 SV=4	18	12.6673	12.4503	11.8933	12.8076
Q15120	PDK3_HUMAN	PDK3	PDK3	[Pyruvate dehydrogenase (acetyl-transferring)] kinase isozyme 3, mitochondrial OS=Homo sapiens OX=9606 GN=PDK3 PE=1 SV=1	9	8.59176	8.42315	8.12333	8.77439
Q9NW75	GPTC2_HUMAN	GPATCH2	GPATCH2	G patch domain-containing protein 2 OS=Homo sapiens OX=9606 GN=GPATCH2 PE=1 SV=1	1	6.36416	6.24371	5.63483	6.10281
Q5T6F2	UBAP2_HUMAN	UBAP2	UBAP2	Ubiquitin-associated protein 2 OS=Homo sapiens OX=9606 GN=UBAP2 PE=1 SV=1	13	9.01805	8.87776	8.78483	9.3048
O75398	DEAF1_HUMAN	DEAF1	DEAF1	Deformed epidermal autoregulatory factor 1 homolog OS=Homo sapiens OX=9606 GN=DEAF1 PE=1 SV=1	2	6.5431	6.43975	6.19826	6.74249
Q7L2J0	MEPCE_HUMAN	MEPCE	MEPCE	7SK snRNA methylphosphate capping enzyme OS=Homo sapiens OX=9606 GN=MEPCE PE=1 SV=1	9	9.31718	9.06726	8.90702	9.79715
Q5M775	CYTSB_HUMAN	SPECC1	SPECC1	Cytospin-B OS=Homo sapiens OX=9606 GN=SPECC1 PE=1 SV=1	15	8.28344	8.11512	7.97534	8.62278
Q9BW85	YJU2_HUMAN	YJU2	YJU2	Splicing factor YJU2 OS=Homo sapiens OX=9606 GN=YJU2 PE=1 SV=1	2	8.4974	8.31669	7.70744	8.3645
P38435	VKGC_HUMAN	GGCX	GGCX	Vitamin K-dependent gamma-carboxylase OS=Homo sapiens OX=9606 GN=GGCX PE=1 SV=2	3	7.59194	7.37908	7.08289	7.89112
O75694	NU155_HUMAN	NUP155	NUP155	Nuclear pore complex protein Nup155 OS=Homo sapiens OX=9606 GN=NUP155 PE=1 SV=1	9	9.34013	9.06233	9.06032	9.76295
Q9BRP8	PYM1_HUMAN	PYM1	PYM1	Partner of Y14 and mago OS=Homo sapiens OX=9606 GN=PYM1 PE=1 SV=1	3	8.58113	8.32632	7.91488	8.74
P11586	C1TC_HUMAN	MTHFD1	MTHFD1	C-1-tetrahydrofolate synthase, cytoplasmic OS=Homo sapiens OX=9606 GN=MTHFD1 PE=1 SV=3	22	13.0374	12.7213	12.3616	13.2403
P37837	TALDO_HUMAN	TALDO1	TALDO1	Transaldolase OS=Homo sapiens OX=9606 GN=TALDO1 PE=1 SV=2	11	11.7781	11.5197	11.1509	12.0081
P06132	DCUP_HUMAN	UROD	UROD	Uroporphyrinogen decarboxylase OS=Homo sapiens OX=9606 GN=UROD PE=1 SV=2	2	6.56214	6.96111	6.63988	7.54831
O94906	PRP6_HUMAN	PRPF6	PRPF6	Pre-mRNA-processing factor 6 OS=Homo sapiens OX=9606 GN=PRPF6 PE=1 SV=1	16	11.1429	10.8191	10.3047	11.096
P04075	ALDOA_HUMAN	ALDOA	ALDOA	Fructose-bisphosphate aldolase A OS=Homo sapiens OX=9606 GN=ALDOA PE=1 SV=2	19	11.1495	10.9134	10.5044	11.3747
P09972	ALDOC_HUMAN	ALDOC	ALDOC	Fructose-bisphosphate aldolase C OS=Homo sapiens OX=9606 GN=ALDOC PE=1 SV=2	12	10.6966	10.2902	10.158	10.8988
P0DN79	CBSL_HUMAN	CBSL	CBSL	Cystathionine beta-synthase-like protein OS=Homo sapiens OX=9606 GN=CBSL PE=1 SV=1	8	10.4318	10.1791	8.6463	9.37265
Q99543	DNJC2_HUMAN	DNAJC2	DNAJC2	DnaJ homolog subfamily C member 2 OS=Homo sapiens OX=9606 GN=DNAJC2 PE=1 SV=4	10	8.9779	8.66606	7.9479	8.99726
O75449	KTNA1_HUMAN	KATNA1	KATNA1	Katanin p60 ATPase-containing subunit A1 OS=Homo sapiens OX=9606 GN=KATNA1 PE=1 SV=1	5	8.42341	8.28762	7.52915	8.16459
P55072	TERA_HUMAN	VCP	VCP	Transitional endoplasmic reticulum ATPase OS=Homo sapiens OX=9606 GN=VCP PE=1 SV=4	17	11.4108	11.1434	10.5447	11.4152
P62910	RL32_HUMAN	RPL32	RPL32	60S ribosomal protein L32 OS=Homo sapiens OX=9606 GN=RPL32 PE=1 SV=2	12	11.9214	11.7764	11.4251	11.9977
P19367	HXK1_HUMAN	HK1	HK1	Hexokinase-1 OS=Homo sapiens OX=9606 GN=HK1 PE=1 SV=3	13	11.1991	10.9412	10.9438	11.809
P52789	HXK2_HUMAN	HK2	HK2	Hexokinase-2 OS=Homo sapiens OX=9606 GN=HK2 PE=1 SV=2	9	11.3794	11.0973	10.6266	11.4398
P09622	DLDH_HUMAN	DLD	DLD	Dihydrolipoyl dehydrogenase, mitochondrial OS=Homo sapiens OX=9606 GN=DLD PE=1 SV=2	19	10.9343	10.7538	10.5462	11.3379
O75071	EFC14_HUMAN	EFCAB14	EFCAB14	EF-hand calcium-binding domain-containing protein 14 OS=Homo sapiens OX=9606 GN=EFCAB14 PE=1 SV=1	8	7.89277	7.66333	7.34347	8.21246
Q969V3	NCLN_HUMAN	NCLN	NCLN	Nicalin OS=Homo sapiens OX=9606 GN=NCLN PE=1 SV=2	12	8.92775	8.69447	8.5965	9.34866
Q99623	PHB2_HUMAN	PHB2	PHB2	Prohibitin-2 OS=Homo sapiens OX=9606 GN=PHB2 PE=1 SV=2	16	9.94868	9.79557	9.55099	10.2501
P07942	LAMB1_HUMAN	LAMB1	LAMB1	Laminin subunit beta-1 OS=Homo sapiens OX=9606 GN=LAMB1 PE=1 SV=2	9	8.90878	8.75269	8.48164	9.2658
P05455	LA_HUMAN	SSB	SSB	Lupus La protein OS=Homo sapiens OX=9606 GN=SSB PE=1 SV=2	16	12.6122	12.345	11.9256	12.6509
Q9Y4B4	ARIP4_HUMAN	RAD54L2	RAD54L2	Helicase ARIP4 OS=Homo sapiens OX=9606 GN=RAD54L2 PE=1 SV=4	5	7.70737	7.44506	7.03382	7.84646
P49750	YLPM1_HUMAN	YLPM1	YLPM1	YLP motif-containing protein 1 OS=Homo sapiens OX=9606 GN=YLPM1 PE=1 SV=4	8	10.0234	9.85621	9.52538	10.3912
P09543	CN37_HUMAN	CNP	CNP	2',3'-cyclic-nucleotide 3'-phosphodiesterase OS=Homo sapiens OX=9606 GN=CNP PE=1 SV=2	9	10.3432	10.0957	9.76584	10.4067
P46459	NSF_HUMAN	NSF	NSF	Vesicle-fusing ATPase OS=Homo sapiens OX=9606 GN=NSF PE=1 SV=3	26	10.196	10.0122	9.48465	10.2372
Q969G3	SMCE1_HUMAN	SMARCE1	SMARCE1	SWI/SNF-related matrix-associated actin-dependent regulator of chromatin subfamily E member 1 OS=Homo sapiens OX=9606 GN=SMARCE1 PE=1 SV=2	11	10.1648	10.0261	10.1102	10.5019
Q8IVM0	CCD50_HUMAN	CCDC50	CCDC50	Coiled-coil domain-containing protein 50 OS=Homo sapiens OX=9606 GN=CCDC50 PE=1 SV=1	6	7.55848	7.43008	7.26139	7.60388
Q9BTW9	TBCD_HUMAN	TBCD	TBCD	Tubulin-specific chaperone D OS=Homo sapiens OX=9606 GN=TBCD PE=1 SV=2	7	9.52824	9.24788	8.49092	9.30033
Q9UKY7	CDV3_HUMAN	CDV3	CDV3	Protein CDV3 homolog OS=Homo sapiens OX=9606 GN=CDV3 PE=1 SV=1	10	10.3808	10.2611	10.3878	10.5857
O00116	ADAS_HUMAN	AGPS	AGPS	Alkyldihydroxyacetonephosphate synthase, peroxisomal OS=Homo sapiens OX=9606 GN=AGPS PE=1 SV=1	18	10.7057	10.5827	10.1351	10.9658
O75367	H2AY_HUMAN	H2AFY	MACROH2A1	Core histone macro-H2A.1 OS=Homo sapiens OX=9606 GN=H2AFY PE=1 SV=4	4	9.75226	9.4951	8.89226	9.91412
O15020	SPTN2_HUMAN	SPTBN2	SPTBN2	Spectrin beta chain, non-erythrocytic 2 OS=Homo sapiens OX=9606 GN=SPTBN2 PE=1 SV=3	18	10.4699	10.2808	9.89107	10.7414
Q01082	SPTB2_HUMAN	SPTBN1	SPTBN1	Spectrin beta chain, non-erythrocytic 1 OS=Homo sapiens OX=9606 GN=SPTBN1 PE=1 SV=2	28	12.8657	12.7003	12.3502	13.3249
O43707	ACTN4_HUMAN	ACTN4	ACTN4	Alpha-actinin-4 OS=Homo sapiens OX=9606 GN=ACTN4 PE=1 SV=2	21	12.3106	12.17	11.8095	12.6848
P12814	ACTN1_HUMAN	ACTN1	ACTN1	Alpha-actinin-1 OS=Homo sapiens OX=9606 GN=ACTN1 PE=1 SV=2	9	11.8153	11.5781	11.3252	12.1414
Q9BSJ2	GCP2_HUMAN	TUBGCP2	TUBGCP2	Gamma-tubulin complex component 2 OS=Homo sapiens OX=9606 GN=TUBGCP2 PE=1 SV=2	12	10.853	10.5997	10.5014	11.2475
Q92614	MY18A_HUMAN	MYO18A	MYO18A	Unconventional myosin-XVIIIa OS=Homo sapiens OX=9606 GN=MYO18A PE=1 SV=3	12	9.68586	9.50095	9.35774	10.2239
P18206	VINC_HUMAN	VCL	VCL	Vinculin OS=Homo sapiens OX=9606 GN=VCL PE=1 SV=4	20	11.8452	11.5941	11.5469	12.286
P62258	1433E_HUMAN	YWHAE	YWHAE	14-3-3 protein epsilon OS=Homo sapiens OX=9606 GN=YWHAE PE=1 SV=1	17	12.3496	12.36	12.2545	12.7265
P61981	1433G_HUMAN	YWHAG	YWHAG	14-3-3 protein gamma OS=Homo sapiens OX=9606 GN=YWHAG PE=1 SV=2	12	11.0639	11.0019	10.7328	11.2998
P27348	1433T_HUMAN	YWHAQ	YWHAQ	14-3-3 protein theta OS=Homo sapiens OX=9606 GN=YWHAQ PE=1 SV=1	14	10.1149	9.94107	9.02642	9.7119
Q04917	1433F_HUMAN	YWHAH	YWHAH	14-3-3 protein eta OS=Homo sapiens OX=9606 GN=YWHAH PE=1 SV=4	11	9.10372	8.73582	8.52366	9.26998
P63104	1433Z_HUMAN	YWHAZ	YWHAZ	14-3-3 protein zeta/delta OS=Homo sapiens OX=9606 GN=YWHAZ PE=1 SV=1	8	9.21573	9.19179	9.13523	9.70419
P31946	1433B_HUMAN	YWHAB	YWHAB	14-3-3 protein beta/alpha OS=Homo sapiens OX=9606 GN=YWHAB PE=1 SV=3	5	8.88843	8.72689	8.04592	8.60211
Q641Q2	WAC2A_HUMAN	WASHC2A	WASHC2A	WASH complex subunit 2A OS=Homo sapiens OX=9606 GN=WASHC2A PE=1 SV=3	18	10.6035	10.3716	10.3536	11.0547
Q9Y4E1	WAC2C_HUMAN	WASHC2C	WASHC2C	WASH complex subunit 2C OS=Homo sapiens OX=9606 GN=WASHC2C PE=1 SV=4	2	4.88801	4.92255	5.14325	5.62016
P09525	ANXA4_HUMAN	ANXA4	ANXA4	Annexin A4 OS=Homo sapiens OX=9606 GN=ANXA4 PE=1 SV=4	4	8.43523	8.1593	8.16062	8.81305
P08758	ANXA5_HUMAN	ANXA5	ANXA5	Annexin A5 OS=Homo sapiens OX=9606 GN=ANXA5 PE=1 SV=2	16	12.1712	12.1566	12.2024	12.7319
Q96CM8	ACSF2_HUMAN	ACSF2	ACSF2	Acyl-CoA synthetase family member 2, mitochondrial OS=Homo sapiens OX=9606 GN=ACSF2 PE=1 SV=2	9	9.76925	9.46975	8.78774	9.50983
P23588	IF4B_HUMAN	EIF4B	EIF4B	Eukaryotic translation initiation factor 4B OS=Homo sapiens OX=9606 GN=EIF4B PE=1 SV=2	19	9.01263	8.93876	9.01627	9.37073
Q9Y5B9	SP16H_HUMAN	SUPT16H	SUPT16H	FACT complex subunit SPT16 OS=Homo sapiens OX=9606 GN=SUPT16H PE=1 SV=1	11	11.2731	10.9706	10.6078	11.5747
Q92538	GBF1_HUMAN	GBF1	GBF1	Golgi-specific brefeldin A-resistance guanine nucleotide exchange factor 1 OS=Homo sapiens OX=9606 GN=GBF1 PE=1 SV=2	8	9.20055	8.89239	8.53756	9.24706
Q96N66	MBOA7_HUMAN	MBOAT7	MBOAT7	Lysophospholipid acyltransferase 7 OS=Homo sapiens OX=9606 GN=MBOAT7 PE=1 SV=2	2	8.10524	7.95938	7.50174	8.0391
Q9NSK0	KLC4_HUMAN	KLC4	KLC4	Kinesin light chain 4 OS=Homo sapiens OX=9606 GN=KLC4 PE=1 SV=3	7	9.31826	9.0298	8.34541	9.23021
Q07866	KLC1_HUMAN	KLC1	KLC1	Kinesin light chain 1 OS=Homo sapiens OX=9606 GN=KLC1 PE=1 SV=2	9	11.6508	11.2336	11.0544	11.9747
Q9H0B6	KLC2_HUMAN	KLC2	KLC2	Kinesin light chain 2 OS=Homo sapiens OX=9606 GN=KLC2 PE=1 SV=1	16	10.5882	10.2681	9.69597	10.5527
Q6P597	KLC3_HUMAN	KLC3	KLC3	Kinesin light chain 3 OS=Homo sapiens OX=9606 GN=KLC3 PE=1 SV=2	1	5.06751	5.31724	5.30711	5.70735
P53041	PPP5_HUMAN	PPP5C	PPP5C	Serine/threonine-protein phosphatase 5 OS=Homo sapiens OX=9606 GN=PPP5C PE=1 SV=1	10	11.1472	10.7969	10.3033	11.2542
P51948	MAT1_HUMAN	MNAT1	MNAT1	CDK-activating kinase assembly factor MAT1 OS=Homo sapiens OX=9606 GN=MNAT1 PE=1 SV=1	2	5.74699	5.44012	5.04287	5.90613
Q5TCZ1	SPD2A_HUMAN	SH3PXD2A	SH3PXD2A	SH3 and PX domain-containing protein 2A OS=Homo sapiens OX=9606 GN=SH3PXD2A PE=1 SV=1	3	6.15043	5.74496	5.72938	6.29149
O15127	SCAM2_HUMAN	SCAMP2	SCAMP2	Secretory carrier-associated membrane protein 2 OS=Homo sapiens OX=9606 GN=SCAMP2 PE=1 SV=2	7	6.1509	5.91015	5.4044	5.81438
Q9C0C2	TB182_HUMAN	TNKS1BP1	TNKS1BP1	182 kDa tankyrase-1-binding protein OS=Homo sapiens OX=9606 GN=TNKS1BP1 PE=1 SV=4	19	10.0262	9.83343	9.8209	10.4385
O95819	M4K4_HUMAN	MAP4K4	MAP4K4	Mitogen-activated protein kinase kinase kinase kinase 4 OS=Homo sapiens OX=9606 GN=MAP4K4 PE=1 SV=2	6	8.64401	8.4242	7.56668	8.3553
Q8N4C8	MINK1_HUMAN	MINK1	MINK1	Misshapen-like kinase 1 OS=Homo sapiens OX=9606 GN=MINK1 PE=1 SV=2	3	6.53466	6.17668	5.72211	6.11433
P42684	ABL2_HUMAN	ABL2	ABL2	Tyrosine-protein kinase ABL2 OS=Homo sapiens OX=9606 GN=ABL2 PE=1 SV=1	7	7.48241	6.59551	6.38003	7.1345
O95071	UBR5_HUMAN	UBR5	UBR5	E3 ubiquitin-protein ligase UBR5 OS=Homo sapiens OX=9606 GN=UBR5 PE=1 SV=2	14	9.89505	9.63633	9.6394	10.4296
O60885	BRD4_HUMAN	BRD4	BRD4	Bromodomain-containing protein 4 OS=Homo sapiens OX=9606 GN=BRD4 PE=1 SV=2	8	10.6318	10.4556	10.0693	10.9124
Q15059	BRD3_HUMAN	BRD3	BRD3	Bromodomain-containing protein 3 OS=Homo sapiens OX=9606 GN=BRD3 PE=1 SV=1	3	6.67111	6.50442	6.58545	7.43846
Q9Y3F4	STRAP_HUMAN	STRAP	STRAP	Serine-threonine kinase receptor-associated protein OS=Homo sapiens OX=9606 GN=STRAP PE=1 SV=1	6	10.461	10.286	9.77233	10.5849
Q96GP6	SREC2_HUMAN	SCARF2	SCARF2	Scavenger receptor class F member 2 OS=Homo sapiens OX=9606 GN=SCARF2 PE=1 SV=5	1	4.79515	3.7729	3.81535	4.91805
Q9ULW3	ABT1_HUMAN	ABT1	ABT1	Activator of basal transcription 1 OS=Homo sapiens OX=9606 GN=ABT1 PE=1 SV=1	3	6.74727	6.37502	6.19592	7.10312
Q9HCL2	GPAT1_HUMAN	GPAM	GPAM	Glycerol-3-phosphate acyltransferase 1, mitochondrial OS=Homo sapiens OX=9606 GN=GPAM PE=1 SV=3	2	4.8869	5.18021	5.14482	5.89769
Q9HCC0	MCCB_HUMAN	MCCC2	MCCC2	Methylcrotonoyl-CoA carboxylase beta chain, mitochondrial OS=Homo sapiens OX=9606 GN=MCCC2 PE=1 SV=1	8	8.81056	8.85944	8.22384	8.94986
Q8IYB7	DI3L2_HUMAN	DIS3L2	DIS3L2	DIS3-like exonuclease 2 OS=Homo sapiens OX=9606 GN=DIS3L2 PE=1 SV=4	1	5.5742	5.57858	4.99824	5.80729
A0AVF1	IFT56_HUMAN	TTC26	TTC26	Intraflagellar transport protein 56 OS=Homo sapiens OX=9606 GN=TTC26 PE=2 SV=1	2	6.71504	6.47122	5.73827	6.72987
Q96GQ5	RUS1_HUMAN	C16orf58	RUSF1	RUS1 family protein C16orf58 OS=Homo sapiens OX=9606 GN=C16orf58 PE=1 SV=2	2	6.09583	5.88026	4.84369	5.71627
Q53GS7	GLE1_HUMAN	GLE1	GLE1	Nucleoporin GLE1 OS=Homo sapiens OX=9606 GN=GLE1 PE=1 SV=2	4	9.64538	9.4965	9.21672	9.81026
P31323	KAP3_HUMAN	PRKAR2B	PRKAR2B	cAMP-dependent protein kinase type II-beta regulatory subunit OS=Homo sapiens OX=9606 GN=PRKAR2B PE=1 SV=3	3	5.76109	5.57467	4.81016	5.88837
P13861	KAP2_HUMAN	PRKAR2A	PRKAR2A	cAMP-dependent protein kinase type II-alpha regulatory subunit OS=Homo sapiens OX=9606 GN=PRKAR2A PE=1 SV=2	10	8.92313	8.70794	8.27996	9.16841
Q13423	NNTM_HUMAN	NNT	NNT	NAD(P) transhydrogenase, mitochondrial OS=Homo sapiens OX=9606 GN=NNT PE=1 SV=3	23	10.6366	10.4825	10.2741	11.1088
Q14683	SMC1A_HUMAN	SMC1A	SMC1A	Structural maintenance of chromosomes protein 1A OS=Homo sapiens OX=9606 GN=SMC1A PE=1 SV=2	21	11.9886	11.7395	11.4233	12.295
Q9H8G2	CAAP1_HUMAN	CAAP1	CAAP1	Caspase activity and apoptosis inhibitor 1 OS=Homo sapiens OX=9606 GN=CAAP1 PE=1 SV=2	2	6.53978	6.49751	6.25952	6.7488
P57740	NU107_HUMAN	NUP107	NUP107	Nuclear pore complex protein Nup107 OS=Homo sapiens OX=9606 GN=NUP107 PE=1 SV=1	12	10.5054	10.5373	10.0741	10.999
Q99615	DNJC7_HUMAN	DNAJC7	DNAJC7	DnaJ homolog subfamily C member 7 OS=Homo sapiens OX=9606 GN=DNAJC7 PE=1 SV=2	20	10.4772	10.2482	10.0096	10.7023
Q9Y3Q8	T22D4_HUMAN	TSC22D4	TSC22D4	TSC22 domain family protein 4 OS=Homo sapiens OX=9606 GN=TSC22D4 PE=1 SV=2	1	4.38776	4.07006	3.0889	4.04152
O75157	T22D2_HUMAN	TSC22D2	TSC22D2	TSC22 domain family protein 2 OS=Homo sapiens OX=9606 GN=TSC22D2 PE=1 SV=3	3	7.30878	7.10436	7.28828	7.53831
O95900	TRUB2_HUMAN	TRUB2	TRUB2	Mitochondrial mRNA pseudouridine synthase TRUB2 OS=Homo sapiens OX=9606 GN=TRUB2 PE=1 SV=1	3	6.12121	6.06617	5.99866	6.89013
P80303	NUCB2_HUMAN	NUCB2	NUCB2	Nucleobindin-2 OS=Homo sapiens OX=9606 GN=NUCB2 PE=1 SV=3	11	11.1889	11.1733	11.3796	11.6058
P51608	MECP2_HUMAN	MECP2	MECP2	Methyl-CpG-binding protein 2 OS=Homo sapiens OX=9606 GN=MECP2 PE=1 SV=1	2	7.59539	7.43701	6.16121	7.44109
Q14204	DYHC1_HUMAN	DYNC1H1	DYNC1H1	Cytoplasmic dynein 1 heavy chain 1 OS=Homo sapiens OX=9606 GN=DYNC1H1 PE=1 SV=5	20	12.4442	12.1036	11.8736	12.7205
Q8N128	F177A_HUMAN	FAM177A1	FAM177A1	Protein FAM177A1 OS=Homo sapiens OX=9606 GN=FAM177A1 PE=1 SV=1	2	7.09089	6.75733	7.20364	7.39573
P35612	ADDB_HUMAN	ADD2	ADD2	Beta-adducin OS=Homo sapiens OX=9606 GN=ADD2 PE=1 SV=3	8	10.5248	10.2499	9.77075	10.6262
P35611	ADDA_HUMAN	ADD1	ADD1	Alpha-adducin OS=Homo sapiens OX=9606 GN=ADD1 PE=1 SV=2	11	10.9355	10.6844	10.15	10.9283
Q9BXK5	B2L13_HUMAN	BCL2L13	BCL2L13	Bcl-2-like protein 13 OS=Homo sapiens OX=9606 GN=BCL2L13 PE=1 SV=1	14	7.37862	7.34475	7.22077	8.03315
Q9NUL3	STAU2_HUMAN	STAU2	STAU2	Double-stranded RNA-binding protein Staufen homolog 2 OS=Homo sapiens OX=9606 GN=STAU2 PE=1 SV=2	2	7.8245	7.69142	7.48871	8.22708
Q7L266	ASGL1_HUMAN	ASRGL1	ASRGL1	Isoaspartyl peptidase/L-asparaginase OS=Homo sapiens OX=9606 GN=ASRGL1 PE=1 SV=2	4	10.0015	9.68975	8.40203	9.28998
P61927	RL37_HUMAN	RPL37	RPL37	60S ribosomal protein L37 OS=Homo sapiens OX=9606 GN=RPL37 PE=1 SV=2	3	9.72101	9.4199	9.15163	9.94175
Q86U90	YRDC_HUMAN	YRDC	YRDC	YrdC domain-containing protein, mitochondrial OS=Homo sapiens OX=9606 GN=YRDC PE=1 SV=1	7	9.16764	8.91879	8.74749	9.36223
P07910	HNRPC_HUMAN	HNRNPC	HNRNPC	Heterogeneous nuclear ribonucleoproteins C1/C2 OS=Homo sapiens OX=9606 GN=HNRNPC PE=1 SV=4	13	12.4841	12.3301	11.7025	12.4812
P22102	PUR2_HUMAN	GART	GART	Trifunctional purine biosynthetic protein adenosine-3 OS=Homo sapiens OX=9606 GN=GART PE=1 SV=1	16	12.2563	11.9509	11.5147	12.371
P13804	ETFA_HUMAN	ETFA	ETFA	Electron transfer flavoprotein subunit alpha, mitochondrial OS=Homo sapiens OX=9606 GN=ETFA PE=1 SV=1	12	10.2114	9.92417	9.50043	10.3122
P31153	METK2_HUMAN	MAT2A	MAT2A	S-adenosylmethionine synthase isoform type-2 OS=Homo sapiens OX=9606 GN=MAT2A PE=1 SV=1	5	10.3048	10.0239	9.48198	10.2714
O00461	GOLI4_HUMAN	GOLIM4	GOLIM4	Golgi integral membrane protein 4 OS=Homo sapiens OX=9606 GN=GOLIM4 PE=1 SV=1	12	10.3999	10.2016	9.60287	10.4426
Q5VTR2	BRE1A_HUMAN	RNF20	RNF20	E3 ubiquitin-protein ligase BRE1A OS=Homo sapiens OX=9606 GN=RNF20 PE=1 SV=2	12	9.88922	9.57028	9.01094	9.77865
O75150	BRE1B_HUMAN	RNF40	RNF40	E3 ubiquitin-protein ligase BRE1B OS=Homo sapiens OX=9606 GN=RNF40 PE=1 SV=5	13	10.5475	10.2692	9.59951	10.5677
P10809	CH60_HUMAN	HSPD1	HSPD1	60 kDa heat shock protein, mitochondrial OS=Homo sapiens OX=9606 GN=HSPD1 PE=1 SV=2	22	10.369	10.1598	9.95597	10.6543
Q14974	IMB1_HUMAN	KPNB1	KPNB1	Importin subunit beta-1 OS=Homo sapiens OX=9606 GN=KPNB1 PE=1 SV=2	16	12.1495	11.9352	11.4768	12.1936
Q99871	HAUS7_HUMAN	HAUS7	HAUS7	HAUS augmin-like complex subunit 7 OS=Homo sapiens OX=9606 GN=HAUS7 PE=1 SV=3	3	8.02766	7.79884	7.21166	7.77525
Q01844	EWS_HUMAN	EWSR1	EWSR1	RNA-binding protein EWS OS=Homo sapiens OX=9606 GN=EWSR1 PE=1 SV=1	10	8.52967	8.47754	8.04419	8.7253
Q96F86	EDC3_HUMAN	EDC3	EDC3	Enhancer of mRNA-decapping protein 3 OS=Homo sapiens OX=9606 GN=EDC3 PE=1 SV=1	4	6.88468	6.60693	6.26278	6.90253
Q29RF7	PDS5A_HUMAN	PDS5A	PDS5A	Sister chromatid cohesion protein PDS5 homolog A OS=Homo sapiens OX=9606 GN=PDS5A PE=1 SV=1	19	11.0388	10.7765	10.7302	11.6321
Q9UHI6	DDX20_HUMAN	DDX20	DDX20	Probable ATP-dependent RNA helicase DDX20 OS=Homo sapiens OX=9606 GN=DDX20 PE=1 SV=2	10	10.8279	10.5203	10.2154	11.0781
Q9NR30	DDX21_HUMAN	DDX21	DDX21	Nucleolar RNA helicase 2 OS=Homo sapiens OX=9606 GN=DDX21 PE=1 SV=5	17	12.1258	11.958	11.7808	13.0137
Q9BQ39	DDX50_HUMAN	DDX50	DDX50	ATP-dependent RNA helicase DDX50 OS=Homo sapiens OX=9606 GN=DDX50 PE=1 SV=1	12	10.6538	10.4827	10.2713	11.1265
Q13206	DDX10_HUMAN	DDX10	DDX10	Probable ATP-dependent RNA helicase DDX10 OS=Homo sapiens OX=9606 GN=DDX10 PE=1 SV=2	6	10.8044	10.698	10.3772	11.2888
Q9UKM9	RALY_HUMAN	RALY	RALY	RNA-binding protein Raly OS=Homo sapiens OX=9606 GN=RALY PE=1 SV=1	9	12.2965	12.1632	11.2996	12.1148
Q96KC2	ARL5B_HUMAN	ARL5B	ARL5B	ADP-ribosylation factor-like protein 5B OS=Homo sapiens OX=9606 GN=ARL5B PE=1 SV=1	2	4.75618	4.40106	4.20017	4.7589
P35222	CTNB1_HUMAN	CTNNB1	CTNNB1	Catenin beta-1 OS=Homo sapiens OX=9606 GN=CTNNB1 PE=1 SV=1	8	10.4105	10.2365	9.95405	10.7397
Q8N8S7	ENAH_HUMAN	ENAH	ENAH	Protein enabled homolog OS=Homo sapiens OX=9606 GN=ENAH PE=1 SV=2	17	10.1328	9.948	9.47312	10.2773
Q9Y297	FBW1A_HUMAN	BTRC	BTRC	F-box/WD repeat-containing protein 1A OS=Homo sapiens OX=9606 GN=BTRC PE=1 SV=1	2	7.73016	7.58931	7.2133	7.9768
P05023	AT1A1_HUMAN	ATP1A1	ATP1A1	Sodium/potassium-transporting ATPase subunit alpha-1 OS=Homo sapiens OX=9606 GN=ATP1A1 PE=1 SV=1	32	11.3855	11.2044	10.8627	11.6997
Q7L8L6	FAKD5_HUMAN	FASTKD5	FASTKD5	FAST kinase domain-containing protein 5, mitochondrial OS=Homo sapiens OX=9606 GN=FASTKD5 PE=1 SV=1	10	8.27791	8.1232	8.06973	8.78504
Q7L311	ARMX2_HUMAN	ARMCX2	ARMCX2	Armadillo repeat-containing X-linked protein 2 OS=Homo sapiens OX=9606 GN=ARMCX2 PE=2 SV=1	5	7.73985	7.42537	5.7228	6.11054
P09104	ENOG_HUMAN	ENO2	ENO2	Gamma-enolase OS=Homo sapiens OX=9606 GN=ENO2 PE=1 SV=3	3	7.94073	7.72659	7.13299	8.09354
P06733	ENOA_HUMAN	ENO1	ENO1	Alpha-enolase OS=Homo sapiens OX=9606 GN=ENO1 PE=1 SV=2	26	13.3893	13.1214	12.7802	13.6739
P49768	PSN1_HUMAN	PSEN1	PSEN1	Presenilin-1 OS=Homo sapiens OX=9606 GN=PSEN1 PE=1 SV=1	4	7.49538	7.37184	7.14922	7.7938
Q9UMY1	NOL7_HUMAN	NOL7	NOL7	Nucleolar protein 7 OS=Homo sapiens OX=9606 GN=NOL7 PE=1 SV=2	2	7.46309	7.42825	7.01891	7.70708
P22033	MUTA_HUMAN	MMUT	MMUT	Methylmalonyl-CoA mutase, mitochondrial OS=Homo sapiens OX=9606 GN=MMUT PE=1 SV=4	13	9.87201	9.74168	9.55186	10.2507
Q9BQT9	CSTN3_HUMAN	CLSTN3	CLSTN3	Calsyntenin-3 OS=Homo sapiens OX=9606 GN=CLSTN3 PE=1 SV=1	4	7.46042	7.25642	6.97399	7.67187
P24752	THIL_HUMAN	ACAT1	ACAT1	Acetyl-CoA acetyltransferase, mitochondrial OS=Homo sapiens OX=9606 GN=ACAT1 PE=1 SV=1	16	10.4676	10.1616	9.98736	10.8628
P11172	UMPS_HUMAN	UMPS	UMPS	Uridine 5'-monophosphate synthase OS=Homo sapiens OX=9606 GN=UMPS PE=1 SV=1	6	8.64245	8.54953	8.4069	9.04093
P11310	ACADM_HUMAN	ACADM	ACADM	Medium-chain specific acyl-CoA dehydrogenase, mitochondrial OS=Homo sapiens OX=9606 GN=ACADM PE=1 SV=1	10	10.077	9.91799	9.69857	10.6288
Q07954	LRP1_HUMAN	LRP1	LRP1	Prolow-density lipoprotein receptor-related protein 1 OS=Homo sapiens OX=9606 GN=LRP1 PE=1 SV=2	21	9.29117	8.95629	8.77484	9.76782
O75581	LRP6_HUMAN	LRP6	LRP6	Low-density lipoprotein receptor-related protein 6 OS=Homo sapiens OX=9606 GN=LRP6 PE=1 SV=2	5	5.83734	5.21498	4.99451	5.83224
Q8NBN7	RDH13_HUMAN	RDH13	RDH13	Retinol dehydrogenase 13 OS=Homo sapiens OX=9606 GN=RDH13 PE=1 SV=2	5	8.01709	8.04273	7.6801	8.36607
P05141	ADT2_HUMAN	SLC25A5	SLC25A5	ADP/ATP translocase 2 OS=Homo sapiens OX=9606 GN=SLC25A5 PE=1 SV=7	26	10.9776	10.7961	10.2904	11.1013
P12235	ADT1_HUMAN	SLC25A4	SLC25A4	ADP/ATP translocase 1 OS=Homo sapiens OX=9606 GN=SLC25A4 PE=1 SV=4	4	9.19209	8.89591	8.23674	8.92119
P12236	ADT3_HUMAN	SLC25A6	SLC25A6	ADP/ATP translocase 3 OS=Homo sapiens OX=9606 GN=SLC25A6 PE=1 SV=4	1	5.61975	5.50055	4.85512	5.94001
Q14839	CHD4_HUMAN	CHD4	CHD4	Chromodomain-helicase-DNA-binding protein 4 OS=Homo sapiens OX=9606 GN=CHD4 PE=1 SV=2	22	11.7376	11.4723	10.9418	11.9573
Q12873	CHD3_HUMAN	CHD3	CHD3	Chromodomain-helicase-DNA-binding protein 3 OS=Homo sapiens OX=9606 GN=CHD3 PE=1 SV=3	9	9.22416	9.02648	8.69867	9.53459
Q14019	COTL1_HUMAN	COTL1	COTL1	Coactosin-like protein OS=Homo sapiens OX=9606 GN=COTL1 PE=1 SV=3	8	9.24584	8.9959	8.32086	9.05874
P22695	QCR2_HUMAN	UQCRC2	UQCRC2	Cytochrome b-c1 complex subunit 2, mitochondrial OS=Homo sapiens OX=9606 GN=UQCRC2 PE=1 SV=3	17	10.2575	10.0223	9.83043	10.6165
P54136	SYRC_HUMAN	RARS	RARS1	Arginine--tRNA ligase, cytoplasmic OS=Homo sapiens OX=9606 GN=RARS PE=1 SV=2	17	12.9561	12.7144	12.2364	13.0564
Q9Y6Y8	S23IP_HUMAN	SEC23IP	SEC23IP	SEC23-interacting protein OS=Homo sapiens OX=9606 GN=SEC23IP PE=1 SV=1	11	9.84489	9.58548	9.21039	10.0876
P17980	PRS6A_HUMAN	PSMC3	PSMC3	26S proteasome regulatory subunit 6A OS=Homo sapiens OX=9606 GN=PSMC3 PE=1 SV=3	18	10.8412	10.5912	10.1386	10.865
P62873	GBB1_HUMAN	GNB1	GNB1	Guanine nucleotide-binding protein G(I)/G(S)/G(T) subunit beta-1 OS=Homo sapiens OX=9606 GN=GNB1 PE=1 SV=3	3	8.21926	8.52779	7.61832	8.53224
P62879	GBB2_HUMAN	GNB2	GNB2	Guanine nucleotide-binding protein G(I)/G(S)/G(T) subunit beta-2 OS=Homo sapiens OX=9606 GN=GNB2 PE=1 SV=3	13	11.5075	11.4256	10.9494	11.6399
Q96QK1	VPS35_HUMAN	VPS35	VPS35	Vacuolar protein sorting-associated protein 35 OS=Homo sapiens OX=9606 GN=VPS35 PE=1 SV=2	13	10.2708	10.0515	9.56324	10.2164
Q9UFC0	LRWD1_HUMAN	LRWD1	LRWD1	Leucine-rich repeat and WD repeat-containing protein 1 OS=Homo sapiens OX=9606 GN=LRWD1 PE=1 SV=2	5	8.77149	8.63429	8.24845	9.1491
Q8WX92	NELFB_HUMAN	NELFB	NELFB	Negative elongation factor B OS=Homo sapiens OX=9606 GN=NELFB PE=1 SV=1	7	10.0229	9.83567	9.61069	10.2438
P26440	IVD_HUMAN	IVD	IVD	Isovaleryl-CoA dehydrogenase, mitochondrial OS=Homo sapiens OX=9606 GN=IVD PE=1 SV=2	12	10.3607	10.2403	9.93199	10.5276
Q6Y7W6	GGYF2_HUMAN	GIGYF2	GIGYF2	GRB10-interacting GYF protein 2 OS=Homo sapiens OX=9606 GN=GIGYF2 PE=1 SV=1	21	9.19727	8.78486	8.57342	9.31623
Q9NU22	MDN1_HUMAN	MDN1	MDN1	Midasin OS=Homo sapiens OX=9606 GN=MDN1 PE=1 SV=2	24	11.5379	11.3433	10.9773	11.7681
A0FGR8	ESYT2_HUMAN	ESYT2	ESYT2	Extended synaptotagmin-2 OS=Homo sapiens OX=9606 GN=ESYT2 PE=1 SV=1	10	8.39855	8.3591	8.08727	8.68921
Q68DC2	ANKS6_HUMAN	ANKS6	ANKS6	Ankyrin repeat and SAM domain-containing protein 6 OS=Homo sapiens OX=9606 GN=ANKS6 PE=1 SV=2	2	7.08595	6.61457	6.45148	7.25286
Q9Y6D6	BIG1_HUMAN	ARFGEF1	ARFGEF1	Brefeldin A-inhibited guanine nucleotide-exchange protein 1 OS=Homo sapiens OX=9606 GN=ARFGEF1 PE=1 SV=2	8	9.40189	9.08043	8.61023	9.37046
Q9Y6D5	BIG2_HUMAN	ARFGEF2	ARFGEF2	Brefeldin A-inhibited guanine nucleotide-exchange protein 2 OS=Homo sapiens OX=9606 GN=ARFGEF2 PE=1 SV=3	5	7.88812	7.66383	7.0885	7.87689
Q8N6H7	ARFG2_HUMAN	ARFGAP2	ARFGAP2	ADP-ribosylation factor GTPase-activating protein 2 OS=Homo sapiens OX=9606 GN=ARFGAP2 PE=1 SV=1	9	8.31569	7.96206	7.43853	8.38539
Q9H9P8	L2HDH_HUMAN	L2HGDH	L2HGDH	L-2-hydroxyglutarate dehydrogenase, mitochondrial OS=Homo sapiens OX=9606 GN=L2HGDH PE=1 SV=3	7	7.53161	7.31313	7.07638	7.67972
P35658	NU214_HUMAN	NUP214	NUP214	Nuclear pore complex protein Nup214 OS=Homo sapiens OX=9606 GN=NUP214 PE=1 SV=2	16	9.89662	9.64134	9.36513	10.1578
P26640	SYVC_HUMAN	VARS	VARS1	Valine--tRNA ligase OS=Homo sapiens OX=9606 GN=VARS PE=1 SV=4	13	10.447	10.2318	9.6766	10.3919
P00533	EGFR_HUMAN	EGFR	EGFR	Epidermal growth factor receptor OS=Homo sapiens OX=9606 GN=EGFR PE=1 SV=2	13	8.92302	8.6919	8.93843	9.61969
P24821	TENA_HUMAN	TNC	TNC	Tenascin OS=Homo sapiens OX=9606 GN=TNC PE=1 SV=3	5	5.57036	5.1961	6.4331	7.35894
Q9HBF4	ZFYV1_HUMAN	ZFYVE1	ZFYVE1	Zinc finger FYVE domain-containing protein 1 OS=Homo sapiens OX=9606 GN=ZFYVE1 PE=1 SV=1	7	7.66733	7.27166	6.93937	7.72567
P22234	PUR6_HUMAN	PAICS	PAICS	Multifunctional protein ADE2 OS=Homo sapiens OX=9606 GN=PAICS PE=1 SV=3	15	12.1159	11.9039	11.8597	12.6577
P32121	ARRB2_HUMAN	ARRB2	ARRB2	Beta-arrestin-2 OS=Homo sapiens OX=9606 GN=ARRB2 PE=1 SV=2	7	10.0953	9.80583	9.80205	10.4967
Q6DN90	IQEC1_HUMAN	IQSEC1	IQSEC1	IQ motif and SEC7 domain-containing protein 1 OS=Homo sapiens OX=9606 GN=IQSEC1 PE=1 SV=1	2	5.58311	5.40675	5.14606	6.00074
Q86Y56	DAAF5_HUMAN	DNAAF5	DNAAF5	Dynein assembly factor 5, axonemal OS=Homo sapiens OX=9606 GN=DNAAF5 PE=1 SV=4	12	10.2278	9.99325	9.66494	10.3953
P42356	PI4KA_HUMAN	PI4KA	PI4KA	Phosphatidylinositol 4-kinase alpha OS=Homo sapiens OX=9606 GN=PI4KA PE=1 SV=4	15	10.1903	10.0092	9.72854	10.4994
Q9BW27	NUP85_HUMAN	NUP85	NUP85	Nuclear pore complex protein Nup85 OS=Homo sapiens OX=9606 GN=NUP85 PE=1 SV=1	7	9.42739	9.35747	9.10391	9.68994
Q9BQ67	GRWD1_HUMAN	GRWD1	GRWD1	Glutamate-rich WD repeat-containing protein 1 OS=Homo sapiens OX=9606 GN=GRWD1 PE=1 SV=1	9	9.58362	9.34649	8.86339	9.71071
O95782	AP2A1_HUMAN	AP2A1	AP2A1	AP-2 complex subunit alpha-1 OS=Homo sapiens OX=9606 GN=AP2A1 PE=1 SV=3	17	10.2658	10.1338	9.37741	10.1326
O94973	AP2A2_HUMAN	AP2A2	AP2A2	AP-2 complex subunit alpha-2 OS=Homo sapiens OX=9606 GN=AP2A2 PE=1 SV=2	16	9.9491	9.80023	9.40822	10.1977
Q9NRA2	S17A5_HUMAN	SLC17A5	SLC17A5	Sialin OS=Homo sapiens OX=9606 GN=SLC17A5 PE=1 SV=2	3	8.07017	7.89582	7.48655	8.27882
Q68E01	INT3_HUMAN	INTS3	INTS3	Integrator complex subunit 3 OS=Homo sapiens OX=9606 GN=INTS3 PE=1 SV=1	6	10.0462	9.85234	9.72996	10.5766
P26358	DNMT1_HUMAN	DNMT1	DNMT1	DNA (cytosine-5)-methyltransferase 1 OS=Homo sapiens OX=9606 GN=DNMT1 PE=1 SV=2	13	10.3182	9.87973	9.11789	10.1783
Q8TEX9	IPO4_HUMAN	IPO4	IPO4	Importin-4 OS=Homo sapiens OX=9606 GN=IPO4 PE=1 SV=2	8	9.81752	9.49964	9.20799	9.96704
P61247	RS3A_HUMAN	RPS3A	RPS3A	40S ribosomal protein S3a OS=Homo sapiens OX=9606 GN=RPS3A PE=1 SV=2	13	12.0157	11.7116	11.3091	12.1514
O96014	WNT11_HUMAN	WNT11	WNT11	Protein Wnt-11 OS=Homo sapiens OX=9606 GN=WNT11 PE=1 SV=2	2	4.25549	3.58597	4.05689	4.64454
O15067	PUR4_HUMAN	PFAS	PFAS	Phosphoribosylformylglycinamidine synthase OS=Homo sapiens OX=9606 GN=PFAS PE=1 SV=4	13	11.2306	10.9385	10.5967	11.5189
Q9Y6D9	MD1L1_HUMAN	MAD1L1	MAD1L1	Mitotic spindle assembly checkpoint protein MAD1 OS=Homo sapiens OX=9606 GN=MAD1L1 PE=1 SV=2	14	8.81643	8.54183	8.28476	8.89877
Q96ES7	SGF29_HUMAN	SGF29	SGF29	SAGA-associated factor 29 OS=Homo sapiens OX=9606 GN=SGF29 PE=1 SV=1	3	7.79652	7.52131	7.11056	7.73663
O94905	ERLN2_HUMAN	ERLIN2	ERLIN2	Erlin-2 OS=Homo sapiens OX=9606 GN=ERLIN2 PE=1 SV=1	5	9.57715	9.32598	9.25601	10.0605
O75477	ERLN1_HUMAN	ERLIN1	ERLIN1	Erlin-1 OS=Homo sapiens OX=9606 GN=ERLIN1 PE=1 SV=1	7	9.31128	9.0831	9.05027	9.78866
Q68DH5	LMBD2_HUMAN	LMBRD2	LMBRD2	LMBR1 domain-containing protein 2 OS=Homo sapiens OX=9606 GN=LMBRD2 PE=1 SV=1	7	6.0586	5.61693	5.16636	6.04339
P52298	NCBP2_HUMAN	NCBP2	NCBP2	Nuclear cap-binding protein subunit 2 OS=Homo sapiens OX=9606 GN=NCBP2 PE=1 SV=1	2	6.93198	6.79175	6.48351	7.25839
Q9H8V3	ECT2_HUMAN	ECT2	ECT2	Protein ECT2 OS=Homo sapiens OX=9606 GN=ECT2 PE=1 SV=4	7	7.2591	6.99074	6.71924	7.45063
O60566	BUB1B_HUMAN	BUB1B	BUB1B	Mitotic checkpoint serine/threonine-protein kinase BUB1 beta OS=Homo sapiens OX=9606 GN=BUB1B PE=1 SV=3	9	10.571	10.2127	10.3273	11.0695
P42892	ECE1_HUMAN	ECE1	ECE1	Endothelin-converting enzyme 1 OS=Homo sapiens OX=9606 GN=ECE1 PE=1 SV=2	13	8.57829	8.3294	8.10838	8.8318
P63027	VAMP2_HUMAN	VAMP2	VAMP2	Vesicle-associated membrane protein 2 OS=Homo sapiens OX=9606 GN=VAMP2 PE=1 SV=3	4	7.44986	7.36144	7.0421	7.47545
Q15836	VAMP3_HUMAN	VAMP3	VAMP3	Vesicle-associated membrane protein 3 OS=Homo sapiens OX=9606 GN=VAMP3 PE=1 SV=3	2	4.83228	4.67772	3.98116	4.99424
Q6NYC1	JMJD6_HUMAN	JMJD6	JMJD6	Bifunctional arginine demethylase and lysyl-hydroxylase JMJD6 OS=Homo sapiens OX=9606 GN=JMJD6 PE=1 SV=1	2	6.7442	6.56686	6.35565	7.06527
P03915	NU5M_HUMAN	MT-ND5	MT-ND5	NADH-ubiquinone oxidoreductase chain 5 OS=Homo sapiens OX=9606 GN=MT-ND5 PE=1 SV=2	3	8.52197	8.3825	7.95844	8.51147
Q7RTP6	MICA3_HUMAN	MICAL3	MICAL3	[F-actin]-monooxygenase MICAL3 OS=Homo sapiens OX=9606 GN=MICAL3 PE=1 SV=2	11	9.26381	8.92463	8.99334	9.73103
P49411	EFTU_HUMAN	TUFM	TUFM	Elongation factor Tu, mitochondrial OS=Homo sapiens OX=9606 GN=TUFM PE=1 SV=2	29	11.0138	10.8116	10.5806	11.3602
O43747	AP1G1_HUMAN	AP1G1	AP1G1	AP-1 complex subunit gamma-1 OS=Homo sapiens OX=9606 GN=AP1G1 PE=1 SV=5	15	10.9988	10.7316	9.99449	10.7833
O75843	AP1G2_HUMAN	AP1G2	AP1G2	AP-1 complex subunit gamma-like 2 OS=Homo sapiens OX=9606 GN=AP1G2 PE=1 SV=1	5	8.10053	7.77422	7.09159	7.98848
Q8IVL6	P3H3_HUMAN	P3H3	P3H3	Prolyl 3-hydroxylase 3 OS=Homo sapiens OX=9606 GN=P3H3 PE=1 SV=1	4	7.50782	7.54028	7.28273	8.19849
P22307	NLTP_HUMAN	SCP2	SCP2	Non-specific lipid-transfer protein OS=Homo sapiens OX=9606 GN=SCP2 PE=1 SV=2	16	10.9305	10.7772	10.6307	11.3783
Q7KZF4	SND1_HUMAN	SND1	SND1	Staphylococcal nuclease domain-containing protein 1 OS=Homo sapiens OX=9606 GN=SND1 PE=1 SV=1	21	12.143	11.8819	11.6666	12.5929
Q70JA7	CHSS3_HUMAN	CHSY3	CHSY3	Chondroitin sulfate synthase 3 OS=Homo sapiens OX=9606 GN=CHSY3 PE=2 SV=3	2	6.14048	6.14288	5.80656	6.62543
Q5VWQ0	RSBN1_HUMAN	RSBN1	RSBN1	Lysine-specific demethylase 9 OS=Homo sapiens OX=9606 GN=RSBN1 PE=1 SV=2	5	9.68489	9.36602	9.21303	10.0284
O43290	SNUT1_HUMAN	SART1	SART1	U4/U6.U5 tri-snRNP-associated protein 1 OS=Homo sapiens OX=9606 GN=SART1 PE=1 SV=1	9	11.2872	10.9698	10.4925	11.4202
Q13111	CAF1A_HUMAN	CHAF1A	CHAF1A	Chromatin assembly factor 1 subunit A OS=Homo sapiens OX=9606 GN=CHAF1A PE=1 SV=3	7	9.3793	9.15448	8.78218	9.67476
Q96C86	DCPS_HUMAN	DCPS	DCPS	m7GpppX diphosphatase OS=Homo sapiens OX=9606 GN=DCPS PE=1 SV=2	6	10.9782	10.7664	10.4367	11.0858
Q00610	CLH1_HUMAN	CLTC	CLTC	Clathrin heavy chain 1 OS=Homo sapiens OX=9606 GN=CLTC PE=1 SV=5	27	11.6511	11.356	10.9555	11.6635
Q8NE71	ABCF1_HUMAN	ABCF1	ABCF1	ATP-binding cassette sub-family F member 1 OS=Homo sapiens OX=9606 GN=ABCF1 PE=1 SV=2	12	11.5146	11.2256	10.5575	11.5771
Q12800	TFCP2_HUMAN	TFCP2	TFCP2	Alpha-globin transcription factor CP2 OS=Homo sapiens OX=9606 GN=TFCP2 PE=1 SV=2	3	8.74641	8.56646	8.34413	9.14927
Q15370	ELOB_HUMAN	ELOB	ELOB	Elongin-B OS=Homo sapiens OX=9606 GN=ELOB PE=1 SV=1	4	9.55074	9.3834	9.20954	9.78283
Q9Y3Z3	SAMH1_HUMAN	SAMHD1	SAMHD1	Deoxynucleoside triphosphate triphosphohydrolase SAMHD1 OS=Homo sapiens OX=9606 GN=SAMHD1 PE=1 SV=2	6	8.99749	8.73524	7.7039	8.36202
P48739	PIPNB_HUMAN	PITPNB	PITPNB	Phosphatidylinositol transfer protein beta isoform OS=Homo sapiens OX=9606 GN=PITPNB PE=1 SV=2	9	10.102	9.84852	9.88491	10.8792
Q00169	PIPNA_HUMAN	PITPNA	PITPNA	Phosphatidylinositol transfer protein alpha isoform OS=Homo sapiens OX=9606 GN=PITPNA PE=1 SV=2	2	8.20193	7.77795	7.7092	8.50582
Q06830	PRDX1_HUMAN	PRDX1	PRDX1	Peroxiredoxin-1 OS=Homo sapiens OX=9606 GN=PRDX1 PE=1 SV=1	12	11.4933	11.2878	11.1961	12.0004
P32119	PRDX2_HUMAN	PRDX2	PRDX2	Peroxiredoxin-2 OS=Homo sapiens OX=9606 GN=PRDX2 PE=1 SV=5	7	13.3762	13.1498	12.1252	12.8348
Q13162	PRDX4_HUMAN	PRDX4	PRDX4	Peroxiredoxin-4 OS=Homo sapiens OX=9606 GN=PRDX4 PE=1 SV=1	17	11.2692	11.0723	10.9387	11.869
Q13362	2A5G_HUMAN	PPP2R5C	PPP2R5C	Serine/threonine-protein phosphatase 2A 56 kDa regulatory subunit gamma isoform OS=Homo sapiens OX=9606 GN=PPP2R5C PE=1 SV=3	1	8.19938	7.90053	7.91154	8.51144
Q6UX04	CWC27_HUMAN	CWC27	CWC27	Spliceosome-associated protein CWC27 homolog OS=Homo sapiens OX=9606 GN=CWC27 PE=1 SV=1	8	11.0309	10.8138	10.5363	11.3064
P46939	UTRO_HUMAN	UTRN	UTRN	Utrophin OS=Homo sapiens OX=9606 GN=UTRN PE=1 SV=2	22	10.2922	10.0952	9.97882	10.7996
P11532	DMD_HUMAN	DMD	DMD	Dystrophin OS=Homo sapiens OX=9606 GN=DMD PE=1 SV=3	6	9.49179	9.32391	8.64463	9.48062
Q9H4A3	WNK1_HUMAN	WNK1	WNK1	Serine/threonine-protein kinase WNK1 OS=Homo sapiens OX=9606 GN=WNK1 PE=1 SV=2	12	9.85286	9.54857	9.11126	10.0121
Q9Y3S1	WNK2_HUMAN	WNK2	WNK2	Serine/threonine-protein kinase WNK2 OS=Homo sapiens OX=9606 GN=WNK2 PE=1 SV=4	3	7.20058	6.79853	6.71088	7.63881
P43405	KSYK_HUMAN	SYK	SYK	Tyrosine-protein kinase SYK OS=Homo sapiens OX=9606 GN=SYK PE=1 SV=1	4	8.97978	8.74853	8.45641	9.233
P25786	PSA1_HUMAN	PSMA1	PSMA1	Proteasome subunit alpha type-1 OS=Homo sapiens OX=9606 GN=PSMA1 PE=1 SV=1	7	10.8532	10.6276	10.3722	11.0198
Q8N201	INT1_HUMAN	INTS1	INTS1	Integrator complex subunit 1 OS=Homo sapiens OX=9606 GN=INTS1 PE=1 SV=2	6	8.52488	8.27235	8.03947	8.78568
Q92547	TOPB1_HUMAN	TOPBP1	TOPBP1	DNA topoisomerase 2-binding protein 1 OS=Homo sapiens OX=9606 GN=TOPBP1 PE=1 SV=3	5	8.72995	8.4671	8.21977	9.11554
P14868	SYDC_HUMAN	DARS	DARS1	Aspartate--tRNA ligase, cytoplasmic OS=Homo sapiens OX=9606 GN=DARS PE=1 SV=2	17	12.0867	11.9147	11.2115	11.9995
P35580	MYH10_HUMAN	MYH10	MYH10	Myosin-10 OS=Homo sapiens OX=9606 GN=MYH10 PE=1 SV=3	25	12.6981	12.3602	12.0474	13.0533
P35579	MYH9_HUMAN	MYH9	MYH9	Myosin-9 OS=Homo sapiens OX=9606 GN=MYH9 PE=1 SV=4	27	13.3879	13.1182	12.8432	13.7351
Q7Z406	MYH14_HUMAN	MYH14	MYH14	Myosin-14 OS=Homo sapiens OX=9606 GN=MYH14 PE=1 SV=2	8	10.6593	10.4487	9.9334	10.7885
Q13017	RHG05_HUMAN	ARHGAP5	ARHGAP5	Rho GTPase-activating protein 5 OS=Homo sapiens OX=9606 GN=ARHGAP5 PE=1 SV=2	6	8.99248	8.74092	8.22145	9.0433
O95573	ACSL3_HUMAN	ACSL3	ACSL3	Long-chain-fatty-acid--CoA ligase 3 OS=Homo sapiens OX=9606 GN=ACSL3 PE=1 SV=3	18	10.8062	10.6652	10.1048	11.0072
O60488	ACSL4_HUMAN	ACSL4	ACSL4	Long-chain-fatty-acid--CoA ligase 4 OS=Homo sapiens OX=9606 GN=ACSL4 PE=1 SV=2	8	10.3968	10.2143	9.39013	10.1297
Q8IZA0	K319L_HUMAN	KIAA0319L	KIAA0319L	Dyslexia-associated protein KIAA0319-like protein OS=Homo sapiens OX=9606 GN=KIAA0319L PE=1 SV=2	12	9.61897	9.51469	8.9571	9.79419
Q8TAV0	FA76A_HUMAN	FAM76A	FAM76A	Protein FAM76A OS=Homo sapiens OX=9606 GN=FAM76A PE=2 SV=1	1	3.75162	3.99624	4.01962	4.6212
P49916	DNLI3_HUMAN	LIG3	LIG3	DNA ligase 3 OS=Homo sapiens OX=9606 GN=LIG3 PE=1 SV=2	7	10.5251	10.2223	9.83449	10.812
Q155Q3	DIXC1_HUMAN	DIXDC1	DIXDC1	Dixin OS=Homo sapiens OX=9606 GN=DIXDC1 PE=1 SV=2	2	5.37884	5.03205	4.98153	5.52109
Q14318	FKBP8_HUMAN	FKBP8	FKBP8	Peptidyl-prolyl cis-trans isomerase FKBP8 OS=Homo sapiens OX=9606 GN=FKBP8 PE=1 SV=2	7	10.0994	9.89891	9.38817	10.008
Q15020	SART3_HUMAN	SART3	SART3	Squamous cell carcinoma antigen recognized by T-cells 3 OS=Homo sapiens OX=9606 GN=SART3 PE=1 SV=1	16	10.961	10.5642	10.3704	11.2312
Q96A35	RM24_HUMAN	MRPL24	MRPL24	39S ribosomal protein L24, mitochondrial OS=Homo sapiens OX=9606 GN=MRPL24 PE=1 SV=1	9	10.0826	9.87991	9.90819	10.7193
P63220	RS21_HUMAN	RPS21	RPS21	40S ribosomal protein S21 OS=Homo sapiens OX=9606 GN=RPS21 PE=1 SV=1	1	7.07066	7.03351	6.86183	7.20115
P25705	ATPA_HUMAN	ATP5F1A	ATP5F1A	ATP synthase subunit alpha, mitochondrial OS=Homo sapiens OX=9606 GN=ATP5F1A PE=1 SV=1	22	11.081	10.6305	10.5728	11.2746
Q8N766	EMC1_HUMAN	EMC1	EMC1	ER membrane protein complex subunit 1 OS=Homo sapiens OX=9606 GN=EMC1 PE=1 SV=1	15	10.6533	10.5563	10.1158	10.9435
Q6YHK3	CD109_HUMAN	CD109	CD109	CD109 antigen OS=Homo sapiens OX=9606 GN=CD109 PE=1 SV=2	6	7.27115	7.24164	7.09232	7.83575
Q4KMP7	TB10B_HUMAN	TBC1D10B	TBC1D10B	TBC1 domain family member 10B OS=Homo sapiens OX=9606 GN=TBC1D10B PE=1 SV=3	2	7.5836	7.14532	6.67483	7.55182
Q9H3P2	NELFA_HUMAN	NELFA	NELFA	Negative elongation factor A OS=Homo sapiens OX=9606 GN=NELFA PE=1 SV=3	12	9.83014	9.44717	9.06243	9.76294
Q13308	PTK7_HUMAN	PTK7	PTK7	Inactive tyrosine-protein kinase 7 OS=Homo sapiens OX=9606 GN=PTK7 PE=1 SV=2	10	9.88444	9.70906	9.45132	10.3541
Q13445	TMED1_HUMAN	TMED1	TMED1	Transmembrane emp24 domain-containing protein 1 OS=Homo sapiens OX=9606 GN=TMED1 PE=1 SV=1	3	7.12943	6.8877	6.56077	7.47342
O14548	COX7R_HUMAN	COX7A2L	COX7A2L	Cytochrome c oxidase subunit 7A-related protein, mitochondrial OS=Homo sapiens OX=9606 GN=COX7A2L PE=1 SV=2	1	7.75637	7.54206	7.20742	7.71639
O43390	HNRPR_HUMAN	HNRNPR	HNRNPR	Heterogeneous nuclear ribonucleoprotein R OS=Homo sapiens OX=9606 GN=HNRNPR PE=1 SV=1	15	12.5989	12.3486	11.9324	12.8733
O60506	HNRPQ_HUMAN	SYNCRIP	SYNCRIP	Heterogeneous nuclear ribonucleoprotein Q OS=Homo sapiens OX=9606 GN=SYNCRIP PE=1 SV=2	13	11.1964	10.9225	10.7338	11.671
P62241	RS8_HUMAN	RPS8	RPS8	40S ribosomal protein S8 OS=Homo sapiens OX=9606 GN=RPS8 PE=1 SV=2	7	11.0654	10.7949	10.4789	11.2904
P62333	PRS10_HUMAN	PSMC6	PSMC6	26S proteasome regulatory subunit 10B OS=Homo sapiens OX=9606 GN=PSMC6 PE=1 SV=1	13	11.881	11.6915	11.3784	11.9165
P08238	HS90B_HUMAN	HSP90AB1	HSP90AB1	Heat shock protein HSP 90-beta OS=Homo sapiens OX=9606 GN=HSP90AB1 PE=1 SV=4	26	12.8445	12.6603	12.1415	13.032
P07900	HS90A_HUMAN	HSP90AA1	HSP90AA1	Heat shock protein HSP 90-alpha OS=Homo sapiens OX=9606 GN=HSP90AA1 PE=1 SV=5	25	12.414	12.1969	11.4809	12.4893
Q12931	TRAP1_HUMAN	TRAP1	TRAP1	Heat shock protein 75 kDa, mitochondrial OS=Homo sapiens OX=9606 GN=TRAP1 PE=1 SV=3	20	10.1088	9.82436	9.74851	10.4968
Q9NQH7	XPP3_HUMAN	XPNPEP3	XPNPEP3	Xaa-Pro aminopeptidase 3 OS=Homo sapiens OX=9606 GN=XPNPEP3 PE=1 SV=1	4	6.64397	6.4836	6.3841	7.21762
P14625	ENPL_HUMAN	HSP90B1	HSP90B1	Endoplasmin OS=Homo sapiens OX=9606 GN=HSP90B1 PE=1 SV=1	18	9.93395	9.67875	9.65412	10.6398
P08865	RSSA_HUMAN	RPSA	RPSA	40S ribosomal protein SA OS=Homo sapiens OX=9606 GN=RPSA PE=1 SV=4	11	12.1233	11.7422	11.5767	12.1621
Q7Z5K2	WAPL_HUMAN	WAPL	WAPL	Wings apart-like protein homolog OS=Homo sapiens OX=9606 GN=WAPL PE=1 SV=1	13	11.2004	10.9052	10.7693	11.6173
Q09666	AHNK_HUMAN	AHNAK	AHNAK	Neuroblast differentiation-associated protein AHNAK OS=Homo sapiens OX=9606 GN=AHNAK PE=1 SV=2	28	11.789	11.6151	12.4617	13.1604
P61221	ABCE1_HUMAN	ABCE1	ABCE1	ATP-binding cassette sub-family E member 1 OS=Homo sapiens OX=9606 GN=ABCE1 PE=1 SV=1	16	11.6684	11.4246	11.3614	12.1228
Q92896	GSLG1_HUMAN	GLG1	GLG1	Golgi apparatus protein 1 OS=Homo sapiens OX=9606 GN=GLG1 PE=1 SV=2	16	11.3634	11.1466	10.4973	11.3428
Q53H82	LACB2_HUMAN	LACTB2	LACTB2	Endoribonuclease LACTB2 OS=Homo sapiens OX=9606 GN=LACTB2 PE=1 SV=2	6	10.4468	10.2129	9.94686	10.7237
Q14469	HES1_HUMAN	HES1	HES1	Transcription factor HES-1 OS=Homo sapiens OX=9606 GN=HES1 PE=1 SV=1	2	4.36814	4.53972	4.21767	4.59869
Q9H074	PAIP1_HUMAN	PAIP1	PAIP1	Polyadenylate-binding protein-interacting protein 1 OS=Homo sapiens OX=9606 GN=PAIP1 PE=1 SV=1	3	8.49841	8.26422	7.8915	8.63742
P51688	SPHM_HUMAN	SGSH	SGSH	N-sulphoglucosamine sulphohydrolase OS=Homo sapiens OX=9606 GN=SGSH PE=1 SV=1	2	5.22458	5.12232	4.00183	5.00042
Q13895	BYST_HUMAN	BYSL	BYSL	Bystin OS=Homo sapiens OX=9606 GN=BYSL PE=1 SV=3	6	9.87999	9.71747	9.27562	9.88721
P61106	RAB14_HUMAN	RAB14	RAB14	Ras-related protein Rab-14 OS=Homo sapiens OX=9606 GN=RAB14 PE=1 SV=4	13	8.99864	8.73585	8.93733	9.63678
P61026	RAB10_HUMAN	RAB10	RAB10	Ras-related protein Rab-10 OS=Homo sapiens OX=9606 GN=RAB10 PE=1 SV=1	9	9.36117	9.27467	9.02547	9.72738
P61006	RAB8A_HUMAN	RAB8A	RAB8A	Ras-related protein Rab-8A OS=Homo sapiens OX=9606 GN=RAB8A PE=1 SV=1	15	10.7496	10.6059	10.2913	10.8404
P62834	RAP1A_HUMAN	RAP1A	RAP1A	Ras-related protein Rap-1A OS=Homo sapiens OX=9606 GN=RAP1A PE=1 SV=1	9	8.29394	8.23426	8.64701	8.91196
P61224	RAP1B_HUMAN	RAP1B	RAP1B	Ras-related protein Rap-1b OS=Homo sapiens OX=9606 GN=RAP1B PE=1 SV=1	3	7.40335	7.35953	6.8489	7.94318
Q96DA2	RB39B_HUMAN	RAB39B	RAB39B	Ras-related protein Rab-39B OS=Homo sapiens OX=9606 GN=RAB39B PE=1 SV=1	1	6.31225	6.02641	6.29749	6.55289
Q14964	RB39A_HUMAN	RAB39A	RAB39A	Ras-related protein Rab-39A OS=Homo sapiens OX=9606 GN=RAB39A PE=1 SV=2	1	4.60694	4.58799	3.57946	3.79735
P20338	RAB4A_HUMAN	RAB4A	RAB4A	Ras-related protein Rab-4A OS=Homo sapiens OX=9606 GN=RAB4A PE=1 SV=3	8	8.10639	8.12821	7.64552	8.08957
Q53S08	RAB6D_HUMAN	RAB6D	RAB6D	Ras-related protein Rab-6D OS=Homo sapiens OX=9606 GN=RAB6D PE=2 SV=1	2	6.34503	6.31029	5.91349	6.765
P20340	RAB6A_HUMAN	RAB6A	RAB6A	Ras-related protein Rab-6A OS=Homo sapiens OX=9606 GN=RAB6A PE=1 SV=3	7	7.29934	7.31364	7.05147	7.605
Q15286	RAB35_HUMAN	RAB35	RAB35	Ras-related protein Rab-35 OS=Homo sapiens OX=9606 GN=RAB35 PE=1 SV=1	7	9.38497	9.28506	8.95507	9.83076
P62820	RAB1A_HUMAN	RAB1A	RAB1A	Ras-related protein Rab-1A OS=Homo sapiens OX=9606 GN=RAB1A PE=1 SV=3	12	10.8749	11.1225	10.4739	11.195
Q9H0U4	RAB1B_HUMAN	RAB1B	RAB1B	Ras-related protein Rab-1B OS=Homo sapiens OX=9606 GN=RAB1B PE=1 SV=1	4	6.60562	6.62178	6.18487	6.80968
P61018	RAB4B_HUMAN	RAB4B	RAB4B	Ras-related protein Rab-4B OS=Homo sapiens OX=9606 GN=RAB4B PE=1 SV=1	1	6.87668	6.61505	5.85057	6.40697
Q9H082	RB33B_HUMAN	RAB33B	RAB33B	Ras-related protein Rab-33B OS=Homo sapiens OX=9606 GN=RAB33B PE=1 SV=1	5	9.14887	8.86895	8.66417	9.40501
P51153	RAB13_HUMAN	RAB13	RAB13	Ras-related protein Rab-13 OS=Homo sapiens OX=9606 GN=RAB13 PE=1 SV=1	6	8.50035	8.22454	7.78384	8.58777
Q6IQ22	RAB12_HUMAN	RAB12	RAB12	Ras-related protein Rab-12 OS=Homo sapiens OX=9606 GN=RAB12 PE=1 SV=3	6	6.68004	6.3636	6.13216	6.75862
Q92930	RAB8B_HUMAN	RAB8B	RAB8B	Ras-related protein Rab-8B OS=Homo sapiens OX=9606 GN=RAB8B PE=1 SV=2	4	7.97297	7.8006	7.70108	8.27471
P20336	RAB3A_HUMAN	RAB3A	RAB3A	Ras-related protein Rab-3A OS=Homo sapiens OX=9606 GN=RAB3A PE=1 SV=1	2	5.63179	5.70416	5.0327	5.22951
P20337	RAB3B_HUMAN	RAB3B	RAB3B	Ras-related protein Rab-3B OS=Homo sapiens OX=9606 GN=RAB3B PE=1 SV=2	4	9.01331	8.62935	8.24854	9.04198
Q15031	SYLM_HUMAN	LARS2	LARS2	Probable leucine--tRNA ligase, mitochondrial OS=Homo sapiens OX=9606 GN=LARS2 PE=1 SV=2	12	8.93829	8.7293	8.39403	9.25013
Q9H2W6	RM46_HUMAN	MRPL46	MRPL46	39S ribosomal protein L46, mitochondrial OS=Homo sapiens OX=9606 GN=MRPL46 PE=1 SV=1	9	9.63657	9.51433	9.52658	9.99434
P99999	CYC_HUMAN	CYCS	CYCS	Cytochrome c OS=Homo sapiens OX=9606 GN=CYCS PE=1 SV=2	10	9.24736	9.25759	9.12377	9.55325
Q96NW4	ANR27_HUMAN	ANKRD27	ANKRD27	Ankyrin repeat domain-containing protein 27 OS=Homo sapiens OX=9606 GN=ANKRD27 PE=1 SV=2	18	8.34133	8.13146	7.99668	8.52475
Q92888	ARHG1_HUMAN	ARHGEF1	ARHGEF1	Rho guanine nucleotide exchange factor 1 OS=Homo sapiens OX=9606 GN=ARHGEF1 PE=1 SV=2	1	5.47634	5.29244	4.67173	5.3719
P08195	4F2_HUMAN	SLC3A2	SLC3A2	4F2 cell-surface antigen heavy chain OS=Homo sapiens OX=9606 GN=SLC3A2 PE=1 SV=3	20	9.08557	9.0032	8.50408	9.4132
Q9BQ95	ECSIT_HUMAN	ECSIT	ECSIT	Evolutionarily conserved signaling intermediate in Toll pathway, mitochondrial OS=Homo sapiens OX=9606 GN=ECSIT PE=1 SV=1	9	8.1877	8.08472	7.70788	8.54513
Q9H089	LSG1_HUMAN	LSG1	LSG1	Large subunit GTPase 1 homolog OS=Homo sapiens OX=9606 GN=LSG1 PE=1 SV=2	6	8.40049	8.05922	7.62133	8.48338
Q96C19	EFHD2_HUMAN	EFHD2	EFHD2	EF-hand domain-containing protein D2 OS=Homo sapiens OX=9606 GN=EFHD2 PE=1 SV=1	9	10.0528	10.0287	10.0409	10.3766
Q9BUP0	EFHD1_HUMAN	EFHD1	EFHD1	EF-hand domain-containing protein D1 OS=Homo sapiens OX=9606 GN=EFHD1 PE=1 SV=1	1	5.32354	5.35792	5.50709	5.3743
Q8IXI1	MIRO2_HUMAN	RHOT2	RHOT2	Mitochondrial Rho GTPase 2 OS=Homo sapiens OX=9606 GN=RHOT2 PE=1 SV=2	6	7.55513	7.30403	7.2763	8.00961
Q8IXI2	MIRO1_HUMAN	RHOT1	RHOT1	Mitochondrial Rho GTPase 1 OS=Homo sapiens OX=9606 GN=RHOT1 PE=1 SV=2	7	8.37495	8.41709	7.76045	8.28649
Q9BTY7	HGH1_HUMAN	HGH1	HGH1	Protein HGH1 homolog OS=Homo sapiens OX=9606 GN=HGH1 PE=1 SV=1	4	8.7799	8.769	8.79064	9.23266
Q9H3Q1	BORG4_HUMAN	CDC42EP4	CDC42EP4	Cdc42 effector protein 4 OS=Homo sapiens OX=9606 GN=CDC42EP4 PE=1 SV=1	6	7.26817	7.02248	7.12499	7.61209
P31930	QCR1_HUMAN	UQCRC1	UQCRC1	Cytochrome b-c1 complex subunit 1, mitochondrial OS=Homo sapiens OX=9606 GN=UQCRC1 PE=1 SV=3	8	9.14379	8.99243	8.92247	9.5337
Q9NP73	ALG13_HUMAN	ALG13	ALG13	Putative bifunctional UDP-N-acetylglucosamine transferase and deubiquitinase ALG13 OS=Homo sapiens OX=9606 GN=ALG13 PE=1 SV=2	2	5.37972	5.36023	4.88756	5.60287
Q14232	EI2BA_HUMAN	EIF2B1	EIF2B1	Translation initiation factor eIF-2B subunit alpha OS=Homo sapiens OX=9606 GN=EIF2B1 PE=1 SV=1	7	10.8794	10.6673	10.5274	11.1662
Q06481	APLP2_HUMAN	APLP2	APLP2	Amyloid-like protein 2 OS=Homo sapiens OX=9606 GN=APLP2 PE=1 SV=2	18	9.13423	8.87027	8.76821	9.60714
P05067	A4_HUMAN	APP	APP	Amyloid-beta precursor protein OS=Homo sapiens OX=9606 GN=APP PE=1 SV=3	19	10.16	9.98714	9.82331	10.6274
P26639	SYTC_HUMAN	TARS	TARS1	Threonine--tRNA ligase, cytoplasmic OS=Homo sapiens OX=9606 GN=TARS PE=1 SV=3	17	12.3869	12.1273	11.8648	12.7794
A2RTX5	SYTC2_HUMAN	TARSL2	TARS3	Threonine--tRNA ligase 2, cytoplasmic OS=Homo sapiens OX=9606 GN=TARSL2 PE=1 SV=1	3	8.5238	8.28168	8.18501	8.94322
Q92540	SMG7_HUMAN	SMG7	SMG7	Protein SMG7 OS=Homo sapiens OX=9606 GN=SMG7 PE=1 SV=2	5	8.28443	8.08006	7.75771	8.47338
Q9NYU2	UGGG1_HUMAN	UGGT1	UGGT1	UDP-glucose:glycoprotein glucosyltransferase 1 OS=Homo sapiens OX=9606 GN=UGGT1 PE=1 SV=3	17	11.6004	11.3404	10.9303	11.7745
Q9NYU1	UGGG2_HUMAN	UGGT2	UGGT2	UDP-glucose:glycoprotein glucosyltransferase 2 OS=Homo sapiens OX=9606 GN=UGGT2 PE=1 SV=4	4	9.32992	9.14054	9.01863	9.88453
P36871	PGM1_HUMAN	PGM1	PGM1	Phosphoglucomutase-1 OS=Homo sapiens OX=9606 GN=PGM1 PE=1 SV=3	2	6.95636	6.6362	6.03483	6.8305
P17301	ITA2_HUMAN	ITGA2	ITGA2	Integrin alpha-2 OS=Homo sapiens OX=9606 GN=ITGA2 PE=1 SV=1	10	8.96467	8.91365	8.05638	8.73333
Q9NXL9	MCM9_HUMAN	MCM9	MCM9	DNA helicase MCM9 OS=Homo sapiens OX=9606 GN=MCM9 PE=1 SV=4	2	6.27765	6.04962	5.95377	7.09393
Q92621	NU205_HUMAN	NUP205	NUP205	Nuclear pore complex protein Nup205 OS=Homo sapiens OX=9606 GN=NUP205 PE=1 SV=3	16	11.7051	11.6745	11.234	11.8931
Q9UJS0	CMC2_HUMAN	SLC25A13	SLC25A13	Calcium-binding mitochondrial carrier protein Aralar2 OS=Homo sapiens OX=9606 GN=SLC25A13 PE=1 SV=2	13	9.36542	9.28055	9.1645	9.9305
O75746	CMC1_HUMAN	SLC25A12	SLC25A12	Calcium-binding mitochondrial carrier protein Aralar1 OS=Homo sapiens OX=9606 GN=SLC25A12 PE=1 SV=2	16	9.86169	9.57532	9.56605	10.3218
Q9NX24	NHP2_HUMAN	NHP2	NHP2	H/ACA ribonucleoprotein complex subunit 2 OS=Homo sapiens OX=9606 GN=NHP2 PE=1 SV=1	4	9.04189	9.00246	8.90251	9.25433
Q9UBT2	SAE2_HUMAN	UBA2	UBA2	SUMO-activating enzyme subunit 2 OS=Homo sapiens OX=9606 GN=UBA2 PE=1 SV=2	9	11.3808	11.0808	10.5507	11.3656
Q3SY69	AL1L2_HUMAN	ALDH1L2	ALDH1L2	Mitochondrial 10-formyltetrahydrofolate dehydrogenase OS=Homo sapiens OX=9606 GN=ALDH1L2 PE=1 SV=2	20	10.7765	10.5152	8.67356	9.44943
P46199	IF2M_HUMAN	MTIF2	MTIF2	Translation initiation factor IF-2, mitochondrial OS=Homo sapiens OX=9606 GN=MTIF2 PE=1 SV=2	8	9.5676	9.30063	9.11789	9.89306
P54920	SNAA_HUMAN	NAPA	NAPA	Alpha-soluble NSF attachment protein OS=Homo sapiens OX=9606 GN=NAPA PE=1 SV=3	13	7.90648	7.84682	7.5745	7.89201
Q9H115	SNAB_HUMAN	NAPB	NAPB	Beta-soluble NSF attachment protein OS=Homo sapiens OX=9606 GN=NAPB PE=1 SV=2	3	7.38867	7.21868	6.96481	7.62364
P51812	KS6A3_HUMAN	RPS6KA3	RPS6KA3	Ribosomal protein S6 kinase alpha-3 OS=Homo sapiens OX=9606 GN=RPS6KA3 PE=1 SV=1	14	11.1618	10.8902	10.6889	11.3536
Q15418	KS6A1_HUMAN	RPS6KA1	RPS6KA1	Ribosomal protein S6 kinase alpha-1 OS=Homo sapiens OX=9606 GN=RPS6KA1 PE=1 SV=2	2	7.89567	7.58636	7.29669	8.16121
O75879	GATB_HUMAN	GATB	GATB	Glutamyl-tRNA(Gln) amidotransferase subunit B, mitochondrial OS=Homo sapiens OX=9606 GN=GATB PE=1 SV=1	8	7.34094	7.42412	7.01872	7.65827
P82921	RT21_HUMAN	MRPS21	MRPS21	28S ribosomal protein S21, mitochondrial OS=Homo sapiens OX=9606 GN=MRPS21 PE=1 SV=3	2	7.60195	7.46378	7.43222	7.95919
Q9NYG2	ZDHC3_HUMAN	ZDHHC3	ZDHHC3	Palmitoyltransferase ZDHHC3 OS=Homo sapiens OX=9606 GN=ZDHHC3 PE=1 SV=2	2	7.59957	7.55285	7.11976	7.86717
Q9BZD2	S29A3_HUMAN	SLC29A3	SLC29A3	Equilibrative nucleoside transporter 3 OS=Homo sapiens OX=9606 GN=SLC29A3 PE=1 SV=3	2	4.63953	4.49366	4.53624	5.08882
P52434	RPAB3_HUMAN	POLR2H	POLR2H	DNA-directed RNA polymerases I, II, and III subunit RPABC3 OS=Homo sapiens OX=9606 GN=POLR2H PE=1 SV=4	3	11.1711	11.1341	11.0313	11.4289
Q9H4M9	EHD1_HUMAN	EHD1	EHD1	EH domain-containing protein 1 OS=Homo sapiens OX=9606 GN=EHD1 PE=1 SV=2	4	7.76678	7.72963	7.14161	7.96188
Q9H223	EHD4_HUMAN	EHD4	EHD4	EH domain-containing protein 4 OS=Homo sapiens OX=9606 GN=EHD4 PE=1 SV=1	11	10.48	10.1826	9.85255	10.4031
P62263	RS14_HUMAN	RPS14	RPS14	40S ribosomal protein S14 OS=Homo sapiens OX=9606 GN=RPS14 PE=1 SV=3	6	11.6109	11.3363	10.8297	11.8046
Q9H7N4	SFR19_HUMAN	SCAF1	SCAF1	Splicing factor, arginine/serine-rich 19 OS=Homo sapiens OX=9606 GN=SCAF1 PE=1 SV=3	5	10.23	9.96394	9.43477	10.238
Q9BVG4	PBDC1_HUMAN	PBDC1	PBDC1	Protein PBDC1 OS=Homo sapiens OX=9606 GN=PBDC1 PE=1 SV=1	6	9.92274	9.63356	9.54807	10.2012
O95405	ZFYV9_HUMAN	ZFYVE9	ZFYVE9	Zinc finger FYVE domain-containing protein 9 OS=Homo sapiens OX=9606 GN=ZFYVE9 PE=1 SV=2	11	7.94249	7.64377	7.22405	8.04781
Q14151	SAFB2_HUMAN	SAFB2	SAFB2	Scaffold attachment factor B2 OS=Homo sapiens OX=9606 GN=SAFB2 PE=1 SV=1	8	11.4607	11.3191	10.3463	11.1968
Q15424	SAFB1_HUMAN	SAFB	SAFB	Scaffold attachment factor B1 OS=Homo sapiens OX=9606 GN=SAFB PE=1 SV=4	12	11.5364	11.3677	10.3719	11.2
Q08AM6	VAC14_HUMAN	VAC14	VAC14	Protein VAC14 homolog OS=Homo sapiens OX=9606 GN=VAC14 PE=1 SV=1	8	8.22091	8.10261	7.35689	8.11024
Q02952	AKA12_HUMAN	AKAP12	AKAP12	A-kinase anchor protein 12 OS=Homo sapiens OX=9606 GN=AKAP12 PE=1 SV=4	23	10.3143	10.2124	10.5519	11.1187
O75376	NCOR1_HUMAN	NCOR1	NCOR1	Nuclear receptor corepressor 1 OS=Homo sapiens OX=9606 GN=NCOR1 PE=1 SV=2	4	6.89248	6.72077	6.52074	7.29038
Q15004	PAF15_HUMAN	PCLAF	PCLAF	PCNA-associated factor OS=Homo sapiens OX=9606 GN=PCLAF PE=1 SV=1	1	7.16062	6.96203	6.65439	6.9158
Q53F19	NCBP3_HUMAN	NCBP3	NCBP3	Nuclear cap-binding protein subunit 3 OS=Homo sapiens OX=9606 GN=NCBP3 PE=1 SV=2	6	9.56239	9.36774	9.15268	10.0626
Q92900	RENT1_HUMAN	UPF1	UPF1	Regulator of nonsense transcripts 1 OS=Homo sapiens OX=9606 GN=UPF1 PE=1 SV=2	17	10.6989	10.5095	10.094	10.9326
Q8N163	CCAR2_HUMAN	CCAR2	CCAR2	Cell cycle and apoptosis regulator protein 2 OS=Homo sapiens OX=9606 GN=CCAR2 PE=1 SV=2	21	12.1438	11.8251	11.8446	12.6577
Q13107	UBP4_HUMAN	USP4	USP4	Ubiquitin carboxyl-terminal hydrolase 4 OS=Homo sapiens OX=9606 GN=USP4 PE=1 SV=3	2	6.49289	6.31451	6.06454	6.87643
Q9Y4E8	UBP15_HUMAN	USP15	USP15	Ubiquitin carboxyl-terminal hydrolase 15 OS=Homo sapiens OX=9606 GN=USP15 PE=1 SV=3	10	9.99325	9.75519	9.49247	10.3365
P08670	VIME_HUMAN	VIM	VIM	Vimentin OS=Homo sapiens OX=9606 GN=VIM PE=1 SV=4	25	12.2642	12.1477	11.5574	12.5173
P41219	PERI_HUMAN	PRPH	PRPH	Peripherin OS=Homo sapiens OX=9606 GN=PRPH PE=1 SV=2	2	6.97146	6.84323	6.42829	7.2284
Q9UHD8	SEPT9_HUMAN	2021-09-09	SEPTIN9	Septin-9 OS=Homo sapiens OX=9606 GN=SEPT9 PE=1 SV=2	15	10.8483	10.546	10.1546	11.0258
Q9NVA2	SEP11_HUMAN	2021-09-11	SEPTIN11	Septin-11 OS=Homo sapiens OX=9606 GN=SEPT11 PE=1 SV=3	3	7.613	7.56448	7.58342	8.17728
Q16181	SEPT7_HUMAN	2021-09-07	SEPTIN7	Septin-7 OS=Homo sapiens OX=9606 GN=SEPT7 PE=1 SV=2	9	10.9764	10.7438	10.4078	11.2647
Q14141	SEPT6_HUMAN	2021-09-06	SEPTIN6	Septin-6 OS=Homo sapiens OX=9606 GN=SEPT6 PE=1 SV=4	8	8.09224	8.0378	7.38071	8.07552
Q92599	SEPT8_HUMAN	2021-09-08	SEPTIN8	Septin-8 OS=Homo sapiens OX=9606 GN=SEPT8 PE=1 SV=4	8	11.0384	10.8873	10.5191	11.5424
Q9UH03	SEPT3_HUMAN	2021-09-03	SEPTIN3	Neuronal-specific septin-3 OS=Homo sapiens OX=9606 GN=SEPT3 PE=1 SV=3	1	7.31478	7.16886	7.56522	8.35093
O43493	TGON2_HUMAN	TGOLN2	TGOLN2	Trans-Golgi network integral membrane protein 2 OS=Homo sapiens OX=9606 GN=TGOLN2 PE=1 SV=3	11	7.42294	7.14511	6.7622	7.40621
Q15833	STXB2_HUMAN	STXBP2	STXBP2	Syntaxin-binding protein 2 OS=Homo sapiens OX=9606 GN=STXBP2 PE=1 SV=2	6	7.88413	7.64368	6.44383	7.14443
P84090	ERH_HUMAN	ERH	ERH	Enhancer of rudimentary homolog OS=Homo sapiens OX=9606 GN=ERH PE=1 SV=1	5	10.334	10.5385	10.193	10.615
P52948	NUP98_HUMAN	NUP98	NUP98	Nuclear pore complex protein Nup98-Nup96 OS=Homo sapiens OX=9606 GN=NUP98 PE=1 SV=4	16	11.1624	10.9684	10.6747	11.5574
Q9H9B1	EHMT1_HUMAN	EHMT1	EHMT1	Histone-lysine N-methyltransferase EHMT1 OS=Homo sapiens OX=9606 GN=EHMT1 PE=1 SV=4	6	8.64859	8.47181	8.11478	9.08563
Q96KQ7	EHMT2_HUMAN	EHMT2	EHMT2	Histone-lysine N-methyltransferase EHMT2 OS=Homo sapiens OX=9606 GN=EHMT2 PE=1 SV=3	6	8.8175	8.61525	8.16465	9.08771
P25440	BRD2_HUMAN	BRD2	BRD2	Bromodomain-containing protein 2 OS=Homo sapiens OX=9606 GN=BRD2 PE=1 SV=2	6	9.80286	9.59955	9.32854	10.1527
Q9P2R3	ANFY1_HUMAN	ANKFY1	ANKFY1	Rabankyrin-5 OS=Homo sapiens OX=9606 GN=ANKFY1 PE=1 SV=2	16	10.1067	9.8972	10.1124	10.9877
Q16513	PKN2_HUMAN	PKN2	PKN2	Serine/threonine-protein kinase N2 OS=Homo sapiens OX=9606 GN=PKN2 PE=1 SV=1	15	9.86489	9.68191	9.34555	10.083
Q6P5Z2	PKN3_HUMAN	PKN3	PKN3	Serine/threonine-protein kinase N3 OS=Homo sapiens OX=9606 GN=PKN3 PE=1 SV=1	6	8.95381	8.82442	8.14951	8.99386
Q16512	PKN1_HUMAN	PKN1	PKN1	Serine/threonine-protein kinase N1 OS=Homo sapiens OX=9606 GN=PKN1 PE=1 SV=2	6	8.45997	8.18174	7.73014	8.54485
P46013	KI67_HUMAN	MKI67	MKI67	Proliferation marker protein Ki-67 OS=Homo sapiens OX=9606 GN=MKI67 PE=1 SV=2	15	9.48543	9.37153	9.53693	10.6515
Q9P2E5	CHPF2_HUMAN	CHPF2	CHPF2	Chondroitin sulfate glucuronyltransferase OS=Homo sapiens OX=9606 GN=CHPF2 PE=2 SV=2	2	4.44157	4.36271	3.97381	4.80443
P23634	AT2B4_HUMAN	ATP2B4	ATP2B4	Plasma membrane calcium-transporting ATPase 4 OS=Homo sapiens OX=9606 GN=ATP2B4 PE=1 SV=2	20	10.8812	10.6578	10.4636	11.2847
P20020	AT2B1_HUMAN	ATP2B1	ATP2B1	Plasma membrane calcium-transporting ATPase 1 OS=Homo sapiens OX=9606 GN=ATP2B1 PE=1 SV=4	6	8.48778	8.22845	7.75364	8.60964
Q9UI43	MRM2_HUMAN	MRM2	MRM2	rRNA methyltransferase 2, mitochondrial OS=Homo sapiens OX=9606 GN=MRM2 PE=1 SV=1	5	7.55739	7.3392	7.64971	8.11306
Q08945	SSRP1_HUMAN	SSRP1	SSRP1	FACT complex subunit SSRP1 OS=Homo sapiens OX=9606 GN=SSRP1 PE=1 SV=1	5	10.9737	10.7209	10.4391	11.3651
Q9Y6E2	BZW2_HUMAN	BZW2	BZW2	Basic leucine zipper and W2 domain-containing protein 2 OS=Homo sapiens OX=9606 GN=BZW2 PE=1 SV=1	9	10.3002	10.1317	9.96074	10.4414
Q7L1Q6	BZW1_HUMAN	BZW1	BZW1	Basic leucine zipper and W2 domain-containing protein 1 OS=Homo sapiens OX=9606 GN=BZW1 PE=1 SV=1	6	10.8296	10.6042	10.2914	10.8897
P04040	CATA_HUMAN	CAT	CAT	Catalase OS=Homo sapiens OX=9606 GN=CAT PE=1 SV=3	12	10.857	10.7149	10.254	11.0651
Q08AD1	CAMP2_HUMAN	CAMSAP2	CAMSAP2	Calmodulin-regulated spectrin-associated protein 2 OS=Homo sapiens OX=9606 GN=CAMSAP2 PE=1 SV=3	9	9.5604	9.19883	9.01934	9.87091
Q53EZ4	CEP55_HUMAN	CEP55	CEP55	Centrosomal protein of 55 kDa OS=Homo sapiens OX=9606 GN=CEP55 PE=1 SV=3	5	9.33621	9.19917	8.83485	9.48414
Q13263	TIF1B_HUMAN	TRIM28	TRIM28	Transcription intermediary factor 1-beta OS=Homo sapiens OX=9606 GN=TRIM28 PE=1 SV=5	21	12.8563	12.5842	12.0393	13.0476
Q8IXM2	BAP18_HUMAN	BAP18	BAP18	Chromatin complexes subunit BAP18 OS=Homo sapiens OX=9606 GN=BAP18 PE=1 SV=1	5	7.69315	7.61384	7.56346	8.0125
Q9Y4B6	DCAF1_HUMAN	DCAF1	DCAF1	DDB1- and CUL4-associated factor 1 OS=Homo sapiens OX=9606 GN=DCAF1 PE=1 SV=3	6	7.6831	7.37329	6.80877	7.72624
Q5T5Y3	CAMP1_HUMAN	CAMSAP1	CAMSAP1	Calmodulin-regulated spectrin-associated protein 1 OS=Homo sapiens OX=9606 GN=CAMSAP1 PE=1 SV=2	4	7.11154	6.99186	6.76687	7.75068
Q02224	CENPE_HUMAN	CENPE	CENPE	Centromere-associated protein E OS=Homo sapiens OX=9606 GN=CENPE PE=1 SV=2	19	9.5394	9.25179	9.28262	10.022
Q9Y446	PKP3_HUMAN	PKP3	PKP3	Plakophilin-3 OS=Homo sapiens OX=9606 GN=PKP3 PE=1 SV=1	15	9.46383	9.1805	8.52107	9.25932
Q9Y383	LC7L2_HUMAN	LUC7L2	LUC7L2	Putative RNA-binding protein Luc7-like 2 OS=Homo sapiens OX=9606 GN=LUC7L2 PE=1 SV=2	11	11.8981	11.5903	11.3514	12.1912
Q9NQ29	LUC7L_HUMAN	LUC7L	LUC7L	Putative RNA-binding protein Luc7-like 1 OS=Homo sapiens OX=9606 GN=LUC7L PE=1 SV=1	4	9.82168	9.55832	9.1425	10.0692
O15439	MRP4_HUMAN	ABCC4	ABCC4	Multidrug resistance-associated protein 4 OS=Homo sapiens OX=9606 GN=ABCC4 PE=1 SV=3	9	9.216	9.05596	9.09492	9.93279
O43633	CHM2A_HUMAN	CHMP2A	CHMP2A	Charged multivesicular body protein 2a OS=Homo sapiens OX=9606 GN=CHMP2A PE=1 SV=1	6	8.42025	8.27444	7.84445	8.22863
Q8IZQ5	SELH_HUMAN	SELENOH	SELENOH	Selenoprotein H OS=Homo sapiens OX=9606 GN=SELENOH PE=1 SV=2	3	9.81365	9.46454	9.11738	10.0213
Q9UHF7	TRPS1_HUMAN	TRPS1	TRPS1	Zinc finger transcription factor Trps1 OS=Homo sapiens OX=9606 GN=TRPS1 PE=1 SV=2	4	7.58874	7.48567	6.92651	7.98065
Q9NUP1	BL1S4_HUMAN	BLOC1S4	BLOC1S4	Biogenesis of lysosome-related organelles complex 1 subunit 4 OS=Homo sapiens OX=9606 GN=BLOC1S4 PE=1 SV=1	3	5.33478	5.33845	4.9681	5.55049
O75955	FLOT1_HUMAN	FLOT1	FLOT1	Flotillin-1 OS=Homo sapiens OX=9606 GN=FLOT1 PE=1 SV=3	12	9.99791	9.94792	9.2397	9.97052
Q5T7V8	GORAB_HUMAN	GORAB	GORAB	RAB6-interacting golgin OS=Homo sapiens OX=9606 GN=GORAB PE=1 SV=1	1	3.40957	4.28739	4.28491	4.33524
P46783	RS10_HUMAN	RPS10	RPS10	40S ribosomal protein S10 OS=Homo sapiens OX=9606 GN=RPS10 PE=1 SV=1	4	11.0224	10.6157	10.3897	11.1601
Q969T9	WBP2_HUMAN	WBP2	WBP2	WW domain-binding protein 2 OS=Homo sapiens OX=9606 GN=WBP2 PE=1 SV=1	2	9.68993	9.66486	8.9309	9.66005
Q9NR77	PXMP2_HUMAN	PXMP2	PXMP2	Peroxisomal membrane protein 2 OS=Homo sapiens OX=9606 GN=PXMP2 PE=1 SV=3	3	8.41328	8.36506	7.98519	8.40282
Q8N5A5	ZGPAT_HUMAN	ZGPAT	ZGPAT	Zinc finger CCCH-type with G patch domain-containing protein OS=Homo sapiens OX=9606 GN=ZGPAT PE=1 SV=3	6	8.86488	8.46376	7.91505	8.64286
Q99996	AKAP9_HUMAN	AKAP9	AKAP9	A-kinase anchor protein 9 OS=Homo sapiens OX=9606 GN=AKAP9 PE=1 SV=4	16	10.5795	10.2413	9.72734	10.65
P82933	RT09_HUMAN	MRPS9	MRPS9	28S ribosomal protein S9, mitochondrial OS=Homo sapiens OX=9606 GN=MRPS9 PE=1 SV=2	17	9.14366	8.9121	8.7868	9.64221
Q9NX76	CKLF6_HUMAN	CMTM6	CMTM6	CKLF-like MARVEL transmembrane domain-containing protein 6 OS=Homo sapiens OX=9606 GN=CMTM6 PE=1 SV=1	2	5.76759	5.67703	5.23861	6.26917
Q7Z736	PKHH3_HUMAN	PLEKHH3	PLEKHH3	Pleckstrin homology domain-containing family H member 3 OS=Homo sapiens OX=9606 GN=PLEKHH3 PE=1 SV=2	4	5.97075	6.07588	6.15298	6.4962
Q8IVS2	FABD_HUMAN	MCAT	MCAT	Malonyl-CoA-acyl carrier protein transacylase, mitochondrial OS=Homo sapiens OX=9606 GN=MCAT PE=1 SV=2	5	8.55071	8.34283	8.01933	8.97728
Q9H9S5	FKRP_HUMAN	FKRP	FKRP	Fukutin-related protein OS=Homo sapiens OX=9606 GN=FKRP PE=1 SV=1	1	5.93054	5.42956	5.67559	6.54317
Q9BWG6	SCNM1_HUMAN	SCNM1	SCNM1	Sodium channel modifier 1 OS=Homo sapiens OX=9606 GN=SCNM1 PE=1 SV=1	1	5.24055	4.89564	4.66217	5.14383
Q8TEM1	PO210_HUMAN	NUP210	NUP210	Nuclear pore membrane glycoprotein 210 OS=Homo sapiens OX=9606 GN=NUP210 PE=1 SV=3	10	11.202	11.0319	9.56724	10.2608
P00505	AATM_HUMAN	GOT2	GOT2	Aspartate aminotransferase, mitochondrial OS=Homo sapiens OX=9606 GN=GOT2 PE=1 SV=3	13	9.13494	8.99125	8.67851	9.39813
Q66PJ3	AR6P4_HUMAN	ARL6IP4	ARL6IP4	ADP-ribosylation factor-like protein 6-interacting protein 4 OS=Homo sapiens OX=9606 GN=ARL6IP4 PE=1 SV=2	3	7.21735	6.92244	6.84447	7.18494
Q8WY91	THAP4_HUMAN	THAP4	THAP4	THAP domain-containing protein 4 OS=Homo sapiens OX=9606 GN=THAP4 PE=1 SV=2	3	6.28865	5.74193	5.24373	6.05732
Q9UBE0	SAE1_HUMAN	SAE1	SAE1	SUMO-activating enzyme subunit 1 OS=Homo sapiens OX=9606 GN=SAE1 PE=1 SV=1	9	11.2868	11.0287	10.3805	11.2425
Q14566	MCM6_HUMAN	MCM6	MCM6	DNA replication licensing factor MCM6 OS=Homo sapiens OX=9606 GN=MCM6 PE=1 SV=1	12	12.0231	11.7735	11.6234	12.5271
Q06546	GABPA_HUMAN	GABPA	GABPA	GA-binding protein alpha chain OS=Homo sapiens OX=9606 GN=GABPA PE=1 SV=1	5	7.36893	7.21519	6.88261	7.52966
Q8IZH2	XRN1_HUMAN	XRN1	XRN1	5'-3' exoribonuclease 1 OS=Homo sapiens OX=9606 GN=XRN1 PE=1 SV=1	10	8.33066	8.09431	7.82462	8.67469
P33908	MA1A1_HUMAN	MAN1A1	MAN1A1	Mannosyl-oligosaccharide 1,2-alpha-mannosidase IA OS=Homo sapiens OX=9606 GN=MAN1A1 PE=1 SV=3	8	8.91113	8.68836	8.99991	9.7484
O60476	MA1A2_HUMAN	MAN1A2	MAN1A2	Mannosyl-oligosaccharide 1,2-alpha-mannosidase IB OS=Homo sapiens OX=9606 GN=MAN1A2 PE=1 SV=1	3	9.4175	8.92128	8.48923	9.3546
Q9BWF3	RBM4_HUMAN	RBM4	RBM4	RNA-binding protein 4 OS=Homo sapiens OX=9606 GN=RBM4 PE=1 SV=1	11	11.2704	11.1354	10.7151	11.4795
Q9BX63	FANCJ_HUMAN	BRIP1	BRIP1	Fanconi anemia group J protein OS=Homo sapiens OX=9606 GN=BRIP1 PE=1 SV=2	1	5.88175	5.49421	5.24135	5.97007
Q96RE7	NACC1_HUMAN	NACC1	NACC1	Nucleus accumbens-associated protein 1 OS=Homo sapiens OX=9606 GN=NACC1 PE=1 SV=1	3	8.95346	8.68233	8.13964	8.78226
Q86V48	LUZP1_HUMAN	LUZP1	LUZP1	Leucine zipper protein 1 OS=Homo sapiens OX=9606 GN=LUZP1 PE=1 SV=2	9	8.8954	8.63933	8.37432	9.14109
P0DMV8	HS71A_HUMAN	HSPA1A	HSPA1A	Heat shock 70 kDa protein 1A OS=Homo sapiens OX=9606 GN=HSPA1A PE=1 SV=1	22	11.0274	10.8313	10.157	11.1326
P11021	BIP_HUMAN	HSPA5	HSPA5	Endoplasmic reticulum chaperone BiP OS=Homo sapiens OX=9606 GN=HSPA5 PE=1 SV=2	26	12.0143	11.7541	11.5082	12.4264
P17066	HSP76_HUMAN	HSPA6	HSPA6	Heat shock 70 kDa protein 6 OS=Homo sapiens OX=9606 GN=HSPA6 PE=1 SV=2	17	11.3672	11.2654	10.5842	11.4916
P38646	GRP75_HUMAN	HSPA9	HSPA9	Stress-70 protein, mitochondrial OS=Homo sapiens OX=9606 GN=HSPA9 PE=1 SV=2	18	10.48	10.3535	9.90115	10.8549
P11142	HSP7C_HUMAN	HSPA8	HSPA8	Heat shock cognate 71 kDa protein OS=Homo sapiens OX=9606 GN=HSPA8 PE=1 SV=1	18	12.8554	12.5717	12.2302	13.1904
O75347	TBCA_HUMAN	TBCA	TBCA	Tubulin-specific chaperone A OS=Homo sapiens OX=9606 GN=TBCA PE=1 SV=3	5	11.9178	11.8693	11.9371	12.0801
Q03252	LMNB2_HUMAN	LMNB2	LMNB2	Lamin-B2 OS=Homo sapiens OX=9606 GN=LMNB2 PE=1 SV=4	18	13.1071	12.9048	12.1627	13.1159
P20700	LMNB1_HUMAN	LMNB1	LMNB1	Lamin-B1 OS=Homo sapiens OX=9606 GN=LMNB1 PE=1 SV=2	17	13.0923	12.9563	12.4894	13.4082
P02545	LMNA_HUMAN	LMNA	LMNA	Prelamin-A/C OS=Homo sapiens OX=9606 GN=LMNA PE=1 SV=1	20	12.8302	12.665	12.6782	13.6083
P07355	ANXA2_HUMAN	ANXA2	ANXA2	Annexin A2 OS=Homo sapiens OX=9606 GN=ANXA2 PE=1 SV=2	15	10.9925	10.9014	11.3916	11.8794
P49792	RBP2_HUMAN	RANBP2	RANBP2	E3 SUMO-protein ligase RanBP2 OS=Homo sapiens OX=9606 GN=RANBP2 PE=1 SV=2	29	12.3193	12.0911	11.6611	12.5556
Q08752	PPID_HUMAN	PPID	PPID	Peptidyl-prolyl cis-trans isomerase D OS=Homo sapiens OX=9606 GN=PPID PE=1 SV=3	7	9.70163	9.40512	9.13602	9.89985
P30405	PPIF_HUMAN	PPIF	PPIF	Peptidyl-prolyl cis-trans isomerase F, mitochondrial OS=Homo sapiens OX=9606 GN=PPIF PE=1 SV=1	5	8.50061	8.23414	8.41297	9.09156
P0DJD1	RGPD2_HUMAN	RGPD2	RGPD2	RANBP2-like and GRIP domain-containing protein 2 OS=Homo sapiens OX=9606 GN=RGPD2 PE=2 SV=1	1	8.31312	7.98403	7.6429	8.62393
Q9UNP9	PPIE_HUMAN	PPIE	PPIE	Peptidyl-prolyl cis-trans isomerase E OS=Homo sapiens OX=9606 GN=PPIE PE=1 SV=1	2	8.08804	7.73251	7.291	8.1353
Q9Y3B3	TMED7_HUMAN	TMED7	TMED7	Transmembrane emp24 domain-containing protein 7 OS=Homo sapiens OX=9606 GN=TMED7 PE=1 SV=2	6	9.81988	9.75439	9.38317	10.0397
P12004	PCNA_HUMAN	PCNA	PCNA	Proliferating cell nuclear antigen OS=Homo sapiens OX=9606 GN=PCNA PE=1 SV=1	7	11.8597	11.6465	11.4052	12.3095
Q9BU76	MMTA2_HUMAN	MMTAG2	MMTAG2	Multiple myeloma tumor-associated protein 2 OS=Homo sapiens OX=9606 GN=MMTAG2 PE=1 SV=1	3	8.381	8.08358	7.35724	8.2791
Q8IXQ5	KLHL7_HUMAN	KLHL7	KLHL7	Kelch-like protein 7 OS=Homo sapiens OX=9606 GN=KLHL7 PE=1 SV=2	2	5.35892	5.05795	4.88394	5.22829
Q02241	KIF23_HUMAN	KIF23	KIF23	Kinesin-like protein KIF23 OS=Homo sapiens OX=9606 GN=KIF23 PE=1 SV=3	10	10.0086	9.68915	9.25269	9.94977
Q9HBH5	RDH14_HUMAN	RDH14	RDH14	Retinol dehydrogenase 14 OS=Homo sapiens OX=9606 GN=RDH14 PE=1 SV=1	5	8.24624	8.20307	7.30518	7.80361
Q09019	DMWD_HUMAN	DMWD	DMWD	Dystrophia myotonica WD repeat-containing protein OS=Homo sapiens OX=9606 GN=DMWD PE=1 SV=3	2	5.91002	5.76873	5.31039	6.16652
P82094	TMF1_HUMAN	TMF1	TMF1	TATA element modulatory factor OS=Homo sapiens OX=9606 GN=TMF1 PE=1 SV=2	14	9.77341	9.2546	9.04006	9.78253
Q96QC0	PP1RA_HUMAN	PPP1R10	PPP1R10	Serine/threonine-protein phosphatase 1 regulatory subunit 10 OS=Homo sapiens OX=9606 GN=PPP1R10 PE=1 SV=1	6	9.4524	9.32829	8.93307	9.75436
O75683	SURF6_HUMAN	SURF6	SURF6	Surfeit locus protein 6 OS=Homo sapiens OX=9606 GN=SURF6 PE=1 SV=3	8	10.3726	10.3262	10.3398	10.927
P27824	CALX_HUMAN	CANX	CANX	Calnexin OS=Homo sapiens OX=9606 GN=CANX PE=1 SV=2	22	10.8816	10.6922	10.4305	11.2341
Q9Y467	SALL2_HUMAN	SALL2	SALL2	Sal-like protein 2 OS=Homo sapiens OX=9606 GN=SALL2 PE=1 SV=4	3	7.94833	7.73431	7.45416	8.40369
Q96CF2	CHM4C_HUMAN	CHMP4C	CHMP4C	Charged multivesicular body protein 4c OS=Homo sapiens OX=9606 GN=CHMP4C PE=1 SV=1	2	5.45993	5.21665	4.71745	4.66713
P36543	VATE1_HUMAN	ATP6V1E1	ATP6V1E1	V-type proton ATPase subunit E 1 OS=Homo sapiens OX=9606 GN=ATP6V1E1 PE=1 SV=1	9	8.87974	8.57686	8.58106	9.10448
O00425	IF2B3_HUMAN	IGF2BP3	IGF2BP3	Insulin-like growth factor 2 mRNA-binding protein 3 OS=Homo sapiens OX=9606 GN=IGF2BP3 PE=1 SV=2	13	11.8457	11.5199	11.137	11.9986
Q9NZI8	IF2B1_HUMAN	IGF2BP1	IGF2BP1	Insulin-like growth factor 2 mRNA-binding protein 1 OS=Homo sapiens OX=9606 GN=IGF2BP1 PE=1 SV=2	11	11.8085	11.5584	11.1347	12.0183
Q9Y6M1	IF2B2_HUMAN	IGF2BP2	IGF2BP2	Insulin-like growth factor 2 mRNA-binding protein 2 OS=Homo sapiens OX=9606 GN=IGF2BP2 PE=1 SV=2	11	10.9149	10.6942	10.4439	11.2915
Q9UQE7	SMC3_HUMAN	SMC3	SMC3	Structural maintenance of chromosomes protein 3 OS=Homo sapiens OX=9606 GN=SMC3 PE=1 SV=2	14	11.0968	10.8246	10.5634	11.4636
Q96T17	MA7D2_HUMAN	MAP7D2	MAP7D2	MAP7 domain-containing protein 2 OS=Homo sapiens OX=9606 GN=MAP7D2 PE=1 SV=2	9	9.57063	9.29127	7.4127	7.93923
Q8N0X7	SPART_HUMAN	SPART	SPART	Spartin OS=Homo sapiens OX=9606 GN=SPART PE=1 SV=1	11	10.086	9.73562	9.3122	10.0441
Q9UHP3	UBP25_HUMAN	USP25	USP25	Ubiquitin carboxyl-terminal hydrolase 25 OS=Homo sapiens OX=9606 GN=USP25 PE=1 SV=4	2	5.81205	5.4375	5.417	6.33439
Q9Y5T5	UBP16_HUMAN	USP16	USP16	Ubiquitin carboxyl-terminal hydrolase 16 OS=Homo sapiens OX=9606 GN=USP16 PE=1 SV=1	5	7.80007	7.58138	6.86352	7.84476
Q9NRX1	PNO1_HUMAN	PNO1	PNO1	RNA-binding protein PNO1 OS=Homo sapiens OX=9606 GN=PNO1 PE=1 SV=1	2	7.67448	7.69514	7.09037	7.761
P49588	SYAC_HUMAN	AARS	AARS1	Alanine--tRNA ligase, cytoplasmic OS=Homo sapiens OX=9606 GN=AARS PE=1 SV=2	21	12.0311	11.7097	11.2251	11.9616
Q13136	LIPA1_HUMAN	PPFIA1	PPFIA1	Liprin-alpha-1 OS=Homo sapiens OX=9606 GN=PPFIA1 PE=1 SV=1	10	10.3103	10.0612	9.55576	10.4938
P17480	UBF1_HUMAN	UBTF	UBTF	Nucleolar transcription factor 1 OS=Homo sapiens OX=9606 GN=UBTF PE=1 SV=1	7	10.3223	9.98687	9.95846	10.8174
Q04323	UBXN1_HUMAN	UBXN1	UBXN1	UBX domain-containing protein 1 OS=Homo sapiens OX=9606 GN=UBXN1 PE=1 SV=2	7	10.3369	10.2379	9.81326	10.3435
P09110	THIK_HUMAN	ACAA1	ACAA1	3-ketoacyl-CoA thiolase, peroxisomal OS=Homo sapiens OX=9606 GN=ACAA1 PE=1 SV=2	5	9.37605	9.15772	8.18404	9.02568
Q969S3	ZN622_HUMAN	ZNF622	ZNF622	Zinc finger protein 622 OS=Homo sapiens OX=9606 GN=ZNF622 PE=1 SV=1	3	8.25513	8.04847	7.66294	8.43833
Q96TC7	RMD3_HUMAN	RMDN3	RMDN3	Regulator of microtubule dynamics protein 3 OS=Homo sapiens OX=9606 GN=RMDN3 PE=1 SV=2	7	9.60124	9.42603	8.99769	9.79888
Q9NPE2	NGRN_HUMAN	NGRN	NGRN	Neugrin OS=Homo sapiens OX=9606 GN=NGRN PE=1 SV=2	2	3.99272	3.98387	4.94479	5.14125
Q8N5F7	NKAP_HUMAN	NKAP	NKAP	NF-kappa-B-activating protein OS=Homo sapiens OX=9606 GN=NKAP PE=1 SV=1	3	7.31638	7.02272	6.48402	6.9403
Q14152	EIF3A_HUMAN	EIF3A	EIF3A	Eukaryotic translation initiation factor 3 subunit A OS=Homo sapiens OX=9606 GN=EIF3A PE=1 SV=1	17	12.3315	12.0555	11.759	12.6444
Q9BYN8	RT26_HUMAN	MRPS26	MRPS26	28S ribosomal protein S26, mitochondrial OS=Homo sapiens OX=9606 GN=MRPS26 PE=1 SV=1	8	8.55848	8.50911	8.19699	9.05237
P11234	RALB_HUMAN	RALB	RALB	Ras-related protein Ral-B OS=Homo sapiens OX=9606 GN=RALB PE=1 SV=1	5	9.26898	9.13847	8.65093	9.3962
P11233	RALA_HUMAN	RALA	RALA	Ras-related protein Ral-A OS=Homo sapiens OX=9606 GN=RALA PE=1 SV=1	2	6.25076	5.98232	5.88228	6.62091
P52565	GDIR1_HUMAN	ARHGDIA	ARHGDIA	Rho GDP-dissociation inhibitor 1 OS=Homo sapiens OX=9606 GN=ARHGDIA PE=1 SV=3	2	11.1172	10.8675	9.55742	10.4331
Q9Y2W1	TR150_HUMAN	THRAP3	THRAP3	Thyroid hormone receptor-associated protein 3 OS=Homo sapiens OX=9606 GN=THRAP3 PE=1 SV=2	13	12.5937	12.4327	12.179	12.9938
Q9NYF8	BCLF1_HUMAN	BCLAF1	BCLAF1	Bcl-2-associated transcription factor 1 OS=Homo sapiens OX=9606 GN=BCLAF1 PE=1 SV=2	13	11.6465	11.6032	11.0172	11.763
Q96B26	EXOS8_HUMAN	EXOSC8	EXOSC8	Exosome complex component RRP43 OS=Homo sapiens OX=9606 GN=EXOSC8 PE=1 SV=1	3	10.791	10.554	9.90278	10.7926
Q9NWQ8	PHAG1_HUMAN	PAG1	PAG1	Phosphoprotein associated with glycosphingolipid-enriched microdomains 1 OS=Homo sapiens OX=9606 GN=PAG1 PE=1 SV=2	3	7.29455	7.12045	6.51765	7.38075
Q7Z3J2	VP35L_HUMAN	VPS35L	VPS35L	VPS35 endosomal protein sorting factor-like OS=Homo sapiens OX=9606 GN=VPS35L PE=1 SV=2	1	6.58521	6.21031	5.63257	6.42712
Q14692	BMS1_HUMAN	BMS1	BMS1	Ribosome biogenesis protein BMS1 homolog OS=Homo sapiens OX=9606 GN=BMS1 PE=1 SV=1	8	10.0914	9.88523	9.43585	10.2144
Q96EU7	C1GLC_HUMAN	C1GALT1C1	C1GALT1C1	C1GALT1-specific chaperone 1 OS=Homo sapiens OX=9606 GN=C1GALT1C1 PE=1 SV=1	1	4.46908	4.30569	3.51248	4.79525
Q9H4A4	AMPB_HUMAN	RNPEP	RNPEP	Aminopeptidase B OS=Homo sapiens OX=9606 GN=RNPEP PE=1 SV=2	7	10.0926	9.81291	9.05725	9.87188
P48729	KC1A_HUMAN	CSNK1A1	CSNK1A1	Casein kinase I isoform alpha OS=Homo sapiens OX=9606 GN=CSNK1A1 PE=1 SV=2	8	11.2324	11.0051	10.6288	11.5305
Q6UN15	FIP1_HUMAN	FIP1L1	FIP1L1	Pre-mRNA 3'-end-processing factor FIP1 OS=Homo sapiens OX=9606 GN=FIP1L1 PE=1 SV=1	6	8.42848	8.45543	8.28179	8.7195
Q9P2E9	RRBP1_HUMAN	RRBP1	RRBP1	Ribosome-binding protein 1 OS=Homo sapiens OX=9606 GN=RRBP1 PE=1 SV=5	22	11.4415	11.2625	11.2306	12.0082
Q9UBB4	ATX10_HUMAN	ATXN10	ATXN10	Ataxin-10 OS=Homo sapiens OX=9606 GN=ATXN10 PE=1 SV=1	10	10.6816	10.4972	10.2801	10.8493
P16219	ACADS_HUMAN	ACADS	ACADS	Short-chain specific acyl-CoA dehydrogenase, mitochondrial OS=Homo sapiens OX=9606 GN=ACADS PE=1 SV=1	6	7.55193	7.41882	7.02984	7.7571
Q96I24	FUBP3_HUMAN	FUBP3	FUBP3	Far upstream element-binding protein 3 OS=Homo sapiens OX=9606 GN=FUBP3 PE=1 SV=2	6	9.62497	9.32737	8.97148	9.9219
Q92945	FUBP2_HUMAN	KHSRP	KHSRP	Far upstream element-binding protein 2 OS=Homo sapiens OX=9606 GN=KHSRP PE=1 SV=4	21	11.3629	11.2436	10.9457	11.4685
Q96AE4	FUBP1_HUMAN	FUBP1	FUBP1	Far upstream element-binding protein 1 OS=Homo sapiens OX=9606 GN=FUBP1 PE=1 SV=3	12	10.3576	10.1774	10.4057	10.9888
Q00839	HNRPU_HUMAN	HNRNPU	HNRNPU	Heterogeneous nuclear ribonucleoprotein U OS=Homo sapiens OX=9606 GN=HNRNPU PE=1 SV=6	21	13.7784	13.5015	12.9206	13.8124
Q8NI27	THOC2_HUMAN	THOC2	THOC2	THO complex subunit 2 OS=Homo sapiens OX=9606 GN=THOC2 PE=1 SV=2	10	10.5496	10.3128	9.55938	10.5887
Q562E7	WDR81_HUMAN	WDR81	WDR81	WD repeat-containing protein 81 OS=Homo sapiens OX=9606 GN=WDR81 PE=1 SV=2	10	9.37142	9.12947	9.07867	9.96736
P14735	IDE_HUMAN	IDE	IDE	Insulin-degrading enzyme OS=Homo sapiens OX=9606 GN=IDE PE=1 SV=4	7	9.98134	9.76462	9.35768	10.0215
P14618	KPYM_HUMAN	PKM	PKM	Pyruvate kinase PKM OS=Homo sapiens OX=9606 GN=PKM PE=1 SV=4	18	11.387	11.2383	10.2951	11.0818
Q9NUQ8	ABCF3_HUMAN	ABCF3	ABCF3	ATP-binding cassette sub-family F member 3 OS=Homo sapiens OX=9606 GN=ABCF3 PE=1 SV=2	8	10.4116	10.2213	9.85921	10.7409
P0DI83	NARR_HUMAN	RAB34	RAB34	Ras-related protein Rab-34, isoform NARR OS=Homo sapiens OX=9606 GN=RAB34 PE=1 SV=1	1	4.32387	4.54719	4.09227	4.61892
Q9NZB2	F120A_HUMAN	FAM120A	FAM120A	Constitutive coactivator of PPAR-gamma-like protein 1 OS=Homo sapiens OX=9606 GN=FAM120A PE=1 SV=2	10	10.2102	9.86684	9.83382	10.7163
Q9NX05	F120C_HUMAN	FAM120C	FAM120C	Constitutive coactivator of PPAR-gamma-like protein 2 OS=Homo sapiens OX=9606 GN=FAM120C PE=1 SV=3	2	7.92678	7.52425	6.37397	7.31094
P14854	CX6B1_HUMAN	COX6B1	COX6B1	Cytochrome c oxidase subunit 6B1 OS=Homo sapiens OX=9606 GN=COX6B1 PE=1 SV=2	5	7.97972	7.85935	7.79603	8.10293
Q96EH3	MASU1_HUMAN	MALSU1	MALSU1	Mitochondrial assembly of ribosomal large subunit protein 1 OS=Homo sapiens OX=9606 GN=MALSU1 PE=1 SV=1	2	4.47039	4.17003	4.34369	5.10724
Q15311	RBP1_HUMAN	RALBP1	RALBP1	RalA-binding protein 1 OS=Homo sapiens OX=9606 GN=RALBP1 PE=1 SV=3	4	7.17893	6.89565	6.83084	7.70235
Q6UB35	C1TM_HUMAN	MTHFD1L	MTHFD1L	Monofunctional C1-tetrahydrofolate synthase, mitochondrial OS=Homo sapiens OX=9606 GN=MTHFD1L PE=1 SV=1	17	10.5223	10.3144	10.0235	10.6864
Q16254	E2F4_HUMAN	E2F4	E2F4	Transcription factor E2F4 OS=Homo sapiens OX=9606 GN=E2F4 PE=1 SV=2	2	8.50418	8.50082	7.91888	8.53594
Q99805	TM9S2_HUMAN	TM9SF2	TM9SF2	Transmembrane 9 superfamily member 2 OS=Homo sapiens OX=9606 GN=TM9SF2 PE=1 SV=1	8	9.17572	9.04131	8.86646	9.7164
P16615	AT2A2_HUMAN	ATP2A2	ATP2A2	Sarcoplasmic/endoplasmic reticulum calcium ATPase 2 OS=Homo sapiens OX=9606 GN=ATP2A2 PE=1 SV=1	26	12.579	12.3958	12.1387	12.9492
Q8TDB4	HUMMR_HUMAN	MGARP	MGARP	Protein MGARP OS=Homo sapiens OX=9606 GN=MGARP PE=1 SV=1	3	7.98553	7.91391	6.29154	7.088
Q13151	ROA0_HUMAN	HNRNPA0	HNRNPA0	Heterogeneous nuclear ribonucleoprotein A0 OS=Homo sapiens OX=9606 GN=HNRNPA0 PE=1 SV=1	6	11.6497	11.6153	10.9833	11.8902
P22626	ROA2_HUMAN	HNRNPA2B1	HNRNPA2B1	Heterogeneous nuclear ribonucleoproteins A2/B1 OS=Homo sapiens OX=9606 GN=HNRNPA2B1 PE=1 SV=2	18	11.6833	11.537	11.1697	11.9701
P09651	ROA1_HUMAN	HNRNPA1	HNRNPA1	Heterogeneous nuclear ribonucleoprotein A1 OS=Homo sapiens OX=9606 GN=HNRNPA1 PE=1 SV=5	15	10.9391	10.8526	10.4199	11.2826
P51991	ROA3_HUMAN	HNRNPA3	HNRNPA3	Heterogeneous nuclear ribonucleoprotein A3 OS=Homo sapiens OX=9606 GN=HNRNPA3 PE=1 SV=2	16	13.7019	13.4927	12.8311	13.8763
Q9BRG1	VPS25_HUMAN	VPS25	VPS25	Vacuolar protein-sorting-associated protein 25 OS=Homo sapiens OX=9606 GN=VPS25 PE=1 SV=1	3	7.31059	7.50503	7.29354	7.76831
Q15276	RABE1_HUMAN	RABEP1	RABEP1	Rab GTPase-binding effector protein 1 OS=Homo sapiens OX=9606 GN=RABEP1 PE=1 SV=2	15	9.60397	9.14882	9.01115	9.78239
Q8ND24	RN214_HUMAN	RNF214	RNF214	RING finger protein 214 OS=Homo sapiens OX=9606 GN=RNF214 PE=1 SV=2	7	8.92246	8.65789	8.30289	9.15028
P33991	MCM4_HUMAN	MCM4	MCM4	DNA replication licensing factor MCM4 OS=Homo sapiens OX=9606 GN=MCM4 PE=1 SV=5	14	12.1246	11.9124	11.8617	12.7188
Q96SB4	SRPK1_HUMAN	SRPK1	SRPK1	SRSF protein kinase 1 OS=Homo sapiens OX=9606 GN=SRPK1 PE=1 SV=2	6	10.0136	9.77617	9.32324	10.1493
P78362	SRPK2_HUMAN	SRPK2	SRPK2	SRSF protein kinase 2 OS=Homo sapiens OX=9606 GN=SRPK2 PE=1 SV=3	7	10.2504	9.9659	9.68333	10.5549
O94927	HAUS5_HUMAN	HAUS5	HAUS5	HAUS augmin-like complex subunit 5 OS=Homo sapiens OX=9606 GN=HAUS5 PE=1 SV=2	4	7.30004	7.07706	6.47523	7.23776
Q6JQN1	ACD10_HUMAN	ACAD10	ACAD10	Acyl-CoA dehydrogenase family member 10 OS=Homo sapiens OX=9606 GN=ACAD10 PE=1 SV=1	5	7.88084	7.57086	7.57038	8.0536
Q14203	DCTN1_HUMAN	DCTN1	DCTN1	Dynactin subunit 1 OS=Homo sapiens OX=9606 GN=DCTN1 PE=1 SV=3	18	11.5295	11.1903	10.8177	11.6208
Q9NQ48	LZTL1_HUMAN	LZTFL1	LZTFL1	Leucine zipper transcription factor-like protein 1 OS=Homo sapiens OX=9606 GN=LZTFL1 PE=1 SV=1	4	6.78703	6.79194	6.25185	6.89892
Q9H5N1	RABE2_HUMAN	RABEP2	RABEP2	Rab GTPase-binding effector protein 2 OS=Homo sapiens OX=9606 GN=RABEP2 PE=1 SV=2	8	7.95811	7.67656	7.42243	7.97805
Q96EP0	RNF31_HUMAN	RNF31	RNF31	E3 ubiquitin-protein ligase RNF31 OS=Homo sapiens OX=9606 GN=RNF31 PE=1 SV=1	4	7.45635	7.18675	6.89237	7.60293
Q9NTJ4	MA2C1_HUMAN	MAN2C1	MAN2C1	Alpha-mannosidase 2C1 OS=Homo sapiens OX=9606 GN=MAN2C1 PE=1 SV=1	1	7.30895	7.02891	6.39727	7.44956
O43824	GTPB6_HUMAN	GTPBP6	GTPBP6	Putative GTP-binding protein 6 OS=Homo sapiens OX=9606 GN=GTPBP6 PE=2 SV=4	6	8.04849	7.75255	7.65931	8.40294
O00291	HIP1_HUMAN	HIP1	HIP1	Huntingtin-interacting protein 1 OS=Homo sapiens OX=9606 GN=HIP1 PE=1 SV=5	14	10.193	9.91873	9.73809	10.5691
O75146	HIP1R_HUMAN	HIP1R	HIP1R	Huntingtin-interacting protein 1-related protein OS=Homo sapiens OX=9606 GN=HIP1R PE=1 SV=2	4	6.86929	6.77558	6.4106	7.3065
Q9BW71	HIRP3_HUMAN	HIRIP3	HIRIP3	HIRA-interacting protein 3 OS=Homo sapiens OX=9606 GN=HIRIP3 PE=1 SV=3	6	9.91013	9.82063	10.0029	10.2391
Q9H6A9	PCX3_HUMAN	PCNX3	PCNX3	Pecanex-like protein 3 OS=Homo sapiens OX=9606 GN=PCNX3 PE=1 SV=2	6	6.44699	6.25	5.70915	6.52308
Q16204	CCDC6_HUMAN	CCDC6	CCDC6	Coiled-coil domain-containing protein 6 OS=Homo sapiens OX=9606 GN=CCDC6 PE=1 SV=2	5	8.20038	8.15716	7.8569	8.45084
Q3KQU3	MA7D1_HUMAN	MAP7D1	MAP7D1	MAP7 domain-containing protein 1 OS=Homo sapiens OX=9606 GN=MAP7D1 PE=1 SV=1	2	5.82823	5.73754	5.15626	6.05012
Q6NSJ0	MYORG_HUMAN	MYORG	MYORG	Myogenesis-regulating glycosidase OS=Homo sapiens OX=9606 GN=MYORG PE=1 SV=2	3	6.16653	6.18019	5.81483	6.4714
Q14542	S29A2_HUMAN	SLC29A2	SLC29A2	Equilibrative nucleoside transporter 2 OS=Homo sapiens OX=9606 GN=SLC29A2 PE=1 SV=3	2	5.27055	5.27183	4.61959	5.51797
P23396	RS3_HUMAN	RPS3	RPS3	40S ribosomal protein S3 OS=Homo sapiens OX=9606 GN=RPS3 PE=1 SV=2	18	11.3987	11.0827	10.8167	11.5324
Q9UI10	EI2BD_HUMAN	EIF2B4	EIF2B4	Translation initiation factor eIF-2B subunit delta OS=Homo sapiens OX=9606 GN=EIF2B4 PE=1 SV=2	11	9.19876	8.87194	8.50584	9.42883
Q8N4L2	PP4P2_HUMAN	PIP4P2	PIP4P2	Type 2 phosphatidylinositol 4,5-bisphosphate 4-phosphatase OS=Homo sapiens OX=9606 GN=PIP4P2 PE=1 SV=1	5	4.58015	3.77239	3.96037	3.98611
O43815	STRN_HUMAN	STRN	STRN	Striatin OS=Homo sapiens OX=9606 GN=STRN PE=1 SV=4	11	8.46994	8.18122	7.90729	8.72777
Q9NRL3	STRN4_HUMAN	STRN4	STRN4	Striatin-4 OS=Homo sapiens OX=9606 GN=STRN4 PE=1 SV=2	3	6.43102	6.06717	5.61575	6.40094
Q8WTW3	COG1_HUMAN	COG1	COG1	Conserved oligomeric Golgi complex subunit 1 OS=Homo sapiens OX=9606 GN=COG1 PE=1 SV=1	11	8.95244	8.65596	8.21763	8.95789
Q6WKZ4	RFIP1_HUMAN	RAB11FIP1	RAB11FIP1	Rab11 family-interacting protein 1 OS=Homo sapiens OX=9606 GN=RAB11FIP1 PE=1 SV=3	13	9.10004	9.18671	8.69121	9.31703
Q7L804	RFIP2_HUMAN	RAB11FIP2	RAB11FIP2	Rab11 family-interacting protein 2 OS=Homo sapiens OX=9606 GN=RAB11FIP2 PE=1 SV=1	3	6.30617	6.23681	5.87268	6.73207
P34741	SDC2_HUMAN	SDC2	SDC2	Syndecan-2 OS=Homo sapiens OX=9606 GN=SDC2 PE=1 SV=2	5	7.8417	7.58638	7.93633	8.47333
P42566	EPS15_HUMAN	EPS15	EPS15	Epidermal growth factor receptor substrate 15 OS=Homo sapiens OX=9606 GN=EPS15 PE=1 SV=2	16	9.71328	9.43056	9.21816	10.0634
Q04727	TLE4_HUMAN	TLE4	TLE4	Transducin-like enhancer protein 4 OS=Homo sapiens OX=9606 GN=TLE4 PE=1 SV=3	10	10.6337	10.4373	10.5378	11.3997
Q04724	TLE1_HUMAN	TLE1	TLE1	Transducin-like enhancer protein 1 OS=Homo sapiens OX=9606 GN=TLE1 PE=1 SV=2	4	8.48856	8.07146	8.82359	9.70449
Q04726	TLE3_HUMAN	TLE3	TLE3	Transducin-like enhancer protein 3 OS=Homo sapiens OX=9606 GN=TLE3 PE=1 SV=2	2	9.51216	9.06832	8.54915	9.5766
Q9P0K7	RAI14_HUMAN	RAI14	RAI14	Ankycorbin OS=Homo sapiens OX=9606 GN=RAI14 PE=1 SV=2	10	10.5465	10.3796	10.1965	10.9348
Q9HB40	RISC_HUMAN	SCPEP1	SCPEP1	Retinoid-inducible serine carboxypeptidase OS=Homo sapiens OX=9606 GN=SCPEP1 PE=1 SV=1	11	8.22205	8.06328	7.74279	8.36539
Q9HD20	AT131_HUMAN	ATP13A1	ATP13A1	Manganese-transporting ATPase 13A1 OS=Homo sapiens OX=9606 GN=ATP13A1 PE=1 SV=2	16	10.1071	9.99338	9.57097	10.3632
Q9HC77	CENPJ_HUMAN	CENPJ	CENPJ	Centromere protein J OS=Homo sapiens OX=9606 GN=CENPJ PE=1 SV=2	4	7.06949	6.74508	6.68135	7.37005
Q96C92	ENTR1_HUMAN	ENTR1	ENTR1	Endosome-associated-trafficking regulator 1 OS=Homo sapiens OX=9606 GN=ENTR1 PE=1 SV=3	5	8.41648	8.34443	8.42778	9.0179
Q14596	NBR1_HUMAN	NBR1	NBR1	Next to BRCA1 gene 1 protein OS=Homo sapiens OX=9606 GN=NBR1 PE=1 SV=3	4	8.07739	7.78788	7.62972	8.58699
Q9Y6M5	ZNT1_HUMAN	SLC30A1	SLC30A1	Zinc transporter 1 OS=Homo sapiens OX=9606 GN=SLC30A1 PE=1 SV=3	5	8.27203	8.12985	8.19876	8.9267
Q5UIP0	RIF1_HUMAN	RIF1	RIF1	Telomere-associated protein RIF1 OS=Homo sapiens OX=9606 GN=RIF1 PE=1 SV=2	22	11.5816	11.3401	11.1178	12.0015
P51572	BAP31_HUMAN	BCAP31	BCAP31	B-cell receptor-associated protein 31 OS=Homo sapiens OX=9606 GN=BCAP31 PE=1 SV=3	15	10.3074	10.2774	10.22	10.616
Q8IWZ3	ANKH1_HUMAN	ANKHD1	ANKHD1	Ankyrin repeat and KH domain-containing protein 1 OS=Homo sapiens OX=9606 GN=ANKHD1 PE=1 SV=1	12	8.83958	8.50984	7.97876	8.85118
O60841	IF2P_HUMAN	EIF5B	EIF5B	Eukaryotic translation initiation factor 5B OS=Homo sapiens OX=9606 GN=EIF5B PE=1 SV=4	11	12.2678	11.9059	11.3611	12.3235
O75179	ANR17_HUMAN	ANKRD17	ANKRD17	Ankyrin repeat domain-containing protein 17 OS=Homo sapiens OX=9606 GN=ANKRD17 PE=1 SV=3	19	8.52753	8.13025	8.24934	9.07503
O95785	WIZ_HUMAN	WIZ	WIZ	Protein Wiz OS=Homo sapiens OX=9606 GN=WIZ PE=1 SV=2	4	7.45789	7.42011	7.10588	7.78736
P30519	HMOX2_HUMAN	HMOX2	HMOX2	Heme oxygenase 2 OS=Homo sapiens OX=9606 GN=HMOX2 PE=1 SV=2	12	10.0785	9.95911	9.77879	10.3865
P61088	UBE2N_HUMAN	UBE2N	UBE2N	Ubiquitin-conjugating enzyme E2 N OS=Homo sapiens OX=9606 GN=UBE2N PE=1 SV=1	5	10.6989	10.5005	10.3999	10.8474
P41252	SYIC_HUMAN	IARS	IARS1	Isoleucine--tRNA ligase, cytoplasmic OS=Homo sapiens OX=9606 GN=IARS PE=1 SV=2	16	11.1852	10.8774	10.5841	11.2802
Q92604	LGAT1_HUMAN	LPGAT1	LPGAT1	Acyl-CoA:lysophosphatidylglycerol acyltransferase 1 OS=Homo sapiens OX=9606 GN=LPGAT1 PE=1 SV=1	5	7.25406	7.15998	6.57456	7.31432
Q9Y613	FHOD1_HUMAN	FHOD1	FHOD1	FH1/FH2 domain-containing protein 1 OS=Homo sapiens OX=9606 GN=FHOD1 PE=1 SV=3	6	8.10966	7.72485	6.98299	7.97409
Q14679	TTLL4_HUMAN	TTLL4	TTLL4	Tubulin polyglutamylase TTLL4 OS=Homo sapiens OX=9606 GN=TTLL4 PE=1 SV=2	1	4.56392	4.34752	4.04583	4.87043
Q9UHD1	CHRD1_HUMAN	CHORDC1	CHORDC1	Cysteine and histidine-rich domain-containing protein 1 OS=Homo sapiens OX=9606 GN=CHORDC1 PE=1 SV=2	7	11.3883	11.0726	10.4628	11.3517
O15360	FANCA_HUMAN	FANCA	FANCA	Fanconi anemia group A protein OS=Homo sapiens OX=9606 GN=FANCA PE=1 SV=2	2	5.17707	4.98084	4.1482	4.98086
P63244	RACK1_HUMAN	RACK1	RACK1	Receptor of activated protein C kinase 1 OS=Homo sapiens OX=9606 GN=RACK1 PE=1 SV=3	9	10.694	10.5843	10.2372	10.9463
Q8N1F8	S11IP_HUMAN	STK11IP	STK11IP	Serine/threonine-protein kinase 11-interacting protein OS=Homo sapiens OX=9606 GN=STK11IP PE=1 SV=4	8	8.77198	8.46531	7.61066	8.41264
P23497	SP100_HUMAN	SP100	SP100	Nuclear autoantigen Sp-100 OS=Homo sapiens OX=9606 GN=SP100 PE=1 SV=3	2	4.53524	4.18339	6.04423	6.68833
P09874	PARP1_HUMAN	PARP1	PARP1	Poly [ADP-ribose] polymerase 1 OS=Homo sapiens OX=9606 GN=PARP1 PE=1 SV=4	23	12.5532	12.2327	11.6564	12.6977
Q8TCG2	P4K2B_HUMAN	PI4K2B	PI4K2B	Phosphatidylinositol 4-kinase type 2-beta OS=Homo sapiens OX=9606 GN=PI4K2B PE=1 SV=1	5	7.24619	6.94493	6.77726	7.18056
Q15050	RRS1_HUMAN	RRS1	RRS1	Ribosome biogenesis regulatory protein homolog OS=Homo sapiens OX=9606 GN=RRS1 PE=1 SV=2	4	11.4774	11.4514	11.1151	11.8062
Q96DV4	RM38_HUMAN	MRPL38	MRPL38	39S ribosomal protein L38, mitochondrial OS=Homo sapiens OX=9606 GN=MRPL38 PE=1 SV=2	9	8.70888	8.52965	8.44303	9.2221
Q02218	ODO1_HUMAN	OGDH	OGDH	2-oxoglutarate dehydrogenase, mitochondrial OS=Homo sapiens OX=9606 GN=OGDH PE=1 SV=3	22	11.0465	10.8504	10.215	10.9757
Q9ULD0	OGDHL_HUMAN	OGDHL	OGDHL	2-oxoglutarate dehydrogenase-like, mitochondrial OS=Homo sapiens OX=9606 GN=OGDHL PE=1 SV=3	1	3.99647	4.22857	3.34224	4.16887
Q9UJZ1	STML2_HUMAN	STOML2	STOML2	Stomatin-like protein 2, mitochondrial OS=Homo sapiens OX=9606 GN=STOML2 PE=1 SV=1	11	9.48603	9.40112	8.93653	9.52771
O75400	PR40A_HUMAN	PRPF40A	PRPF40A	Pre-mRNA-processing factor 40 homolog A OS=Homo sapiens OX=9606 GN=PRPF40A PE=1 SV=2	11	10.0069	9.77216	9.48241	10.339
P30622	CLIP1_HUMAN	CLIP1	CLIP1	CAP-Gly domain-containing linker protein 1 OS=Homo sapiens OX=9606 GN=CLIP1 PE=1 SV=2	19	10.4268	10.1845	9.78381	10.5905
Q6ZRS2	SRCAP_HUMAN	SRCAP	SRCAP	Helicase SRCAP OS=Homo sapiens OX=9606 GN=SRCAP PE=1 SV=3	12	9.60247	9.43071	9.06308	9.92623
Q96DB5	RMD1_HUMAN	RMDN1	RMDN1	Regulator of microtubule dynamics protein 1 OS=Homo sapiens OX=9606 GN=RMDN1 PE=1 SV=1	8	9.79486	9.74554	9.49137	9.96472
Q12866	MERTK_HUMAN	MERTK	MERTK	Tyrosine-protein kinase Mer OS=Homo sapiens OX=9606 GN=MERTK PE=1 SV=2	1	5.54112	5.39095	4.48826	5.28613
O95674	CDS2_HUMAN	CDS2	CDS2	Phosphatidate cytidylyltransferase 2 OS=Homo sapiens OX=9606 GN=CDS2 PE=1 SV=1	1	6.50416	6.10997	6.50883	7.13482
Q9Y343	SNX24_HUMAN	SNX24	SNX24	Sorting nexin-24 OS=Homo sapiens OX=9606 GN=SNX24 PE=1 SV=1	2	5.17864	4.86595	5.32175	5.59781
Q14684	RRP1B_HUMAN	RRP1B	RRP1B	Ribosomal RNA processing protein 1 homolog B OS=Homo sapiens OX=9606 GN=RRP1B PE=1 SV=3	17	11.6918	11.5302	10.9807	11.892
Q8WVK7	SKA2_HUMAN	SKA2	SKA2	Spindle and kinetochore-associated protein 2 OS=Homo sapiens OX=9606 GN=SKA2 PE=1 SV=1	3	7.55661	7.51146	7.28092	7.64582
P34932	HSP74_HUMAN	HSPA4	HSPA4	Heat shock 70 kDa protein 4 OS=Homo sapiens OX=9606 GN=HSPA4 PE=1 SV=4	21	13.1208	12.8579	12.2471	13.1994
O95757	HS74L_HUMAN	HSPA4L	HSPA4L	Heat shock 70 kDa protein 4L OS=Homo sapiens OX=9606 GN=HSPA4L PE=1 SV=3	13	10.8056	10.5609	10.4958	11.3678
Q92598	HS105_HUMAN	HSPH1	HSPH1	Heat shock protein 105 kDa OS=Homo sapiens OX=9606 GN=HSPH1 PE=1 SV=1	19	11.6898	11.4002	10.9034	11.8436
Q9NR28	DBLOH_HUMAN	DIABLO	DIABLO	Diablo homolog, mitochondrial OS=Homo sapiens OX=9606 GN=DIABLO PE=1 SV=1	7	7.53681	7.45794	7.23369	7.68134
P41229	KDM5C_HUMAN	KDM5C	KDM5C	Lysine-specific demethylase 5C OS=Homo sapiens OX=9606 GN=KDM5C PE=1 SV=2	9	8.72126	8.49797	8.20141	8.93588
Q9H9A5	CNO10_HUMAN	CNOT10	CNOT10	CCR4-NOT transcription complex subunit 10 OS=Homo sapiens OX=9606 GN=CNOT10 PE=1 SV=1	7	9.29487	8.98474	8.38424	9.35607
Q9NQW6	ANLN_HUMAN	ANLN	ANLN	Anillin OS=Homo sapiens OX=9606 GN=ANLN PE=1 SV=2	12	10.0101	9.65675	9.63615	10.4779
Q9NWS0	PIHD1_HUMAN	PIH1D1	PIH1D1	PIH1 domain-containing protein 1 OS=Homo sapiens OX=9606 GN=PIH1D1 PE=1 SV=1	2	9.36086	9.20929	8.79029	9.50313
P13797	PLST_HUMAN	PLS3	PLS3	Plastin-3 OS=Homo sapiens OX=9606 GN=PLS3 PE=1 SV=4	16	12.9295	12.7346	11.7688	12.6687
Q14651	PLSI_HUMAN	PLS1	PLS1	Plastin-1 OS=Homo sapiens OX=9606 GN=PLS1 PE=1 SV=2	7	8.56287	8.40872	7.8849	8.73331
Q9Y6G5	COMDA_HUMAN	COMMD10	COMMD10	COMM domain-containing protein 10 OS=Homo sapiens OX=9606 GN=COMMD10 PE=1 SV=1	6	8.39163	8.33383	7.9399	8.4232
Q9BZI7	REN3B_HUMAN	UPF3B	UPF3B	Regulator of nonsense transcripts 3B OS=Homo sapiens OX=9606 GN=UPF3B PE=1 SV=1	3	8.66841	8.36036	8.01507	8.92739
Q8IZJ1	UNC5B_HUMAN	UNC5B	UNC5B	Netrin receptor UNC5B OS=Homo sapiens OX=9606 GN=UNC5B PE=1 SV=2	6	6.09871	6.07053	5.78623	6.26607
O95185	UNC5C_HUMAN	UNC5C	UNC5C	Netrin receptor UNC5C OS=Homo sapiens OX=9606 GN=UNC5C PE=1 SV=2	5	7.91598	7.67631	7.80003	8.45928
Q13098	CSN1_HUMAN	GPS1	GPS1	COP9 signalosome complex subunit 1 OS=Homo sapiens OX=9606 GN=GPS1 PE=1 SV=4	8	8.97025	8.89414	8.29511	8.87729
Q5VT25	MRCKA_HUMAN	CDC42BPA	CDC42BPA	Serine/threonine-protein kinase MRCK alpha OS=Homo sapiens OX=9606 GN=CDC42BPA PE=1 SV=1	9	9.81867	9.49213	9.18192	9.99478
Q9Y5S2	MRCKB_HUMAN	CDC42BPB	CDC42BPB	Serine/threonine-protein kinase MRCK beta OS=Homo sapiens OX=9606 GN=CDC42BPB PE=1 SV=2	11	10.1093	10.0878	9.58636	10.3738
Q9NPF5	DMAP1_HUMAN	DMAP1	DMAP1	DNA methyltransferase 1-associated protein 1 OS=Homo sapiens OX=9606 GN=DMAP1 PE=1 SV=1	4	9.63124	9.22374	8.9409	9.66522
Q15436	SC23A_HUMAN	SEC23A	SEC23A	Protein transport protein Sec23A OS=Homo sapiens OX=9606 GN=SEC23A PE=1 SV=2	5	10.178	9.93023	9.53839	10.5447
Q15437	SC23B_HUMAN	SEC23B	SEC23B	Protein transport protein Sec23B OS=Homo sapiens OX=9606 GN=SEC23B PE=1 SV=2	5	6.55661	6.61767	6.25608	7.16262
Q8TDR0	MIPT3_HUMAN	TRAF3IP1	TRAF3IP1	TRAF3-interacting protein 1 OS=Homo sapiens OX=9606 GN=TRAF3IP1 PE=1 SV=1	1	4.77343	4.68212	4.1828	5.06868
Q6XZF7	DNMBP_HUMAN	DNMBP	DNMBP	Dynamin-binding protein OS=Homo sapiens OX=9606 GN=DNMBP PE=1 SV=1	12	7.64731	7.23874	7.06335	7.80369
Q96EE3	SEH1_HUMAN	SEH1L	SEH1L	Nucleoporin SEH1 OS=Homo sapiens OX=9606 GN=SEH1L PE=1 SV=3	2	5.88021	5.81953	5.27619	6.22008
Q15334	L2GL1_HUMAN	LLGL1	LLGL1	Lethal(2) giant larvae protein homolog 1 OS=Homo sapiens OX=9606 GN=LLGL1 PE=1 SV=3	5	8.90605	8.64645	8.03575	8.99416
Q9NP81	SYSM_HUMAN	SARS2	SARS2	Serine--tRNA ligase, mitochondrial OS=Homo sapiens OX=9606 GN=SARS2 PE=1 SV=1	10	11.211	11.0123	10.7562	11.5998
Q9Y6A5	TACC3_HUMAN	TACC3	TACC3	Transforming acidic coiled-coil-containing protein 3 OS=Homo sapiens OX=9606 GN=TACC3 PE=1 SV=1	10	9.89842	9.71265	9.78949	10.3062
P18858	DNLI1_HUMAN	LIG1	LIG1	DNA ligase 1 OS=Homo sapiens OX=9606 GN=LIG1 PE=1 SV=1	8	10.151	9.82438	9.07163	10.044
Q92917	GPKOW_HUMAN	GPKOW	GPKOW	G-patch domain and KOW motifs-containing protein OS=Homo sapiens OX=9606 GN=GPKOW PE=1 SV=2	9	9.8861	9.55226	9.19525	9.92559
Q8TBC4	UBA3_HUMAN	UBA3	UBA3	NEDD8-activating enzyme E1 catalytic subunit OS=Homo sapiens OX=9606 GN=UBA3 PE=1 SV=2	6	10.3111	9.96309	9.42555	10.2671
P17252	KPCA_HUMAN	PRKCA	PRKCA	Protein kinase C alpha type OS=Homo sapiens OX=9606 GN=PRKCA PE=1 SV=4	3	6.77265	6.39701	5.65723	6.31014
Q05655	KPCD_HUMAN	PRKCD	PRKCD	Protein kinase C delta type OS=Homo sapiens OX=9606 GN=PRKCD PE=1 SV=2	13	10.3297	9.995	9.89018	10.7522
Q02156	KPCE_HUMAN	PRKCE	PRKCE	Protein kinase C epsilon type OS=Homo sapiens OX=9606 GN=PRKCE PE=1 SV=1	2	5.5558	5.39676	5.1361	6.18635
Q04759	KPCT_HUMAN	PRKCQ	PRKCQ	Protein kinase C theta type OS=Homo sapiens OX=9606 GN=PRKCQ PE=1 SV=3	4	7.02168	6.82171	5.9488	6.77248
P18847	ATF3_HUMAN	ATF3	ATF3	Cyclic AMP-dependent transcription factor ATF-3 OS=Homo sapiens OX=9606 GN=ATF3 PE=1 SV=2	1	5.93833	6.05581	5.97916	6.61828
Q7Z3C6	ATG9A_HUMAN	ATG9A	ATG9A	Autophagy-related protein 9A OS=Homo sapiens OX=9606 GN=ATG9A PE=1 SV=3	14	9.62094	9.33127	9.13978	9.65988
Q7L5D6	GET4_HUMAN	GET4	GET4	Golgi to ER traffic protein 4 homolog OS=Homo sapiens OX=9606 GN=GET4 PE=1 SV=1	3	9.45163	9.23702	8.63942	9.50677
Q15067	ACOX1_HUMAN	ACOX1	ACOX1	Peroxisomal acyl-coenzyme A oxidase 1 OS=Homo sapiens OX=9606 GN=ACOX1 PE=1 SV=3	5	7.86411	7.92522	7.33322	7.73301
Q9BXP2	S12A9_HUMAN	SLC12A9	SLC12A9	Solute carrier family 12 member 9 OS=Homo sapiens OX=9606 GN=SLC12A9 PE=1 SV=1	4	5.88645	5.67842	5.05454	5.99273
Q9H3K2	GHITM_HUMAN	GHITM	GHITM	Growth hormone-inducible transmembrane protein OS=Homo sapiens OX=9606 GN=GHITM PE=1 SV=2	3	6.92178	7.37609	7.21777	7.32729
P22314	UBA1_HUMAN	UBA1	UBA1	Ubiquitin-like modifier-activating enzyme 1 OS=Homo sapiens OX=9606 GN=UBA1 PE=1 SV=3	21	13.388	13.0713	12.7301	13.6197
Q13769	THOC5_HUMAN	THOC5	THOC5	THO complex subunit 5 homolog OS=Homo sapiens OX=9606 GN=THOC5 PE=1 SV=2	8	8.32227	8.17454	7.51005	8.51114
Q5JVS0	HABP4_HUMAN	HABP4	HABP4	Intracellular hyaluronan-binding protein 4 OS=Homo sapiens OX=9606 GN=HABP4 PE=1 SV=1	2	4.70585	4.76565	4.36037	4.7125
Q8IZ07	AN13A_HUMAN	ANKRD13A	ANKRD13A	Ankyrin repeat domain-containing protein 13A OS=Homo sapiens OX=9606 GN=ANKRD13A PE=1 SV=3	6	8.57624	8.34454	7.85553	8.65987
Q9NRN7	ADPPT_HUMAN	AASDHPPT	AASDHPPT	L-aminoadipate-semialdehyde dehydrogenase-phosphopantetheinyl transferase OS=Homo sapiens OX=9606 GN=AASDHPPT PE=1 SV=2	6	9.08083	8.81825	8.70843	9.29577
Q00059	TFAM_HUMAN	TFAM	TFAM	Transcription factor A, mitochondrial OS=Homo sapiens OX=9606 GN=TFAM PE=1 SV=1	8	8.55444	8.87175	8.74781	9.08647
Q9HCS7	SYF1_HUMAN	XAB2	XAB2	Pre-mRNA-splicing factor SYF1 OS=Homo sapiens OX=9606 GN=XAB2 PE=1 SV=2	9	9.96095	9.7414	9.02342	9.83558
Q9BZG1	RAB34_HUMAN	RAB34	RAB34	Ras-related protein Rab-34 OS=Homo sapiens OX=9606 GN=RAB34 PE=1 SV=1	3	5.87146	5.35933	4.56282	5.15254
P30084	ECHM_HUMAN	ECHS1	ECHS1	Enoyl-CoA hydratase, mitochondrial OS=Homo sapiens OX=9606 GN=ECHS1 PE=1 SV=4	14	11.0464	11.023	11.0349	11.4693
P35241	RADI_HUMAN	RDX	RDX	Radixin OS=Homo sapiens OX=9606 GN=RDX PE=1 SV=1	7	11.2201	10.991	10.3338	11.06
P26038	MOES_HUMAN	MSN	MSN	Moesin OS=Homo sapiens OX=9606 GN=MSN PE=1 SV=3	11	10.3511	10.1295	9.86561	10.687
P15311	EZRI_HUMAN	EZR	EZR	Ezrin OS=Homo sapiens OX=9606 GN=EZR PE=1 SV=4	17	12.1599	11.9496	11.3446	12.1391
Q5TZA2	CROCC_HUMAN	CROCC	CROCC	Rootletin OS=Homo sapiens OX=9606 GN=CROCC PE=1 SV=1	7	8.4096	8.26759	7.9103	8.69401
Q14160	SCRIB_HUMAN	SCRIB	SCRIB	Protein scribble homolog OS=Homo sapiens OX=9606 GN=SCRIB PE=1 SV=4	13	9.60289	9.43688	9.09528	10.0694
Q96SN8	CK5P2_HUMAN	CDK5RAP2	CDK5RAP2	CDK5 regulatory subunit-associated protein 2 OS=Homo sapiens OX=9606 GN=CDK5RAP2 PE=1 SV=5	5	7.20509	6.52675	6.88496	7.74136
Q6R327	RICTR_HUMAN	RICTOR	RICTOR	Rapamycin-insensitive companion of mTOR OS=Homo sapiens OX=9606 GN=RICTOR PE=1 SV=1	8	8.06057	7.74786	7.78442	8.66964
Q5VZE5	NAA35_HUMAN	NAA35	NAA35	N-alpha-acetyltransferase 35, NatC auxiliary subunit OS=Homo sapiens OX=9606 GN=NAA35 PE=1 SV=1	3	6.96443	6.47144	6.33347	6.98764
Q9HCK8	CHD8_HUMAN	CHD8	CHD8	Chromodomain-helicase-DNA-binding protein 8 OS=Homo sapiens OX=9606 GN=CHD8 PE=1 SV=5	7	9.60113	9.15002	8.98487	9.86391
Q8TD26	CHD6_HUMAN	CHD6	CHD6	Chromodomain-helicase-DNA-binding protein 6 OS=Homo sapiens OX=9606 GN=CHD6 PE=1 SV=4	6	9.02167	8.80742	8.42969	9.20899
Q9P2D1	CHD7_HUMAN	CHD7	CHD7	Chromodomain-helicase-DNA-binding protein 7 OS=Homo sapiens OX=9606 GN=CHD7 PE=1 SV=3	5	8.21612	7.78818	7.52228	8.51741
Q15366	PCBP2_HUMAN	PCBP2	PCBP2	Poly(rC)-binding protein 2 OS=Homo sapiens OX=9606 GN=PCBP2 PE=1 SV=1	4	9.37784	9.18095	8.73407	9.52829
Q15365	PCBP1_HUMAN	PCBP1	PCBP1	Poly(rC)-binding protein 1 OS=Homo sapiens OX=9606 GN=PCBP1 PE=1 SV=2	12	9.55906	9.32822	8.85076	9.80168
P57721	PCBP3_HUMAN	PCBP3	PCBP3	Poly(rC)-binding protein 3 OS=Homo sapiens OX=9606 GN=PCBP3 PE=2 SV=2	15	10.5339	10.3369	9.84764	10.6864
P54577	SYYC_HUMAN	YARS	YARS1	Tyrosine--tRNA ligase, cytoplasmic OS=Homo sapiens OX=9606 GN=YARS PE=1 SV=4	20	12.5838	12.2553	11.8992	12.7936
O60271	JIP4_HUMAN	SPAG9	SPAG9	C-Jun-amino-terminal kinase-interacting protein 4 OS=Homo sapiens OX=9606 GN=SPAG9 PE=1 SV=4	27	10.7589	10.4612	10.0012	10.9189
Q9Y3D9	RT23_HUMAN	MRPS23	MRPS23	28S ribosomal protein S23, mitochondrial OS=Homo sapiens OX=9606 GN=MRPS23 PE=1 SV=2	11	8.3189	8.2577	8.38859	8.77928
Q8N9F7	GDPD1_HUMAN	GDPD1	GDPD1	Lysophospholipase D GDPD1 OS=Homo sapiens OX=9606 GN=GDPD1 PE=1 SV=2	3	5.42854	5.39213	5.02201	5.46294
O96000	NDUBA_HUMAN	NDUFB10	NDUFB10	NADH dehydrogenase [ubiquinone] 1 beta subcomplex subunit 10 OS=Homo sapiens OX=9606 GN=NDUFB10 PE=1 SV=3	2	4.75884	4.5366	4.67326	5.25678
O14908	GIPC1_HUMAN	GIPC1	GIPC1	PDZ domain-containing protein GIPC1 OS=Homo sapiens OX=9606 GN=GIPC1 PE=1 SV=2	4	8.40483	8.24388	7.7344	8.3544
Q9UDW1	QCR9_HUMAN	UQCR10	UQCR10	Cytochrome b-c1 complex subunit 9 OS=Homo sapiens OX=9606 GN=UQCR10 PE=1 SV=3	4	7.25777	7.12885	6.94563	7.31447
P53396	ACLY_HUMAN	ACLY	ACLY	ATP-citrate synthase OS=Homo sapiens OX=9606 GN=ACLY PE=1 SV=3	19	12.4549	12.1166	11.9987	12.8418
P13056	NR2C1_HUMAN	NR2C1	NR2C1	Nuclear receptor subfamily 2 group C member 1 OS=Homo sapiens OX=9606 GN=NR2C1 PE=1 SV=2	1	6.85973	6.65064	6.08795	7.05537
Q96S66	CLCC1_HUMAN	CLCC1	CLCC1	Chloride channel CLIC-like protein 1 OS=Homo sapiens OX=9606 GN=CLCC1 PE=1 SV=1	9	9.18803	8.91173	8.66139	9.38262
Q9NTK5	OLA1_HUMAN	OLA1	OLA1	Obg-like ATPase 1 OS=Homo sapiens OX=9606 GN=OLA1 PE=1 SV=2	9	12.0664	11.7743	11.2703	11.9842
O95163	ELP1_HUMAN	ELP1	ELP1	Elongator complex protein 1 OS=Homo sapiens OX=9606 GN=ELP1 PE=1 SV=3	15	10.6379	10.3276	9.89824	10.7227
Q8N6T3	ARFG1_HUMAN	ARFGAP1	ARFGAP1	ADP-ribosylation factor GTPase-activating protein 1 OS=Homo sapiens OX=9606 GN=ARFGAP1 PE=1 SV=2	19	9.47092	9.1628	8.86961	9.58723
P11766	ADHX_HUMAN	ADH5	ADH5	Alcohol dehydrogenase class-3 OS=Homo sapiens OX=9606 GN=ADH5 PE=1 SV=4	9	11.3952	11.1173	11.0039	11.8022
P49189	AL9A1_HUMAN	ALDH9A1	ALDH9A1	4-trimethylaminobutyraldehyde dehydrogenase OS=Homo sapiens OX=9606 GN=ALDH9A1 PE=1 SV=3	10	10.2691	10.1728	9.47586	10.2385
Q14697	GANAB_HUMAN	GANAB	GANAB	Neutral alpha-glucosidase AB OS=Homo sapiens OX=9606 GN=GANAB PE=1 SV=3	14	10.6554	10.4353	10.0734	11.0204
P54619	AAKG1_HUMAN	PRKAG1	PRKAG1	5'-AMP-activated protein kinase subunit gamma-1 OS=Homo sapiens OX=9606 GN=PRKAG1 PE=1 SV=1	9	9.27753	9.17084	8.55628	9.20971
O15091	MRPP3_HUMAN	KIAA0391	PRORP	Mitochondrial ribonuclease P catalytic subunit OS=Homo sapiens OX=9606 GN=KIAA0391 PE=1 SV=2	8	8.52865	8.24223	8.12418	8.80675
Q75T13	PGAP1_HUMAN	PGAP1	PGAP1	GPI inositol-deacylase OS=Homo sapiens OX=9606 GN=PGAP1 PE=1 SV=1	2	4.81206	5.21843	4.66161	5.04447
P55786	PSA_HUMAN	NPEPPS	NPEPPS	Puromycin-sensitive aminopeptidase OS=Homo sapiens OX=9606 GN=NPEPPS PE=1 SV=2	14	12.1643	11.9381	11.1817	12.0394
P32004	L1CAM_HUMAN	L1CAM	L1CAM	Neural cell adhesion molecule L1 OS=Homo sapiens OX=9606 GN=L1CAM PE=1 SV=2	11	8.88128	8.73126	9.18145	10.0152
Q14435	GALT3_HUMAN	GALNT3	GALNT3	Polypeptide N-acetylgalactosaminyltransferase 3 OS=Homo sapiens OX=9606 GN=GALNT3 PE=1 SV=2	5	8.01407	7.93529	7.56484	8.07325
Q96FW1	OTUB1_HUMAN	OTUB1	OTUB1	Ubiquitin thioesterase OTUB1 OS=Homo sapiens OX=9606 GN=OTUB1 PE=1 SV=2	8	11.0069	10.9084	10.2301	11.0618
Q96QD8	S38A2_HUMAN	SLC38A2	SLC38A2	Sodium-coupled neutral amino acid transporter 2 OS=Homo sapiens OX=9606 GN=SLC38A2 PE=1 SV=2	7	7.13279	6.78632	6.38812	7.05733
P18583	SON_HUMAN	SON	SON	Protein SON OS=Homo sapiens OX=9606 GN=SON PE=1 SV=4	14	10.9708	10.8085	10.4172	11.298
P84103	SRSF3_HUMAN	SRSF3	SRSF3	Serine/arginine-rich splicing factor 3 OS=Homo sapiens OX=9606 GN=SRSF3 PE=1 SV=1	6	12.0989	12.1613	11.7255	12.3923
Q16629	SRSF7_HUMAN	SRSF7	SRSF7	Serine/arginine-rich splicing factor 7 OS=Homo sapiens OX=9606 GN=SRSF7 PE=1 SV=1	5	10.7817	10.8224	10.6574	11.1448
O75191	XYLB_HUMAN	XYLB	XYLB	Xylulose kinase OS=Homo sapiens OX=9606 GN=XYLB PE=1 SV=3	3	7.28426	6.96107	5.55688	6.7435
P17987	TCPA_HUMAN	TCP1	TCP1	T-complex protein 1 subunit alpha OS=Homo sapiens OX=9606 GN=TCP1 PE=1 SV=1	19	11.6466	11.4101	10.8148	11.6209
Q14008	CKAP5_HUMAN	CKAP5	CKAP5	Cytoskeleton-associated protein 5 OS=Homo sapiens OX=9606 GN=CKAP5 PE=1 SV=3	18	11.2544	10.9683	10.6498	11.4179
O43752	STX6_HUMAN	STX6	STX6	Syntaxin-6 OS=Homo sapiens OX=9606 GN=STX6 PE=1 SV=1	9	7.0732	6.94808	6.61737	7.18794
O60499	STX10_HUMAN	STX10	STX10	Syntaxin-10 OS=Homo sapiens OX=9606 GN=STX10 PE=1 SV=1	9	7.15995	6.87977	6.53822	7.0358
P05388	RLA0_HUMAN	RPLP0	RPLP0	60S acidic ribosomal protein P0 OS=Homo sapiens OX=9606 GN=RPLP0 PE=1 SV=1	11	11.1916	10.9755	10.5992	11.3062
Q9H7Z7	PGES2_HUMAN	PTGES2	PTGES2	Prostaglandin E synthase 2 OS=Homo sapiens OX=9606 GN=PTGES2 PE=1 SV=1	8	9.07884	9.02667	9.01467	9.65777
Q96PV6	LENG8_HUMAN	LENG8	LENG8	Leukocyte receptor cluster member 8 OS=Homo sapiens OX=9606 GN=LENG8 PE=1 SV=3	3	9.14012	8.94847	7.87525	8.77377
P49207	RL34_HUMAN	RPL34	RPL34	60S ribosomal protein L34 OS=Homo sapiens OX=9606 GN=RPL34 PE=1 SV=3	8	11.9907	11.8795	11.4489	12.2434
Q9H6V9	LDAH_HUMAN	LDAH	LDAH	Lipid droplet-associated hydrolase OS=Homo sapiens OX=9606 GN=LDAH PE=1 SV=1	2	7.489	7.34723	6.48234	7.14315
Q5JSL3	DOC11_HUMAN	DOCK11	DOCK11	Dedicator of cytokinesis protein 11 OS=Homo sapiens OX=9606 GN=DOCK11 PE=1 SV=2	9	9.29283	8.99711	8.45402	9.28254
Q13627	DYR1A_HUMAN	DYRK1A	DYRK1A	Dual specificity tyrosine-phosphorylation-regulated kinase 1A OS=Homo sapiens OX=9606 GN=DYRK1A PE=1 SV=2	2	5.49993	5.29599	4.93333	5.97099
P39023	RL3_HUMAN	RPL3	RPL3	60S ribosomal protein L3 OS=Homo sapiens OX=9606 GN=RPL3 PE=1 SV=2	14	12.5014	12.2908	11.8079	12.6796
O95983	MBD3_HUMAN	MBD3	MBD3	Methyl-CpG-binding domain protein 3 OS=Homo sapiens OX=9606 GN=MBD3 PE=1 SV=1	2	5.41454	5.02205	5.22231	5.6664
P51809	VAMP7_HUMAN	VAMP7	VAMP7	Vesicle-associated membrane protein 7 OS=Homo sapiens OX=9606 GN=VAMP7 PE=1 SV=3	7	7.82983	7.6965	7.17358	7.82822
P46060	RAGP1_HUMAN	RANGAP1	RANGAP1	Ran GTPase-activating protein 1 OS=Homo sapiens OX=9606 GN=RANGAP1 PE=1 SV=1	11	9.89038	9.84976	9.63429	10.2699
O43772	MCAT_HUMAN	SLC25A20	SLC25A20	Mitochondrial carnitine/acylcarnitine carrier protein OS=Homo sapiens OX=9606 GN=SLC25A20 PE=1 SV=1	8	8.6105	8.41624	8.12105	8.77386
Q9Y619	ORNT1_HUMAN	SLC25A15	SLC25A15	Mitochondrial ornithine transporter 1 OS=Homo sapiens OX=9606 GN=SLC25A15 PE=1 SV=1	5	7.42009	7.3384	6.61276	7.3843
Q02252	MMSA_HUMAN	ALDH6A1	ALDH6A1	Methylmalonate-semialdehyde dehydrogenase [acylating], mitochondrial OS=Homo sapiens OX=9606 GN=ALDH6A1 PE=1 SV=2	10	9.83936	9.58424	8.30885	9.15265
Q8NDH3	PEPL1_HUMAN	NPEPL1	NPEPL1	Probable aminopeptidase NPEPL1 OS=Homo sapiens OX=9606 GN=NPEPL1 PE=1 SV=3	2	8.90229	8.58866	6.49453	7.43421
Q6IEE7	T132E_HUMAN	TMEM132E	TMEM132E	Transmembrane protein 132E OS=Homo sapiens OX=9606 GN=TMEM132E PE=1 SV=2	1	4.08119	4.12749	4.27347	4.94594
P19634	SL9A1_HUMAN	SLC9A1	SLC9A1	Sodium/hydrogen exchanger 1 OS=Homo sapiens OX=9606 GN=SLC9A1 PE=1 SV=2	8	7.41098	7.32029	7.09281	7.93837
Q15021	CND1_HUMAN	NCAPD2	NCAPD2	Condensin complex subunit 1 OS=Homo sapiens OX=9606 GN=NCAPD2 PE=1 SV=3	17	12.299	12.0172	11.5726	12.3816
Q6P3X3	TTC27_HUMAN	TTC27	TTC27	Tetratricopeptide repeat protein 27 OS=Homo sapiens OX=9606 GN=TTC27 PE=1 SV=1	3	6.20944	5.93901	5.46509	6.46814
P10588	NR2F6_HUMAN	NR2F6	NR2F6	Nuclear receptor subfamily 2 group F member 6 OS=Homo sapiens OX=9606 GN=NR2F6 PE=1 SV=2	2	6.19851	5.89937	5.22616	6.23884
Q12770	SCAP_HUMAN	SCAP	SCAP	Sterol regulatory element-binding protein cleavage-activating protein OS=Homo sapiens OX=9606 GN=SCAP PE=1 SV=4	6	7.97255	7.79614	7.50679	8.08728
Q6NUS6	TECT3_HUMAN	TCTN3	TCTN3	Tectonic-3 OS=Homo sapiens OX=9606 GN=TCTN3 PE=1 SV=2	4	6.24904	6.16651	5.65068	6.45083
Q14690	RRP5_HUMAN	PDCD11	PDCD11	Protein RRP5 homolog OS=Homo sapiens OX=9606 GN=PDCD11 PE=1 SV=3	14	12.4995	12.3893	12.0685	12.9576
P30048	PRDX3_HUMAN	PRDX3	PRDX3	Thioredoxin-dependent peroxide reductase, mitochondrial OS=Homo sapiens OX=9606 GN=PRDX3 PE=1 SV=3	6	8.42055	8.43899	8.34813	9.07374
Q8WVM0	TFB1M_HUMAN	TFB1M	TFB1M	Dimethyladenosine transferase 1, mitochondrial OS=Homo sapiens OX=9606 GN=TFB1M PE=1 SV=1	7	9.26031	9.11679	8.90314	9.65707
Q96JA1	LRIG1_HUMAN	LRIG1	LRIG1	Leucine-rich repeats and immunoglobulin-like domains protein 1 OS=Homo sapiens OX=9606 GN=LRIG1 PE=1 SV=2	3	6.70468	6.36838	6.34783	7.03977
P10768	ESTD_HUMAN	ESD	ESD	S-formylglutathione hydrolase OS=Homo sapiens OX=9606 GN=ESD PE=1 SV=2	4	10.7509	10.4726	10.1217	10.9029
Q9NYI0	PSD3_HUMAN	PSD3	PSD3	PH and SEC7 domain-containing protein 3 OS=Homo sapiens OX=9606 GN=PSD3 PE=1 SV=2	2	6.72118	6.47212	6.40293	7.13454
Q8N6M3	FITM2_HUMAN	FITM2	FITM2	Fat storage-inducing transmembrane protein 2 OS=Homo sapiens OX=9606 GN=FITM2 PE=1 SV=1	2	6.24651	6.43339	5.41743	5.96046
P61619	S61A1_HUMAN	SEC61A1	SEC61A1	Protein transport protein Sec61 subunit alpha isoform 1 OS=Homo sapiens OX=9606 GN=SEC61A1 PE=1 SV=2	9	10.141	10.0186	9.78408	10.5111
Q9H5H4	ZN768_HUMAN	ZNF768	ZNF768	Zinc finger protein 768 OS=Homo sapiens OX=9606 GN=ZNF768 PE=1 SV=2	3	8.52622	8.24169	8.03903	8.52784
Q14241	ELOA1_HUMAN	ELOA	ELOA	Elongin-A OS=Homo sapiens OX=9606 GN=ELOA PE=1 SV=2	7	8.93143	8.7178	8.68697	9.68983
Q13907	IDI1_HUMAN	IDI1	IDI1	Isopentenyl-diphosphate Delta-isomerase 1 OS=Homo sapiens OX=9606 GN=IDI1 PE=1 SV=2	3	9.40252	9.00916	9.39859	9.75521
Q96RL7	VP13A_HUMAN	VPS13A	VPS13A	Vacuolar protein sorting-associated protein 13A OS=Homo sapiens OX=9606 GN=VPS13A PE=1 SV=2	21	10.0216	9.89334	9.48417	10.172
Q709C8	VP13C_HUMAN	VPS13C	VPS13C	Vacuolar protein sorting-associated protein 13C OS=Homo sapiens OX=9606 GN=VPS13C PE=1 SV=1	16	9.65682	9.50665	8.85695	9.59658
Q9H9C1	SPE39_HUMAN	VIPAS39	VIPAS39	Spermatogenesis-defective protein 39 homolog OS=Homo sapiens OX=9606 GN=VIPAS39 PE=1 SV=1	2	7.82258	7.648	7.21955	8.02247
P31939	PUR9_HUMAN	ATIC	ATIC	Bifunctional purine biosynthesis protein PURH OS=Homo sapiens OX=9606 GN=ATIC PE=1 SV=3	12	11.5927	11.4652	11.0103	11.7626
Q8IYS2	K2013_HUMAN	KIAA2013	KIAA2013	Uncharacterized protein KIAA2013 OS=Homo sapiens OX=9606 GN=KIAA2013 PE=1 SV=1	7	9.0577	8.81694	8.61326	9.51578
O15118	NPC1_HUMAN	NPC1	NPC1	NPC intracellular cholesterol transporter 1 OS=Homo sapiens OX=9606 GN=NPC1 PE=1 SV=2	9	7.79795	7.78615	7.25149	7.95946
O00442	RTCA_HUMAN	RTCA	RTCA	RNA 3'-terminal phosphate cyclase OS=Homo sapiens OX=9606 GN=RTCA PE=1 SV=1	8	10.7463	10.4416	9.97034	10.8403
Q07021	C1QBP_HUMAN	C1QBP	C1QBP	Complement component 1 Q subcomponent-binding protein, mitochondrial OS=Homo sapiens OX=9606 GN=C1QBP PE=1 SV=1	12	9.57968	9.45562	9.4753	10.1328
Q01968	OCRL_HUMAN	OCRL	OCRL	Inositol polyphosphate 5-phosphatase OCRL-1 OS=Homo sapiens OX=9606 GN=OCRL PE=1 SV=3	4	6.74268	6.35428	5.62493	6.32677
O94763	RMP_HUMAN	URI1	URI1	Unconventional prefoldin RPB5 interactor 1 OS=Homo sapiens OX=9606 GN=URI1 PE=1 SV=3	4	9.52123	9.34192	9.08811	9.85555
P48147	PPCE_HUMAN	PREP	PREP	Prolyl endopeptidase OS=Homo sapiens OX=9606 GN=PREP PE=1 SV=2	9	11.3583	10.9967	10.786	11.6646
Q9NRW7	VPS45_HUMAN	VPS45	VPS45	Vacuolar protein sorting-associated protein 45 OS=Homo sapiens OX=9606 GN=VPS45 PE=1 SV=1	18	9.53188	9.25256	8.89746	9.68218
Q8ND04	SMG8_HUMAN	SMG8	SMG8	Protein SMG8 OS=Homo sapiens OX=9606 GN=SMG8 PE=1 SV=1	4	8.84615	8.54853	8.02366	8.9302
Q13464	ROCK1_HUMAN	ROCK1	ROCK1	Rho-associated protein kinase 1 OS=Homo sapiens OX=9606 GN=ROCK1 PE=1 SV=1	11	10.0278	9.72752	9.1937	9.92116
O75116	ROCK2_HUMAN	ROCK2	ROCK2	Rho-associated protein kinase 2 OS=Homo sapiens OX=9606 GN=ROCK2 PE=1 SV=4	14	10.143	9.80036	9.14236	9.99873
Q13009	TIAM1_HUMAN	TIAM1	TIAM1	T-lymphoma invasion and metastasis-inducing protein 1 OS=Homo sapiens OX=9606 GN=TIAM1 PE=1 SV=2	3	6.59529	6.70291	6.46872	7.29256
P68363	TBA1B_HUMAN	TUBA1B	TUBA1B	Tubulin alpha-1B chain OS=Homo sapiens OX=9606 GN=TUBA1B PE=1 SV=1	19	12.4609	12.0503	11.5504	12.2703
Q9BQE3	TBA1C_HUMAN	TUBA1C	TUBA1C	Tubulin alpha-1C chain OS=Homo sapiens OX=9606 GN=TUBA1C PE=1 SV=1	2	6.9493	6.52759	6.31339	6.97497
Q9Y5X2	SNX8_HUMAN	SNX8	SNX8	Sorting nexin-8 OS=Homo sapiens OX=9606 GN=SNX8 PE=1 SV=1	5	7.27641	6.92849	6.63199	7.16751
Q9HAU5	RENT2_HUMAN	UPF2	UPF2	Regulator of nonsense transcripts 2 OS=Homo sapiens OX=9606 GN=UPF2 PE=1 SV=1	5	8.58318	8.37256	7.99267	8.90421
Q8WUY1	THEM6_HUMAN	THEM6	THEM6	Protein THEM6 OS=Homo sapiens OX=9606 GN=THEM6 PE=1 SV=2	2	8.43387	8.37159	7.20534	7.97664
P04181	OAT_HUMAN	OAT	OAT	Ornithine aminotransferase, mitochondrial OS=Homo sapiens OX=9606 GN=OAT PE=1 SV=1	13	10.2714	10.1153	9.91293	10.5998
Q5T440	CAF17_HUMAN	IBA57	IBA57	Putative transferase CAF17, mitochondrial OS=Homo sapiens OX=9606 GN=IBA57 PE=1 SV=1	4	7.77273	7.80934	7.6587	8.15442
O75027	ABCB7_HUMAN	ABCB7	ABCB7	ATP-binding cassette sub-family B member 7, mitochondrial OS=Homo sapiens OX=9606 GN=ABCB7 PE=1 SV=2	8	9.56674	9.48591	8.88758	9.7878
Q8WW12	PCNP_HUMAN	PCNP	PCNP	PEST proteolytic signal-containing nuclear protein OS=Homo sapiens OX=9606 GN=PCNP PE=1 SV=2	4	11.0944	10.9265	11.0635	11.2944
Q96C57	CSTOS_HUMAN	CUSTOS	CUSTOS	Protein CUSTOS OS=Homo sapiens OX=9606 GN=CUSTOS PE=1 SV=2	5	8.70837	8.7045	8.83761	9.38159
Q86VM9	ZCH18_HUMAN	ZC3H18	ZC3H18	Zinc finger CCCH domain-containing protein 18 OS=Homo sapiens OX=9606 GN=ZC3H18 PE=1 SV=2	7	11.2284	11.1504	10.5186	11.3846
Q9BUP3	HTAI2_HUMAN	HTATIP2	HTATIP2	Oxidoreductase HTATIP2 OS=Homo sapiens OX=9606 GN=HTATIP2 PE=1 SV=2	6	8.94459	8.77434	8.22112	8.98276
P61011	SRP54_HUMAN	SRP54	SRP54	Signal recognition particle 54 kDa protein OS=Homo sapiens OX=9606 GN=SRP54 PE=1 SV=1	14	8.83897	8.65114	8.34979	9.07961
Q13641	TPBG_HUMAN	TPBG	TPBG	Trophoblast glycoprotein OS=Homo sapiens OX=9606 GN=TPBG PE=1 SV=1	6	8.52006	8.24759	7.83564	8.63894
Q96AY3	FKB10_HUMAN	FKBP10	FKBP10	Peptidyl-prolyl cis-trans isomerase FKBP10 OS=Homo sapiens OX=9606 GN=FKBP10 PE=1 SV=1	11	10.8259	10.5641	10.6359	11.3193
P40926	MDHM_HUMAN	MDH2	MDH2	Malate dehydrogenase, mitochondrial OS=Homo sapiens OX=9606 GN=MDH2 PE=1 SV=3	22	10.9321	10.7869	10.8695	11.6057
Q6ZRI6	CO039_HUMAN	C15orf39	C15orf39	Uncharacterized protein C15orf39 OS=Homo sapiens OX=9606 GN=C15orf39 PE=1 SV=3	5	7.43449	7.20838	6.90723	7.52453
Q9BQG0	MBB1A_HUMAN	MYBBP1A	MYBBP1A	Myb-binding protein 1A OS=Homo sapiens OX=9606 GN=MYBBP1A PE=1 SV=2	22	12.6592	12.4661	12.3935	13.4153
Q9H0W5	CCDC8_HUMAN	CCDC8	CCDC8	Coiled-coil domain-containing protein 8 OS=Homo sapiens OX=9606 GN=CCDC8 PE=1 SV=2	5	7.14371	6.85147	6.38338	7.07523
Q9Y2J2	E41L3_HUMAN	EPB41L3	EPB41L3	Band 4.1-like protein 3 OS=Homo sapiens OX=9606 GN=EPB41L3 PE=1 SV=2	16	11.2871	10.9848	10.6398	11.49
O43491	E41L2_HUMAN	EPB41L2	EPB41L2	Band 4.1-like protein 2 OS=Homo sapiens OX=9606 GN=EPB41L2 PE=1 SV=1	22	12.5963	12.3885	11.9996	12.9348
Q9P270	SLAI2_HUMAN	SLAIN2	SLAIN2	SLAIN motif-containing protein 2 OS=Homo sapiens OX=9606 GN=SLAIN2 PE=1 SV=2	6	6.28372	5.95331	5.81203	6.53384
P16278	BGAL_HUMAN	GLB1	GLB1	Beta-galactosidase OS=Homo sapiens OX=9606 GN=GLB1 PE=1 SV=2	11	9.54078	9.46026	8.91063	9.56033
P08183	MDR1_HUMAN	ABCB1	ABCB1	Multidrug resistance protein 1 OS=Homo sapiens OX=9606 GN=ABCB1 PE=1 SV=3	22	10.0524	9.69183	9.51062	10.363
Q9NP58	ABCB6_HUMAN	ABCB6	ABCB6	ATP-binding cassette sub-family B member 6, mitochondrial OS=Homo sapiens OX=9606 GN=ABCB6 PE=1 SV=1	10	8.36656	8.32749	7.85844	8.50274
Q8IWV7	UBR1_HUMAN	UBR1	UBR1	E3 ubiquitin-protein ligase UBR1 OS=Homo sapiens OX=9606 GN=UBR1 PE=1 SV=1	8	8.90813	8.70989	8.00563	8.86492
Q13555	KCC2G_HUMAN	CAMK2G	CAMK2G	Calcium/calmodulin-dependent protein kinase type II subunit gamma OS=Homo sapiens OX=9606 GN=CAMK2G PE=1 SV=4	6	8.65626	8.43811	8.10239	9.00071
Q13557	KCC2D_HUMAN	CAMK2D	CAMK2D	Calcium/calmodulin-dependent protein kinase type II subunit delta OS=Homo sapiens OX=9606 GN=CAMK2D PE=1 SV=3	2	6.88503	6.5234	6.33278	7.22738
O60610	DIAP1_HUMAN	DIAPH1	DIAPH1	Protein diaphanous homolog 1 OS=Homo sapiens OX=9606 GN=DIAPH1 PE=1 SV=2	18	12.4083	12.0511	11.6342	12.5336
Q5VT06	CE350_HUMAN	CEP350	CEP350	Centrosome-associated protein 350 OS=Homo sapiens OX=9606 GN=CEP350 PE=1 SV=1	4	9.30941	8.96616	8.61765	9.51284
O43396	TXNL1_HUMAN	TXNL1	TXNL1	Thioredoxin-like protein 1 OS=Homo sapiens OX=9606 GN=TXNL1 PE=1 SV=3	9	10.2795	9.96059	9.56131	10.3564
P53794	SC5A3_HUMAN	SLC5A3	SLC5A3	Sodium/myo-inositol cotransporter OS=Homo sapiens OX=9606 GN=SLC5A3 PE=1 SV=2	6	8.07904	7.91633	7.66458	8.37453
Q16836	HCDH_HUMAN	HADH	HADH	Hydroxyacyl-coenzyme A dehydrogenase, mitochondrial OS=Homo sapiens OX=9606 GN=HADH PE=1 SV=3	7	8.46095	8.35084	8.61917	9.179
Q96ME7	ZN512_HUMAN	ZNF512	ZNF512	Zinc finger protein 512 OS=Homo sapiens OX=9606 GN=ZNF512 PE=1 SV=2	2	5.88964	5.74427	4.90049	6.78573
Q9Y3E1	HDGR3_HUMAN	HDGFL3	HDGFL3	Hepatoma-derived growth factor-related protein 3 OS=Homo sapiens OX=9606 GN=HDGFL3 PE=1 SV=1	4	9.3252	9.22413	8.75127	9.3926
P42704	LPPRC_HUMAN	LRPPRC	LRPPRC	Leucine-rich PPR motif-containing protein, mitochondrial OS=Homo sapiens OX=9606 GN=LRPPRC PE=1 SV=3	24	10.5385	10.4361	10.2831	10.9042
Q9NP80	PLPL8_HUMAN	PNPLA8	PNPLA8	Calcium-independent phospholipase A2-gamma OS=Homo sapiens OX=9606 GN=PNPLA8 PE=1 SV=1	3	6.82712	6.63001	6.26778	7.13418
Q14699	RFTN1_HUMAN	RFTN1	RFTN1	Raftlin OS=Homo sapiens OX=9606 GN=RFTN1 PE=1 SV=4	8	8.7198	8.43198	8.33531	9.21444
Q00403	TF2B_HUMAN	GTF2B	GTF2B	Transcription initiation factor IIB OS=Homo sapiens OX=9606 GN=GTF2B PE=1 SV=1	7	8.50209	8.17774	7.73129	8.53198
Q7Z2K6	ERMP1_HUMAN	ERMP1	ERMP1	Endoplasmic reticulum metallopeptidase 1 OS=Homo sapiens OX=9606 GN=ERMP1 PE=1 SV=2	5	8.34767	8.25348	7.67828	8.4617
Q9Y320	TMX2_HUMAN	TMX2	TMX2	Thioredoxin-related transmembrane protein 2 OS=Homo sapiens OX=9606 GN=TMX2 PE=1 SV=1	6	7.27923	7.05638	6.82716	7.51713
O15321	TM9S1_HUMAN	TM9SF1	TM9SF1	Transmembrane 9 superfamily member 1 OS=Homo sapiens OX=9606 GN=TM9SF1 PE=2 SV=2	7	7.02529	6.7926	6.18917	7.05579
Q12772	SRBP2_HUMAN	SREBF2	SREBF2	Sterol regulatory element-binding protein 2 OS=Homo sapiens OX=9606 GN=SREBF2 PE=1 SV=2	4	9.33776	9.09109	8.93049	9.5824
Q13485	SMAD4_HUMAN	SMAD4	SMAD4	Mothers against decapentaplegic homolog 4 OS=Homo sapiens OX=9606 GN=SMAD4 PE=1 SV=1	2	5.41023	5.20143	4.71641	5.59939
Q9Y256	FACE2_HUMAN	RCE1	RCE1	CAAX prenyl protease 2 OS=Homo sapiens OX=9606 GN=RCE1 PE=1 SV=1	3	8.4188	8.21746	7.76319	8.39678
Q86X55	CARM1_HUMAN	CARM1	CARM1	Histone-arginine methyltransferase CARM1 OS=Homo sapiens OX=9606 GN=CARM1 PE=1 SV=3	7	11.041	10.8223	10.5415	11.2452
P09884	DPOLA_HUMAN	POLA1	POLA1	DNA polymerase alpha catalytic subunit OS=Homo sapiens OX=9606 GN=POLA1 PE=1 SV=2	11	9.56775	9.23691	8.93829	9.96937
Q9BYD2	RM09_HUMAN	MRPL9	MRPL9	39S ribosomal protein L9, mitochondrial OS=Homo sapiens OX=9606 GN=MRPL9 PE=1 SV=2	10	9.66429	9.524	9.44117	10.0964
Q86X53	ERIC1_HUMAN	ERICH1	ERICH1	Glutamate-rich protein 1 OS=Homo sapiens OX=9606 GN=ERICH1 PE=1 SV=1	4	7.59036	7.36275	7.69487	8.58142
O43766	LIAS_HUMAN	LIAS	LIAS	Lipoyl synthase, mitochondrial OS=Homo sapiens OX=9606 GN=LIAS PE=1 SV=3	5	6.82163	6.6226	6.51465	7.39983
Q96RP9	EFGM_HUMAN	GFM1	GFM1	Elongation factor G, mitochondrial OS=Homo sapiens OX=9606 GN=GFM1 PE=1 SV=2	16	11.6627	11.4743	10.9993	11.8466
O00541	PESC_HUMAN	PES1	PES1	Pescadillo homolog OS=Homo sapiens OX=9606 GN=PES1 PE=1 SV=1	11	10.3333	10.0871	9.67058	10.4908
Q9Y4X0	AMMR1_HUMAN	AMMECR1	AMMECR1	AMME syndrome candidate gene 1 protein OS=Homo sapiens OX=9606 GN=AMMECR1 PE=1 SV=1	1	4.2188	4.28116	4.09655	4.72848
P62269	RS18_HUMAN	RPS18	RPS18	40S ribosomal protein S18 OS=Homo sapiens OX=9606 GN=RPS18 PE=1 SV=3	6	10.6341	10.537	10.1743	10.8999
P13591	NCAM1_HUMAN	NCAM1	NCAM1	Neural cell adhesion molecule 1 OS=Homo sapiens OX=9606 GN=NCAM1 PE=1 SV=3	5	9.05586	8.94994	8.38607	9.38589
Q86TU7	SETD3_HUMAN	SETD3	SETD3	Actin-histidine N-methyltransferase OS=Homo sapiens OX=9606 GN=SETD3 PE=1 SV=1	6	8.84478	8.69389	7.82793	8.64891
Q5VYK3	ECM29_HUMAN	ECPAS	ECPAS	Proteasome adapter and scaffold protein ECM29 OS=Homo sapiens OX=9606 GN=ECPAS PE=1 SV=2	11	11.9208	11.6264	11.7439	12.5882
Q93009	UBP7_HUMAN	USP7	USP7	Ubiquitin carboxyl-terminal hydrolase 7 OS=Homo sapiens OX=9606 GN=USP7 PE=1 SV=2	11	10.3082	9.97179	9.79846	10.5712
O95067	CCNB2_HUMAN	CCNB2	CCNB2	G2/mitotic-specific cyclin-B2 OS=Homo sapiens OX=9606 GN=CCNB2 PE=1 SV=1	1	7.04383	7.10545	6.53508	7.453
P68133	ACTS_HUMAN	ACTA1	ACTA1	Actin, alpha skeletal muscle OS=Homo sapiens OX=9606 GN=ACTA1 PE=1 SV=1	29	12.3684	12.2685	11.6835	12.706
P60709	ACTB_HUMAN	ACTB	ACTB	Actin, cytoplasmic 1 OS=Homo sapiens OX=9606 GN=ACTB PE=1 SV=1	20	11.1067	10.9425	10.5469	11.3075
P61163	ACTZ_HUMAN	ACTR1A	ACTR1A	Alpha-centractin OS=Homo sapiens OX=9606 GN=ACTR1A PE=1 SV=1	4	10.8639	10.5707	10.2928	11.0243
Q9NVH1	DJC11_HUMAN	DNAJC11	DNAJC11	DnaJ homolog subfamily C member 11 OS=Homo sapiens OX=9606 GN=DNAJC11 PE=1 SV=2	7	9.09834	8.97209	8.69593	9.36276
Q14676	MDC1_HUMAN	MDC1	MDC1	Mediator of DNA damage checkpoint protein 1 OS=Homo sapiens OX=9606 GN=MDC1 PE=1 SV=3	16	10.5466	10.2548	10.0297	10.9272
O75165	DJC13_HUMAN	DNAJC13	DNAJC13	DnaJ homolog subfamily C member 13 OS=Homo sapiens OX=9606 GN=DNAJC13 PE=1 SV=5	20	9.22268	8.92703	8.61429	9.36675
P98170	XIAP_HUMAN	XIAP	XIAP	E3 ubiquitin-protein ligase XIAP OS=Homo sapiens OX=9606 GN=XIAP PE=1 SV=2	6	7.21454	7.07366	6.56741	7.28601
P11717	MPRI_HUMAN	IGF2R	IGF2R	Cation-independent mannose-6-phosphate receptor OS=Homo sapiens OX=9606 GN=IGF2R PE=1 SV=3	25	10.0866	9.82217	9.39931	10.1578
Q9H0A0	NAT10_HUMAN	NAT10	NAT10	RNA cytidine acetyltransferase OS=Homo sapiens OX=9606 GN=NAT10 PE=1 SV=2	18	12.2559	12.1063	11.7854	12.8366
P49247	RPIA_HUMAN	RPIA	RPIA	Ribose-5-phosphate isomerase OS=Homo sapiens OX=9606 GN=RPIA PE=1 SV=3	5	7.1276	7.02617	6.79484	7.63041
Q96EB6	SIR1_HUMAN	SIRT1	SIRT1	NAD-dependent protein deacetylase sirtuin-1 OS=Homo sapiens OX=9606 GN=SIRT1 PE=1 SV=2	9	9.97709	9.74746	9.40441	10.2999
P55809	SCOT1_HUMAN	OXCT1	OXCT1	Succinyl-CoA:3-ketoacid coenzyme A transferase 1, mitochondrial OS=Homo sapiens OX=9606 GN=OXCT1 PE=1 SV=1	5	9.53765	9.36533	3.65316	5.0438
O75122	CLAP2_HUMAN	CLASP2	CLASP2	CLIP-associating protein 2 OS=Homo sapiens OX=9606 GN=CLASP2 PE=1 SV=3	10	9.62822	9.32345	8.85476	9.75293
Q7Z460	CLAP1_HUMAN	CLASP1	CLASP1	CLIP-associating protein 1 OS=Homo sapiens OX=9606 GN=CLASP1 PE=1 SV=1	16	10.3743	10.149	9.66794	10.4602
Q32MZ4	LRRF1_HUMAN	LRRFIP1	LRRFIP1	Leucine-rich repeat flightless-interacting protein 1 OS=Homo sapiens OX=9606 GN=LRRFIP1 PE=1 SV=2	18	10.8171	10.7332	10.4947	10.9952
Q9Y608	LRRF2_HUMAN	LRRFIP2	LRRFIP2	Leucine-rich repeat flightless-interacting protein 2 OS=Homo sapiens OX=9606 GN=LRRFIP2 PE=1 SV=1	3	9.89971	9.87537	9.46673	9.91376
Q13541	4EBP1_HUMAN	EIF4EBP1	EIF4EBP1	Eukaryotic translation initiation factor 4E-binding protein 1 OS=Homo sapiens OX=9606 GN=EIF4EBP1 PE=1 SV=3	6	8.14505	7.95273	8.58406	8.73516
P07197	NFM_HUMAN	NEFM	NEFM	Neurofilament medium polypeptide OS=Homo sapiens OX=9606 GN=NEFM PE=1 SV=3	27	12.0202	11.8988	13.1856	14.0047
P07196	NFL_HUMAN	NEFL	NEFL	Neurofilament light polypeptide OS=Homo sapiens OX=9606 GN=NEFL PE=1 SV=3	20	11.9798	11.8939	12.8192	13.7398
Q16352	AINX_HUMAN	INA	INA	Alpha-internexin OS=Homo sapiens OX=9606 GN=INA PE=1 SV=2	1	5.90488	5.49086	0.268075	1.91241
Q9Y2Q9	RT28_HUMAN	MRPS28	MRPS28	28S ribosomal protein S28, mitochondrial OS=Homo sapiens OX=9606 GN=MRPS28 PE=1 SV=1	6	9.17528	8.95926	9.00281	9.52534
O95602	RPA1_HUMAN	POLR1A	POLR1A	DNA-directed RNA polymerase I subunit RPA1 OS=Homo sapiens OX=9606 GN=POLR1A PE=1 SV=2	15	10.1216	9.95943	9.53996	10.3825
P20618	PSB1_HUMAN	PSMB1	PSMB1	Proteasome subunit beta type-1 OS=Homo sapiens OX=9606 GN=PSMB1 PE=1 SV=2	7	10.1517	9.92628	9.57	10.5089
O43760	SNG2_HUMAN	SYNGR2	SYNGR2	Synaptogyrin-2 OS=Homo sapiens OX=9606 GN=SYNGR2 PE=1 SV=1	5	7.33569	7.24072	6.54655	7.20471
Q9NXW2	DJB12_HUMAN	DNAJB12	DNAJB12	DnaJ homolog subfamily B member 12 OS=Homo sapiens OX=9606 GN=DNAJB12 PE=1 SV=5	4	9.09558	8.78186	8.64818	9.42952
Q9UDY4	DNJB4_HUMAN	DNAJB4	DNAJB4	DnaJ homolog subfamily B member 4 OS=Homo sapiens OX=9606 GN=DNAJB4 PE=1 SV=1	2	7.68379	7.45952	7.60138	8.4033
P25685	DNJB1_HUMAN	DNAJB1	DNAJB1	DnaJ homolog subfamily B member 1 OS=Homo sapiens OX=9606 GN=DNAJB1 PE=1 SV=4	12	10.4105	10.005	9.39832	10.1727
P13798	ACPH_HUMAN	APEH	APEH	Acylamino-acid-releasing enzyme OS=Homo sapiens OX=9606 GN=APEH PE=1 SV=4	6	8.82901	8.51988	7.40449	8.29186
Q96C24	SYTL4_HUMAN	SYTL4	SYTL4	Synaptotagmin-like protein 4 OS=Homo sapiens OX=9606 GN=SYTL4 PE=1 SV=2	4	7.0295	6.88858	6.45343	7.13558
Q14527	HLTF_HUMAN	HLTF	HLTF	Helicase-like transcription factor OS=Homo sapiens OX=9606 GN=HLTF PE=1 SV=2	15	10.6029	10.4108	10.0935	10.6686
Q6NVY1	HIBCH_HUMAN	HIBCH	HIBCH	3-hydroxyisobutyryl-CoA hydrolase, mitochondrial OS=Homo sapiens OX=9606 GN=HIBCH PE=1 SV=2	8	9.78793	9.65424	9.19042	9.79354
P09669	COX6C_HUMAN	COX6C	COX6C	Cytochrome c oxidase subunit 6C OS=Homo sapiens OX=9606 GN=COX6C PE=1 SV=2	2	7.75738	7.55651	7.42751	8.0699
P13639	EF2_HUMAN	EEF2	EEF2	Elongation factor 2 OS=Homo sapiens OX=9606 GN=EEF2 PE=1 SV=4	18	12.1644	11.9002	11.2074	12.0708
Q13616	CUL1_HUMAN	CUL1	CUL1	Cullin-1 OS=Homo sapiens OX=9606 GN=CUL1 PE=1 SV=2	14	10.3121	10.0253	9.63031	10.4061
P78347	GTF2I_HUMAN	GTF2I	GTF2I	General transcription factor II-I OS=Homo sapiens OX=9606 GN=GTF2I PE=1 SV=2	17	13.0028	12.8243	12.7058	13.4937
P33992	MCM5_HUMAN	MCM5	MCM5	DNA replication licensing factor MCM5 OS=Homo sapiens OX=9606 GN=MCM5 PE=1 SV=5	10	11.1677	10.9855	10.8824	11.7311
Q8N5G0	SIM20_HUMAN	SMIM20	SMIM20	Small integral membrane protein 20 OS=Homo sapiens OX=9606 GN=SMIM20 PE=1 SV=3	2	4.21524	4.13066	4.22073	4.74146
O95684	FR1OP_HUMAN	FGFR1OP	CEP43	FGFR1 oncogene partner OS=Homo sapiens OX=9606 GN=FGFR1OP PE=1 SV=1	5	8.56781	8.3293	8.32482	8.97217
Q86VW2	ARHGP_HUMAN	ARHGEF25	ARHGEF25	Rho guanine nucleotide exchange factor 25 OS=Homo sapiens OX=9606 GN=ARHGEF25 PE=1 SV=2	1	5.04128	4.63223	4.40753	5.29878
Q86SK9	SCD5_HUMAN	SCD5	SCD5	Stearoyl-CoA desaturase 5 OS=Homo sapiens OX=9606 GN=SCD5 PE=1 SV=2	2	5.15834	5.08412	4.56138	5.0719
O15155	BET1_HUMAN	BET1	BET1	BET1 homolog OS=Homo sapiens OX=9606 GN=BET1 PE=1 SV=1	2	6.80582	6.8889	6.51509	7.09249
P49748	ACADV_HUMAN	ACADVL	ACADVL	Very long-chain specific acyl-CoA dehydrogenase, mitochondrial OS=Homo sapiens OX=9606 GN=ACADVL PE=1 SV=1	15	10.2784	10.1206	9.31412	10.1278
Q9Y4C1	KDM3A_HUMAN	KDM3A	KDM3A	Lysine-specific demethylase 3A OS=Homo sapiens OX=9606 GN=KDM3A PE=1 SV=4	5	8.22558	7.9077	7.77714	8.49563
Q7LBC6	KDM3B_HUMAN	KDM3B	KDM3B	Lysine-specific demethylase 3B OS=Homo sapiens OX=9606 GN=KDM3B PE=1 SV=2	9	9.31347	8.94469	8.76004	9.56011
P23786	CPT2_HUMAN	CPT2	CPT2	Carnitine O-palmitoyltransferase 2, mitochondrial OS=Homo sapiens OX=9606 GN=CPT2 PE=1 SV=2	14	10.1523	10.0596	9.99498	10.6815
Q9Y5J7	TIM9_HUMAN	TIMM9	TIMM9	Mitochondrial import inner membrane translocase subunit Tim9 OS=Homo sapiens OX=9606 GN=TIMM9 PE=1 SV=1	3	7.80243	7.76352	7.82488	8.21859
Q9H267	VP33B_HUMAN	VPS33B	VPS33B	Vacuolar protein sorting-associated protein 33B OS=Homo sapiens OX=9606 GN=VPS33B PE=1 SV=2	6	8.68945	8.58311	8.133	8.98126
Q5EBL8	PDZ11_HUMAN	PDZD11	PDZD11	PDZ domain-containing protein 11 OS=Homo sapiens OX=9606 GN=PDZD11 PE=1 SV=2	3	4.77481	5.05522	4.45316	5.01189
P16104	H2AX_HUMAN	H2AFX	H2AX	Histone H2AX OS=Homo sapiens OX=9606 GN=H2AFX PE=1 SV=2	10	12.2378	12.2882	11.8401	12.5547
P0C0S5	H2AZ_HUMAN	H2AFZ	H2AZ1	Histone H2A.Z OS=Homo sapiens OX=9606 GN=H2AFZ PE=1 SV=2	3	10.2555	10.2552	9.78024	10.7774
O60784	TOM1_HUMAN	TOM1	TOM1	Target of Myb protein 1 OS=Homo sapiens OX=9606 GN=TOM1 PE=1 SV=2	13	8.19059	7.97979	7.57723	8.38293
P52594	AGFG1_HUMAN	AGFG1	AGFG1	Arf-GAP domain and FG repeat-containing protein 1 OS=Homo sapiens OX=9606 GN=AGFG1 PE=1 SV=2	14	9.5457	9.18779	8.63186	9.541
P13987	CD59_HUMAN	CD59	CD59	CD59 glycoprotein OS=Homo sapiens OX=9606 GN=CD59 PE=1 SV=1	2	8.68308	8.342	8.51984	9.16382
O60256	KPRB_HUMAN	PRPSAP2	PRPSAP2	Phosphoribosyl pyrophosphate synthase-associated protein 2 OS=Homo sapiens OX=9606 GN=PRPSAP2 PE=1 SV=1	10	10.2617	10.0287	9.64109	10.3911
O75947	ATP5H_HUMAN	ATP5PD	ATP5PD	ATP synthase subunit d, mitochondrial OS=Homo sapiens OX=9606 GN=ATP5PD PE=1 SV=3	12	9.97361	10.1662	10.2052	10.5877
O75648	MTU1_HUMAN	TRMU	TRMU	Mitochondrial tRNA-specific 2-thiouridylase 1 OS=Homo sapiens OX=9606 GN=TRMU PE=1 SV=2	7	6.7571	6.40002	6.63124	6.91551
Q9UIJ5	ZDHC2_HUMAN	ZDHHC2	ZDHHC2	Palmitoyltransferase ZDHHC2 OS=Homo sapiens OX=9606 GN=ZDHHC2 PE=1 SV=1	4	6.73606	6.52772	5.84392	6.54831
Q5W0Z9	ZDH20_HUMAN	ZDHHC20	ZDHHC20	Palmitoyltransferase ZDHHC20 OS=Homo sapiens OX=9606 GN=ZDHHC20 PE=1 SV=1	4	5.33986	5.23372	4.94629	5.42311
P40227	TCPZ_HUMAN	CCT6A	CCT6A	T-complex protein 1 subunit zeta OS=Homo sapiens OX=9606 GN=CCT6A PE=1 SV=3	16	11.2772	11.0437	10.5116	11.2784
O43474	KLF4_HUMAN	KLF4	KLF4	Krueppel-like factor 4 OS=Homo sapiens OX=9606 GN=KLF4 PE=1 SV=3	2	5.19593	5.09936	5.90209	6.56863
Q9UL54	TAOK2_HUMAN	TAOK2	TAOK2	Serine/threonine-protein kinase TAO2 OS=Homo sapiens OX=9606 GN=TAOK2 PE=1 SV=2	4	9.54654	9.21894	9.19568	9.98053
Q7L7X3	TAOK1_HUMAN	TAOK1	TAOK1	Serine/threonine-protein kinase TAO1 OS=Homo sapiens OX=9606 GN=TAOK1 PE=1 SV=1	5	9.02876	8.78846	8.50859	9.39676
Q9H2K8	TAOK3_HUMAN	TAOK3	TAOK3	Serine/threonine-protein kinase TAO3 OS=Homo sapiens OX=9606 GN=TAOK3 PE=1 SV=2	1	7.51114	6.48789	5.92097	6.57967
P35268	RL22_HUMAN	RPL22	RPL22	60S ribosomal protein L22 OS=Homo sapiens OX=9606 GN=RPL22 PE=1 SV=2	4	6.72148	6.78494	6.15114	6.99021
O75410	TACC1_HUMAN	TACC1	TACC1	Transforming acidic coiled-coil-containing protein 1 OS=Homo sapiens OX=9606 GN=TACC1 PE=1 SV=2	12	7.90319	7.78317	7.54714	8.0458
Q9H0W8	SMG9_HUMAN	SMG9	SMG9	Protein SMG9 OS=Homo sapiens OX=9606 GN=SMG9 PE=1 SV=1	2	5.8417	5.66357	5.35715	6.21863
Q02487	DSC2_HUMAN	DSC2	DSC2	Desmocollin-2 OS=Homo sapiens OX=9606 GN=DSC2 PE=1 SV=1	4	7.91812	7.78926	7.46676	8.30275
Q9BX10	GTPB2_HUMAN	GTPBP2	GTPBP2	GTP-binding protein 2 OS=Homo sapiens OX=9606 GN=GTPBP2 PE=1 SV=1	3	7.0735	6.61915	6.00725	7.08825
P52209	6PGD_HUMAN	PGD	PGD	6-phosphogluconate dehydrogenase, decarboxylating OS=Homo sapiens OX=9606 GN=PGD PE=1 SV=3	5	11.0361	10.6916	9.80163	10.7137
Q9UBG0	MRC2_HUMAN	MRC2	MRC2	C-type mannose receptor 2 OS=Homo sapiens OX=9606 GN=MRC2 PE=1 SV=2	12	7.24226	7.02273	7.01615	8.10456
Q9ULP9	TBC24_HUMAN	TBC1D24	TBC1D24	TBC1 domain family member 24 OS=Homo sapiens OX=9606 GN=TBC1D24 PE=1 SV=2	1	5.07279	4.72492	4.37427	5.15812
Q15417	CNN3_HUMAN	CNN3	CNN3	Calponin-3 OS=Homo sapiens OX=9606 GN=CNN3 PE=1 SV=1	11	10.6163	10.3499	9.58476	10.2422
P17677	NEUM_HUMAN	GAP43	GAP43	Neuromodulin OS=Homo sapiens OX=9606 GN=GAP43 PE=1 SV=1	4	6.65415	6.52748	7.24672	7.65659
Q99798	ACON_HUMAN	ACO2	ACO2	Aconitate hydratase, mitochondrial OS=Homo sapiens OX=9606 GN=ACO2 PE=1 SV=2	14	9.87144	9.67697	9.097	9.99659
O43524	FOXO3_HUMAN	FOXO3	FOXO3	Forkhead box protein O3 OS=Homo sapiens OX=9606 GN=FOXO3 PE=1 SV=1	5	5.96322	5.73655	5.87313	6.65894
Q9Y696	CLIC4_HUMAN	CLIC4	CLIC4	Chloride intracellular channel protein 4 OS=Homo sapiens OX=9606 GN=CLIC4 PE=1 SV=4	7	11.2558	11.0387	10.6155	11.4775
Q9BWH2	FUND2_HUMAN	FUNDC2	FUNDC2	FUN14 domain-containing protein 2 OS=Homo sapiens OX=9606 GN=FUNDC2 PE=1 SV=2	1	4.48862	4.19428	4.24158	4.3416
P46379	BAG6_HUMAN	BAG6	BAG6	Large proline-rich protein BAG6 OS=Homo sapiens OX=9606 GN=BAG6 PE=1 SV=2	8	9.32756	9.08608	8.3376	9.23299
Q99755	PI51A_HUMAN	PIP5K1A	PIP5K1A	Phosphatidylinositol 4-phosphate 5-kinase type-1 alpha OS=Homo sapiens OX=9606 GN=PIP5K1A PE=1 SV=1	6	6.73992	6.52966	6.00755	7.01974
P55036	PSMD4_HUMAN	PSMD4	PSMD4	26S proteasome non-ATPase regulatory subunit 4 OS=Homo sapiens OX=9606 GN=PSMD4 PE=1 SV=1	10	11.0479	10.8111	10.5754	11.1925
Q9NQR4	NIT2_HUMAN	NIT2	NIT2	Omega-amidase NIT2 OS=Homo sapiens OX=9606 GN=NIT2 PE=1 SV=1	8	10.0094	9.77972	9.837	10.5089
O43175	SERA_HUMAN	PHGDH	PHGDH	D-3-phosphoglycerate dehydrogenase OS=Homo sapiens OX=9606 GN=PHGDH PE=1 SV=4	16	12.0483	11.7112	11.1799	12.0658
O43572	AKA10_HUMAN	AKAP10	AKAP10	A-kinase anchor protein 10, mitochondrial OS=Homo sapiens OX=9606 GN=AKAP10 PE=1 SV=2	3	6.01812	6.00798	5.71039	6.43428
Q8N5M4	TTC9C_HUMAN	TTC9C	TTC9C	Tetratricopeptide repeat protein 9C OS=Homo sapiens OX=9606 GN=TTC9C PE=1 SV=1	4	7.69236	7.57534	7.13322	7.53766
Q9NNW7	TRXR2_HUMAN	TXNRD2	TXNRD2	Thioredoxin reductase 2, mitochondrial OS=Homo sapiens OX=9606 GN=TXNRD2 PE=1 SV=3	4	6.65295	6.45316	6.53807	7.23672
Q8NC67	NETO2_HUMAN	NETO2	NETO2	Neuropilin and tolloid-like protein 2 OS=Homo sapiens OX=9606 GN=NETO2 PE=1 SV=1	3	5.47216	5.29834	4.88326	5.20746
Q15811	ITSN1_HUMAN	ITSN1	ITSN1	Intersectin-1 OS=Homo sapiens OX=9606 GN=ITSN1 PE=1 SV=3	8	10.1365	9.95204	9.5884	10.4589
Q92506	DHB8_HUMAN	HSD17B8	HSD17B8	Estradiol 17-beta-dehydrogenase 8 OS=Homo sapiens OX=9606 GN=HSD17B8 PE=1 SV=2	3	5.82398	5.56983	4.96296	5.90903
O43426	SYNJ1_HUMAN	SYNJ1	SYNJ1	Synaptojanin-1 OS=Homo sapiens OX=9606 GN=SYNJ1 PE=1 SV=2	16	8.54232	8.25196	7.84401	8.67667
P61421	VA0D1_HUMAN	ATP6V0D1	ATP6V0D1	V-type proton ATPase subunit d 1 OS=Homo sapiens OX=9606 GN=ATP6V0D1 PE=1 SV=1	3	5.72314	5.45485	5.27929	6.16353
Q9Y224	RTRAF_HUMAN	RTRAF	RTRAF	RNA transcription, translation and transport factor protein OS=Homo sapiens OX=9606 GN=RTRAF PE=1 SV=1	6	10.4385	10.5183	10.2293	10.5264
P62424	RL7A_HUMAN	RPL7A	RPL7A	60S ribosomal protein L7a OS=Homo sapiens OX=9606 GN=RPL7A PE=1 SV=2	7	10.9699	10.8151	10.4118	11.1666
Q96P11	NSUN5_HUMAN	NSUN5	NSUN5	Probable 28S rRNA (cytosine-C(5))-methyltransferase OS=Homo sapiens OX=9606 GN=NSUN5 PE=1 SV=2	3	8.26816	7.91809	7.34309	8.1365
P36551	HEM6_HUMAN	CPOX	CPOX	Oxygen-dependent coproporphyrinogen-III oxidase, mitochondrial OS=Homo sapiens OX=9606 GN=CPOX PE=1 SV=3	10	9.87756	9.68623	9.42026	10.1891
P30876	RPB2_HUMAN	POLR2B	POLR2B	DNA-directed RNA polymerase II subunit RPB2 OS=Homo sapiens OX=9606 GN=POLR2B PE=1 SV=1	13	9.84394	9.67357	9.19068	10.1186
Q5T3I0	GPTC4_HUMAN	GPATCH4	GPATCH4	G patch domain-containing protein 4 OS=Homo sapiens OX=9606 GN=GPATCH4 PE=1 SV=2	15	10.3801	9.89257	9.26506	10.0664
O43861	ATP9B_HUMAN	ATP9B	ATP9B	Probable phospholipid-transporting ATPase IIB OS=Homo sapiens OX=9606 GN=ATP9B PE=2 SV=4	10	8.53658	8.53627	7.85312	8.50981
O75110	ATP9A_HUMAN	ATP9A	ATP9A	Probable phospholipid-transporting ATPase IIA OS=Homo sapiens OX=9606 GN=ATP9A PE=1 SV=3	5	6.86394	6.69319	6.344	7.05739
P50570	DYN2_HUMAN	DNM2	DNM2	Dynamin-2 OS=Homo sapiens OX=9606 GN=DNM2 PE=1 SV=2	22	10.7621	10.5137	10.0446	10.819
Q9UQ16	DYN3_HUMAN	DNM3	DNM3	Dynamin-3 OS=Homo sapiens OX=9606 GN=DNM3 PE=1 SV=4	1	8.03181	7.82053	7.10497	8.01839
O96019	ACL6A_HUMAN	ACTL6A	ACTL6A	Actin-like protein 6A OS=Homo sapiens OX=9606 GN=ACTL6A PE=1 SV=1	8	11.2603	11.1627	10.6714	11.5006
Q96KR1	ZFR_HUMAN	ZFR	ZFR	Zinc finger RNA-binding protein OS=Homo sapiens OX=9606 GN=ZFR PE=1 SV=2	12	10.9571	10.7319	10.3343	11.2607
O00170	AIP_HUMAN	AIP	AIP	AH receptor-interacting protein OS=Homo sapiens OX=9606 GN=AIP PE=1 SV=2	9	11.1368	10.9153	10.499	11.0705
P49753	ACOT2_HUMAN	ACOT2	ACOT2	Acyl-coenzyme A thioesterase 2, mitochondrial OS=Homo sapiens OX=9606 GN=ACOT2 PE=1 SV=6	10	8.60169	8.49976	8.3181	8.94025
P16298	PP2BB_HUMAN	PPP3CB	PPP3CB	Serine/threonine-protein phosphatase 2B catalytic subunit beta isoform OS=Homo sapiens OX=9606 GN=PPP3CB PE=1 SV=2	3	6.36178	6.10311	5.99181	6.87728
Q08209	PP2BA_HUMAN	PPP3CA	PPP3CA	Serine/threonine-protein phosphatase 2B catalytic subunit alpha isoform OS=Homo sapiens OX=9606 GN=PPP3CA PE=1 SV=1	2	5.44065	5.29897	5.11243	5.49246
P48454	PP2BC_HUMAN	PPP3CC	PPP3CC	Serine/threonine-protein phosphatase 2B catalytic subunit gamma isoform OS=Homo sapiens OX=9606 GN=PPP3CC PE=1 SV=3	2	7.2289	6.92863	8.722	8.56118
O43395	PRPF3_HUMAN	PRPF3	PRPF3	U4/U6 small nuclear ribonucleoprotein Prp3 OS=Homo sapiens OX=9606 GN=PRPF3 PE=1 SV=2	10	10.4408	10.1233	9.64175	10.5627
Q15058	KIF14_HUMAN	KIF14	KIF14	Kinesin-like protein KIF14 OS=Homo sapiens OX=9606 GN=KIF14 PE=1 SV=1	4	7.42474	7.16742	7.01145	7.74776
Q9HCU5	PREB_HUMAN	PREB	PREB	Prolactin regulatory element-binding protein OS=Homo sapiens OX=9606 GN=PREB PE=1 SV=2	4	7.71235	7.66245	7.18192	7.94827
Q9NWH9	SLTM_HUMAN	SLTM	SLTM	SAFB-like transcription modulator OS=Homo sapiens OX=9606 GN=SLTM PE=1 SV=2	12	10.146	9.87482	9.53568	10.4334
P13073	COX41_HUMAN	COX4I1	COX4I1	Cytochrome c oxidase subunit 4 isoform 1, mitochondrial OS=Homo sapiens OX=9606 GN=COX4I1 PE=1 SV=1	12	11.0583	10.8626	10.5975	11.3651
Q8N3R9	MPP5_HUMAN	MPP5	PALS1	MAGUK p55 subfamily member 5 OS=Homo sapiens OX=9606 GN=MPP5 PE=1 SV=3	6	8.02874	7.84962	7.28626	8.00168
P10253	LYAG_HUMAN	GAA	GAA	Lysosomal alpha-glucosidase OS=Homo sapiens OX=9606 GN=GAA PE=1 SV=4	8	7.71184	7.4608	6.17338	7.04621
Q96CP6	ASTRA_HUMAN	GRAMD1A	GRAMD1A	Protein Aster-A OS=Homo sapiens OX=9606 GN=GRAMD1A PE=1 SV=2	3	7.44226	7.00962	6.46216	7.50636
P08559	ODPA_HUMAN	PDHA1	PDHA1	Pyruvate dehydrogenase E1 component subunit alpha, somatic form, mitochondrial OS=Homo sapiens OX=9606 GN=PDHA1 PE=1 SV=3	16	9.92089	9.86347	9.50578	10.2575
P06576	ATPB_HUMAN	ATP5F1B	ATP5F1B	ATP synthase subunit beta, mitochondrial OS=Homo sapiens OX=9606 GN=ATP5F1B PE=1 SV=3	19	9.32399	9.17464	8.97459	9.76333
Q9BSH5	HDHD3_HUMAN	HDHD3	HDHD3	Haloacid dehalogenase-like hydrolase domain-containing protein 3 OS=Homo sapiens OX=9606 GN=HDHD3 PE=1 SV=1	5	6.81245	6.42063	6.58362	7.44497
P18077	RL35A_HUMAN	RPL35A	RPL35A	60S ribosomal protein L35a OS=Homo sapiens OX=9606 GN=RPL35A PE=1 SV=2	2	7.28782	7.31376	6.87697	7.38838
P01130	LDLR_HUMAN	LDLR	LDLR	Low-density lipoprotein receptor OS=Homo sapiens OX=9606 GN=LDLR PE=1 SV=1	10	7.79222	7.36823	7.34009	7.81463
P98155	VLDLR_HUMAN	VLDLR	VLDLR	Very low-density lipoprotein receptor OS=Homo sapiens OX=9606 GN=VLDLR PE=1 SV=1	15	8.99188	8.82847	8.46512	9.12779
P30520	PURA2_HUMAN	ADSS	ADSS2	Adenylosuccinate synthetase isozyme 2 OS=Homo sapiens OX=9606 GN=ADSS PE=1 SV=3	8	11.758	11.4891	10.9166	11.7935
Q9Y6X4	F169A_HUMAN	FAM169A	FAM169A	Soluble lamin-associated protein of 75 kDa OS=Homo sapiens OX=9606 GN=FAM169A PE=1 SV=2	6	9.73377	9.44249	9.08416	9.98063
P62266	RS23_HUMAN	RPS23	RPS23	40S ribosomal protein S23 OS=Homo sapiens OX=9606 GN=RPS23 PE=1 SV=3	4	11.1737	10.8996	10.5327	11.2559
Q96AJ9	VTI1A_HUMAN	VTI1A	VTI1A	Vesicle transport through interaction with t-SNAREs homolog 1A OS=Homo sapiens OX=9606 GN=VTI1A PE=1 SV=2	7	6.52657	6.47708	6.35462	6.8997
P98175	RBM10_HUMAN	RBM10	RBM10	RNA-binding protein 10 OS=Homo sapiens OX=9606 GN=RBM10 PE=1 SV=3	8	9.34452	9.21976	8.7528	9.59857
P78332	RBM6_HUMAN	RBM6	RBM6	RNA-binding protein 6 OS=Homo sapiens OX=9606 GN=RBM6 PE=1 SV=5	11	10.5432	10.3923	9.86834	10.8097
P52756	RBM5_HUMAN	RBM5	RBM5	RNA-binding protein 5 OS=Homo sapiens OX=9606 GN=RBM5 PE=1 SV=2	2	9.16559	8.94603	8.48883	9.53406
P62253	UB2G1_HUMAN	UBE2G1	UBE2G1	Ubiquitin-conjugating enzyme E2 G1 OS=Homo sapiens OX=9606 GN=UBE2G1 PE=1 SV=3	2	8.06681	7.82744	8.20985	8.75925
P24928	RPB1_HUMAN	POLR2A	POLR2A	DNA-directed RNA polymerase II subunit RPB1 OS=Homo sapiens OX=9606 GN=POLR2A PE=1 SV=2	14	10.9696	10.782	10.4154	11.2458
Q4G0I0	CSMT1_HUMAN	CCSMST1	CCSMST1	Protein CCSMST1 OS=Homo sapiens OX=9606 GN=CCSMST1 PE=2 SV=1	3	7.63238	7.51888	7.60595	8.29383
A8MWD9	RUXGL_HUMAN	SNRPGP15	SNRPGP15	Putative small nuclear ribonucleoprotein G-like protein 15 OS=Homo sapiens OX=9606 GN=SNRPGP15 PE=5 SV=2	3	10.7094	10.7274	10.4651	11.0808
Q96CS3	FAF2_HUMAN	FAF2	FAF2	FAS-associated factor 2 OS=Homo sapiens OX=9606 GN=FAF2 PE=1 SV=2	11	10.0095	9.75835	9.5787	10.4773
O00161	SNP23_HUMAN	SNAP23	SNAP23	Synaptosomal-associated protein 23 OS=Homo sapiens OX=9606 GN=SNAP23 PE=1 SV=1	6	7.85932	7.75912	7.18467	7.73739
O00743	PPP6_HUMAN	PPP6C	PPP6C	Serine/threonine-protein phosphatase 6 catalytic subunit OS=Homo sapiens OX=9606 GN=PPP6C PE=1 SV=1	4	10.3892	10.326	9.91184	10.6284
P62136	PP1A_HUMAN	PPP1CA	PPP1CA	Serine/threonine-protein phosphatase PP1-alpha catalytic subunit OS=Homo sapiens OX=9606 GN=PPP1CA PE=1 SV=1	9	10.8855	10.7116	10.4007	10.8958
P62140	PP1B_HUMAN	PPP1CB	PPP1CB	Serine/threonine-protein phosphatase PP1-beta catalytic subunit OS=Homo sapiens OX=9606 GN=PPP1CB PE=1 SV=3	1	6.63598	6.30034	6.04645	6.79065
P36873	PP1G_HUMAN	PPP1CC	PPP1CC	Serine/threonine-protein phosphatase PP1-gamma catalytic subunit OS=Homo sapiens OX=9606 GN=PPP1CC PE=1 SV=1	1	6.79596	6.86977	6.48067	7.20923
Q15678	PTN14_HUMAN	PTPN14	PTPN14	Tyrosine-protein phosphatase non-receptor type 14 OS=Homo sapiens OX=9606 GN=PTPN14 PE=1 SV=2	4	7.65721	7.50995	6.62439	7.4795
Q02543	RL18A_HUMAN	RPL18A	RPL18A	60S ribosomal protein L18a OS=Homo sapiens OX=9606 GN=RPL18A PE=1 SV=2	5	11.9678	11.7325	11.2437	11.9928
Q8IZ21	PHAR4_HUMAN	PHACTR4	PHACTR4	Phosphatase and actin regulator 4 OS=Homo sapiens OX=9606 GN=PHACTR4 PE=1 SV=1	7	8.46474	8.10811	8.23487	8.7637
Q5VSL9	STRP1_HUMAN	STRIP1	STRIP1	Striatin-interacting protein 1 OS=Homo sapiens OX=9606 GN=STRIP1 PE=1 SV=1	6	8.63488	8.32237	8.02485	8.95598
Q9BQ52	RNZ2_HUMAN	ELAC2	ELAC2	Zinc phosphodiesterase ELAC protein 2 OS=Homo sapiens OX=9606 GN=ELAC2 PE=1 SV=2	8	11.2993	11.0614	10.7105	11.5556
P49005	DPOD2_HUMAN	POLD2	POLD2	DNA polymerase delta subunit 2 OS=Homo sapiens OX=9606 GN=POLD2 PE=1 SV=1	4	7.89365	7.79945	7.44408	8.02891
Q6ZUT1	NKAP1_HUMAN	NKAPD1	NKAPD1	Uncharacterized protein NKAPD1 OS=Homo sapiens OX=9606 GN=NKAPD1 PE=1 SV=2	2	5.564	5.31405	5.09213	5.94087
P11047	LAMC1_HUMAN	LAMC1	LAMC1	Laminin subunit gamma-1 OS=Homo sapiens OX=9606 GN=LAMC1 PE=1 SV=3	7	9.01969	8.82588	8.51133	9.28934
Q9NSB8	HOME2_HUMAN	HOMER2	HOMER2	Homer protein homolog 2 OS=Homo sapiens OX=9606 GN=HOMER2 PE=1 SV=1	2	7.80449	7.60942	7.61107	8.16978
Q86YM7	HOME1_HUMAN	HOMER1	HOMER1	Homer protein homolog 1 OS=Homo sapiens OX=9606 GN=HOMER1 PE=1 SV=2	4	7.39233	7.21247	7.32215	7.76479
Q9UGN5	PARP2_HUMAN	PARP2	PARP2	Poly [ADP-ribose] polymerase 2 OS=Homo sapiens OX=9606 GN=PARP2 PE=1 SV=2	4	7.49307	7.17771	6.63129	7.72176
Q13033	STRN3_HUMAN	STRN3	STRN3	Striatin-3 OS=Homo sapiens OX=9606 GN=STRN3 PE=1 SV=3	4	9.81204	9.54753	9.28789	10.2204
Q92947	GCDH_HUMAN	GCDH	GCDH	Glutaryl-CoA dehydrogenase, mitochondrial OS=Homo sapiens OX=9606 GN=GCDH PE=1 SV=1	4	7.61273	7.46306	6.98763	7.59038
Q8IXB1	DJC10_HUMAN	DNAJC10	DNAJC10	DnaJ homolog subfamily C member 10 OS=Homo sapiens OX=9606 GN=DNAJC10 PE=1 SV=2	10	10.0116	9.70211	9.53829	10.4327
P50990	TCPQ_HUMAN	CCT8	CCT8	T-complex protein 1 subunit theta OS=Homo sapiens OX=9606 GN=CCT8 PE=1 SV=4	21	12.1318	11.9246	11.1697	12.1625
P43034	LIS1_HUMAN	PAFAH1B1	PAFAH1B1	Platelet-activating factor acetylhydrolase IB subunit alpha OS=Homo sapiens OX=9606 GN=PAFAH1B1 PE=1 SV=2	9	11.2113	10.9404	11.3632	12.1929
Q9BS26	ERP44_HUMAN	ERP44	ERP44	Endoplasmic reticulum resident protein 44 OS=Homo sapiens OX=9606 GN=ERP44 PE=1 SV=1	6	10.4667	10.2653	10.1383	10.8629
O43716	GATC_HUMAN	GATC	GATC	Glutamyl-tRNA(Gln) amidotransferase subunit C, mitochondrial OS=Homo sapiens OX=9606 GN=GATC PE=1 SV=1	4	5.92141	5.80385	5.9296	6.17964
P22830	HEMH_HUMAN	FECH	FECH	Ferrochelatase, mitochondrial OS=Homo sapiens OX=9606 GN=FECH PE=1 SV=2	10	9.67739	9.31403	8.85342	9.6692
O95861	BPNT1_HUMAN	BPNT1	BPNT1	3'(2'),5'-bisphosphate nucleotidase 1 OS=Homo sapiens OX=9606 GN=BPNT1 PE=1 SV=1	9	11.9202	11.6562	11.3797	12.1459
Q9Y6R1	S4A4_HUMAN	SLC4A4	SLC4A4	Electrogenic sodium bicarbonate cotransporter 1 OS=Homo sapiens OX=9606 GN=SLC4A4 PE=1 SV=1	5	6.21756	6.11006	5.55497	6.42778
P35670	ATP7B_HUMAN	ATP7B	ATP7B	Copper-transporting ATPase 2 OS=Homo sapiens OX=9606 GN=ATP7B PE=1 SV=4	11	7.53795	7.34973	7.12602	7.95845
Q14114	LRP8_HUMAN	LRP8	LRP8	Low-density lipoprotein receptor-related protein 8 OS=Homo sapiens OX=9606 GN=LRP8 PE=1 SV=4	13	6.61275	6.46203	6.45346	7.12761
P62191	PRS4_HUMAN	PSMC1	PSMC1	26S proteasome regulatory subunit 4 OS=Homo sapiens OX=9606 GN=PSMC1 PE=1 SV=1	14	11.8074	11.5034	11.0794	11.9543
Q8NB90	AFG2H_HUMAN	SPATA5	SPATA5	ATPase family protein 2 homolog OS=Homo sapiens OX=9606 GN=SPATA5 PE=1 SV=3	7	10.1728	9.93448	9.61768	10.404
P43686	PRS6B_HUMAN	PSMC4	PSMC4	26S proteasome regulatory subunit 6B OS=Homo sapiens OX=9606 GN=PSMC4 PE=1 SV=2	10	10.1479	10.0125	9.57448	10.2774
P62195	PRS8_HUMAN	PSMC5	PSMC5	26S proteasome regulatory subunit 8 OS=Homo sapiens OX=9606 GN=PSMC5 PE=1 SV=1	13	10.9657	10.7083	10.2758	11.0174
P35998	PRS7_HUMAN	PSMC2	PSMC2	26S proteasome regulatory subunit 7 OS=Homo sapiens OX=9606 GN=PSMC2 PE=1 SV=3	12	10.1366	9.82712	9.39942	10.1909
P31327	CPSM_HUMAN	CPS1	CPS1	Carbamoyl-phosphate synthase [ammonia], mitochondrial OS=Homo sapiens OX=9606 GN=CPS1 PE=1 SV=2	9	9.24487	8.92825	8.5078	9.224
P27708	PYR1_HUMAN	CAD	CAD	CAD protein OS=Homo sapiens OX=9606 GN=CAD PE=1 SV=3	16	11.0086	10.8525	10.3303	11.2194
Q99759	M3K3_HUMAN	MAP3K3	MAP3K3	Mitogen-activated protein kinase kinase kinase 3 OS=Homo sapiens OX=9606 GN=MAP3K3 PE=1 SV=2	2	5.51432	5.33228	4.2172	5.29965
P28482	MK01_HUMAN	MAPK1	MAPK1	Mitogen-activated protein kinase 1 OS=Homo sapiens OX=9606 GN=MAPK1 PE=1 SV=3	6	10.3922	10.1813	9.87145	10.679
O75351	VPS4B_HUMAN	VPS4B	VPS4B	Vacuolar protein sorting-associated protein 4B OS=Homo sapiens OX=9606 GN=VPS4B PE=1 SV=2	4	9.77573	9.56255	9.28432	10.0041
Q6PIW4	FIGL1_HUMAN	FIGNL1	FIGNL1	Fidgetin-like protein 1 OS=Homo sapiens OX=9606 GN=FIGNL1 PE=1 SV=2	2	7.62285	7.43584	7.10075	7.72283
Q9UN37	VPS4A_HUMAN	VPS4A	VPS4A	Vacuolar protein sorting-associated protein 4A OS=Homo sapiens OX=9606 GN=VPS4A PE=1 SV=1	3	9.81697	9.69969	8.83601	9.58472
P50502	F10A1_HUMAN	ST13	ST13	Hsc70-interacting protein OS=Homo sapiens OX=9606 GN=ST13 PE=1 SV=2	14	11.8803	11.7768	11.5121	11.9682
O14672	ADA10_HUMAN	ADAM10	ADAM10	Disintegrin and metalloproteinase domain-containing protein 10 OS=Homo sapiens OX=9606 GN=ADAM10 PE=1 SV=1	6	8.73809	8.63102	8.19859	8.89769
O60637	TSN3_HUMAN	TSPAN3	TSPAN3	Tetraspanin-3 OS=Homo sapiens OX=9606 GN=TSPAN3 PE=2 SV=1	3	7.74148	7.60182	6.56631	7.46951
Q86UY8	NT5D3_HUMAN	NT5DC3	NT5DC3	5'-nucleotidase domain-containing protein 3 OS=Homo sapiens OX=9606 GN=NT5DC3 PE=1 SV=1	12	9.92381	9.80574	10.1228	10.8139
P51531	SMCA2_HUMAN	SMARCA2	SMARCA2	Probable global transcription activator SNF2L2 OS=Homo sapiens OX=9606 GN=SMARCA2 PE=1 SV=2	2	5.83731	5.32425	4.93215	5.63969
P51532	SMCA4_HUMAN	SMARCA4	SMARCA4	Transcription activator BRG1 OS=Homo sapiens OX=9606 GN=SMARCA4 PE=1 SV=2	11	11.062	10.8199	10.381	11.3007
Q8N6M0	OTU6B_HUMAN	OTUD6B	OTUD6B	Deubiquitinase OTUD6B OS=Homo sapiens OX=9606 GN=OTUD6B PE=1 SV=1	3	8.54278	8.34031	8.38074	8.88633
Q9Y2L1	RRP44_HUMAN	DIS3	DIS3	Exosome complex exonuclease RRP44 OS=Homo sapiens OX=9606 GN=DIS3 PE=1 SV=2	4	10.4722	10.2958	10.1477	11.1842
Q9BXW9	FACD2_HUMAN	FANCD2	FANCD2	Fanconi anemia group D2 protein OS=Homo sapiens OX=9606 GN=FANCD2 PE=1 SV=2	6	11.1412	10.745	10.081	10.9087
Q4G0J3	LARP7_HUMAN	LARP7	LARP7	La-related protein 7 OS=Homo sapiens OX=9606 GN=LARP7 PE=1 SV=1	11	8.82124	8.6792	8.40131	9.19385
Q32P41	TRM5_HUMAN	TRMT5	TRMT5	tRNA (guanine(37)-N1)-methyltransferase OS=Homo sapiens OX=9606 GN=TRMT5 PE=1 SV=2	9	9.63446	9.37576	9.33073	10.0272
Q9NVK5	FGOP2_HUMAN	FGFR1OP2	FGFR1OP2	FGFR1 oncogene partner 2 OS=Homo sapiens OX=9606 GN=FGFR1OP2 PE=1 SV=1	2	6.8638	6.75531	6.74892	7.21155
Q9BXJ9	NAA15_HUMAN	NAA15	NAA15	N-alpha-acetyltransferase 15, NatA auxiliary subunit OS=Homo sapiens OX=9606 GN=NAA15 PE=1 SV=1	10	10.3054	10.1203	9.95577	10.8119
P30419	NMT1_HUMAN	NMT1	NMT1	Glycylpeptide N-tetradecanoyltransferase 1 OS=Homo sapiens OX=9606 GN=NMT1 PE=1 SV=2	7	11.7636	11.5493	10.2453	11.2378
O60551	NMT2_HUMAN	NMT2	NMT2	Glycylpeptide N-tetradecanoyltransferase 2 OS=Homo sapiens OX=9606 GN=NMT2 PE=1 SV=1	7	9.23079	9.08533	8.23564	8.54621
O43765	SGTA_HUMAN	SGTA	SGTA	Small glutamine-rich tetratricopeptide repeat-containing protein alpha OS=Homo sapiens OX=9606 GN=SGTA PE=1 SV=1	9	10.7636	10.6208	10.0696	10.7732
Q9UIA9	XPO7_HUMAN	XPO7	XPO7	Exportin-7 OS=Homo sapiens OX=9606 GN=XPO7 PE=1 SV=3	16	11.0793	10.8001	10.5898	11.3129
P48637	GSHB_HUMAN	GSS	GSS	Glutathione synthetase OS=Homo sapiens OX=9606 GN=GSS PE=1 SV=1	6	9.72607	9.56673	8.90476	9.53681
Q96MF7	NSE2_HUMAN	NSMCE2	NSMCE2	E3 SUMO-protein ligase NSE2 OS=Homo sapiens OX=9606 GN=NSMCE2 PE=1 SV=2	4	10.0508	9.88155	8.61811	9.40618
P56377	AP1S2_HUMAN	AP1S2	AP1S2	AP-1 complex subunit sigma-2 OS=Homo sapiens OX=9606 GN=AP1S2 PE=1 SV=1	2	7.55955	7.25256	6.29546	7.30239
P61966	AP1S1_HUMAN	AP1S1	AP1S1	AP-1 complex subunit sigma-1A OS=Homo sapiens OX=9606 GN=AP1S1 PE=1 SV=1	2	6.22542	6.26723	5.60781	5.87689
P32856	STX2_HUMAN	STX2	STX2	Syntaxin-2 OS=Homo sapiens OX=9606 GN=STX2 PE=1 SV=3	6	8.35775	8.19795	8.26684	8.70774
P54098	DPOG1_HUMAN	POLG	POLG	DNA polymerase subunit gamma-1 OS=Homo sapiens OX=9606 GN=POLG PE=1 SV=1	18	8.90511	8.71515	8.4999	9.35396
Q9UKA2	FBXL4_HUMAN	FBXL4	FBXL4	F-box/LRR-repeat protein 4 OS=Homo sapiens OX=9606 GN=FBXL4 PE=1 SV=2	1	5.23176	4.79059	5.1296	6.16281
Q96HS1	PGAM5_HUMAN	PGAM5	PGAM5	Serine/threonine-protein phosphatase PGAM5, mitochondrial OS=Homo sapiens OX=9606 GN=PGAM5 PE=1 SV=2	11	10.2138	9.85932	9.66436	10.4432
P13807	GYS1_HUMAN	GYS1	GYS1	Glycogen [starch] synthase, muscle OS=Homo sapiens OX=9606 GN=GYS1 PE=1 SV=2	6	9.44467	9.25251	8.47162	9.40013
Q9H967	WDR76_HUMAN	WDR76	WDR76	WD repeat-containing protein 76 OS=Homo sapiens OX=9606 GN=WDR76 PE=1 SV=2	2	6.31768	6.24224	5.93546	6.35012
Q9ULV4	COR1C_HUMAN	CORO1C	CORO1C	Coronin-1C OS=Homo sapiens OX=9606 GN=CORO1C PE=1 SV=1	7	9.94277	9.66543	9.41411	10.3376
Q96T76	MMS19_HUMAN	MMS19	MMS19	MMS19 nucleotide excision repair protein homolog OS=Homo sapiens OX=9606 GN=MMS19 PE=1 SV=2	6	9.13999	8.83712	8.42522	9.30897
Q7L2E3	DHX30_HUMAN	DHX30	DHX30	ATP-dependent RNA helicase DHX30 OS=Homo sapiens OX=9606 GN=DHX30 PE=1 SV=1	16	10.5518	10.381	9.89609	10.6532
O95373	IPO7_HUMAN	IPO7	IPO7	Importin-7 OS=Homo sapiens OX=9606 GN=IPO7 PE=1 SV=1	7	10.6807	10.3975	10.3071	10.9089
P52655	TF2AA_HUMAN	GTF2A1	GTF2A1	Transcription initiation factor IIA subunit 1 OS=Homo sapiens OX=9606 GN=GTF2A1 PE=1 SV=1	2	7.70114	7.75761	7.73604	8.0276
Q8TB37	NUBPL_HUMAN	NUBPL	NUBPL	Iron-sulfur protein NUBPL OS=Homo sapiens OX=9606 GN=NUBPL PE=1 SV=3	2	4.80177	4.6597	4.70028	5.17999
Q13825	AUHM_HUMAN	AUH	AUH	Methylglutaconyl-CoA hydratase, mitochondrial OS=Homo sapiens OX=9606 GN=AUH PE=1 SV=1	4	7.70342	7.20025	7.1138	7.6193
Q13042	CDC16_HUMAN	CDC16	CDC16	Cell division cycle protein 16 homolog OS=Homo sapiens OX=9606 GN=CDC16 PE=1 SV=2	6	8.94992	8.77848	8.63846	9.41323
P28066	PSA5_HUMAN	PSMA5	PSMA5	Proteasome subunit alpha type-5 OS=Homo sapiens OX=9606 GN=PSMA5 PE=1 SV=3	5	9.73122	9.20583	8.8989	9.91743
O60826	CCD22_HUMAN	CCDC22	CCDC22	Coiled-coil domain-containing protein 22 OS=Homo sapiens OX=9606 GN=CCDC22 PE=1 SV=1	7	8.75825	8.49394	7.94499	8.76667
Q9Y697	NFS1_HUMAN	NFS1	NFS1	Cysteine desulfurase, mitochondrial OS=Homo sapiens OX=9606 GN=NFS1 PE=1 SV=3	10	9.17081	9.02864	8.5712	9.24504
O00410	IPO5_HUMAN	IPO5	IPO5	Importin-5 OS=Homo sapiens OX=9606 GN=IPO5 PE=1 SV=4	17	11.2513	10.9614	10.9773	11.7249
O60518	RNBP6_HUMAN	RANBP6	RANBP6	Ran-binding protein 6 OS=Homo sapiens OX=9606 GN=RANBP6 PE=1 SV=2	2	6.08515	5.73249	5.24445	6.06377
Q96IK1	BOD1_HUMAN	BOD1	BOD1	Biorientation of chromosomes in cell division protein 1 OS=Homo sapiens OX=9606 GN=BOD1 PE=1 SV=2	2	7.49906	7.37325	7.19119	7.49319
Q8NFC6	BD1L1_HUMAN	BOD1L1	BOD1L1	Biorientation of chromosomes in cell division protein 1-like 1 OS=Homo sapiens OX=9606 GN=BOD1L1 PE=1 SV=2	12	10.5176	10.2773	10.406	10.9367
P28070	PSB4_HUMAN	PSMB4	PSMB4	Proteasome subunit beta type-4 OS=Homo sapiens OX=9606 GN=PSMB4 PE=1 SV=4	5	9.64543	9.4278	9.09788	9.69713
Q86VS8	HOOK3_HUMAN	HOOK3	HOOK3	Protein Hook homolog 3 OS=Homo sapiens OX=9606 GN=HOOK3 PE=1 SV=2	16	10.3901	10.2475	10.2731	10.8507
O75976	CBPD_HUMAN	CPD	CPD	Carboxypeptidase D OS=Homo sapiens OX=9606 GN=CPD PE=1 SV=2	15	9.67636	9.47316	8.72534	9.58168
Q9BZC7	ABCA2_HUMAN	ABCA2	ABCA2	ATP-binding cassette sub-family A member 2 OS=Homo sapiens OX=9606 GN=ABCA2 PE=1 SV=4	11	7.90599	7.85217	7.77476	8.20864
O14976	GAK_HUMAN	GAK	GAK	Cyclin-G-associated kinase OS=Homo sapiens OX=9606 GN=GAK PE=1 SV=2	8	8.14338	7.88039	7.2149	8.26211
P37268	FDFT_HUMAN	FDFT1	FDFT1	Squalene synthase OS=Homo sapiens OX=9606 GN=FDFT1 PE=1 SV=1	7	6.61379	6.66458	6.86979	7.5818
Q8WWK9	CKAP2_HUMAN	CKAP2	CKAP2	Cytoskeleton-associated protein 2 OS=Homo sapiens OX=9606 GN=CKAP2 PE=1 SV=1	4	6.95924	6.84582	7.08552	8.06037
O15068	MCF2L_HUMAN	MCF2L	MCF2L	Guanine nucleotide exchange factor DBS OS=Homo sapiens OX=9606 GN=MCF2L PE=1 SV=2	7	7.45723	7.07952	6.77041	7.50676
P33121	ACSL1_HUMAN	ACSL1	ACSL1	Long-chain-fatty-acid--CoA ligase 1 OS=Homo sapiens OX=9606 GN=ACSL1 PE=1 SV=1	12	9.30888	9.49982	8.91834	9.7198
Q9HD67	MYO10_HUMAN	MYO10	MYO10	Unconventional myosin-X OS=Homo sapiens OX=9606 GN=MYO10 PE=1 SV=3	2	6.96184	6.72115	7.00473	7.88193
Q8NBF2	NHLC2_HUMAN	NHLRC2	NHLRC2	NHL repeat-containing protein 2 OS=Homo sapiens OX=9606 GN=NHLRC2 PE=1 SV=1	5	10.4225	10.0593	9.85164	10.7791
Q9BTY2	FUCO2_HUMAN	FUCA2	FUCA2	Plasma alpha-L-fucosidase OS=Homo sapiens OX=9606 GN=FUCA2 PE=1 SV=2	6	7.95493	7.43681	6.33364	6.98928
Q9BQ70	TCF25_HUMAN	TCF25	TCF25	Transcription factor 25 OS=Homo sapiens OX=9606 GN=TCF25 PE=1 SV=1	5	8.94913	8.57507	7.84224	8.75661
Q8WYP5	ELYS_HUMAN	AHCTF1	AHCTF1	Protein ELYS OS=Homo sapiens OX=9606 GN=AHCTF1 PE=1 SV=3	9	8.34708	8.22313	7.83109	9.3625
Q12904	AIMP1_HUMAN	AIMP1	AIMP1	Aminoacyl tRNA synthase complex-interacting multifunctional protein 1 OS=Homo sapiens OX=9606 GN=AIMP1 PE=1 SV=2	6	10.053	9.82231	9.2798	10.3629
Q13439	GOGA4_HUMAN	GOLGA4	GOLGA4	Golgin subfamily A member 4 OS=Homo sapiens OX=9606 GN=GOLGA4 PE=1 SV=1	13	9.53409	9.30911	8.87833	9.57121
P40616	ARL1_HUMAN	ARL1	ARL1	ADP-ribosylation factor-like protein 1 OS=Homo sapiens OX=9606 GN=ARL1 PE=1 SV=1	4	8.02894	7.78886	7.4233	8.1759
P52788	SPSY_HUMAN	SMS	SMS	Spermine synthase OS=Homo sapiens OX=9606 GN=SMS PE=1 SV=2	4	9.741	9.42937	8.88671	9.8325
Q8NFV4	ABHDB_HUMAN	ABHD11	ABHD11	Protein ABHD11 OS=Homo sapiens OX=9606 GN=ABHD11 PE=1 SV=1	7	8.29912	8.02562	8.03729	8.62712
Q8WXA3	RUFY2_HUMAN	RUFY2	RUFY2	RUN and FYVE domain-containing protein 2 OS=Homo sapiens OX=9606 GN=RUFY2 PE=1 SV=3	15	8.40545	8.22325	7.97843	8.85449
Q8TDD5	MCLN3_HUMAN	MCOLN3	MCOLN3	Mucolipin-3 OS=Homo sapiens OX=9606 GN=MCOLN3 PE=1 SV=1	1	2.0114	1.71245	2.64554	1.91691
Q7Z739	YTHD3_HUMAN	YTHDF3	YTHDF3	YTH domain-containing family protein 3 OS=Homo sapiens OX=9606 GN=YTHDF3 PE=1 SV=1	10	9.71069	9.45063	9.30833	10.0357
Q9Y5A9	YTHD2_HUMAN	YTHDF2	YTHDF2	YTH domain-containing family protein 2 OS=Homo sapiens OX=9606 GN=YTHDF2 PE=1 SV=2	6	8.56576	8.53766	8.23015	8.94904
Q9BYJ9	YTHD1_HUMAN	YTHDF1	YTHDF1	YTH domain-containing family protein 1 OS=Homo sapiens OX=9606 GN=YTHDF1 PE=1 SV=1	4	7.56309	7.38341	6.65188	7.4547
Q07960	RHG01_HUMAN	ARHGAP1	ARHGAP1	Rho GTPase-activating protein 1 OS=Homo sapiens OX=9606 GN=ARHGAP1 PE=1 SV=1	3	9.98185	9.74278	9.4856	10.1969
P60900	PSA6_HUMAN	PSMA6	PSMA6	Proteasome subunit alpha type-6 OS=Homo sapiens OX=9606 GN=PSMA6 PE=1 SV=1	9	11.8249	11.5697	11.2034	11.9243
Q71RC2	LARP4_HUMAN	LARP4	LARP4	La-related protein 4 OS=Homo sapiens OX=9606 GN=LARP4 PE=1 SV=3	5	7.562	7.40834	7.42681	7.98385
Q9BUL8	PDC10_HUMAN	PDCD10	PDCD10	Programmed cell death protein 10 OS=Homo sapiens OX=9606 GN=PDCD10 PE=1 SV=1	4	9.1796	9.07112	9.01362	9.28446
Q14157	UBP2L_HUMAN	UBAP2L	UBAP2L	Ubiquitin-associated protein 2-like OS=Homo sapiens OX=9606 GN=UBAP2L PE=1 SV=2	14	8.8283	8.63174	8.68957	9.31677
Q9Y5Y0	FLVC1_HUMAN	FLVCR1	FLVCR1	Feline leukemia virus subgroup C receptor-related protein 1 OS=Homo sapiens OX=9606 GN=FLVCR1 PE=1 SV=1	6	9.38205	9.22549	8.53231	9.39668
P49736	MCM2_HUMAN	MCM2	MCM2	DNA replication licensing factor MCM2 OS=Homo sapiens OX=9606 GN=MCM2 PE=1 SV=4	16	12.3062	12.1357	12.0589	12.8251
P42285	MTREX_HUMAN	MTREX	MTREX	Exosome RNA helicase MTR4 OS=Homo sapiens OX=9606 GN=MTREX PE=1 SV=3	11	11.5952	11.4127	10.954	11.7434
Q9NY93	DDX56_HUMAN	DDX56	DDX56	Probable ATP-dependent RNA helicase DDX56 OS=Homo sapiens OX=9606 GN=DDX56 PE=1 SV=1	5	10.2345	10.0324	9.68938	10.6962
Q68CP9	ARID2_HUMAN	ARID2	ARID2	AT-rich interactive domain-containing protein 2 OS=Homo sapiens OX=9606 GN=ARID2 PE=1 SV=2	7	8.59998	8.35019	7.94434	8.82205
O60869	EDF1_HUMAN	EDF1	EDF1	Endothelial differentiation-related factor 1 OS=Homo sapiens OX=9606 GN=EDF1 PE=1 SV=1	2	8.33066	8.20873	7.94182	8.50005
Q02878	RL6_HUMAN	RPL6	RPL6	60S ribosomal protein L6 OS=Homo sapiens OX=9606 GN=RPL6 PE=1 SV=3	9	12.4669	12.359	12.1177	12.686
Q9UHX1	PUF60_HUMAN	PUF60	PUF60	Poly(U)-binding-splicing factor PUF60 OS=Homo sapiens OX=9606 GN=PUF60 PE=1 SV=1	19	11.6284	11.3886	11.077	12.0283
Q13257	MD2L1_HUMAN	MAD2L1	MAD2L1	Mitotic spindle assembly checkpoint protein MAD2A OS=Homo sapiens OX=9606 GN=MAD2L1 PE=1 SV=1	3	8.17589	7.99556	7.94843	8.70865
Q92520	FAM3C_HUMAN	FAM3C	FAM3C	Protein FAM3C OS=Homo sapiens OX=9606 GN=FAM3C PE=1 SV=1	7	8.35036	8.28003	8.48224	9.29311
Q9H0E2	TOLIP_HUMAN	TOLLIP	TOLLIP	Toll-interacting protein OS=Homo sapiens OX=9606 GN=TOLLIP PE=1 SV=1	6	8.19315	7.95796	7.63585	8.38955
Q8TCD1	CR032_HUMAN	C18orf32	C18orf32	UPF0729 protein C18orf32 OS=Homo sapiens OX=9606 GN=C18orf32 PE=3 SV=1	1	5.29965	5.28404	5.38262	5.7071
O43242	PSMD3_HUMAN	PSMD3	PSMD3	26S proteasome non-ATPase regulatory subunit 3 OS=Homo sapiens OX=9606 GN=PSMD3 PE=1 SV=2	16	10.7086	10.5181	10.067	10.9259
Q99614	TTC1_HUMAN	TTC1	TTC1	Tetratricopeptide repeat protein 1 OS=Homo sapiens OX=9606 GN=TTC1 PE=1 SV=1	6	9.256	9.14976	8.67284	9.10202
Q9H3U1	UN45A_HUMAN	UNC45A	UNC45A	Protein unc-45 homolog A OS=Homo sapiens OX=9606 GN=UNC45A PE=1 SV=1	12	11.0734	10.8864	10.6058	11.4431
Q6P2Q9	PRP8_HUMAN	PRPF8	PRPF8	Pre-mRNA-processing-splicing factor 8 OS=Homo sapiens OX=9606 GN=PRPF8 PE=1 SV=2	20	12.0248	11.887	11.3097	12.2137
Q9NQG6	MID51_HUMAN	MIEF1	MIEF1	Mitochondrial dynamics protein MID51 OS=Homo sapiens OX=9606 GN=MIEF1 PE=1 SV=1	5	5.79337	5.84786	5.74523	6.16921
P42858	HD_HUMAN	HTT	HTT	Huntingtin OS=Homo sapiens OX=9606 GN=HTT PE=1 SV=2	9	8.02862	7.83476	7.30257	7.91304
O75312	ZPR1_HUMAN	ZPR1	ZPR1	Zinc finger protein ZPR1 OS=Homo sapiens OX=9606 GN=ZPR1 PE=1 SV=1	5	9.29728	9.08266	8.54162	9.53444
P41091	IF2G_HUMAN	EIF2S3	EIF2S3	Eukaryotic translation initiation factor 2 subunit 3 OS=Homo sapiens OX=9606 GN=EIF2S3 PE=1 SV=3	9	12.76	12.4826	11.8371	12.5821
Q9H993	ARMT1_HUMAN	ARMT1	ARMT1	Protein-glutamate O-methyltransferase OS=Homo sapiens OX=9606 GN=ARMT1 PE=1 SV=1	4	12.0897	11.6715	11.2623	11.8922
P49754	VPS41_HUMAN	VPS41	VPS41	Vacuolar protein sorting-associated protein 41 homolog OS=Homo sapiens OX=9606 GN=VPS41 PE=1 SV=3	3	7.29257	7.09314	6.86743	7.61046
Q9NP61	ARFG3_HUMAN	ARFGAP3	ARFGAP3	ADP-ribosylation factor GTPase-activating protein 3 OS=Homo sapiens OX=9606 GN=ARFGAP3 PE=1 SV=1	8	7.83021	7.59316	7.23672	7.85569
Q8N684	CPSF7_HUMAN	CPSF7	CPSF7	Cleavage and polyadenylation specificity factor subunit 7 OS=Homo sapiens OX=9606 GN=CPSF7 PE=1 SV=1	8	11.3582	10.9195	10.3225	11.198
Q9P2N5	RBM27_HUMAN	RBM27	RBM27	RNA-binding protein 27 OS=Homo sapiens OX=9606 GN=RBM27 PE=1 SV=2	7	8.67337	8.39416	7.97418	8.75162
Q5T8P6	RBM26_HUMAN	RBM26	RBM26	RNA-binding protein 26 OS=Homo sapiens OX=9606 GN=RBM26 PE=1 SV=3	16	11.5285	11.2313	11.2942	12.1442
Q5KU26	COL12_HUMAN	COLEC12	COLEC12	Collectin-12 OS=Homo sapiens OX=9606 GN=COLEC12 PE=1 SV=3	14	8.07366	7.76346	7.4756	8.3006
Q14181	DPOA2_HUMAN	POLA2	POLA2	DNA polymerase alpha subunit B OS=Homo sapiens OX=9606 GN=POLA2 PE=1 SV=2	3	7.71928	7.43684	6.98506	7.92472
O14802	RPC1_HUMAN	POLR3A	POLR3A	DNA-directed RNA polymerase III subunit RPC1 OS=Homo sapiens OX=9606 GN=POLR3A PE=1 SV=2	14	9.90485	9.56316	9.37089	10.0921
Q13404	UB2V1_HUMAN	UBE2V1	UBE2V1	Ubiquitin-conjugating enzyme E2 variant 1 OS=Homo sapiens OX=9606 GN=UBE2V1 PE=1 SV=2	7	9.58367	9.27103	8.68072	9.45515
Q15819	UB2V2_HUMAN	UBE2V2	UBE2V2	Ubiquitin-conjugating enzyme E2 variant 2 OS=Homo sapiens OX=9606 GN=UBE2V2 PE=1 SV=4	1	6.3631	6.02927	5.89217	7.09462
O15031	PLXB2_HUMAN	PLXNB2	PLXNB2	Plexin-B2 OS=Homo sapiens OX=9606 GN=PLXNB2 PE=1 SV=3	14	9.76201	9.41486	9.44474	10.2143
Q9Y4D7	PLXD1_HUMAN	PLXND1	PLXND1	Plexin-D1 OS=Homo sapiens OX=9606 GN=PLXND1 PE=1 SV=3	2	5.97992	6.00533	6.07929	6.35056
P83731	RL24_HUMAN	RPL24	RPL24	60S ribosomal protein L24 OS=Homo sapiens OX=9606 GN=RPL24 PE=1 SV=1	6	9.32522	9.27574	8.6815	9.65474
P14866	HNRPL_HUMAN	HNRNPL	HNRNPL	Heterogeneous nuclear ribonucleoprotein L OS=Homo sapiens OX=9606 GN=HNRNPL PE=1 SV=2	14	10.8472	10.7355	10.1228	11.042
Q8WVV9	HNRLL_HUMAN	HNRNPLL	HNRNPLL	Heterogeneous nuclear ribonucleoprotein L-like OS=Homo sapiens OX=9606 GN=HNRNPLL PE=1 SV=1	7	10.3859	10.0874	9.63606	10.5225
Q14195	DPYL3_HUMAN	DPYSL3	DPYSL3	Dihydropyrimidinase-related protein 3 OS=Homo sapiens OX=9606 GN=DPYSL3 PE=1 SV=1	4	7.37843	7.03067	6.89575	7.48329
Q16555	DPYL2_HUMAN	DPYSL2	DPYSL2	Dihydropyrimidinase-related protein 2 OS=Homo sapiens OX=9606 GN=DPYSL2 PE=1 SV=1	8	10.9223	10.6347	10.0107	10.9418
Q14117	DPYS_HUMAN	DPYS	DPYS	Dihydropyrimidinase OS=Homo sapiens OX=9606 GN=DPYS PE=1 SV=1	1	4.63386	4.48538	3.67938	4.83675
O43657	TSN6_HUMAN	TSPAN6	TSPAN6	Tetraspanin-6 OS=Homo sapiens OX=9606 GN=TSPAN6 PE=1 SV=1	4	10.8256	10.6378	9.53246	10.3276
Q15907	RB11B_HUMAN	RAB11B	RAB11B	Ras-related protein Rab-11B OS=Homo sapiens OX=9606 GN=RAB11B PE=1 SV=4	11	8.8701	8.69396	8.24641	8.83396
Q9UGU5	HMGX4_HUMAN	HMGXB4	HMGXB4	HMG domain-containing protein 4 OS=Homo sapiens OX=9606 GN=HMGXB4 PE=1 SV=2	2	5.13631	5.06834	4.57227	5.45105
O14818	PSA7_HUMAN	PSMA7	PSMA7	Proteasome subunit alpha type-7 OS=Homo sapiens OX=9606 GN=PSMA7 PE=1 SV=1	4	8.38201	8.16842	7.90593	8.68006
Q13642	FHL1_HUMAN	FHL1	FHL1	Four and a half LIM domains protein 1 OS=Homo sapiens OX=9606 GN=FHL1 PE=1 SV=4	7	12.5314	12.1828	11.2292	12.1723
Q15181	IPYR_HUMAN	PPA1	PPA1	Inorganic pyrophosphatase OS=Homo sapiens OX=9606 GN=PPA1 PE=1 SV=2	6	10.4139	10.1073	10.1123	10.8201
Q9H2U2	IPYR2_HUMAN	PPA2	PPA2	Inorganic pyrophosphatase 2, mitochondrial OS=Homo sapiens OX=9606 GN=PPA2 PE=1 SV=2	11	10.8709	10.5489	10.89	11.5399
Q9Y5M8	SRPRB_HUMAN	SRPRB	SRPRB	Signal recognition particle receptor subunit beta OS=Homo sapiens OX=9606 GN=SRPRB PE=1 SV=3	9	9.42215	9.40454	9.01071	9.56059
Q08426	ECHP_HUMAN	EHHADH	EHHADH	Peroxisomal bifunctional enzyme OS=Homo sapiens OX=9606 GN=EHHADH PE=1 SV=3	13	9.39633	9.27385	8.96955	9.67105
P30260	CDC27_HUMAN	CDC27	CDC27	Cell division cycle protein 27 homolog OS=Homo sapiens OX=9606 GN=CDC27 PE=1 SV=2	10	11.0339	10.7477	10.4739	11.4203
O14776	TCRG1_HUMAN	TCERG1	TCERG1	Transcription elongation regulator 1 OS=Homo sapiens OX=9606 GN=TCERG1 PE=1 SV=2	15	11.5115	11.2342	11.0266	11.8904
Q9UBH6	XPR1_HUMAN	XPR1	XPR1	Xenotropic and polytropic retrovirus receptor 1 OS=Homo sapiens OX=9606 GN=XPR1 PE=1 SV=1	7	8.01664	7.78022	8.01702	8.08819
Q8IZQ1	WDFY3_HUMAN	WDFY3	WDFY3	WD repeat and FYVE domain-containing protein 3 OS=Homo sapiens OX=9606 GN=WDFY3 PE=1 SV=2	7	7.64285	7.65732	7.5734	8.01326
Q15102	PA1B3_HUMAN	PAFAH1B3	PAFAH1B3	Platelet-activating factor acetylhydrolase IB subunit gamma OS=Homo sapiens OX=9606 GN=PAFAH1B3 PE=1 SV=1	5	10.954	10.9537	10.1633	10.7301
Q9ULM3	YETS2_HUMAN	YEATS2	YEATS2	YEATS domain-containing protein 2 OS=Homo sapiens OX=9606 GN=YEATS2 PE=1 SV=2	2	6.98971	6.8907	6.78682	7.53224
Q6PHR2	ULK3_HUMAN	ULK3	ULK3	Serine/threonine-protein kinase ULK3 OS=Homo sapiens OX=9606 GN=ULK3 PE=1 SV=2	2	5.6943	5.49817	4.67657	5.37198
Q9BRR8	GPTC1_HUMAN	GPATCH1	GPATCH1	G patch domain-containing protein 1 OS=Homo sapiens OX=9606 GN=GPATCH1 PE=1 SV=1	4	6.84304	6.54999	6.2402	7.1865
P04179	SODM_HUMAN	SOD2	SOD2	Superoxide dismutase [Mn], mitochondrial OS=Homo sapiens OX=9606 GN=SOD2 PE=1 SV=3	3	7.70435	7.55591	7.36773	7.95837
Q92783	STAM1_HUMAN	STAM	STAM	Signal transducing adapter molecule 1 OS=Homo sapiens OX=9606 GN=STAM PE=1 SV=3	10	9.13268	8.80398	8.41444	9.04386
O75886	STAM2_HUMAN	STAM2	STAM2	Signal transducing adapter molecule 2 OS=Homo sapiens OX=9606 GN=STAM2 PE=1 SV=1	9	10.2388	10.1521	9.58888	10.3714
Q15118	PDK1_HUMAN	PDK1	PDK1	[Pyruvate dehydrogenase (acetyl-transferring)] kinase isozyme 1, mitochondrial OS=Homo sapiens OX=9606 GN=PDK1 PE=1 SV=1	3	5.15305	4.85492	4.69132	5.3683
Q9UL01	DSE_HUMAN	DSE	DSE	Dermatan-sulfate epimerase OS=Homo sapiens OX=9606 GN=DSE PE=1 SV=1	2	6.16719	5.94711	6.21407	7.10013
O00232	PSD12_HUMAN	PSMD12	PSMD12	26S proteasome non-ATPase regulatory subunit 12 OS=Homo sapiens OX=9606 GN=PSMD12 PE=1 SV=3	14	11.0474	10.8266	10.4333	11.2229
Q969S9	RRF2M_HUMAN	GFM2	GFM2	Ribosome-releasing factor 2, mitochondrial OS=Homo sapiens OX=9606 GN=GFM2 PE=1 SV=1	10	9.69666	9.58454	8.97795	9.89083
Q96EV8	DTBP1_HUMAN	DTNBP1	DTNBP1	Dysbindin OS=Homo sapiens OX=9606 GN=DTNBP1 PE=1 SV=1	2	5.67687	5.13182	4.27679	5.50606
Q5BKU9	OXLD1_HUMAN	OXLD1	OXLD1	Oxidoreductase-like domain-containing protein 1 OS=Homo sapiens OX=9606 GN=OXLD1 PE=2 SV=1	1	5.29551	5.23364	4.18707	5.13708
Q01650	LAT1_HUMAN	SLC7A5	SLC7A5	Large neutral amino acids transporter small subunit 1 OS=Homo sapiens OX=9606 GN=SLC7A5 PE=1 SV=2	3	10.2032	10.037	9.71926	10.4232
Q96GK7	FAH2A_HUMAN	FAHD2A	FAHD2A	Fumarylacetoacetate hydrolase domain-containing protein 2A OS=Homo sapiens OX=9606 GN=FAHD2A PE=1 SV=1	2	5.11713	4.87237	4.30365	5.18899
Q6P2I3	FAH2B_HUMAN	FAHD2B	FAHD2B	Fumarylacetoacetate hydrolase domain-containing protein 2B OS=Homo sapiens OX=9606 GN=FAHD2B PE=1 SV=1	14	10.8572	10.5513	10.1462	10.7837
P08240	SRPRA_HUMAN	SRPRA	SRPRA	Signal recognition particle receptor subunit alpha OS=Homo sapiens OX=9606 GN=SRPRA PE=1 SV=2	11	10.6694	10.5092	9.8707	10.6619
O43314	VIP2_HUMAN	PPIP5K2	PPIP5K2	Inositol hexakisphosphate and diphosphoinositol-pentakisphosphate kinase 2 OS=Homo sapiens OX=9606 GN=PPIP5K2 PE=1 SV=3	3	8.92989	8.52622	8.09378	9.06881
O95628	CNOT4_HUMAN	CNOT4	CNOT4	CCR4-NOT transcription complex subunit 4 OS=Homo sapiens OX=9606 GN=CNOT4 PE=1 SV=3	3	7.3472	7.31053	6.79449	7.75259
Q92542	NICA_HUMAN	NCSTN	NCSTN	Nicastrin OS=Homo sapiens OX=9606 GN=NCSTN PE=1 SV=2	10	8.53427	8.37172	7.7941	8.43632
P52888	THOP1_HUMAN	THOP1	THOP1	Thimet oligopeptidase OS=Homo sapiens OX=9606 GN=THOP1 PE=1 SV=2	6	10.5744	10.3165	9.38529	10.1657
Q9H0G5	NSRP1_HUMAN	NSRP1	NSRP1	Nuclear speckle splicing regulatory protein 1 OS=Homo sapiens OX=9606 GN=NSRP1 PE=1 SV=1	9	9.32583	9.09756	8.96057	9.72025
P10114	RAP2A_HUMAN	RAP2A	RAP2A	Ras-related protein Rap-2a OS=Homo sapiens OX=9606 GN=RAP2A PE=1 SV=1	1	4.63533	4.41145	4.30912	5.2612
P61225	RAP2B_HUMAN	RAP2B	RAP2B	Ras-related protein Rap-2b OS=Homo sapiens OX=9606 GN=RAP2B PE=1 SV=1	8	9.53964	9.46604	9.19386	9.96067
P55268	LAMB2_HUMAN	LAMB2	LAMB2	Laminin subunit beta-2 OS=Homo sapiens OX=9606 GN=LAMB2 PE=1 SV=2	2	5.34351	5.22572	4.42614	5.3972
P57678	GEMI4_HUMAN	GEMIN4	GEMIN4	Gem-associated protein 4 OS=Homo sapiens OX=9606 GN=GEMIN4 PE=1 SV=2	10	9.77413	9.63	9.22052	9.9883
Q7L4I2	RSRC2_HUMAN	RSRC2	RSRC2	Arginine/serine-rich coiled-coil protein 2 OS=Homo sapiens OX=9606 GN=RSRC2 PE=1 SV=1	8	7.96234	7.74209	7.51879	8.00014
Q9NUJ1	ABHDA_HUMAN	ABHD10	ABHD10	Mycophenolic acid acyl-glucuronide esterase, mitochondrial OS=Homo sapiens OX=9606 GN=ABHD10 PE=1 SV=1	6	8.55581	8.47114	8.18148	8.81687
P17098	ZNF8_HUMAN	ZNF8	ZNF8	Zinc finger protein 8 OS=Homo sapiens OX=9606 GN=ZNF8 PE=1 SV=2	2	8.28821	7.9499	7.64969	8.35458
Q96T88	UHRF1_HUMAN	UHRF1	UHRF1	E3 ubiquitin-protein ligase UHRF1 OS=Homo sapiens OX=9606 GN=UHRF1 PE=1 SV=1	13	10.8543	10.7112	10.2655	11.1132
Q9P0U3	SENP1_HUMAN	SENP1	SENP1	Sentrin-specific protease 1 OS=Homo sapiens OX=9606 GN=SENP1 PE=1 SV=2	4	9.45649	9.20166	8.83615	9.71465
Q6PL18	ATAD2_HUMAN	ATAD2	ATAD2	ATPase family AAA domain-containing protein 2 OS=Homo sapiens OX=9606 GN=ATAD2 PE=1 SV=1	7	11.0567	10.7791	10.4077	11.2142
P05386	RLA1_HUMAN	RPLP1	RPLP1	60S acidic ribosomal protein P1 OS=Homo sapiens OX=9606 GN=RPLP1 PE=1 SV=1	1	6.78162	6.82323	6.85116	7.1496
P05387	RLA2_HUMAN	RPLP2	RPLP2	60S acidic ribosomal protein P2 OS=Homo sapiens OX=9606 GN=RPLP2 PE=1 SV=1	7	9.91736	9.92369	9.76996	10.0123
P07237	PDIA1_HUMAN	P4HB	P4HB	Protein disulfide-isomerase OS=Homo sapiens OX=9606 GN=P4HB PE=1 SV=3	23	13.0918	12.9861	12.1214	12.8395
Q8NBS9	TXND5_HUMAN	TXNDC5	TXNDC5	Thioredoxin domain-containing protein 5 OS=Homo sapiens OX=9606 GN=TXNDC5 PE=1 SV=2	14	10.2191	10.0145	9.60913	10.5333
Q6DD88	ATLA3_HUMAN	ATL3	ATL3	Atlastin-3 OS=Homo sapiens OX=9606 GN=ATL3 PE=1 SV=1	6	9.3428	9.14896	8.06922	8.67044
P00367	DHE3_HUMAN	GLUD1	GLUD1	Glutamate dehydrogenase 1, mitochondrial OS=Homo sapiens OX=9606 GN=GLUD1 PE=1 SV=2	23	10.6453	10.5584	10.404	11.0581
Q9Y4K4	M4K5_HUMAN	MAP4K5	MAP4K5	Mitogen-activated protein kinase kinase kinase kinase 5 OS=Homo sapiens OX=9606 GN=MAP4K5 PE=1 SV=2	6	8.84716	8.63867	8.28885	9.17973
Q9BPX5	ARP5L_HUMAN	ARPC5L	ARPC5L	Actin-related protein 2/3 complex subunit 5-like protein OS=Homo sapiens OX=9606 GN=ARPC5L PE=1 SV=1	2	5.95668	5.45732	5.73573	6.20814
P11498	PYC_HUMAN	PC	PC	Pyruvate carboxylase, mitochondrial OS=Homo sapiens OX=9606 GN=PC PE=1 SV=2	13	9.85666	9.6952	8.65569	9.54063
O43592	XPOT_HUMAN	XPOT	XPOT	Exportin-T OS=Homo sapiens OX=9606 GN=XPOT PE=1 SV=2	9	11.2383	10.9455	10.6507	11.5311
Q9NQW7	XPP1_HUMAN	XPNPEP1	XPNPEP1	Xaa-Pro aminopeptidase 1 OS=Homo sapiens OX=9606 GN=XPNPEP1 PE=1 SV=3	9	11.3269	11.0144	10.6643	11.527
P49589	SYCC_HUMAN	CARS	CARS1	Cysteine--tRNA ligase, cytoplasmic OS=Homo sapiens OX=9606 GN=CARS PE=1 SV=3	13	11.9273	11.5515	11.2053	12.1206
Q5TDH0	DDI2_HUMAN	DDI2	DDI2	Protein DDI1 homolog 2 OS=Homo sapiens OX=9606 GN=DDI2 PE=1 SV=1	1	6.25888	5.94498	5.77763	6.71736
P36776	LONM_HUMAN	LONP1	LONP1	Lon protease homolog, mitochondrial OS=Homo sapiens OX=9606 GN=LONP1 PE=1 SV=2	18	9.68253	9.66437	9.20001	10.0838
Q9Y678	COPG1_HUMAN	COPG1	COPG1	Coatomer subunit gamma-1 OS=Homo sapiens OX=9606 GN=COPG1 PE=1 SV=1	15	9.61738	9.3215	9.09753	10.0395
Q9UBF2	COPG2_HUMAN	COPG2	COPG2	Coatomer subunit gamma-2 OS=Homo sapiens OX=9606 GN=COPG2 PE=1 SV=1	10	10.0246	9.72378	9.25987	9.94229
Q66K74	MAP1S_HUMAN	MAP1S	MAP1S	Microtubule-associated protein 1S OS=Homo sapiens OX=9606 GN=MAP1S PE=1 SV=2	6	8.10247	7.84605	7.44513	8.28165
Q96HR9	REEP6_HUMAN	REEP6	REEP6	Receptor expression-enhancing protein 6 OS=Homo sapiens OX=9606 GN=REEP6 PE=1 SV=2	2	6.1892	6.17994	6.11096	6.67022
O60831	PRAF2_HUMAN	PRAF2	PRAF2	PRA1 family protein 2 OS=Homo sapiens OX=9606 GN=PRAF2 PE=1 SV=1	3	6.8929	6.71662	6.7093	7.26099
Q9BRX2	PELO_HUMAN	PELO	PELO	Protein pelota homolog OS=Homo sapiens OX=9606 GN=PELO PE=1 SV=2	1	7.10363	6.78473	6.30829	7.06679
P49368	TCPG_HUMAN	CCT3	CCT3	T-complex protein 1 subunit gamma OS=Homo sapiens OX=9606 GN=CCT3 PE=1 SV=4	18	11.7232	11.4745	10.8792	11.6418
A0MZ66	SHOT1_HUMAN	SHTN1	SHTN1	Shootin-1 OS=Homo sapiens OX=9606 GN=SHTN1 PE=1 SV=4	9	9.50187	9.27453	8.61374	9.15248
P38606	VATA_HUMAN	ATP6V1A	ATP6V1A	V-type proton ATPase catalytic subunit A OS=Homo sapiens OX=9606 GN=ATP6V1A PE=1 SV=2	13	10.1309	9.80129	9.54725	10.3597
Q9P2X3	IMPCT_HUMAN	IMPACT	IMPACT	Protein IMPACT OS=Homo sapiens OX=9606 GN=IMPACT PE=1 SV=2	3	7.8694	7.50722	6.65445	7.60896
P23526	SAHH_HUMAN	AHCY	AHCY	Adenosylhomocysteinase OS=Homo sapiens OX=9606 GN=AHCY PE=1 SV=4	14	11.7022	11.4232	10.5736	11.2764
Q96HN2	SAHH3_HUMAN	AHCYL2	AHCYL2	Adenosylhomocysteinase 3 OS=Homo sapiens OX=9606 GN=AHCYL2 PE=1 SV=1	3	9.21281	8.96662	8.7779	9.66521
O43865	SAHH2_HUMAN	AHCYL1	AHCYL1	S-adenosylhomocysteine hydrolase-like protein 1 OS=Homo sapiens OX=9606 GN=AHCYL1 PE=1 SV=2	5	9.73891	9.4755	9.41323	10.261
O14617	AP3D1_HUMAN	AP3D1	AP3D1	AP-3 complex subunit delta-1 OS=Homo sapiens OX=9606 GN=AP3D1 PE=1 SV=1	11	10.4792	10.1465	9.72568	10.5695
Q96EQ0	SGTB_HUMAN	SGTB	SGTB	Small glutamine-rich tetratricopeptide repeat-containing protein beta OS=Homo sapiens OX=9606 GN=SGTB PE=1 SV=1	3	8.35418	8.29736	8.01565	8.63184
Q9H583	HEAT1_HUMAN	HEATR1	HEATR1	HEAT repeat-containing protein 1 OS=Homo sapiens OX=9606 GN=HEATR1 PE=1 SV=3	15	11.317	11.1453	10.9815	11.5797
Q9ULD9	ZN608_HUMAN	ZNF608	ZNF608	Zinc finger protein 608 OS=Homo sapiens OX=9606 GN=ZNF608 PE=1 SV=4	5	7.21126	6.96817	6.41226	7.16756
Q9HAV4	XPO5_HUMAN	XPO5	XPO5	Exportin-5 OS=Homo sapiens OX=9606 GN=XPO5 PE=1 SV=1	7	10.6305	10.1974	10.1297	10.8732
Q12923	PTN13_HUMAN	PTPN13	PTPN13	Tyrosine-protein phosphatase non-receptor type 13 OS=Homo sapiens OX=9606 GN=PTPN13 PE=1 SV=2	10	9.38255	8.93506	8.64164	9.55818
Q8NCG7	DGLB_HUMAN	DAGLB	DAGLB	Sn1-specific diacylglycerol lipase beta OS=Homo sapiens OX=9606 GN=DAGLB PE=1 SV=2	4	6.63787	6.644	6.55034	7.12603
Q13310	PABP4_HUMAN	PABPC4	PABPC4	Polyadenylate-binding protein 4 OS=Homo sapiens OX=9606 GN=PABPC4 PE=1 SV=1	13	11.8139	11.5348	11.1465	11.9394
P11940	PABP1_HUMAN	PABPC1	PABPC1	Polyadenylate-binding protein 1 OS=Homo sapiens OX=9606 GN=PABPC1 PE=1 SV=2	15	11.6608	11.4545	11.3047	12.1431
Q13586	STIM1_HUMAN	STIM1	STIM1	Stromal interaction molecule 1 OS=Homo sapiens OX=9606 GN=STIM1 PE=1 SV=3	9	10.3426	10.1559	9.86822	10.791
O75937	DNJC8_HUMAN	DNAJC8	DNAJC8	DnaJ homolog subfamily C member 8 OS=Homo sapiens OX=9606 GN=DNAJC8 PE=1 SV=2	5	10.9989	10.9278	10.6935	11.1992
Q15750	TAB1_HUMAN	TAB1	TAB1	TGF-beta-activated kinase 1 and MAP3K7-binding protein 1 OS=Homo sapiens OX=9606 GN=TAB1 PE=1 SV=1	10	8.51439	8.17817	7.94817	8.78267
P14550	AK1A1_HUMAN	AKR1A1	AKR1A1	Aldo-keto reductase family 1 member A1 OS=Homo sapiens OX=9606 GN=AKR1A1 PE=1 SV=3	14	12.6808	12.525	12.1527	12.8179
P15121	ALDR_HUMAN	AKR1B1	AKR1B1	Aldo-keto reductase family 1 member B1 OS=Homo sapiens OX=9606 GN=AKR1B1 PE=1 SV=3	4	10.9638	10.8316	10.0365	10.748
P38159	RBMX_HUMAN	RBMX	RBMX	RNA-binding motif protein, X chromosome OS=Homo sapiens OX=9606 GN=RBMX PE=1 SV=3	16	12.227	11.9872	11.6295	12.6199
Q96GW9	SYMM_HUMAN	MARS2	MARS2	Methionine--tRNA ligase, mitochondrial OS=Homo sapiens OX=9606 GN=MARS2 PE=1 SV=2	6	8.34217	8.28546	7.70217	8.38875
Q9UKB3	DJC12_HUMAN	DNAJC12	DNAJC12	DnaJ homolog subfamily C member 12 OS=Homo sapiens OX=9606 GN=DNAJC12 PE=1 SV=1	5	9.31048	9.13841	9.74112	10.1197
O15355	PPM1G_HUMAN	PPM1G	PPM1G	Protein phosphatase 1G OS=Homo sapiens OX=9606 GN=PPM1G PE=1 SV=1	12	12.2115	11.9466	11.4453	12.3538
Q9UPN4	CP131_HUMAN	CEP131	CEP131	Centrosomal protein of 131 kDa OS=Homo sapiens OX=9606 GN=CEP131 PE=1 SV=3	2	6.79243	6.55437	5.48363	6.06268
O14686	KMT2D_HUMAN	KMT2D	KMT2D	Histone-lysine N-methyltransferase 2D OS=Homo sapiens OX=9606 GN=KMT2D PE=1 SV=2	2	5.96618	5.87798	5.75969	6.3175
Q5VUA4	ZN318_HUMAN	ZNF318	ZNF318	Zinc finger protein 318 OS=Homo sapiens OX=9606 GN=ZNF318 PE=1 SV=2	10	9.56273	9.34525	9.08505	9.91235
Q96II8	LRCH3_HUMAN	LRCH3	LRCH3	Leucine-rich repeat and calponin homology domain-containing protein 3 OS=Homo sapiens OX=9606 GN=LRCH3 PE=1 SV=2	3	8.1247	7.8561	7.71972	8.41902
P17655	CAN2_HUMAN	CAPN2	CAPN2	Calpain-2 catalytic subunit OS=Homo sapiens OX=9606 GN=CAPN2 PE=1 SV=6	11	10.4508	10.2091	9.77943	10.4879
Q15025	TNIP1_HUMAN	TNIP1	TNIP1	TNFAIP3-interacting protein 1 OS=Homo sapiens OX=9606 GN=TNIP1 PE=1 SV=2	3	6.83091	6.55891	6.02976	7.03965
O75427	LRCH4_HUMAN	LRCH4	LRCH4	Leucine-rich repeat and calponin homology domain-containing protein 4 OS=Homo sapiens OX=9606 GN=LRCH4 PE=1 SV=2	4	6.94778	6.66082	6.50455	7.20921
O94804	STK10_HUMAN	STK10	STK10	Serine/threonine-protein kinase 10 OS=Homo sapiens OX=9606 GN=STK10 PE=1 SV=1	6	9.44378	9.22185	9.04797	9.8629
P16949	STMN1_HUMAN	STMN1	STMN1	Stathmin OS=Homo sapiens OX=9606 GN=STMN1 PE=1 SV=3	4	10.121	10.1612	9.68987	9.96754
Q3SXY8	AR13B_HUMAN	ARL13B	ARL13B	ADP-ribosylation factor-like protein 13B OS=Homo sapiens OX=9606 GN=ARL13B PE=1 SV=1	6	8.51534	8.28635	8.03953	8.69845
Q9UKJ5	CHIC2_HUMAN	CHIC2	CHIC2	Cysteine-rich hydrophobic domain-containing protein 2 OS=Homo sapiens OX=9606 GN=CHIC2 PE=1 SV=1	1	4.64302	4.71114	4.47774	5.46288
P42166	LAP2A_HUMAN	TMPO	TMPO	Lamina-associated polypeptide 2, isoform alpha OS=Homo sapiens OX=9606 GN=TMPO PE=1 SV=2	21	12.1277	11.7679	11.3447	12.1966
P42167	LAP2B_HUMAN	TMPO	TMPO	Lamina-associated polypeptide 2, isoforms beta/gamma OS=Homo sapiens OX=9606 GN=TMPO PE=1 SV=2	3	7.32251	7.10478	6.82115	7.66898
Q14671	PUM1_HUMAN	PUM1	PUM1	Pumilio homolog 1 OS=Homo sapiens OX=9606 GN=PUM1 PE=1 SV=3	14	10.5967	10.3148	10.1391	10.951
Q8TB72	PUM2_HUMAN	PUM2	PUM2	Pumilio homolog 2 OS=Homo sapiens OX=9606 GN=PUM2 PE=1 SV=2	2	5.80928	5.67362	4.80246	5.7784
A8MXV4	NUD19_HUMAN	NUDT19	NUDT19	Nucleoside diphosphate-linked moiety X motif 19 OS=Homo sapiens OX=9606 GN=NUDT19 PE=1 SV=1	4	8.43268	8.28625	7.63538	8.24262
Q9H9L3	I20L2_HUMAN	ISG20L2	ISG20L2	Interferon-stimulated 20 kDa exonuclease-like 2 OS=Homo sapiens OX=9606 GN=ISG20L2 PE=1 SV=1	3	9.80214	9.4073	8.79913	9.72869
Q99832	TCPH_HUMAN	CCT7	CCT7	T-complex protein 1 subunit eta OS=Homo sapiens OX=9606 GN=CCT7 PE=1 SV=2	19	12.1566	11.9724	11.2891	12.1397
P22570	ADRO_HUMAN	FDXR	FDXR	NADPH:adrenodoxin oxidoreductase, mitochondrial OS=Homo sapiens OX=9606 GN=FDXR PE=1 SV=3	6	9.04017	8.82247	8.7659	9.63588
P49354	FNTA_HUMAN	FNTA	FNTA	Protein farnesyltransferase/geranylgeranyltransferase type-1 subunit alpha OS=Homo sapiens OX=9606 GN=FNTA PE=1 SV=1	2	8.16122	8.03288	7.30519	7.92284
P43246	MSH2_HUMAN	MSH2	MSH2	DNA mismatch repair protein Msh2 OS=Homo sapiens OX=9606 GN=MSH2 PE=1 SV=1	14	11.409	11.1327	10.9221	11.8469
P18887	XRCC1_HUMAN	XRCC1	XRCC1	DNA repair protein XRCC1 OS=Homo sapiens OX=9606 GN=XRCC1 PE=1 SV=2	2	8.36489	8.02231	7.64324	8.52594
Q9Y617	SERC_HUMAN	PSAT1	PSAT1	Phosphoserine aminotransferase OS=Homo sapiens OX=9606 GN=PSAT1 PE=1 SV=2	14	11.9668	11.7266	10.9465	11.8905
Q7L014	DDX46_HUMAN	DDX46	DDX46	Probable ATP-dependent RNA helicase DDX46 OS=Homo sapiens OX=9606 GN=DDX46 PE=1 SV=2	16	11.6765	11.3404	11.0088	11.9314
Q9BSH4	TACO1_HUMAN	TACO1	TACO1	Translational activator of cytochrome c oxidase 1 OS=Homo sapiens OX=9606 GN=TACO1 PE=1 SV=1	7	8.12445	8.27505	7.79091	8.43269
Q9H3S7	PTN23_HUMAN	PTPN23	PTPN23	Tyrosine-protein phosphatase non-receptor type 23 OS=Homo sapiens OX=9606 GN=PTPN23 PE=1 SV=1	7	8.73246	8.26153	7.97687	8.7463
Q14687	GSE1_HUMAN	GSE1	GSE1	Genetic suppressor element 1 OS=Homo sapiens OX=9606 GN=GSE1 PE=1 SV=3	2	7.25703	6.9625	6.32742	7.14947
P46940	IQGA1_HUMAN	IQGAP1	IQGAP1	Ras GTPase-activating-like protein IQGAP1 OS=Homo sapiens OX=9606 GN=IQGAP1 PE=1 SV=1	22	12.2662	11.9999	11.5536	12.3965
Q13576	IQGA2_HUMAN	IQGAP2	IQGAP2	Ras GTPase-activating-like protein IQGAP2 OS=Homo sapiens OX=9606 GN=IQGAP2 PE=1 SV=4	9	10.8485	10.6555	10.0351	10.8584
Q9Y265	RUVB1_HUMAN	RUVBL1	RUVBL1	RuvB-like 1 OS=Homo sapiens OX=9606 GN=RUVBL1 PE=1 SV=1	14	11.9096	11.6477	11.2491	12.0925
Q9BVI4	NOC4L_HUMAN	NOC4L	NOC4L	Nucleolar complex protein 4 homolog OS=Homo sapiens OX=9606 GN=NOC4L PE=1 SV=1	7	10.1209	10.1579	9.63	10.0325
Q9NZJ5	E2AK3_HUMAN	EIF2AK3	EIF2AK3	Eukaryotic translation initiation factor 2-alpha kinase 3 OS=Homo sapiens OX=9606 GN=EIF2AK3 PE=1 SV=3	1	4.80917	4.55857	3.83927	4.81938
Q15022	SUZ12_HUMAN	SUZ12	SUZ12	Polycomb protein SUZ12 OS=Homo sapiens OX=9606 GN=SUZ12 PE=1 SV=3	3	7.1916	6.77876	6.30213	7.2646
Q9NYL9	TMOD3_HUMAN	TMOD3	TMOD3	Tropomodulin-3 OS=Homo sapiens OX=9606 GN=TMOD3 PE=1 SV=1	9	9.63177	9.49822	9.11121	9.76526
Q9NZR1	TMOD2_HUMAN	TMOD2	TMOD2	Tropomodulin-2 OS=Homo sapiens OX=9606 GN=TMOD2 PE=1 SV=1	1	4.72468	4.94547	4.40995	4.7414
P29320	EPHA3_HUMAN	EPHA3	EPHA3	Ephrin type-A receptor 3 OS=Homo sapiens OX=9606 GN=EPHA3 PE=1 SV=2	2	5.41773	5.4991	5.05807	5.6975
P54756	EPHA5_HUMAN	EPHA5	EPHA5	Ephrin type-A receptor 5 OS=Homo sapiens OX=9606 GN=EPHA5 PE=1 SV=3	3	5.98686	5.6334	5.45216	6.37316
Q15375	EPHA7_HUMAN	EPHA7	EPHA7	Ephrin type-A receptor 7 OS=Homo sapiens OX=9606 GN=EPHA7 PE=1 SV=3	7	7.71724	7.55377	7.29267	8.13124
P29323	EPHB2_HUMAN	EPHB2	EPHB2	Ephrin type-B receptor 2 OS=Homo sapiens OX=9606 GN=EPHB2 PE=1 SV=5	3	5.79174	5.8684	5.66651	6.46326
P54760	EPHB4_HUMAN	EPHB4	EPHB4	Ephrin type-B receptor 4 OS=Homo sapiens OX=9606 GN=EPHB4 PE=1 SV=2	5	6.97721	6.81179	6.4667	7.18266
P54762	EPHB1_HUMAN	EPHB1	EPHB1	Ephrin type-B receptor 1 OS=Homo sapiens OX=9606 GN=EPHB1 PE=1 SV=1	1	3.58687	3.05011	3.18369	3.99633
P29317	EPHA2_HUMAN	EPHA2	EPHA2	Ephrin type-A receptor 2 OS=Homo sapiens OX=9606 GN=EPHA2 PE=1 SV=2	3	5.81308	5.05684	4.52012	5.68073
P46108	CRK_HUMAN	CRK	CRK	Adapter molecule crk OS=Homo sapiens OX=9606 GN=CRK PE=1 SV=2	4	10.2274	9.94928	10.3523	10.928
Q12959	DLG1_HUMAN	DLG1	DLG1	Disks large homolog 1 OS=Homo sapiens OX=9606 GN=DLG1 PE=1 SV=2	7	7.12147	6.95031	6.63202	7.44698
Q92796	DLG3_HUMAN	DLG3	DLG3	Disks large homolog 3 OS=Homo sapiens OX=9606 GN=DLG3 PE=1 SV=2	3	7.18189	6.94941	6.88131	7.93581
Q5T2T1	MPP7_HUMAN	MPP7	MPP7	MAGUK p55 subfamily member 7 OS=Homo sapiens OX=9606 GN=MPP7 PE=1 SV=1	1	4.75965	4.45314	3.76166	4.74729
Q13740	CD166_HUMAN	ALCAM	ALCAM	CD166 antigen OS=Homo sapiens OX=9606 GN=ALCAM PE=1 SV=2	8	9.968	9.84378	9.4608	10.255
Q9Y6X3	SCC4_HUMAN	MAU2	MAU2	MAU2 chromatid cohesion factor homolog OS=Homo sapiens OX=9606 GN=MAU2 PE=1 SV=2	2	8.0964	8.03798	7.80252	8.51547
Q9H857	NT5D2_HUMAN	NT5DC2	NT5DC2	5'-nucleotidase domain-containing protein 2 OS=Homo sapiens OX=9606 GN=NT5DC2 PE=1 SV=1	13	10.0765	9.89482	9.23656	10.0463
O43670	ZN207_HUMAN	ZNF207	ZNF207	BUB3-interacting and GLEBS motif-containing protein ZNF207 OS=Homo sapiens OX=9606 GN=ZNF207 PE=1 SV=1	2	9.72764	9.48616	9.4776	10.1378
Q709F0	ACD11_HUMAN	ACAD11	ACAD11	Acyl-CoA dehydrogenase family member 11 OS=Homo sapiens OX=9606 GN=ACAD11 PE=1 SV=3	8	8.8678	8.74886	8.76892	9.51377
O00198	HRK_HUMAN	HRK	HRK	Activator of apoptosis harakiri OS=Homo sapiens OX=9606 GN=HRK PE=1 SV=1	1	4.12894	4.07187	3.52376	4.16025
P35813	PPM1A_HUMAN	PPM1A	PPM1A	Protein phosphatase 1A OS=Homo sapiens OX=9606 GN=PPM1A PE=1 SV=1	7	8.88949	8.50226	8.3011	9.2426
Q86VX9	MON1A_HUMAN	MON1A	MON1A	Vacuolar fusion protein MON1 homolog A OS=Homo sapiens OX=9606 GN=MON1A PE=1 SV=3	1	5.52896	5.48417	4.51926	5.27758
O43172	PRP4_HUMAN	PRPF4	PRPF4	U4/U6 small nuclear ribonucleoprotein Prp4 OS=Homo sapiens OX=9606 GN=PRPF4 PE=1 SV=2	11	12.1422	11.9649	11.7057	12.4382
P41208	CETN2_HUMAN	CETN2	CETN2	Centrin-2 OS=Homo sapiens OX=9606 GN=CETN2 PE=1 SV=1	4	10.0071	9.97907	9.33367	9.60922
O75390	CISY_HUMAN	CS	CS	Citrate synthase, mitochondrial OS=Homo sapiens OX=9606 GN=CS PE=1 SV=2	16	10.7778	10.7732	10.6782	11.2254
O75600	KBL_HUMAN	GCAT	GCAT	2-amino-3-ketobutyrate coenzyme A ligase, mitochondrial OS=Homo sapiens OX=9606 GN=GCAT PE=1 SV=1	4	6.46998	6.33999	5.33886	6.05555
Q8NFF5	FAD1_HUMAN	FLAD1	FLAD1	FAD synthase OS=Homo sapiens OX=9606 GN=FLAD1 PE=1 SV=1	4	7.40638	7.10783	6.73072	7.33696
Q96ER9	CCD51_HUMAN	CCDC51	CCDC51	Coiled-coil domain-containing protein 51 OS=Homo sapiens OX=9606 GN=CCDC51 PE=1 SV=2	9	8.65253	8.47526	8.17381	9.08886
Q9H5Z1	DHX35_HUMAN	DHX35	DHX35	Probable ATP-dependent RNA helicase DHX35 OS=Homo sapiens OX=9606 GN=DHX35 PE=1 SV=2	3	8.81592	8.57148	7.9303	8.83661
Q8WZA9	IRGQ_HUMAN	IRGQ	IRGQ	Immunity-related GTPase family Q protein OS=Homo sapiens OX=9606 GN=IRGQ PE=1 SV=1	2	6.89283	6.69339	5.94469	6.63738
Q8NI36	WDR36_HUMAN	WDR36	WDR36	WD repeat-containing protein 36 OS=Homo sapiens OX=9606 GN=WDR36 PE=1 SV=1	13	11.601	11.4715	10.8903	11.8132
Q15155	NOMO1_HUMAN	NOMO1	NOMO1	Nodal modulator 1 OS=Homo sapiens OX=9606 GN=NOMO1 PE=1 SV=5	17	10.5934	10.4836	10.3715	11.0904
P69849	NOMO3_HUMAN	NOMO3	NOMO3	Nodal modulator 3 OS=Homo sapiens OX=9606 GN=NOMO3 PE=3 SV=2	3	8.6138	8.38602	8.21395	9.04312
P14649	MYL6B_HUMAN	MYL6B	MYL6B	Myosin light chain 6B OS=Homo sapiens OX=9606 GN=MYL6B PE=1 SV=1	1	7.12723	6.86724	7.21507	7.39895
P60660	MYL6_HUMAN	MYL6	MYL6	Myosin light polypeptide 6 OS=Homo sapiens OX=9606 GN=MYL6 PE=1 SV=2	2	9.88406	9.70339	9.64403	10.0507
Q9H2G2	SLK_HUMAN	SLK	SLK	STE20-like serine/threonine-protein kinase OS=Homo sapiens OX=9606 GN=SLK PE=1 SV=1	16	12.4965	12.1567	11.5129	12.5025
Q9P2W9	STX18_HUMAN	STX18	STX18	Syntaxin-18 OS=Homo sapiens OX=9606 GN=STX18 PE=1 SV=1	5	10.8967	10.6975	10.6853	11.5089
O95202	LETM1_HUMAN	LETM1	LETM1	Mitochondrial proton/calcium exchanger protein OS=Homo sapiens OX=9606 GN=LETM1 PE=1 SV=1	19	10.2188	10.009	9.85653	10.4746
O95613	PCNT_HUMAN	PCNT	PCNT	Pericentrin OS=Homo sapiens OX=9606 GN=PCNT PE=1 SV=4	11	9.57752	9.29113	8.95903	9.81001
O60313	OPA1_HUMAN	OPA1	OPA1	Dynamin-like 120 kDa protein, mitochondrial OS=Homo sapiens OX=9606 GN=OPA1 PE=1 SV=3	22	11.1632	10.9908	10.6514	11.4025
Q8NC42	RN149_HUMAN	RNF149	RNF149	E3 ubiquitin-protein ligase RNF149 OS=Homo sapiens OX=9606 GN=RNF149 PE=2 SV=2	3	5.22641	4.549	3.76925	5.03035
Q70CQ2	UBP34_HUMAN	USP34	USP34	Ubiquitin carboxyl-terminal hydrolase 34 OS=Homo sapiens OX=9606 GN=USP34 PE=1 SV=2	5	8.88966	8.54022	8.3114	9.00132
Q5T6V5	QSPP_HUMAN	C9orf64	C9orf64	Queuosine salvage protein OS=Homo sapiens OX=9606 GN=C9orf64 PE=1 SV=1	2	10.0469	9.76707	8.80202	9.76469
Q96GV9	CE030_HUMAN	C5orf30	MACIR	UNC119-binding protein C5orf30 OS=Homo sapiens OX=9606 GN=C5orf30 PE=1 SV=1	1	6.16989	6.14365	5.73985	6.27389
Q14789	GOGB1_HUMAN	GOLGB1	GOLGB1	Golgin subfamily B member 1 OS=Homo sapiens OX=9606 GN=GOLGB1 PE=1 SV=2	27	10.7662	10.5927	10.4575	11.2504
Q9NZW5	MPP6_HUMAN	MPP6	PALS2	MAGUK p55 subfamily member 6 OS=Homo sapiens OX=9606 GN=MPP6 PE=1 SV=2	14	11.0184	10.9173	10.7713	11.4088
Q8NB25	F184A_HUMAN	FAM184A	FAM184A	Protein FAM184A OS=Homo sapiens OX=9606 GN=FAM184A PE=2 SV=3	1	5.96795	5.99173	5.5378	6.35884
Q14168	MPP2_HUMAN	MPP2	MPP2	MAGUK p55 subfamily member 2 OS=Homo sapiens OX=9606 GN=MPP2 PE=1 SV=3	7	8.57431	8.41272	7.69994	8.49892
Q9P2R7	SUCB1_HUMAN	SUCLA2	SUCLA2	Succinate--CoA ligase [ADP-forming] subunit beta, mitochondrial OS=Homo sapiens OX=9606 GN=SUCLA2 PE=1 SV=3	17	9.06212	8.85546	8.54489	9.29819
P50991	TCPD_HUMAN	CCT4	CCT4	T-complex protein 1 subunit delta OS=Homo sapiens OX=9606 GN=CCT4 PE=1 SV=4	22	12.0121	11.8327	11.1958	12.0965
P48643	TCPE_HUMAN	CCT5	CCT5	T-complex protein 1 subunit epsilon OS=Homo sapiens OX=9606 GN=CCT5 PE=1 SV=1	22	12.4557	12.2575	11.7561	12.4763
O75608	LYPA1_HUMAN	LYPLA1	LYPLA1	Acyl-protein thioesterase 1 OS=Homo sapiens OX=9606 GN=LYPLA1 PE=1 SV=1	4	8.93065	8.70223	8.87183	9.50907
Q9BWL3	CA043_HUMAN	C1orf43	C1orf43	Uncharacterized protein C1orf43 OS=Homo sapiens OX=9606 GN=C1orf43 PE=2 SV=1	3	6.06384	5.7803	5.52929	6.29926
P08133	ANXA6_HUMAN	ANXA6	ANXA6	Annexin A6 OS=Homo sapiens OX=9606 GN=ANXA6 PE=1 SV=3	21	12.1215	11.8687	11.5924	12.3536
Q5JRX3	PREP_HUMAN	PITRM1	PITRM1	Presequence protease, mitochondrial OS=Homo sapiens OX=9606 GN=PITRM1 PE=1 SV=3	17	9.79801	9.61143	8.9056	9.76551
Q96HP0	DOCK6_HUMAN	DOCK6	DOCK6	Dedicator of cytokinesis protein 6 OS=Homo sapiens OX=9606 GN=DOCK6 PE=1 SV=3	3	7.4365	7.13504	6.95788	7.74345
Q96N67	DOCK7_HUMAN	DOCK7	DOCK7	Dedicator of cytokinesis protein 7 OS=Homo sapiens OX=9606 GN=DOCK7 PE=1 SV=4	17	10.3014	10.0597	9.57021	10.3823
Q8TDD1	DDX54_HUMAN	DDX54	DDX54	ATP-dependent RNA helicase DDX54 OS=Homo sapiens OX=9606 GN=DDX54 PE=1 SV=2	7	9.08425	8.92411	8.17872	9.16555
Q9Y2R4	DDX52_HUMAN	DDX52	DDX52	Probable ATP-dependent RNA helicase DDX52 OS=Homo sapiens OX=9606 GN=DDX52 PE=1 SV=3	7	10.5314	10.3472	9.88357	10.818
O15514	RPB4_HUMAN	POLR2D	POLR2D	DNA-directed RNA polymerase II subunit RPB4 OS=Homo sapiens OX=9606 GN=POLR2D PE=1 SV=1	4	8.09846	8.04031	7.87785	8.10507
Q92499	DDX1_HUMAN	DDX1	DDX1	ATP-dependent RNA helicase DDX1 OS=Homo sapiens OX=9606 GN=DDX1 PE=1 SV=2	17	13.0229	12.7729	12.1871	13.1092
Q9UH62	ARMX3_HUMAN	ARMCX3	ARMCX3	Armadillo repeat-containing X-linked protein 3 OS=Homo sapiens OX=9606 GN=ARMCX3 PE=1 SV=1	5	7.14616	6.92172	6.32694	7.02679
Q05519	SRS11_HUMAN	SRSF11	SRSF11	Serine/arginine-rich splicing factor 11 OS=Homo sapiens OX=9606 GN=SRSF11 PE=1 SV=1	7	8.19272	7.95352	7.65167	8.46699
P19388	RPAB1_HUMAN	POLR2E	POLR2E	DNA-directed RNA polymerases I, II, and III subunit RPABC1 OS=Homo sapiens OX=9606 GN=POLR2E PE=1 SV=4	3	8.1012	8.14626	7.87272	8.47345
Q9H3U5	MFSD1_HUMAN	MFSD1	MFSD1	Major facilitator superfamily domain-containing protein 1 OS=Homo sapiens OX=9606 GN=MFSD1 PE=2 SV=2	2	6.02623	5.66233	5.4681	6.18236
O76094	SRP72_HUMAN	SRP72	SRP72	Signal recognition particle subunit SRP72 OS=Homo sapiens OX=9606 GN=SRP72 PE=1 SV=3	10	9.6044	9.34395	9.14524	9.91648
P57088	TMM33_HUMAN	TMEM33	TMEM33	Transmembrane protein 33 OS=Homo sapiens OX=9606 GN=TMEM33 PE=1 SV=2	4	8.49278	8.48009	8.25184	8.96397
Q6PJ69	TRI65_HUMAN	TRIM65	TRIM65	Tripartite motif-containing protein 65 OS=Homo sapiens OX=9606 GN=TRIM65 PE=1 SV=3	2	8.6853	8.52001	7.97087	8.80301
Q96CB8	INT12_HUMAN	INTS12	INTS12	Integrator complex subunit 12 OS=Homo sapiens OX=9606 GN=INTS12 PE=1 SV=1	2	6.55548	6.12629	5.7997	6.55846
Q9BXF6	RFIP5_HUMAN	RAB11FIP5	RAB11FIP5	Rab11 family-interacting protein 5 OS=Homo sapiens OX=9606 GN=RAB11FIP5 PE=1 SV=1	8	8.84793	8.68313	8.33763	9.14412
Q92616	GCN1_HUMAN	GCN1	GCN1	eIF-2-alpha kinase activator GCN1 OS=Homo sapiens OX=9606 GN=GCN1 PE=1 SV=6	21	11.753	11.4895	11.1626	11.9518
Q5VT52	RPRD2_HUMAN	RPRD2	RPRD2	Regulation of nuclear pre-mRNA domain-containing protein 2 OS=Homo sapiens OX=9606 GN=RPRD2 PE=1 SV=1	11	8.83103	8.53498	8.38562	9.08035
P42771	CDN2A_HUMAN	CDKN2A	CDKN2A	Cyclin-dependent kinase inhibitor 2A OS=Homo sapiens OX=9606 GN=CDKN2A PE=1 SV=2	4	8.90741	8.82817	8.85135	9.03151
Q96EK5	KBP_HUMAN	KIF1BP	KIFBP	KIF1-binding protein OS=Homo sapiens OX=9606 GN=KIF1BP PE=1 SV=1	6	10.0569	9.76621	9.52557	10.4069
O00411	RPOM_HUMAN	POLRMT	POLRMT	DNA-directed RNA polymerase, mitochondrial OS=Homo sapiens OX=9606 GN=POLRMT PE=1 SV=2	16	10.2164	9.98157	9.38825	10.2653
Q5SZL2	CE85L_HUMAN	CEP85L	CEP85L	Centrosomal protein of 85 kDa-like OS=Homo sapiens OX=9606 GN=CEP85L PE=1 SV=1	7	7.30707	7.09645	7.17082	7.66398
Q86UT6	NLRX1_HUMAN	NLRX1	NLRX1	NLR family member X1 OS=Homo sapiens OX=9606 GN=NLRX1 PE=1 SV=1	11	9.0552	8.76681	8.50482	9.24251
Q16775	GLO2_HUMAN	HAGH	HAGH	Hydroxyacylglutathione hydrolase, mitochondrial OS=Homo sapiens OX=9606 GN=HAGH PE=1 SV=2	6	8.09812	7.64471	6.54331	7.26607
O75356	ENTP5_HUMAN	ENTPD5	ENTPD5	Ectonucleoside triphosphate diphosphohydrolase 5 OS=Homo sapiens OX=9606 GN=ENTPD5 PE=1 SV=1	2	5.71987	5.30267	4.71425	5.4559
Q9UBC2	EP15R_HUMAN	EPS15L1	EPS15L1	Epidermal growth factor receptor substrate 15-like 1 OS=Homo sapiens OX=9606 GN=EPS15L1 PE=1 SV=1	16	10.1125	9.94924	9.63959	10.1756
Q99732	LITAF_HUMAN	LITAF	LITAF	Lipopolysaccharide-induced tumor necrosis factor-alpha factor OS=Homo sapiens OX=9606 GN=LITAF PE=1 SV=2	1	4.25671	4.46957	3.84375	4.1578
Q9UBV2	SE1L1_HUMAN	SEL1L	SEL1L	Protein sel-1 homolog 1 OS=Homo sapiens OX=9606 GN=SEL1L PE=1 SV=3	5	9.06171	8.96853	8.54315	9.25794
O75063	XYLK_HUMAN	FAM20B	FAM20B	Glycosaminoglycan xylosylkinase OS=Homo sapiens OX=9606 GN=FAM20B PE=1 SV=1	5	8.43432	8.26901	7.8782	8.61261
Q5T0D9	TPRGL_HUMAN	TPRG1L	TPRG1L	Tumor protein p63-regulated gene 1-like protein OS=Homo sapiens OX=9606 GN=TPRG1L PE=1 SV=1	2	5.39358	5.32434	5.29461	5.82069
Q8N2G8	GHDC_HUMAN	GHDC	GHDC	GH3 domain-containing protein OS=Homo sapiens OX=9606 GN=GHDC PE=1 SV=2	3	6.34246	6.18531	5.66479	6.32038
Q9UJV9	DDX41_HUMAN	DDX41	DDX41	Probable ATP-dependent RNA helicase DDX41 OS=Homo sapiens OX=9606 GN=DDX41 PE=1 SV=2	8	10.4463	10.2189	9.74949	10.5314
P49427	UB2R1_HUMAN	CDC34	CDC34	Ubiquitin-conjugating enzyme E2 R1 OS=Homo sapiens OX=9606 GN=CDC34 PE=1 SV=2	2	7.11157	6.76904	6.50424	7.26873
Q9P281	BAHC1_HUMAN	BAHCC1	BAHCC1	BAH and coiled-coil domain-containing protein 1 OS=Homo sapiens OX=9606 GN=BAHCC1 PE=1 SV=4	3	8.6787	8.1435	7.83263	8.49494
Q9NVH0	EXD2_HUMAN	EXD2	EXD2	Exonuclease 3'-5' domain-containing protein 2 OS=Homo sapiens OX=9606 GN=EXD2 PE=1 SV=2	7	7.76541	7.48685	7.18227	7.99289
Q15043	S39AE_HUMAN	SLC39A14	SLC39A14	Zinc transporter ZIP14 OS=Homo sapiens OX=9606 GN=SLC39A14 PE=1 SV=3	3	5.75365	4.9777	4.93286	5.92701
Q8IV08	PLD3_HUMAN	PLD3	PLD3	Phospholipase D3 OS=Homo sapiens OX=9606 GN=PLD3 PE=1 SV=1	5	8.62309	8.31438	8.11819	8.80796
Q99956	DUS9_HUMAN	DUSP9	DUSP9	Dual specificity protein phosphatase 9 OS=Homo sapiens OX=9606 GN=DUSP9 PE=1 SV=1	1	5.60317	5.31539	5.4035	6.10912
Q6IAN0	DRS7B_HUMAN	DHRS7B	DHRS7B	Dehydrogenase/reductase SDR family member 7B OS=Homo sapiens OX=9606 GN=DHRS7B PE=1 SV=2	10	10.4915	10.3837	9.88729	10.767
O75127	PTCD1_HUMAN	PTCD1	PTCD1	Pentatricopeptide repeat-containing protein 1, mitochondrial OS=Homo sapiens OX=9606 GN=PTCD1 PE=1 SV=2	10	9.019	8.77029	8.95135	9.85813
Q5THJ4	VP13D_HUMAN	VPS13D	VPS13D	Vacuolar protein sorting-associated protein 13D OS=Homo sapiens OX=9606 GN=VPS13D PE=1 SV=2	11	8.14891	8.07485	7.68497	8.23986
Q8NCH0	CHSTE_HUMAN	CHST14	CHST14	Carbohydrate sulfotransferase 14 OS=Homo sapiens OX=9606 GN=CHST14 PE=1 SV=2	3	6.33161	6.17445	5.75186	6.33105
P10155	RO60_HUMAN	RO60	RO60	60 kDa SS-A/Ro ribonucleoprotein OS=Homo sapiens OX=9606 GN=RO60 PE=1 SV=2	10	10.5314	10.306	10.3654	11.1252
P04920	B3A2_HUMAN	SLC4A2	SLC4A2	Anion exchange protein 2 OS=Homo sapiens OX=9606 GN=SLC4A2 PE=1 SV=4	8	6.28731	6.29267	6.62693	7.38471
Q13426	XRCC4_HUMAN	XRCC4	XRCC4	DNA repair protein XRCC4 OS=Homo sapiens OX=9606 GN=XRCC4 PE=1 SV=2	2	9.75968	9.5113	8.97237	9.71179
Q13322	GRB10_HUMAN	GRB10	GRB10	Growth factor receptor-bound protein 10 OS=Homo sapiens OX=9606 GN=GRB10 PE=1 SV=2	2	6.39653	5.59233	5.35784	5.92727
O75592	MYCB2_HUMAN	MYCBP2	MYCBP2	E3 ubiquitin-protein ligase MYCBP2 OS=Homo sapiens OX=9606 GN=MYCBP2 PE=1 SV=4	11	8.67334	8.41243	8.21656	9.16328
Q9UM22	EPDR1_HUMAN	EPDR1	EPDR1	Mammalian ependymin-related protein 1 OS=Homo sapiens OX=9606 GN=EPDR1 PE=1 SV=2	1	3.04577	3.60209	1.49863	2.52435
Q5T3U5	MRP7_HUMAN	ABCC10	ABCC10	Multidrug resistance-associated protein 7 OS=Homo sapiens OX=9606 GN=ABCC10 PE=1 SV=1	5	7.85768	7.7197	7.42581	8.12942
P80404	GABT_HUMAN	ABAT	ABAT	4-aminobutyrate aminotransferase, mitochondrial OS=Homo sapiens OX=9606 GN=ABAT PE=1 SV=3	2	6.50008	6.46884	5.5885	5.97245
Q01518	CAP1_HUMAN	CAP1	CAP1	Adenylyl cyclase-associated protein 1 OS=Homo sapiens OX=9606 GN=CAP1 PE=1 SV=5	16	12.4384	12.2605	11.6419	12.6074
Q9Y5B6	PAXB1_HUMAN	PAXBP1	PAXBP1	PAX3- and PAX7-binding protein 1 OS=Homo sapiens OX=9606 GN=PAXBP1 PE=1 SV=2	7	9.43806	9.30439	8.84385	9.75511
P00558	PGK1_HUMAN	PGK1	PGK1	Phosphoglycerate kinase 1 OS=Homo sapiens OX=9606 GN=PGK1 PE=1 SV=3	14	11.9731	11.6361	11.2363	12.1897
O95140	MFN2_HUMAN	MFN2	MFN2	Mitofusin-2 OS=Homo sapiens OX=9606 GN=MFN2 PE=1 SV=3	8	8.47444	8.36849	8.32526	8.97105
Q8IWA4	MFN1_HUMAN	MFN1	MFN1	Mitofusin-1 OS=Homo sapiens OX=9606 GN=MFN1 PE=1 SV=3	10	9.11797	9.15441	8.73099	9.40723
Q16134	ETFD_HUMAN	ETFDH	ETFDH	Electron transfer flavoprotein-ubiquinone oxidoreductase, mitochondrial OS=Homo sapiens OX=9606 GN=ETFDH PE=1 SV=2	11	8.59249	8.14948	8.04084	8.88206
Q4G0N4	NAKD2_HUMAN	NADK2	NADK2	NAD kinase 2, mitochondrial OS=Homo sapiens OX=9606 GN=NADK2 PE=1 SV=2	9	8.40392	8.31196	8.35491	9.08099
Q6IAA8	LTOR1_HUMAN	LAMTOR1	LAMTOR1	Ragulator complex protein LAMTOR1 OS=Homo sapiens OX=9606 GN=LAMTOR1 PE=1 SV=2	8	7.64671	7.69042	7.62337	8.12238
O95347	SMC2_HUMAN	SMC2	SMC2	Structural maintenance of chromosomes protein 2 OS=Homo sapiens OX=9606 GN=SMC2 PE=1 SV=2	19	11.8051	11.5115	11.0846	12.0889
Q8IWR0	Z3H7A_HUMAN	ZC3H7A	ZC3H7A	Zinc finger CCCH domain-containing protein 7A OS=Homo sapiens OX=9606 GN=ZC3H7A PE=1 SV=1	4	9.06601	8.79682	8.79865	9.66116
P40937	RFC5_HUMAN	RFC5	RFC5	Replication factor C subunit 5 OS=Homo sapiens OX=9606 GN=RFC5 PE=1 SV=1	5	10.0913	9.85547	9.7573	10.3434
Q7L576	CYFP1_HUMAN	CYFIP1	CYFIP1	Cytoplasmic FMR1-interacting protein 1 OS=Homo sapiens OX=9606 GN=CYFIP1 PE=1 SV=1	7	8.11419	7.99435	7.38489	8.36154
Q96F07	CYFP2_HUMAN	CYFIP2	CYFIP2	Cytoplasmic FMR1-interacting protein 2 OS=Homo sapiens OX=9606 GN=CYFIP2 PE=1 SV=2	7	9.65754	9.36415	8.89519	9.66715
Q92667	AKAP1_HUMAN	AKAP1	AKAP1	A-kinase anchor protein 1, mitochondrial OS=Homo sapiens OX=9606 GN=AKAP1 PE=1 SV=1	16	11.1421	10.8742	10.507	11.2987
Q9ULQ1	TPC1_HUMAN	TPCN1	TPCN1	Two pore calcium channel protein 1 OS=Homo sapiens OX=9606 GN=TPCN1 PE=1 SV=3	4	6.78403	5.9871	6.04767	6.29071
P30044	PRDX5_HUMAN	PRDX5	PRDX5	Peroxiredoxin-5, mitochondrial OS=Homo sapiens OX=9606 GN=PRDX5 PE=1 SV=4	8	9.66418	9.34486	9.27745	9.73015
Q8N0Z6	TTC5_HUMAN	TTC5	TTC5	Tetratricopeptide repeat protein 5 OS=Homo sapiens OX=9606 GN=TTC5 PE=1 SV=2	3	7.17356	6.88952	6.46049	7.26213
O76021	RL1D1_HUMAN	RSL1D1	RSL1D1	Ribosomal L1 domain-containing protein 1 OS=Homo sapiens OX=9606 GN=RSL1D1 PE=1 SV=3	7	11.4018	11.2096	10.925	11.8065
Q6YN16	HSDL2_HUMAN	HSDL2	HSDL2	Hydroxysteroid dehydrogenase-like protein 2 OS=Homo sapiens OX=9606 GN=HSDL2 PE=1 SV=1	14	10.4304	10.34	9.91632	10.6203
Q9UG01	IF172_HUMAN	IFT172	IFT172	Intraflagellar transport protein 172 homolog OS=Homo sapiens OX=9606 GN=IFT172 PE=1 SV=2	3	6.58167	6.531	6.02194	6.8398
P09211	GSTP1_HUMAN	GSTP1	GSTP1	Glutathione S-transferase P OS=Homo sapiens OX=9606 GN=GSTP1 PE=1 SV=2	8	11.2519	11.155	11.3175	11.7156
P27816	MAP4_HUMAN	MAP4	MAP4	Microtubule-associated protein 4 OS=Homo sapiens OX=9606 GN=MAP4 PE=1 SV=3	14	10.7193	10.377	10.3082	10.8797
Q16740	CLPP_HUMAN	CLPP	CLPP	ATP-dependent Clp protease proteolytic subunit, mitochondrial OS=Homo sapiens OX=9606 GN=CLPP PE=1 SV=1	9	9.88622	9.79434	9.81393	10.3904
Q5SSJ5	HP1B3_HUMAN	HP1BP3	HP1BP3	Heterochromatin protein 1-binding protein 3 OS=Homo sapiens OX=9606 GN=HP1BP3 PE=1 SV=1	8	8.92823	8.71333	8.32706	9.18108
Q9ULW0	TPX2_HUMAN	TPX2	TPX2	Targeting protein for Xklp2 OS=Homo sapiens OX=9606 GN=TPX2 PE=1 SV=2	9	10.7582	10.4742	9.95433	10.7922
P04637	P53_HUMAN	TP53	TP53	Cellular tumor antigen p53 OS=Homo sapiens OX=9606 GN=TP53 PE=1 SV=4	7	9.17793	8.99143	8.8084	9.52091
P49674	KC1E_HUMAN	CSNK1E	CSNK1E	Casein kinase I isoform epsilon OS=Homo sapiens OX=9606 GN=CSNK1E PE=1 SV=1	3	9.641	9.40666	8.89613	9.59383
Q05397	FAK1_HUMAN	PTK2	PTK2	Focal adhesion kinase 1 OS=Homo sapiens OX=9606 GN=PTK2 PE=1 SV=2	4	7.09927	6.88055	6.7315	7.67362
O95470	SGPL1_HUMAN	SGPL1	SGPL1	Sphingosine-1-phosphate lyase 1 OS=Homo sapiens OX=9606 GN=SGPL1 PE=1 SV=3	10	9.44497	9.24865	9.05323	9.79209
Q5VWJ9	SNX30_HUMAN	SNX30	SNX30	Sorting nexin-30 OS=Homo sapiens OX=9606 GN=SNX30 PE=1 SV=1	11	9.28382	9.01858	8.76243	9.47559
O43488	ARK72_HUMAN	AKR7A2	AKR7A2	Aflatoxin B1 aldehyde reductase member 2 OS=Homo sapiens OX=9606 GN=AKR7A2 PE=1 SV=3	3	10.3922	10.3488	9.38097	10.3297
Q8NBJ5	GT251_HUMAN	COLGALT1	COLGALT1	Procollagen galactosyltransferase 1 OS=Homo sapiens OX=9606 GN=COLGALT1 PE=1 SV=1	7	11.2517	11.1241	10.8976	11.5289
Q8IYK4	GT252_HUMAN	COLGALT2	COLGALT2	Procollagen galactosyltransferase 2 OS=Homo sapiens OX=9606 GN=COLGALT2 PE=1 SV=1	3	9.79609	9.54283	9.30116	10.173
Q6UVJ0	SAS6_HUMAN	SASS6	SASS6	Spindle assembly abnormal protein 6 homolog OS=Homo sapiens OX=9606 GN=SASS6 PE=1 SV=1	11	8.61608	8.34686	8.36006	8.91862
P11279	LAMP1_HUMAN	LAMP1	LAMP1	Lysosome-associated membrane glycoprotein 1 OS=Homo sapiens OX=9606 GN=LAMP1 PE=1 SV=3	10	9.47133	9.15362	9.42978	10.0194
Q96P16	RPR1A_HUMAN	RPRD1A	RPRD1A	Regulation of nuclear pre-mRNA domain-containing protein 1A OS=Homo sapiens OX=9606 GN=RPRD1A PE=1 SV=1	10	10.046	9.94017	10.0058	10.5231
Q9NQG5	RPR1B_HUMAN	RPRD1B	RPRD1B	Regulation of nuclear pre-mRNA domain-containing protein 1B OS=Homo sapiens OX=9606 GN=RPRD1B PE=1 SV=1	7	10.2201	10.2547	9.91343	10.2307
Q96GQ7	DDX27_HUMAN	DDX27	DDX27	Probable ATP-dependent RNA helicase DDX27 OS=Homo sapiens OX=9606 GN=DDX27 PE=1 SV=2	7	11.7944	11.5849	10.6687	11.5883
O00429	DNM1L_HUMAN	DNM1L	DNM1L	Dynamin-1-like protein OS=Homo sapiens OX=9606 GN=DNM1L PE=1 SV=2	11	11.2647	10.9159	10.6331	11.4678
Q9BWU0	NADAP_HUMAN	SLC4A1AP	SLC4A1AP	Kanadaptin OS=Homo sapiens OX=9606 GN=SLC4A1AP PE=1 SV=1	5	10.3777	10.0872	9.84832	10.6052
Q99797	MIPEP_HUMAN	MIPEP	MIPEP	Mitochondrial intermediate peptidase OS=Homo sapiens OX=9606 GN=MIPEP PE=1 SV=2	10	8.98998	8.83946	8.68407	9.395
Q14C86	GAPD1_HUMAN	GAPVD1	GAPVD1	GTPase-activating protein and VPS9 domain-containing protein 1 OS=Homo sapiens OX=9606 GN=GAPVD1 PE=1 SV=2	12	10.4008	10.0454	9.83917	10.7449
Q6DKK2	TTC19_HUMAN	TTC19	TTC19	Tetratricopeptide repeat protein 19, mitochondrial OS=Homo sapiens OX=9606 GN=TTC19 PE=1 SV=4	8	8.95599	8.68209	8.45339	9.15083
P04062	GLCM_HUMAN	GBA	GBA	Lysosomal acid glucosylceramidase OS=Homo sapiens OX=9606 GN=GBA PE=1 SV=3	9	9.48503	9.21993	9.10094	9.88093
Q96GS4	BORC6_HUMAN	BORCS6	BORCS6	BLOC-1-related complex subunit 6 OS=Homo sapiens OX=9606 GN=BORCS6 PE=1 SV=2	8	7.2327	6.92499	6.38664	7.27952
Q7KZ85	SPT6H_HUMAN	SUPT6H	SUPT6H	Transcription elongation factor SPT6 OS=Homo sapiens OX=9606 GN=SUPT6H PE=1 SV=2	13	10.6687	10.4655	10.0609	10.9944
Q9BW60	ELOV1_HUMAN	ELOVL1	ELOVL1	Elongation of very long chain fatty acids protein 1 OS=Homo sapiens OX=9606 GN=ELOVL1 PE=1 SV=1	2	8.67927	8.5951	8.47938	9.13502
Q96G46	DUS3L_HUMAN	DUS3L	DUS3L	tRNA-dihydrouridine(47) synthase [NAD(P)(+)]-like OS=Homo sapiens OX=9606 GN=DUS3L PE=1 SV=2	6	9.3533	8.96668	8.51753	9.39829
Q13618	CUL3_HUMAN	CUL3	CUL3	Cullin-3 OS=Homo sapiens OX=9606 GN=CUL3 PE=1 SV=2	9	10.1501	9.846	9.51395	10.3354
Q8NI60	COQ8A_HUMAN	COQ8A	COQ8A	Atypical kinase COQ8A, mitochondrial OS=Homo sapiens OX=9606 GN=COQ8A PE=1 SV=1	10	9.1329	8.95659	8.71874	9.52076
Q96JC1	VPS39_HUMAN	VPS39	VPS39	Vam6/Vps39-like protein OS=Homo sapiens OX=9606 GN=VPS39 PE=1 SV=2	4	7.88784	7.59195	7.25817	8.1521
Q8NE01	CNNM3_HUMAN	CNNM3	CNNM3	Metal transporter CNNM3 OS=Homo sapiens OX=9606 GN=CNNM3 PE=1 SV=1	8	9.0479	8.73197	8.1879	8.97951
P28331	NDUS1_HUMAN	NDUFS1	NDUFS1	NADH-ubiquinone oxidoreductase 75 kDa subunit, mitochondrial OS=Homo sapiens OX=9606 GN=NDUFS1 PE=1 SV=3	15	10.4287	10.3447	10.1142	10.8251
Q8TDW0	LRC8C_HUMAN	LRRC8C	LRRC8C	Volume-regulated anion channel subunit LRRC8C OS=Homo sapiens OX=9606 GN=LRRC8C PE=1 SV=2	6	8.59514	8.49423	8.10742	8.81072
Q7L1W4	LRC8D_HUMAN	LRRC8D	LRRC8D	Volume-regulated anion channel subunit LRRC8D OS=Homo sapiens OX=9606 GN=LRRC8D PE=1 SV=1	3	8.21492	8.1135	7.59394	8.43798
Q8IWT6	LRC8A_HUMAN	LRRC8A	LRRC8A	Volume-regulated anion channel subunit LRRC8A OS=Homo sapiens OX=9606 GN=LRRC8A PE=1 SV=1	8	8.15407	7.85449	7.18182	8.03195
P51825	AFF1_HUMAN	AFF1	AFF1	AF4/FMR2 family member 1 OS=Homo sapiens OX=9606 GN=AFF1 PE=1 SV=1	3	6.58151	6.22703	6.24673	6.92702
Q9NQY0	BIN3_HUMAN	BIN3	BIN3	Bridging integrator 3 OS=Homo sapiens OX=9606 GN=BIN3 PE=1 SV=1	4	8.16464	7.97259	7.62878	8.35178
Q9NRR5	UBQL4_HUMAN	UBQLN4	UBQLN4	Ubiquilin-4 OS=Homo sapiens OX=9606 GN=UBQLN4 PE=1 SV=2	6	6.84288	6.60195	6.34176	6.91067
Q9UMX0	UBQL1_HUMAN	UBQLN1	UBQLN1	Ubiquilin-1 OS=Homo sapiens OX=9606 GN=UBQLN1 PE=1 SV=2	8	8.2384	8.01044	7.82149	8.37959
Q9UHD9	UBQL2_HUMAN	UBQLN2	UBQLN2	Ubiquilin-2 OS=Homo sapiens OX=9606 GN=UBQLN2 PE=1 SV=2	11	10.95	10.7507	10.6269	11.1388
Q8WXH0	SYNE2_HUMAN	SYNE2	SYNE2	Nesprin-2 OS=Homo sapiens OX=9606 GN=SYNE2 PE=1 SV=3	15	10.6963	10.5924	9.92866	10.8328
Q5JTH9	RRP12_HUMAN	RRP12	RRP12	RRP12-like protein OS=Homo sapiens OX=9606 GN=RRP12 PE=1 SV=2	10	10.9754	10.681	10.1166	11.1168
O60306	AQR_HUMAN	AQR	AQR	RNA helicase aquarius OS=Homo sapiens OX=9606 GN=AQR PE=1 SV=4	10	10.0472	9.90505	9.1669	10.0734
O43615	TIM44_HUMAN	TIMM44	TIMM44	Mitochondrial import inner membrane translocase subunit TIM44 OS=Homo sapiens OX=9606 GN=TIMM44 PE=1 SV=2	16	10.6418	10.5089	10.0271	11.0272
Q92698	RAD54_HUMAN	RAD54L	RAD54L	DNA repair and recombination protein RAD54-like OS=Homo sapiens OX=9606 GN=RAD54L PE=1 SV=2	2	5.29976	4.55036	4.24632	5.21931
Q9BPX3	CND3_HUMAN	NCAPG	NCAPG	Condensin complex subunit 3 OS=Homo sapiens OX=9606 GN=NCAPG PE=1 SV=1	8	9.63582	9.36412	9.03175	9.67943
Q8NEJ9	NGDN_HUMAN	NGDN	NGDN	Neuroguidin OS=Homo sapiens OX=9606 GN=NGDN PE=1 SV=1	6	9.99423	9.82269	9.20169	10.1741
P62937	PPIA_HUMAN	PPIA	PPIA	Peptidyl-prolyl cis-trans isomerase A OS=Homo sapiens OX=9606 GN=PPIA PE=1 SV=2	13	12.4968	12.2772	12.1866	12.9506
Q9HD42	CHM1A_HUMAN	CHMP1A	CHMP1A	Charged multivesicular body protein 1a OS=Homo sapiens OX=9606 GN=CHMP1A PE=1 SV=1	4	9.00136	8.78988	8.55218	8.80484
Q9NWU1	OXSM_HUMAN	OXSM	OXSM	3-oxoacyl-[acyl-carrier-protein] synthase, mitochondrial OS=Homo sapiens OX=9606 GN=OXSM PE=1 SV=1	3	8.7162	8.42599	8.3815	9.20644
P29084	T2EB_HUMAN	GTF2E2	GTF2E2	Transcription initiation factor IIE subunit beta OS=Homo sapiens OX=9606 GN=GTF2E2 PE=1 SV=1	2	7.44343	7.63617	6.97136	7.74863
P57772	SELB_HUMAN	EEFSEC	EEFSEC	Selenocysteine-specific elongation factor OS=Homo sapiens OX=9606 GN=EEFSEC PE=1 SV=4	4	9.79443	9.43033	8.87661	9.78351
Q9UNM6	PSD13_HUMAN	PSMD13	PSMD13	26S proteasome non-ATPase regulatory subunit 13 OS=Homo sapiens OX=9606 GN=PSMD13 PE=1 SV=2	16	12.0623	12.0489	11.7167	12.1847
Q6YP21	KAT3_HUMAN	KYAT3	KYAT3	Kynurenine--oxoglutarate transaminase 3 OS=Homo sapiens OX=9606 GN=KYAT3 PE=1 SV=1	7	8.23479	7.82395	6.87687	7.60257
Q96RY7	IF140_HUMAN	IFT140	IFT140	Intraflagellar transport protein 140 homolog OS=Homo sapiens OX=9606 GN=IFT140 PE=1 SV=1	5	8.84045	8.66367	8.35402	9.05713
P30626	SORCN_HUMAN	SRI	SRI	Sorcin OS=Homo sapiens OX=9606 GN=SRI PE=1 SV=1	8	9.86544	9.71282	9.63515	10.0924
Q9BSJ8	ESYT1_HUMAN	ESYT1	ESYT1	Extended synaptotagmin-1 OS=Homo sapiens OX=9606 GN=ESYT1 PE=1 SV=1	11	9.00971	8.90043	8.65817	9.53634
Q93008	USP9X_HUMAN	USP9X	USP9X	Probable ubiquitin carboxyl-terminal hydrolase FAF-X OS=Homo sapiens OX=9606 GN=USP9X PE=1 SV=3	18	10.7152	10.2859	9.85733	10.7387
Q53HC9	EIPR1_HUMAN	EIPR1	EIPR1	EARP and GARP complex-interacting protein 1 OS=Homo sapiens OX=9606 GN=EIPR1 PE=1 SV=2	2	6.51302	6.31206	5.58715	6.27538
Q96S97	MYADM_HUMAN	MYADM	MYADM	Myeloid-associated differentiation marker OS=Homo sapiens OX=9606 GN=MYADM PE=1 SV=2	4	5.47479	5.91854	4.57356	6.22961
Q92552	RT27_HUMAN	MRPS27	MRPS27	28S ribosomal protein S27, mitochondrial OS=Homo sapiens OX=9606 GN=MRPS27 PE=1 SV=3	10	9.57248	9.43201	9.21015	10.0337
P04843	RPN1_HUMAN	RPN1	RPN1	Dolichyl-diphosphooligosaccharide--protein glycosyltransferase subunit 1 OS=Homo sapiens OX=9606 GN=RPN1 PE=1 SV=1	20	11.536	11.3704	11.0269	11.9566
P40939	ECHA_HUMAN	HADHA	HADHA	Trifunctional enzyme subunit alpha, mitochondrial OS=Homo sapiens OX=9606 GN=HADHA PE=1 SV=2	22	10.4301	10.1447	10.1684	10.9725
P23368	MAOM_HUMAN	ME2	ME2	NAD-dependent malic enzyme, mitochondrial OS=Homo sapiens OX=9606 GN=ME2 PE=1 SV=1	11	7.76496	7.68861	7.45762	8.02441
Q13617	CUL2_HUMAN	CUL2	CUL2	Cullin-2 OS=Homo sapiens OX=9606 GN=CUL2 PE=1 SV=2	7	9.4675	9.15741	9.01532	9.75884
Q9NSD9	SYFB_HUMAN	FARSB	FARSB	Phenylalanine--tRNA ligase beta subunit OS=Homo sapiens OX=9606 GN=FARSB PE=1 SV=3	13	12.2133	11.928	11.0377	11.8507
Q14667	K0100_HUMAN	KIAA0100	KIAA0100	Protein KIAA0100 OS=Homo sapiens OX=9606 GN=KIAA0100 PE=1 SV=3	5	8.71219	8.6321	8.20962	9.02833
P62249	RS16_HUMAN	RPS16	RPS16	40S ribosomal protein S16 OS=Homo sapiens OX=9606 GN=RPS16 PE=1 SV=2	6	11.1134	11.1326	10.6159	11.2423
P50914	RL14_HUMAN	RPL14	RPL14	60S ribosomal protein L14 OS=Homo sapiens OX=9606 GN=RPL14 PE=1 SV=4	3	10.9211	10.6531	10.2301	11.0213
Q6P4Q7	CNNM4_HUMAN	CNNM4	CNNM4	Metal transporter CNNM4 OS=Homo sapiens OX=9606 GN=CNNM4 PE=1 SV=3	7	7.28208	7.98527	6.94829	7.37276
Q9H8M5	CNNM2_HUMAN	CNNM2	CNNM2	Metal transporter CNNM2 OS=Homo sapiens OX=9606 GN=CNNM2 PE=1 SV=2	3	7.41153	7.1414	6.56286	7.41331
P46100	ATRX_HUMAN	ATRX	ATRX	Transcriptional regulator ATRX OS=Homo sapiens OX=9606 GN=ATRX PE=1 SV=5	9	10.6568	10.4612	10.3648	11.2543
Q9H6F5	CCD86_HUMAN	CCDC86	CCDC86	Coiled-coil domain-containing protein 86 OS=Homo sapiens OX=9606 GN=CCDC86 PE=1 SV=1	4	10.7216	10.5811	10.0487	10.8448
Q86VR2	RETR3_HUMAN	RETREG3	RETREG3	Reticulophagy regulator 3 OS=Homo sapiens OX=9606 GN=RETREG3 PE=1 SV=1	3	7.32296	7.21781	6.56228	7.49356
Q8N442	GUF1_HUMAN	GUF1	GUF1	Translation factor GUF1, mitochondrial OS=Homo sapiens OX=9606 GN=GUF1 PE=1 SV=1	8	7.71326	7.56677	7.50516	8.35309
O43156	TTI1_HUMAN	TTI1	TTI1	TELO2-interacting protein 1 homolog OS=Homo sapiens OX=9606 GN=TTI1 PE=1 SV=3	5	6.98743	6.76082	6.45595	6.83508
P22681	CBL_HUMAN	CBL	CBL	E3 ubiquitin-protein ligase CBL OS=Homo sapiens OX=9606 GN=CBL PE=1 SV=2	6	8.23154	7.86628	7.5812	8.47286
Q99497	PARK7_HUMAN	PARK7	PARK7	Protein/nucleic acid deglycase DJ-1 OS=Homo sapiens OX=9606 GN=PARK7 PE=1 SV=2	8	10.8052	10.6255	10.3673	10.9248
Q8WU90	ZC3HF_HUMAN	ZC3H15	ZC3H15	Zinc finger CCCH domain-containing protein 15 OS=Homo sapiens OX=9606 GN=ZC3H15 PE=1 SV=1	7	10.801	10.5203	10.0993	10.9403
Q9NPA8	ENY2_HUMAN	ENY2	ENY2	Transcription and mRNA export factor ENY2 OS=Homo sapiens OX=9606 GN=ENY2 PE=1 SV=1	2	10.4228	10.4389	10.5029	10.7356
Q92522	H1X_HUMAN	H1FX	H1-10	Histone H1x OS=Homo sapiens OX=9606 GN=H1FX PE=1 SV=1	3	11.0774	10.9194	10.5528	11.447
Q9NX46	ARHL2_HUMAN	ADPRHL2	ADPRS	ADP-ribose glycohydrolase ARH3 OS=Homo sapiens OX=9606 GN=ADPRHL2 PE=1 SV=1	5	8.66156	8.41575	8.05864	8.9475
Q9P244	LRFN1_HUMAN	LRFN1	LRFN1	Leucine-rich repeat and fibronectin type III domain-containing protein 1 OS=Homo sapiens OX=9606 GN=LRFN1 PE=1 SV=2	5	7.85186	7.70487	7.228	8.07015
Q14344	GNA13_HUMAN	GNA13	GNA13	Guanine nucleotide-binding protein subunit alpha-13 OS=Homo sapiens OX=9606 GN=GNA13 PE=1 SV=2	7	7.86412	7.82408	7.53206	8.24323
Q5JWF2	GNAS1_HUMAN	GNAS	GNAS	Guanine nucleotide-binding protein G(s) subunit alpha isoforms XLas OS=Homo sapiens OX=9606 GN=GNAS PE=1 SV=2	12	10.3956	10.3167	9.66194	10.2594
P04899	GNAI2_HUMAN	GNAI2	GNAI2	Guanine nucleotide-binding protein G(i) subunit alpha-2 OS=Homo sapiens OX=9606 GN=GNAI2 PE=1 SV=3	6	9.9198	9.81557	9.37927	9.97208
P63096	GNAI1_HUMAN	GNAI1	GNAI1	Guanine nucleotide-binding protein G(i) subunit alpha-1 OS=Homo sapiens OX=9606 GN=GNAI1 PE=1 SV=2	5	9.64927	9.53505	9.35986	9.93936
Q03113	GNA12_HUMAN	GNA12	GNA12	Guanine nucleotide-binding protein subunit alpha-12 OS=Homo sapiens OX=9606 GN=GNA12 PE=1 SV=4	3	8.31112	8.0739	7.91701	8.7367
P08754	GNAI3_HUMAN	GNAI3	GNAI3	Guanine nucleotide-binding protein G(k) subunit alpha OS=Homo sapiens OX=9606 GN=GNAI3 PE=1 SV=3	1	7.24868	7.17845	6.6293	7.39419
P50148	GNAQ_HUMAN	GNAQ	GNAQ	Guanine nucleotide-binding protein G(q) subunit alpha OS=Homo sapiens OX=9606 GN=GNAQ PE=1 SV=4	2	6.5452	6.23887	5.95762	6.60206
P43243	MATR3_HUMAN	MATR3	MATR3	Matrin-3 OS=Homo sapiens OX=9606 GN=MATR3 PE=1 SV=2	17	11.5661	11.3755	11.0111	11.8629
Q9BTT6	LRRC1_HUMAN	LRRC1	LRRC1	Leucine-rich repeat-containing protein 1 OS=Homo sapiens OX=9606 GN=LRRC1 PE=1 SV=1	3	8.27858	8.07257	7.53628	8.28487
Q8WV41	SNX33_HUMAN	SNX33	SNX33	Sorting nexin-33 OS=Homo sapiens OX=9606 GN=SNX33 PE=1 SV=1	9	9.19999	8.99163	8.7926	9.40747
O75496	GEMI_HUMAN	GMNN	GMNN	Geminin OS=Homo sapiens OX=9606 GN=GMNN PE=1 SV=1	1	7.50238	7.40253	7.43932	7.7568
Q14691	PSF1_HUMAN	GINS1	GINS1	DNA replication complex GINS protein PSF1 OS=Homo sapiens OX=9606 GN=GINS1 PE=1 SV=1	1	9.82773	9.75633	9.55935	10.152
Q9UJX3	APC7_HUMAN	ANAPC7	ANAPC7	Anaphase-promoting complex subunit 7 OS=Homo sapiens OX=9606 GN=ANAPC7 PE=1 SV=4	4	9.2303	9.10969	8.71975	9.6175
P81274	GPSM2_HUMAN	GPSM2	GPSM2	G-protein-signaling modulator 2 OS=Homo sapiens OX=9606 GN=GPSM2 PE=1 SV=3	3	8.70773	8.59384	8.35954	9.22855
Q86YR5	GPSM1_HUMAN	GPSM1	GPSM1	G-protein-signaling modulator 1 OS=Homo sapiens OX=9606 GN=GPSM1 PE=1 SV=2	6	9.10375	8.67111	8.75229	9.53227
Q9NZM3	ITSN2_HUMAN	ITSN2	ITSN2	Intersectin-2 OS=Homo sapiens OX=9606 GN=ITSN2 PE=1 SV=3	7	7.98494	7.712	6.77295	7.68078
Q8TCS8	PNPT1_HUMAN	PNPT1	PNPT1	Polyribonucleotide nucleotidyltransferase 1, mitochondrial OS=Homo sapiens OX=9606 GN=PNPT1 PE=1 SV=2	18	10.1523	10.0192	9.89822	10.3969
Q92882	OSTF1_HUMAN	OSTF1	OSTF1	Osteoclast-stimulating factor 1 OS=Homo sapiens OX=9606 GN=OSTF1 PE=1 SV=2	3	7.5979	7.32626	6.78209	7.71283
P27105	STOM_HUMAN	STOM	STOM	Erythrocyte band 7 integral membrane protein OS=Homo sapiens OX=9606 GN=STOM PE=1 SV=3	7	7.45627	7.33285	7.10404	7.86152
Q03135	CAV1_HUMAN	CAV1	CAV1	Caveolin-1 OS=Homo sapiens OX=9606 GN=CAV1 PE=1 SV=4	4	9.09437	8.8967	8.9247	9.65258
Q9Y5X1	SNX9_HUMAN	SNX9	SNX9	Sorting nexin-9 OS=Homo sapiens OX=9606 GN=SNX9 PE=1 SV=1	12	9.00121	8.73338	8.47268	9.26621
P43155	CACP_HUMAN	CRAT	CRAT	Carnitine O-acetyltransferase OS=Homo sapiens OX=9606 GN=CRAT PE=1 SV=5	8	8.39357	8.30626	7.75857	8.34225
Q92581	SL9A6_HUMAN	SLC9A6	SLC9A6	Sodium/hydrogen exchanger 6 OS=Homo sapiens OX=9606 GN=SLC9A6 PE=1 SV=2	6	5.96348	5.57395	5.51118	6.05312
Q9UK41	VPS28_HUMAN	VPS28	VPS28	Vacuolar protein sorting-associated protein 28 homolog OS=Homo sapiens OX=9606 GN=VPS28 PE=1 SV=1	3	8.90414	8.91932	8.61002	9.06349
Q9HB07	MYG1_HUMAN	C12orf10	MYG1	UPF0160 protein MYG1, mitochondrial OS=Homo sapiens OX=9606 GN=C12orf10 PE=1 SV=2	2	6.96713	6.50492	5.94953	6.96969
Q9H2M9	RBGPR_HUMAN	RAB3GAP2	RAB3GAP2	Rab3 GTPase-activating protein non-catalytic subunit OS=Homo sapiens OX=9606 GN=RAB3GAP2 PE=1 SV=1	11	10.9139	10.6361	10.2199	11.0836
Q9UNS2	CSN3_HUMAN	COPS3	COPS3	COP9 signalosome complex subunit 3 OS=Homo sapiens OX=9606 GN=COPS3 PE=1 SV=3	7	10.2502	10.1491	9.58991	10.2634
Q9NPH0	PPA6_HUMAN	ACP6	ACP6	Lysophosphatidic acid phosphatase type 6 OS=Homo sapiens OX=9606 GN=ACP6 PE=1 SV=3	3	5.47076	5.46243	5.27576	5.83865
Q8NB37	GALD1_HUMAN	GATD1	GATD1	Glutamine amidotransferase-like class 1 domain-containing protein 1 OS=Homo sapiens OX=9606 GN=GATD1 PE=1 SV=1	3	7.85108	7.58314	7.1596	7.70647
Q9HCN8	SDF2L_HUMAN	SDF2L1	SDF2L1	Stromal cell-derived factor 2-like protein 1 OS=Homo sapiens OX=9606 GN=SDF2L1 PE=1 SV=2	2	6.7551	6.41636	5.87532	6.72687
Q9BRS2	RIOK1_HUMAN	RIOK1	RIOK1	Serine/threonine-protein kinase RIO1 OS=Homo sapiens OX=9606 GN=RIOK1 PE=1 SV=2	5	8.39748	7.8435	7.66642	8.36388
Q4U2R6	RM51_HUMAN	MRPL51	MRPL51	39S ribosomal protein L51, mitochondrial OS=Homo sapiens OX=9606 GN=MRPL51 PE=1 SV=1	1	3.19809	3.17441	3.18685	3.90827
P05165	PCCA_HUMAN	PCCA	PCCA	Propionyl-CoA carboxylase alpha chain, mitochondrial OS=Homo sapiens OX=9606 GN=PCCA PE=1 SV=4	10	8.10031	7.91626	7.88857	8.62543
P58876	H2B1D_HUMAN	HIST1H2BD	H2BC5	Histone H2B type 1-D OS=Homo sapiens OX=9606 GN=HIST1H2BD PE=1 SV=2	25	13.9079	13.9313	13.5679	14.1233
Q8N257	H2B3B_HUMAN	HIST3H2BB	H2BU1	Histone H2B type 3-B OS=Homo sapiens OX=9606 GN=HIST3H2BB PE=1 SV=3	4	10.0048	9.93949	9.58777	10.1075
Q15738	NSDHL_HUMAN	NSDHL	NSDHL	Sterol-4-alpha-carboxylate 3-dehydrogenase, decarboxylating OS=Homo sapiens OX=9606 GN=NSDHL PE=1 SV=2	13	10.6541	10.511	9.98705	10.6788
O00746	NDKM_HUMAN	NME4	NME4	Nucleoside diphosphate kinase, mitochondrial OS=Homo sapiens OX=9606 GN=NME4 PE=1 SV=1	6	7.72054	7.63054	6.49113	7.12034
Q9NQ50	RM40_HUMAN	MRPL40	MRPL40	39S ribosomal protein L40, mitochondrial OS=Homo sapiens OX=9606 GN=MRPL40 PE=1 SV=1	7	7.54408	7.32274	7.32232	8.05661
Q9UEU0	VTI1B_HUMAN	VTI1B	VTI1B	Vesicle transport through interaction with t-SNAREs homolog 1B OS=Homo sapiens OX=9606 GN=VTI1B PE=1 SV=3	8	7.09085	6.80471	6.96161	7.50352
Q96HW7	INT4_HUMAN	INTS4	INTS4	Integrator complex subunit 4 OS=Homo sapiens OX=9606 GN=INTS4 PE=1 SV=2	9	9.7401	9.42304	9.2168	9.93121
Q15369	ELOC_HUMAN	ELOC	ELOC	Elongin-C OS=Homo sapiens OX=9606 GN=ELOC PE=1 SV=1	6	10.9063	10.5881	10.4937	11.254
P42785	PCP_HUMAN	PRCP	PRCP	Lysosomal Pro-X carboxypeptidase OS=Homo sapiens OX=9606 GN=PRCP PE=1 SV=1	9	8.09774	7.97262	7.88017	8.51812
P12268	IMDH2_HUMAN	IMPDH2	IMPDH2	Inosine-5'-monophosphate dehydrogenase 2 OS=Homo sapiens OX=9606 GN=IMPDH2 PE=1 SV=2	14	10.7382	10.4406	10.104	10.9426
P20839	IMDH1_HUMAN	IMPDH1	IMPDH1	Inosine-5'-monophosphate dehydrogenase 1 OS=Homo sapiens OX=9606 GN=IMPDH1 PE=1 SV=2	5	10.8803	10.7876	10.471	11.213
P26368	U2AF2_HUMAN	U2AF2	U2AF2	Splicing factor U2AF 65 kDa subunit OS=Homo sapiens OX=9606 GN=U2AF2 PE=1 SV=4	8	9.52242	9.32851	8.7742	9.69406
Q5JRA6	TGO1_HUMAN	MIA3	MIA3	Transport and Golgi organization protein 1 homolog OS=Homo sapiens OX=9606 GN=MIA3 PE=1 SV=1	26	11.3164	11.1377	11.0514	11.8075
Q9NTJ3	SMC4_HUMAN	SMC4	SMC4	Structural maintenance of chromosomes protein 4 OS=Homo sapiens OX=9606 GN=SMC4 PE=1 SV=2	29	12.5945	12.3188	11.9253	12.776
Q9UK97	FBX9_HUMAN	FBXO9	FBXO9	F-box only protein 9 OS=Homo sapiens OX=9606 GN=FBXO9 PE=1 SV=1	1	5.58591	5.23934	4.35028	5.41068
Q9NZL4	HPBP1_HUMAN	HSPBP1	HSPBP1	Hsp70-binding protein 1 OS=Homo sapiens OX=9606 GN=HSPBP1 PE=1 SV=2	6	8.39261	8.29034	7.64753	8.36805
P86791	CCZ1_HUMAN	CCZ1	CCZ1	Vacuolar fusion protein CCZ1 homolog OS=Homo sapiens OX=9606 GN=CCZ1 PE=1 SV=1	5	7.61527	7.76121	7.00966	7.54054
Q9BVJ6	UT14A_HUMAN	UTP14A	UTP14A	U3 small nucleolar RNA-associated protein 14 homolog A OS=Homo sapiens OX=9606 GN=UTP14A PE=1 SV=1	12	10.5294	10.3223	9.62198	10.5454
P08243	ASNS_HUMAN	ASNS	ASNS	Asparagine synthetase [glutamine-hydrolyzing] OS=Homo sapiens OX=9606 GN=ASNS PE=1 SV=4	12	12.6003	12.3955	11.7661	12.6234
P54819	KAD2_HUMAN	AK2	AK2	Adenylate kinase 2, mitochondrial OS=Homo sapiens OX=9606 GN=AK2 PE=1 SV=2	15	11.1624	11.2083	11.4801	11.6739
P50416	CPT1A_HUMAN	CPT1A	CPT1A	Carnitine O-palmitoyltransferase 1, liver isoform OS=Homo sapiens OX=9606 GN=CPT1A PE=1 SV=2	8	7.94618	7.71652	7.15096	7.74029
Q9Y6M9	NDUB9_HUMAN	NDUFB9	NDUFB9	NADH dehydrogenase [ubiquinone] 1 beta subcomplex subunit 9 OS=Homo sapiens OX=9606 GN=NDUFB9 PE=1 SV=3	3	8.05666	7.53338	7.63392	7.81828
O60828	PQBP1_HUMAN	PQBP1	PQBP1	Polyglutamine-binding protein 1 OS=Homo sapiens OX=9606 GN=PQBP1 PE=1 SV=1	6	8.25133	8.17144	7.9428	8.52372
Q13547	HDAC1_HUMAN	HDAC1	HDAC1	Histone deacetylase 1 OS=Homo sapiens OX=9606 GN=HDAC1 PE=1 SV=1	6	9.55728	9.42214	8.78677	9.58752
Q92769	HDAC2_HUMAN	HDAC2	HDAC2	Histone deacetylase 2 OS=Homo sapiens OX=9606 GN=HDAC2 PE=1 SV=2	6	8.40607	8.26109	8.05507	8.50444
Q8IWF2	FXRD2_HUMAN	FOXRED2	FOXRED2	FAD-dependent oxidoreductase domain-containing protein 2 OS=Homo sapiens OX=9606 GN=FOXRED2 PE=1 SV=1	1	4.75226	4.5286	3.741	4.62419
Q14142	TRI14_HUMAN	TRIM14	TRIM14	Tripartite motif-containing protein 14 OS=Homo sapiens OX=9606 GN=TRIM14 PE=1 SV=2	7	6.7246	6.43963	6.34501	7.19261
O75431	MTX2_HUMAN	MTX2	MTX2	Metaxin-2 OS=Homo sapiens OX=9606 GN=MTX2 PE=1 SV=1	5	7.20215	6.86452	6.86348	7.42112
Q9Y2Z4	SYYM_HUMAN	YARS2	YARS2	Tyrosine--tRNA ligase, mitochondrial OS=Homo sapiens OX=9606 GN=YARS2 PE=1 SV=2	9	9.10336	8.90166	8.80748	9.57914
Q9BSL1	UBAC1_HUMAN	UBAC1	UBAC1	Ubiquitin-associated domain-containing protein 1 OS=Homo sapiens OX=9606 GN=UBAC1 PE=1 SV=1	2	4.47115	4.0015	3.7427	4.89468
Q96TA2	YMEL1_HUMAN	YME1L1	YME1L1	ATP-dependent zinc metalloprotease YME1L1 OS=Homo sapiens OX=9606 GN=YME1L1 PE=1 SV=2	12	10.6018	10.4925	10.2036	10.9847
Q68CQ4	DIEXF_HUMAN	DIEXF	UTP25	Digestive organ expansion factor homolog OS=Homo sapiens OX=9606 GN=DIEXF PE=1 SV=2	2	7.81207	7.56378	7.08403	7.95179
Q9NVP1	DDX18_HUMAN	DDX18	DDX18	ATP-dependent RNA helicase DDX18 OS=Homo sapiens OX=9606 GN=DDX18 PE=1 SV=2	9	11.6765	11.5498	10.9502	11.9849
Q9NQL2	RRAGD_HUMAN	RRAGD	RRAGD	Ras-related GTP-binding protein D OS=Homo sapiens OX=9606 GN=RRAGD PE=1 SV=1	3	7.13035	7.20801	6.88512	7.55662
Q9HB90	RRAGC_HUMAN	RRAGC	RRAGC	Ras-related GTP-binding protein C OS=Homo sapiens OX=9606 GN=RRAGC PE=1 SV=1	2	7.9503	7.96832	7.61369	8.23237
Q9UK73	FEM1B_HUMAN	FEM1B	FEM1B	Protein fem-1 homolog B OS=Homo sapiens OX=9606 GN=FEM1B PE=1 SV=1	3	5.46846	5.2014	5.21537	5.84349
Q15008	PSMD6_HUMAN	PSMD6	PSMD6	26S proteasome non-ATPase regulatory subunit 6 OS=Homo sapiens OX=9606 GN=PSMD6 PE=1 SV=1	7	10.059	9.91301	9.43047	10.2484
Q7L2Z9	CENPQ_HUMAN	CENPQ	CENPQ	Centromere protein Q OS=Homo sapiens OX=9606 GN=CENPQ PE=1 SV=1	4	8.23667	8.15949	7.8461	8.39285
Q9H788	SH24A_HUMAN	SH2D4A	SH2D4A	SH2 domain-containing protein 4A OS=Homo sapiens OX=9606 GN=SH2D4A PE=1 SV=1	3	5.95067	5.75415	5.68466	6.19495
Q9P253	VPS18_HUMAN	VPS18	VPS18	Vacuolar protein sorting-associated protein 18 homolog OS=Homo sapiens OX=9606 GN=VPS18 PE=1 SV=2	9	9.16504	8.97199	8.53851	9.38336
P33176	KINH_HUMAN	KIF5B	KIF5B	Kinesin-1 heavy chain OS=Homo sapiens OX=9606 GN=KIF5B PE=1 SV=1	24	13.0871	12.7169	12.3496	13.323
O15270	SPTC2_HUMAN	SPTLC2	SPTLC2	Serine palmitoyltransferase 2 OS=Homo sapiens OX=9606 GN=SPTLC2 PE=1 SV=1	9	9.09288	8.97458	8.64297	9.39721
Q9P2J5	SYLC_HUMAN	LARS	LARS1	Leucine--tRNA ligase, cytoplasmic OS=Homo sapiens OX=9606 GN=LARS PE=1 SV=2	24	12.7144	12.4378	11.9836	12.928
P62995	TRA2B_HUMAN	TRA2B	TRA2B	Transformer-2 protein homolog beta OS=Homo sapiens OX=9606 GN=TRA2B PE=1 SV=1	3	8.55681	7.97909	7.98811	8.81561
Q13595	TRA2A_HUMAN	TRA2A	TRA2A	Transformer-2 protein homolog alpha OS=Homo sapiens OX=9606 GN=TRA2A PE=1 SV=1	4	9.84107	9.92169	9.5832	9.93754
P61254	RL26_HUMAN	RPL26	RPL26	60S ribosomal protein L26 OS=Homo sapiens OX=9606 GN=RPL26 PE=1 SV=1	6	9.6631	9.55241	9.17565	9.78003
Q6IBW4	CNDH2_HUMAN	NCAPH2	NCAPH2	Condensin-2 complex subunit H2 OS=Homo sapiens OX=9606 GN=NCAPH2 PE=1 SV=1	5	8.13064	7.91826	7.76709	8.51951
Q9H0H0	INT2_HUMAN	INTS2	INTS2	Integrator complex subunit 2 OS=Homo sapiens OX=9606 GN=INTS2 PE=1 SV=2	1	5.39412	5.34514	4.56153	5.42885
Q14534	ERG1_HUMAN	SQLE	SQLE	Squalene monooxygenase OS=Homo sapiens OX=9606 GN=SQLE PE=1 SV=3	7	9.44089	9.29171	9.50619	10.3173
Q9H9B4	SFXN1_HUMAN	SFXN1	SFXN1	Sideroflexin-1 OS=Homo sapiens OX=9606 GN=SFXN1 PE=1 SV=4	15	10.3718	10.1412	10.1717	10.942
Q9BWM7	SFXN3_HUMAN	SFXN3	SFXN3	Sideroflexin-3 OS=Homo sapiens OX=9606 GN=SFXN3 PE=1 SV=3	2	5.7345	5.51833	4.77864	5.85197
Q8TD30	ALAT2_HUMAN	GPT2	GPT2	Alanine aminotransferase 2 OS=Homo sapiens OX=9606 GN=GPT2 PE=1 SV=1	8	9.19085	8.97917	8.53424	9.06705
Q6NSI4	RADX_HUMAN	RADX	RADX	RPA-related protein RADX OS=Homo sapiens OX=9606 GN=RADX PE=1 SV=2	4	9.59196	9.51472	8.10461	8.8344
Q68D91	MBLC2_HUMAN	MBLAC2	MBLAC2	Metallo-beta-lactamase domain-containing protein 2 OS=Homo sapiens OX=9606 GN=MBLAC2 PE=1 SV=3	7	7.90657	7.79414	6.89439	7.70022
P25445	TNR6_HUMAN	FAS	FAS	Tumor necrosis factor receptor superfamily member 6 OS=Homo sapiens OX=9606 GN=FAS PE=1 SV=1	7	7.67139	7.56191	8.12975	8.70515
A6NHR9	SMHD1_HUMAN	SMCHD1	SMCHD1	Structural maintenance of chromosomes flexible hinge domain-containing protein 1 OS=Homo sapiens OX=9606 GN=SMCHD1 PE=1 SV=2	14	10.7846	10.6043	10.1341	11.0334
Q9ULH0	KDIS_HUMAN	KIDINS220	KIDINS220	Kinase D-interacting substrate of 220 kDa OS=Homo sapiens OX=9606 GN=KIDINS220 PE=1 SV=3	16	9.575	9.34576	8.9663	9.74985
Q12929	EPS8_HUMAN	EPS8	EPS8	Epidermal growth factor receptor kinase substrate 8 OS=Homo sapiens OX=9606 GN=EPS8 PE=1 SV=1	4	8.17814	8.11189	7.33984	8.18466
Q9NZB8	MOCS1_HUMAN	MOCS1	MOCS1	Molybdenum cofactor biosynthesis protein 1 OS=Homo sapiens OX=9606 GN=MOCS1 PE=1 SV=3	2	6.70603	6.60922	5.85335	6.77739
Q9Y312	AAR2_HUMAN	AAR2	AAR2	Protein AAR2 homolog OS=Homo sapiens OX=9606 GN=AAR2 PE=1 SV=2	6	9.10078	8.94773	8.32289	8.91132
P47897	SYQ_HUMAN	QARS	QARS1	Glutamine--tRNA ligase OS=Homo sapiens OX=9606 GN=QARS PE=1 SV=1	12	11.487	11.2461	10.331	11.2016
Q9BZF1	OSBL8_HUMAN	OSBPL8	OSBPL8	Oxysterol-binding protein-related protein 8 OS=Homo sapiens OX=9606 GN=OSBPL8 PE=1 SV=3	12	9.74699	9.55593	9.00777	9.90654
O75396	SC22B_HUMAN	SEC22B	SEC22B	Vesicle-trafficking protein SEC22b OS=Homo sapiens OX=9606 GN=SEC22B PE=1 SV=4	7	7.49529	7.41358	6.85459	7.66721
O15027	SC16A_HUMAN	SEC16A	SEC16A	Protein transport protein Sec16A OS=Homo sapiens OX=9606 GN=SEC16A PE=1 SV=4	7	9.25939	8.90982	9.07475	9.53919
O94788	AL1A2_HUMAN	ALDH1A2	ALDH1A2	Retinal dehydrogenase 2 OS=Homo sapiens OX=9606 GN=ALDH1A2 PE=1 SV=3	3	8.80726	8.55643	3.70888	4.50572
O43678	NDUA2_HUMAN	NDUFA2	NDUFA2	NADH dehydrogenase [ubiquinone] 1 alpha subcomplex subunit 2 OS=Homo sapiens OX=9606 GN=NDUFA2 PE=1 SV=3	3	7.4724	7.35911	7.3545	7.655
P13010	XRCC5_HUMAN	XRCC5	XRCC5	X-ray repair cross-complementing protein 5 OS=Homo sapiens OX=9606 GN=XRCC5 PE=1 SV=3	16	12.7141	12.5246	11.977	12.8648
Q96DM3	RMC1_HUMAN	RMC1	RMC1	Regulator of MON1-CCZ1 complex OS=Homo sapiens OX=9606 GN=RMC1 PE=1 SV=2	4	8.15464	7.90521	7.08628	7.78036
Q9UBU8	MO4L1_HUMAN	MORF4L1	MORF4L1	Mortality factor 4-like protein 1 OS=Homo sapiens OX=9606 GN=MORF4L1 PE=1 SV=2	5	8.53148	8.19825	7.55191	8.53719
Q13523	PRP4B_HUMAN	PRPF4B	PRPF4B	Serine/threonine-protein kinase PRP4 homolog OS=Homo sapiens OX=9606 GN=PRPF4B PE=1 SV=3	9	10.6766	10.5622	9.82427	10.7851
Q99700	ATX2_HUMAN	ATXN2	ATXN2	Ataxin-2 OS=Homo sapiens OX=9606 GN=ATXN2 PE=1 SV=2	7	9.26188	9.00361	8.92114	9.64781
Q96SZ6	CK5P1_HUMAN	CDK5RAP1	CDK5RAP1	CDK5 regulatory subunit-associated protein 1 OS=Homo sapiens OX=9606 GN=CDK5RAP1 PE=1 SV=2	10	8.35533	8.06733	7.41171	8.13756
Q9H270	VPS11_HUMAN	VPS11	VPS11	Vacuolar protein sorting-associated protein 11 homolog OS=Homo sapiens OX=9606 GN=VPS11 PE=1 SV=1	5	6.18697	5.83609	5.57581	6.18832
Q96B97	SH3K1_HUMAN	SH3KBP1	SH3KBP1	SH3 domain-containing kinase-binding protein 1 OS=Homo sapiens OX=9606 GN=SH3KBP1 PE=1 SV=2	5	9.72579	9.33308	8.95349	9.88971
P15927	RFA2_HUMAN	RPA2	RPA2	Replication protein A 32 kDa subunit OS=Homo sapiens OX=9606 GN=RPA2 PE=1 SV=1	9	9.68045	9.40114	9.16416	9.97374
O60502	OGA_HUMAN	OGA	OGA	Protein O-GlcNAcase OS=Homo sapiens OX=9606 GN=OGA PE=1 SV=2	8	9.19876	8.92238	8.31266	9.05979
Q9UNW1	MINP1_HUMAN	MINPP1	MINPP1	Multiple inositol polyphosphate phosphatase 1 OS=Homo sapiens OX=9606 GN=MINPP1 PE=1 SV=1	5	9.23577	8.97032	8.62476	9.46987
O75787	RENR_HUMAN	ATP6AP2	ATP6AP2	Renin receptor OS=Homo sapiens OX=9606 GN=ATP6AP2 PE=1 SV=2	4	8.0482	8.06251	7.64797	7.99939
Q14191	WRN_HUMAN	WRN	WRN	Werner syndrome ATP-dependent helicase OS=Homo sapiens OX=9606 GN=WRN PE=1 SV=2	7	8.3367	8.04409	7.83137	8.52454
Q99550	MPP9_HUMAN	MPHOSPH9	MPHOSPH9	M-phase phosphoprotein 9 OS=Homo sapiens OX=9606 GN=MPHOSPH9 PE=1 SV=4	2	4.47532	4.03405	4.12737	4.8498
O00560	SDCB1_HUMAN	SDCBP	SDCBP	Syntenin-1 OS=Homo sapiens OX=9606 GN=SDCBP PE=1 SV=1	5	7.59476	7.12879	7.13182	7.91143
Q9H2J7	S6A15_HUMAN	SLC6A15	SLC6A15	Sodium-dependent neutral amino acid transporter B(0)AT2 OS=Homo sapiens OX=9606 GN=SLC6A15 PE=1 SV=1	10	8.22108	8.18471	7.79245	8.54078
Q8IXT5	RB12B_HUMAN	RBM12B	RBM12B	RNA-binding protein 12B OS=Homo sapiens OX=9606 GN=RBM12B PE=1 SV=2	7	9.56203	9.39545	9.25973	10.2161
Q9H0Z9	RBM38_HUMAN	RBM38	RBM38	RNA-binding protein 38 OS=Homo sapiens OX=9606 GN=RBM38 PE=1 SV=2	1	4.23255	3.54218	3.62512	4.30372
Q9NZM1	MYOF_HUMAN	MYOF	MYOF	Myoferlin OS=Homo sapiens OX=9606 GN=MYOF PE=1 SV=1	5	6.28316	5.97556	5.89283	6.61803
Q13724	MOGS_HUMAN	MOGS	MOGS	Mannosyl-oligosaccharide glucosidase OS=Homo sapiens OX=9606 GN=MOGS PE=1 SV=5	12	10.029	9.84028	9.50988	10.4005
O00233	PSMD9_HUMAN	PSMD9	PSMD9	26S proteasome non-ATPase regulatory subunit 9 OS=Homo sapiens OX=9606 GN=PSMD9 PE=1 SV=3	5	10.2455	9.99548	10.0213	10.5038
Q9BZJ0	CRNL1_HUMAN	CRNKL1	CRNKL1	Crooked neck-like protein 1 OS=Homo sapiens OX=9606 GN=CRNKL1 PE=1 SV=4	2	8.42522	8.28065	7.61237	8.60212
Q8WVX9	FACR1_HUMAN	FAR1	FAR1	Fatty acyl-CoA reductase 1 OS=Homo sapiens OX=9606 GN=FAR1 PE=1 SV=1	6	9.76407	9.59685	9.13589	9.60221
Q9BTZ2	DHRS4_HUMAN	DHRS4	DHRS4	Dehydrogenase/reductase SDR family member 4 OS=Homo sapiens OX=9606 GN=DHRS4 PE=1 SV=3	6	9.26817	9.09531	8.89431	9.58944
P49815	TSC2_HUMAN	TSC2	TSC2	Tuberin OS=Homo sapiens OX=9606 GN=TSC2 PE=1 SV=2	8	6.61203	6.35312	6.13328	7.08361
Q96L73	NSD1_HUMAN	NSD1	NSD1	Histone-lysine N-methyltransferase, H3 lysine-36 and H4 lysine-20 specific OS=Homo sapiens OX=9606 GN=NSD1 PE=1 SV=1	1	5.6351	5.23189	4.91793	5.66239
Q96NB3	ZN830_HUMAN	ZNF830	ZNF830	Zinc finger protein 830 OS=Homo sapiens OX=9606 GN=ZNF830 PE=1 SV=2	4	6.56863	6.86182	6.14618	6.95203
O75695	XRP2_HUMAN	RP2	RP2	Protein XRP2 OS=Homo sapiens OX=9606 GN=RP2 PE=1 SV=4	7	8.80456	8.57159	8.31019	8.98575
Q86VZ4	LRP11_HUMAN	LRP11	LRP11	Low-density lipoprotein receptor-related protein 11 OS=Homo sapiens OX=9606 GN=LRP11 PE=2 SV=2	2	4.47691	4.32541	3.45364	4.21991
O15013	ARHGA_HUMAN	ARHGEF10	ARHGEF10	Rho guanine nucleotide exchange factor 10 OS=Homo sapiens OX=9606 GN=ARHGEF10 PE=1 SV=4	5	6.44048	6.42558	6.42509	7.16762
Q00341	VIGLN_HUMAN	HDLBP	HDLBP	Vigilin OS=Homo sapiens OX=9606 GN=HDLBP PE=1 SV=2	21	12.5334	12.2838	11.7334	12.6734
Q3ZCQ8	TIM50_HUMAN	TIMM50	TIMM50	Mitochondrial import inner membrane translocase subunit TIM50 OS=Homo sapiens OX=9606 GN=TIMM50 PE=1 SV=2	11	9.57651	9.61841	9.29719	10.0656
P39880	CUX1_HUMAN	CUX1	CUX1	Homeobox protein cut-like 1 OS=Homo sapiens OX=9606 GN=CUX1 PE=1 SV=3	15	11.0332	10.8178	10.8053	11.5136
Q13948	CASP_HUMAN	CUX1	CUX1	Protein CASP OS=Homo sapiens OX=9606 GN=CUX1 PE=1 SV=2	2	4.90556	4.60748	4.26955	5.12276
Q9BTC0	DIDO1_HUMAN	DIDO1	DIDO1	Death-inducer obliterator 1 OS=Homo sapiens OX=9606 GN=DIDO1 PE=1 SV=5	14	11.1269	10.8547	10.3299	11.2449
P00387	NB5R3_HUMAN	CYB5R3	CYB5R3	NADH-cytochrome b5 reductase 3 OS=Homo sapiens OX=9606 GN=CYB5R3 PE=1 SV=3	9	10.6493	10.4461	10.0105	10.7643
Q9NVH6	TMLH_HUMAN	TMLHE	TMLHE	Trimethyllysine dioxygenase, mitochondrial OS=Homo sapiens OX=9606 GN=TMLHE PE=1 SV=1	4	7.8651	8.03584	7.09273	7.6315
P43121	MUC18_HUMAN	MCAM	MCAM	Cell surface glycoprotein MUC18 OS=Homo sapiens OX=9606 GN=MCAM PE=1 SV=2	6	8.41575	8.22186	8.44917	9.45704
Q13487	SNPC2_HUMAN	SNAPC2	SNAPC2	snRNA-activating protein complex subunit 2 OS=Homo sapiens OX=9606 GN=SNAPC2 PE=1 SV=1	1	3.68624	3.44473	2.92631	3.48481
Q9H3Z4	DNJC5_HUMAN	DNAJC5	DNAJC5	DnaJ homolog subfamily C member 5 OS=Homo sapiens OX=9606 GN=DNAJC5 PE=1 SV=1	4	8.76268	8.78519	8.30054	8.96527
Q6W2J9	BCOR_HUMAN	BCOR	BCOR	BCL-6 corepressor OS=Homo sapiens OX=9606 GN=BCOR PE=1 SV=1	11	9.19692	8.97822	8.67553	9.574
Q9NSY1	BMP2K_HUMAN	BMP2K	BMP2K	BMP-2-inducible protein kinase OS=Homo sapiens OX=9606 GN=BMP2K PE=1 SV=2	10	8.15019	7.83175	7.85328	8.57422
Q2M2I8	AAK1_HUMAN	AAK1	AAK1	AP2-associated protein kinase 1 OS=Homo sapiens OX=9606 GN=AAK1 PE=1 SV=3	2	7.68404	7.45538	6.92404	7.88333
Q96RF0	SNX18_HUMAN	SNX18	SNX18	Sorting nexin-18 OS=Homo sapiens OX=9606 GN=SNX18 PE=1 SV=2	7	7.84412	7.35377	6.88153	7.76255
O75175	CNOT3_HUMAN	CNOT3	CNOT3	CCR4-NOT transcription complex subunit 3 OS=Homo sapiens OX=9606 GN=CNOT3 PE=1 SV=1	5	9.55688	9.18584	9.01032	9.72898
Q6EEV4	GL1AD_HUMAN	POLR2M	POLR2M	DNA-directed RNA polymerase II subunit GRINL1A, isoforms 4/5 OS=Homo sapiens OX=9606 GN=POLR2M PE=1 SV=1	3	5.92981	5.44449	5.59498	5.99954
Q14156	EFR3A_HUMAN	EFR3A	EFR3A	Protein EFR3 homolog A OS=Homo sapiens OX=9606 GN=EFR3A PE=1 SV=2	4	9.52198	9.34398	9.21714	9.98122
Q9C0J8	WDR33_HUMAN	WDR33	WDR33	pre-mRNA 3' end processing protein WDR33 OS=Homo sapiens OX=9606 GN=WDR33 PE=1 SV=2	5	8.9845	8.76862	8.2597	9.15806
Q9BXK1	KLF16_HUMAN	KLF16	KLF16	Krueppel-like factor 16 OS=Homo sapiens OX=9606 GN=KLF16 PE=1 SV=1	2	5.19862	4.98767	4.77432	5.46974
P50402	EMD_HUMAN	EMD	EMD	Emerin OS=Homo sapiens OX=9606 GN=EMD PE=1 SV=1	7	9.51792	9.39374	8.68453	9.59691
P25205	MCM3_HUMAN	MCM3	MCM3	DNA replication licensing factor MCM3 OS=Homo sapiens OX=9606 GN=MCM3 PE=1 SV=3	21	11.8129	11.6936	11.4403	12.5119
P78527	PRKDC_HUMAN	PRKDC	PRKDC	DNA-dependent protein kinase catalytic subunit OS=Homo sapiens OX=9606 GN=PRKDC PE=1 SV=3	23	12.4067	12.0531	12.2164	12.8264
Q9Y606	TRUA_HUMAN	PUS1	PUS1	tRNA pseudouridine synthase A OS=Homo sapiens OX=9606 GN=PUS1 PE=1 SV=3	11	9.30217	9.09685	9.03178	9.821
O00470	MEIS1_HUMAN	MEIS1	MEIS1	Homeobox protein Meis1 OS=Homo sapiens OX=9606 GN=MEIS1 PE=1 SV=1	3	9.9891	9.70759	9.50118	9.90211
O76024	WFS1_HUMAN	WFS1	WFS1	Wolframin OS=Homo sapiens OX=9606 GN=WFS1 PE=1 SV=2	5	7.96195	7.76634	7.71907	8.49681
O95363	SYFM_HUMAN	FARS2	FARS2	Phenylalanine--tRNA ligase, mitochondrial OS=Homo sapiens OX=9606 GN=FARS2 PE=1 SV=1	6	8.1106	7.91077	7.906	8.64177
Q07020	RL18_HUMAN	RPL18	RPL18	60S ribosomal protein L18 OS=Homo sapiens OX=9606 GN=RPL18 PE=1 SV=2	7	11.9289	11.8164	11.3695	11.9695
Q9BWD1	THIC_HUMAN	ACAT2	ACAT2	Acetyl-CoA acetyltransferase, cytosolic OS=Homo sapiens OX=9606 GN=ACAT2 PE=1 SV=2	5	9.73455	9.5409	8.59168	9.55513
Q9UBU6	FA8A1_HUMAN	FAM8A1	FAM8A1	Protein FAM8A1 OS=Homo sapiens OX=9606 GN=FAM8A1 PE=1 SV=1	4	5.89335	5.60588	5.08861	6.04575
Q58EX2	SDK2_HUMAN	SDK2	SDK2	Protein sidekick-2 OS=Homo sapiens OX=9606 GN=SDK2 PE=1 SV=3	13	8.90845	8.79465	8.55459	9.34528
Q92841	DDX17_HUMAN	DDX17	DDX17	Probable ATP-dependent RNA helicase DDX17 OS=Homo sapiens OX=9606 GN=DDX17 PE=1 SV=2	20	11.4263	11.2447	10.8948	11.7574
P17844	DDX5_HUMAN	DDX5	DDX5	Probable ATP-dependent RNA helicase DDX5 OS=Homo sapiens OX=9606 GN=DDX5 PE=1 SV=1	12	11.3955	11.2349	10.8366	11.7101
O00571	DDX3X_HUMAN	DDX3X	DDX3X	ATP-dependent RNA helicase DDX3X OS=Homo sapiens OX=9606 GN=DDX3X PE=1 SV=3	21	12.9125	12.6984	12.3551	13.2124
P50213	IDH3A_HUMAN	IDH3A	IDH3A	Isocitrate dehydrogenase [NAD] subunit alpha, mitochondrial OS=Homo sapiens OX=9606 GN=IDH3A PE=1 SV=1	15	10.7974	10.6093	9.9951	10.7619
Q96K17	BT3L4_HUMAN	BTF3L4	BTF3L4	Transcription factor BTF3 homolog 4 OS=Homo sapiens OX=9606 GN=BTF3L4 PE=1 SV=1	8	10.3081	10.1682	9.64693	10.2264
P20290	BTF3_HUMAN	BTF3	BTF3	Transcription factor BTF3 OS=Homo sapiens OX=9606 GN=BTF3 PE=1 SV=1	8	10.6992	10.4019	10.1177	10.8311
P42695	CNDD3_HUMAN	NCAPD3	NCAPD3	Condensin-2 complex subunit D3 OS=Homo sapiens OX=9606 GN=NCAPD3 PE=1 SV=2	5	7.33856	7.01319	6.9026	7.79916
Q9NRL2	BAZ1A_HUMAN	BAZ1A	BAZ1A	Bromodomain adjacent to zinc finger domain protein 1A OS=Homo sapiens OX=9606 GN=BAZ1A PE=1 SV=2	11	9.95872	9.68677	9.32398	10.4613
Q9UL46	PSME2_HUMAN	PSME2	PSME2	Proteasome activator complex subunit 2 OS=Homo sapiens OX=9606 GN=PSME2 PE=1 SV=4	4	8.2998	8.21347	7.93283	8.14695
Q15003	CND2_HUMAN	NCAPH	NCAPH	Condensin complex subunit 2 OS=Homo sapiens OX=9606 GN=NCAPH PE=1 SV=3	13	10.4102	10.12	9.54963	10.4872
Q14118	DAG1_HUMAN	DAG1	DAG1	Dystroglycan OS=Homo sapiens OX=9606 GN=DAG1 PE=1 SV=2	4	8.8591	8.71638	8.38599	8.95535
Q9NPH2	INO1_HUMAN	ISYNA1	ISYNA1	Inositol-3-phosphate synthase 1 OS=Homo sapiens OX=9606 GN=ISYNA1 PE=1 SV=1	4	8.94611	8.72671	8.34441	9.15863
Q8NCC3	PAG15_HUMAN	PLA2G15	PLA2G15	Group XV phospholipase A2 OS=Homo sapiens OX=9606 GN=PLA2G15 PE=1 SV=2	2	5.52822	5.73603	5.26999	6.13992
Q9Y2U8	MAN1_HUMAN	LEMD3	LEMD3	Inner nuclear membrane protein Man1 OS=Homo sapiens OX=9606 GN=LEMD3 PE=1 SV=2	4	8.43804	8.24946	7.86067	8.74234
P35610	SOAT1_HUMAN	SOAT1	SOAT1	Sterol O-acyltransferase 1 OS=Homo sapiens OX=9606 GN=SOAT1 PE=1 SV=3	4	9.44751	9.26057	8.78194	9.46353
Q86U42	PABP2_HUMAN	PABPN1	PABPN1	Polyadenylate-binding protein 2 OS=Homo sapiens OX=9606 GN=PABPN1 PE=1 SV=3	5	9.38641	9.3092	9.05251	9.60878
O60725	ICMT_HUMAN	ICMT	ICMT	Protein-S-isoprenylcysteine O-methyltransferase OS=Homo sapiens OX=9606 GN=ICMT PE=1 SV=1	2	7.34449	7.35998	6.78393	7.57537
Q13409	DC1I2_HUMAN	DYNC1I2	DYNC1I2	Cytoplasmic dynein 1 intermediate chain 2 OS=Homo sapiens OX=9606 GN=DYNC1I2 PE=1 SV=3	10	11.6527	11.4144	11.1041	12.0018
Q96G23	CERS2_HUMAN	CERS2	CERS2	Ceramide synthase 2 OS=Homo sapiens OX=9606 GN=CERS2 PE=1 SV=1	2	6.95448	6.80572	6.45079	7.30746
Q14738	2A5D_HUMAN	PPP2R5D	PPP2R5D	Serine/threonine-protein phosphatase 2A 56 kDa regulatory subunit delta isoform OS=Homo sapiens OX=9606 GN=PPP2R5D PE=1 SV=1	1	8.05887	7.87982	7.59998	8.3393
P17676	CEBPB_HUMAN	CEBPB	CEBPB	CCAAT/enhancer-binding protein beta OS=Homo sapiens OX=9606 GN=CEBPB PE=1 SV=2	1	4.5985	4.55781	3.43816	4.40734
Q9UIG0	BAZ1B_HUMAN	BAZ1B	BAZ1B	Tyrosine-protein kinase BAZ1B OS=Homo sapiens OX=9606 GN=BAZ1B PE=1 SV=2	9	10.4439	10.2737	9.88859	10.8046
Q9BRR6	ADPGK_HUMAN	ADPGK	ADPGK	ADP-dependent glucokinase OS=Homo sapiens OX=9606 GN=ADPGK PE=1 SV=1	4	9.35806	9.30737	9.04845	9.7452
Q66K14	TBC9B_HUMAN	TBC1D9B	TBC1D9B	TBC1 domain family member 9B OS=Homo sapiens OX=9606 GN=TBC1D9B PE=1 SV=3	7	8.9821	8.67318	8.33918	9.19129
Q96AQ6	PBIP1_HUMAN	PBXIP1	PBXIP1	Pre-B-cell leukemia transcription factor-interacting protein 1 OS=Homo sapiens OX=9606 GN=PBXIP1 PE=1 SV=1	9	6.40806	6.26109	5.45489	6.47391
P20248	CCNA2_HUMAN	CCNA2	CCNA2	Cyclin-A2 OS=Homo sapiens OX=9606 GN=CCNA2 PE=1 SV=2	4	8.71124	8.56883	8.52845	9.22171
O60832	DKC1_HUMAN	DKC1	DKC1	H/ACA ribonucleoprotein complex subunit DKC1 OS=Homo sapiens OX=9606 GN=DKC1 PE=1 SV=3	6	11.4035	11.3551	10.8809	11.9212
Q9Y6M7	S4A7_HUMAN	SLC4A7	SLC4A7	Sodium bicarbonate cotransporter 3 OS=Homo sapiens OX=9606 GN=SLC4A7 PE=1 SV=2	7	10.0909	9.77378	9.07701	9.726
Q9Y2H6	FND3A_HUMAN	FNDC3A	FNDC3A	Fibronectin type-III domain-containing protein 3A OS=Homo sapiens OX=9606 GN=FNDC3A PE=1 SV=4	8	8.42054	8.23262	8.16512	9.00322
Q15642	CIP4_HUMAN	TRIP10	TRIP10	Cdc42-interacting protein 4 OS=Homo sapiens OX=9606 GN=TRIP10 PE=1 SV=3	5	6.98335	6.79574	6.31545	7.20617
Q9Y676	RT18B_HUMAN	MRPS18B	MRPS18B	28S ribosomal protein S18b, mitochondrial OS=Homo sapiens OX=9606 GN=MRPS18B PE=1 SV=1	6	7.17808	6.95159	6.85585	7.3487
O75387	LAT3_HUMAN	SLC43A1	SLC43A1	Large neutral amino acids transporter small subunit 3 OS=Homo sapiens OX=9606 GN=SLC43A1 PE=1 SV=1	2	5.19914	5.14152	4.55369	5.17232
O60343	TBCD4_HUMAN	TBC1D4	TBC1D4	TBC1 domain family member 4 OS=Homo sapiens OX=9606 GN=TBC1D4 PE=1 SV=2	8	9.92803	9.6239	9.6746	10.3844
Q8IX01	SUGP2_HUMAN	SUGP2	SUGP2	SURP and G-patch domain-containing protein 2 OS=Homo sapiens OX=9606 GN=SUGP2 PE=1 SV=2	9	10.7171	10.441	9.73049	10.6117
Q9UHB7	AFF4_HUMAN	AFF4	AFF4	AF4/FMR2 family member 4 OS=Homo sapiens OX=9606 GN=AFF4 PE=1 SV=1	6	9.01057	8.67028	8.49498	9.14655
P23193	TCEA1_HUMAN	TCEA1	TCEA1	Transcription elongation factor A protein 1 OS=Homo sapiens OX=9606 GN=TCEA1 PE=1 SV=2	9	10.2005	9.92331	9.67051	10.4243
Q9HC36	MRM3_HUMAN	MRM3	MRM3	rRNA methyltransferase 3, mitochondrial OS=Homo sapiens OX=9606 GN=MRM3 PE=1 SV=2	8	8.62445	8.39275	8.509	9.37442
Q9Y5V3	MAGD1_HUMAN	MAGED1	MAGED1	Melanoma-associated antigen D1 OS=Homo sapiens OX=9606 GN=MAGED1 PE=1 SV=3	5	8.94849	8.73846	6.9963	7.67325
P51398	RT29_HUMAN	DAP3	DAP3	28S ribosomal protein S29, mitochondrial OS=Homo sapiens OX=9606 GN=DAP3 PE=1 SV=1	9	10.0429	9.96895	9.7802	10.3126
Q9BYC8	RM32_HUMAN	MRPL32	MRPL32	39S ribosomal protein L32, mitochondrial OS=Homo sapiens OX=9606 GN=MRPL32 PE=1 SV=1	4	6.129	5.99867	6.10049	6.53415
Q9H8Y8	GORS2_HUMAN	GORASP2	GORASP2	Golgi reassembly-stacking protein 2 OS=Homo sapiens OX=9606 GN=GORASP2 PE=1 SV=3	2	6.00688	5.68082	5.6066	6.37319
Q8WW59	SPRY4_HUMAN	SPRYD4	SPRYD4	SPRY domain-containing protein 4 OS=Homo sapiens OX=9606 GN=SPRYD4 PE=1 SV=2	8	9.42878	9.26771	8.82406	9.46102
Q9Y4P3	TBL2_HUMAN	TBL2	TBL2	Transducin beta-like protein 2 OS=Homo sapiens OX=9606 GN=TBL2 PE=1 SV=1	6	9.14271	9.15317	8.99612	9.92913
Q13685	AAMP_HUMAN	AAMP	AAMP	Angio-associated migratory cell protein OS=Homo sapiens OX=9606 GN=AAMP PE=1 SV=2	5	9.51233	9.24366	9.05944	9.91199
Q9P287	BCCIP_HUMAN	BCCIP	BCCIP	BRCA2 and CDKN1A-interacting protein OS=Homo sapiens OX=9606 GN=BCCIP PE=1 SV=1	4	9.92837	9.71357	9.2825	9.94629
Q13200	PSMD2_HUMAN	PSMD2	PSMD2	26S proteasome non-ATPase regulatory subunit 2 OS=Homo sapiens OX=9606 GN=PSMD2 PE=1 SV=3	14	10.7426	10.5269	10.0255	10.9395
Q9BRP4	PAAF1_HUMAN	PAAF1	PAAF1	Proteasomal ATPase-associated factor 1 OS=Homo sapiens OX=9606 GN=PAAF1 PE=1 SV=2	3	8.14071	7.82061	7.24712	8.16421
P10321	1C07_HUMAN	HLA-C	HLA-C	HLA class I histocompatibility antigen, Cw-7 alpha chain OS=Homo sapiens OX=9606 GN=HLA-C PE=1 SV=3	4	7.93728	7.86129	7.01921	7.67456
P18465	1B57_HUMAN	HLA-B	NA	HLA class I histocompatibility antigen, B-57 alpha chain OS=Homo sapiens OX=9606 GN=HLA-B PE=1 SV=1	3	5.99732	5.46438	4.8458	5.25785
Q7Z4S6	KI21A_HUMAN	KIF21A	KIF21A	Kinesin-like protein KIF21A OS=Homo sapiens OX=9606 GN=KIF21A PE=1 SV=2	6	8.89581	8.62964	8.24363	9.01051
P47914	RL29_HUMAN	RPL29	RPL29	60S ribosomal protein L29 OS=Homo sapiens OX=9606 GN=RPL29 PE=1 SV=2	3	10.7896	10.6227	10.2916	10.9905
Q5TCX8	M3K21_HUMAN	MAP3K21	MAP3K21	Mitogen-activated protein kinase kinase kinase 21 OS=Homo sapiens OX=9606 GN=MAP3K21 PE=1 SV=3	3	8.34147	8.14032	7.70649	8.25435
P04626	ERBB2_HUMAN	ERBB2	ERBB2	Receptor tyrosine-protein kinase erbB-2 OS=Homo sapiens OX=9606 GN=ERBB2 PE=1 SV=1	4	7.44712	7.39744	7.0488	7.77101
Q16584	M3K11_HUMAN	MAP3K11	MAP3K11	Mitogen-activated protein kinase kinase kinase 11 OS=Homo sapiens OX=9606 GN=MAP3K11 PE=1 SV=1	3	5.38625	5.45701	4.83301	5.56042
Q96EK9	KTI12_HUMAN	KTI12	KTI12	Protein KTI12 homolog OS=Homo sapiens OX=9606 GN=KTI12 PE=1 SV=1	6	7.57957	7.3866	7.15978	7.82219
P26599	PTBP1_HUMAN	PTBP1	PTBP1	Polypyrimidine tract-binding protein 1 OS=Homo sapiens OX=9606 GN=PTBP1 PE=1 SV=1	4	11.3179	11.1448	10.7508	11.6651
O95758	PTBP3_HUMAN	PTBP3	PTBP3	Polypyrimidine tract-binding protein 3 OS=Homo sapiens OX=9606 GN=PTBP3 PE=1 SV=2	9	10.794	10.6186	10.2451	11.132
Q9UKA9	PTBP2_HUMAN	PTBP2	PTBP2	Polypyrimidine tract-binding protein 2 OS=Homo sapiens OX=9606 GN=PTBP2 PE=1 SV=1	6	7.77236	7.7199	6.95714	7.8665
O60906	NSMA_HUMAN	SMPD2	SMPD2	Sphingomyelin phosphodiesterase 2 OS=Homo sapiens OX=9606 GN=SMPD2 PE=1 SV=2	2	5.69874	5.6464	5.2623	6.44773
P30049	ATPD_HUMAN	ATP5F1D	ATP5F1D	ATP synthase subunit delta, mitochondrial OS=Homo sapiens OX=9606 GN=ATP5F1D PE=1 SV=2	4	7.94961	7.7835	8.03275	8.38271
A5YKK6	CNOT1_HUMAN	CNOT1	CNOT1	CCR4-NOT transcription complex subunit 1 OS=Homo sapiens OX=9606 GN=CNOT1 PE=1 SV=2	15	10.5041	10.2576	9.73766	10.569
P24539	AT5F1_HUMAN	ATP5PB	ATP5PB	ATP synthase F(0) complex subunit B1, mitochondrial OS=Homo sapiens OX=9606 GN=ATP5PB PE=1 SV=2	13	10.4743	10.3335	10.1052	10.932
O43149	ZZEF1_HUMAN	ZZEF1	ZZEF1	Zinc finger ZZ-type and EF-hand domain-containing protein 1 OS=Homo sapiens OX=9606 GN=ZZEF1 PE=1 SV=6	5	9.51901	9.24893	9.40086	10.1963
Q99426	TBCB_HUMAN	TBCB	TBCB	Tubulin-folding cofactor B OS=Homo sapiens OX=9606 GN=TBCB PE=1 SV=2	4	10.3453	9.96759	9.4881	10.2517
Q96M96	FGD4_HUMAN	FGD4	FGD4	FYVE, RhoGEF and PH domain-containing protein 4 OS=Homo sapiens OX=9606 GN=FGD4 PE=1 SV=2	6	8.39287	8.21443	7.64634	8.43047
Q12830	BPTF_HUMAN	BPTF	BPTF	Nucleosome-remodeling factor subunit BPTF OS=Homo sapiens OX=9606 GN=BPTF PE=1 SV=3	13	10.9314	10.7224	10.2924	11.3191
Q9NSV4	DIAP3_HUMAN	DIAPH3	DIAPH3	Protein diaphanous homolog 3 OS=Homo sapiens OX=9606 GN=DIAPH3 PE=1 SV=4	4	6.63438	6.37821	6.23857	7.02922
Q86UU1	PHLB1_HUMAN	PHLDB1	PHLDB1	Pleckstrin homology-like domain family B member 1 OS=Homo sapiens OX=9606 GN=PHLDB1 PE=1 SV=1	7	7.30816	7.22781	7.04402	7.85802
P51149	RAB7A_HUMAN	RAB7A	RAB7A	Ras-related protein Rab-7a OS=Homo sapiens OX=9606 GN=RAB7A PE=1 SV=1	13	9.55337	9.40713	9.03888	9.87043
P46782	RS5_HUMAN	RPS5	RPS5	40S ribosomal protein S5 OS=Homo sapiens OX=9606 GN=RPS5 PE=1 SV=4	5	11.6383	11.5306	11.0528	11.9888
Q8WUF5	IASPP_HUMAN	PPP1R13L	PPP1R13L	RelA-associated inhibitor OS=Homo sapiens OX=9606 GN=PPP1R13L PE=1 SV=4	6	5.87873	5.81271	5.2999	6.12091
Q13459	MYO9B_HUMAN	MYO9B	MYO9B	Unconventional myosin-IXb OS=Homo sapiens OX=9606 GN=MYO9B PE=1 SV=3	5	7.60065	7.42643	6.95325	7.86527
Q9UJ83	HACL1_HUMAN	HACL1	HACL1	2-hydroxyacyl-CoA lyase 1 OS=Homo sapiens OX=9606 GN=HACL1 PE=1 SV=2	5	9.08824	8.95974	8.20797	9.03997
Q9P2B2	FPRP_HUMAN	PTGFRN	PTGFRN	Prostaglandin F2 receptor negative regulator OS=Homo sapiens OX=9606 GN=PTGFRN PE=1 SV=2	9	9.47914	9.27788	8.9434	9.83895
O94979	SC31A_HUMAN	SEC31A	SEC31A	Protein transport protein Sec31A OS=Homo sapiens OX=9606 GN=SEC31A PE=1 SV=3	15	10.8886	10.6032	10.4352	11.27
Q8WVJ2	NUDC2_HUMAN	NUDCD2	NUDCD2	NudC domain-containing protein 2 OS=Homo sapiens OX=9606 GN=NUDCD2 PE=1 SV=1	5	10.8424	10.8105	10.2286	11.2599
P08582	TRFM_HUMAN	MELTF	MELTF	Melanotransferrin OS=Homo sapiens OX=9606 GN=MELTF PE=1 SV=2	5	9.40261	9.19402	8.9633	9.82935
Q63HN8	RN213_HUMAN	RNF213	RNF213	E3 ubiquitin-protein ligase RNF213 OS=Homo sapiens OX=9606 GN=RNF213 PE=1 SV=3	3	8.74918	8.50528	7.53173	8.4347
Q12905	ILF2_HUMAN	ILF2	ILF2	Interleukin enhancer-binding factor 2 OS=Homo sapiens OX=9606 GN=ILF2 PE=1 SV=2	9	11.4854	11.3265	10.7828	11.476
P28330	ACADL_HUMAN	ACADL	ACADL	Long-chain specific acyl-CoA dehydrogenase, mitochondrial OS=Homo sapiens OX=9606 GN=ACADL PE=1 SV=2	4	7.88628	7.75678	6.81847	7.42812
Q96Q15	SMG1_HUMAN	SMG1	SMG1	Serine/threonine-protein kinase SMG1 OS=Homo sapiens OX=9606 GN=SMG1 PE=1 SV=3	7	7.9772	7.70669	7.30918	8.05957
P50336	PPOX_HUMAN	PPOX	PPOX	Protoporphyrinogen oxidase OS=Homo sapiens OX=9606 GN=PPOX PE=1 SV=1	4	7.83182	7.4301	6.48912	7.15317
Q9UDR5	AASS_HUMAN	AASS	AASS	Alpha-aminoadipic semialdehyde synthase, mitochondrial OS=Homo sapiens OX=9606 GN=AASS PE=1 SV=1	12	10.1199	9.94368	8.94735	9.65349
Q8WVM8	SCFD1_HUMAN	SCFD1	SCFD1	Sec1 family domain-containing protein 1 OS=Homo sapiens OX=9606 GN=SCFD1 PE=1 SV=4	9	8.70036	8.5121	8.21551	9.10696
O14578	CTRO_HUMAN	CIT	CIT	Citron Rho-interacting kinase OS=Homo sapiens OX=9606 GN=CIT PE=1 SV=2	9	9.54751	9.35994	9.22542	10.035
Q92759	TF2H4_HUMAN	GTF2H4	GTF2H4	General transcription factor IIH subunit 4 OS=Homo sapiens OX=9606 GN=GTF2H4 PE=1 SV=1	2	7.91814	7.656	7.49961	8.22251
A4D1P6	WDR91_HUMAN	WDR91	WDR91	WD repeat-containing protein 91 OS=Homo sapiens OX=9606 GN=WDR91 PE=1 SV=2	8	8.41818	8.18849	7.97033	8.79263
Q8NCA5	FA98A_HUMAN	FAM98A	FAM98A	Protein FAM98A OS=Homo sapiens OX=9606 GN=FAM98A PE=1 SV=1	3	6.897	6.75822	6.50036	7.04413
Q8IXK0	PHC2_HUMAN	PHC2	PHC2	Polyhomeotic-like protein 2 OS=Homo sapiens OX=9606 GN=PHC2 PE=1 SV=1	5	8.25638	8.06558	7.76873	8.43565
P54289	CA2D1_HUMAN	CACNA2D1	CACNA2D1	Voltage-dependent calcium channel subunit alpha-2/delta-1 OS=Homo sapiens OX=9606 GN=CACNA2D1 PE=1 SV=3	18	10.5031	10.2568	10.5112	11.3398
Q9NY47	CA2D2_HUMAN	CACNA2D2	CACNA2D2	Voltage-dependent calcium channel subunit alpha-2/delta-2 OS=Homo sapiens OX=9606 GN=CACNA2D2 PE=1 SV=2	2	5.56897	5.79953	5.35481	6.11531
Q86VI3	IQGA3_HUMAN	IQGAP3	IQGAP3	Ras GTPase-activating-like protein IQGAP3 OS=Homo sapiens OX=9606 GN=IQGAP3 PE=1 SV=2	6	9.25267	8.95258	8.31141	9.11353
Q9BXW7	HDHD5_HUMAN	HDHD5	HDHD5	Haloacid dehalogenase-like hydrolase domain-containing 5 OS=Homo sapiens OX=9606 GN=HDHD5 PE=1 SV=1	14	9.43792	9.24148	9.22649	9.90703
Q13873	BMPR2_HUMAN	BMPR2	BMPR2	Bone morphogenetic protein receptor type-2 OS=Homo sapiens OX=9606 GN=BMPR2 PE=1 SV=2	5	7.24377	6.99375	6.63249	7.47067
Q15650	TRIP4_HUMAN	TRIP4	TRIP4	Activating signal cointegrator 1 OS=Homo sapiens OX=9606 GN=TRIP4 PE=1 SV=4	3	9.01318	8.75637	8.42695	9.27671
Q15459	SF3A1_HUMAN	SF3A1	SF3A1	Splicing factor 3A subunit 1 OS=Homo sapiens OX=9606 GN=SF3A1 PE=1 SV=1	19	12.1078	11.9763	11.3718	12.3444
Q9NWV4	CZIB_HUMAN	CZIB	CZIB	CXXC motif containing zinc binding protein OS=Homo sapiens OX=9606 GN=CZIB PE=1 SV=1	2	6.84964	6.32911	6.19784	6.86477
O94829	IPO13_HUMAN	IPO13	IPO13	Importin-13 OS=Homo sapiens OX=9606 GN=IPO13 PE=1 SV=3	4	8.97074	8.41903	7.97909	8.6686
Q7Z7A1	CNTRL_HUMAN	CNTRL	CNTRL	Centriolin OS=Homo sapiens OX=9606 GN=CNTRL PE=1 SV=2	1	4.26522	3.98923	4.4468	4.72956
Q9Y4R8	TELO2_HUMAN	TELO2	TELO2	Telomere length regulation protein TEL2 homolog OS=Homo sapiens OX=9606 GN=TELO2 PE=1 SV=2	6	9.30378	9.16939	8.93896	9.54942
Q6P996	PDXD1_HUMAN	PDXDC1	PDXDC1	Pyridoxal-dependent decarboxylase domain-containing protein 1 OS=Homo sapiens OX=9606 GN=PDXDC1 PE=1 SV=2	16	9.89849	9.63931	9.4415	10.1875
Q9BYW2	SETD2_HUMAN	SETD2	SETD2	Histone-lysine N-methyltransferase SETD2 OS=Homo sapiens OX=9606 GN=SETD2 PE=1 SV=3	9	10.2163	10.1244	9.62559	10.4695
[truncated: 3,923 more rows]
