# Supplementary material for: Spatial snapshots of amyloid precursor protein intramembrane processing via early endosome proteomics
Source: Nat Commun. 2022 Oct 16;13:6112. doi: 10.1038/s41467-022-33881-x (PMC9573879; doi:10.1038/s41467-022-33881-x)
Supplement: Supplementary file 6 — Supplementary Data 3 [file 41467_2022_33881_MOESM6_ESM.xlsx]

## Sheet: Fig. 2b,2c
Supplementary Data Table 3. Quantitative proteomics of FLAG-EEA1-purified endosomes versus control immunoprecipitates.
Entry	Entry name	Gene	Revised Gene	Description	Number of peptides	log2(FLAG_Ctrl_1)	log2(FLAG_Ctrl_2)	log2(FLAG_Ctrl_3)	log2(FLAG_Ctrl_4)	log2(FLAG_EEA1_1)	log2(FLAG_EEA1_2)	log2(FLAG_EEA1_3)	log2(FLAG_EEA1_4)	log2(FLAG_Ctrl_Avg)	log2(FLAG_EEA1_Avg)	log2FC	adj. p-value	-log10(p-value)	Compartment
P0CG40	SP9_HUMAN	SP9	SP9	Transcription factor Sp9 OS=Homo sapiens OX=9606 GN=SP9 PE=3 SV=1	1	6.75995	7.30342	6.71088	6.46356	7.29664	6.86575	7.2746	7.40898	6.80945	7.21149	0.402035	0.134605	0.87094	Nonspecific
O14654	IRS4_HUMAN	IRS4	IRS4	Insulin receptor substrate 4 OS=Homo sapiens OX=9606 GN=IRS4 PE=1 SV=1	40	12.4349	12.406	12.7405	12.7855	5.9354	5.79445	6.8115	6.78006	12.5917	6.33035	-6.26138	6.1991e-05	4.20767	Nonspecific
Q8N697	S15A4_HUMAN	SLC15A4	SLC15A4	Solute carrier family 15 member 4 OS=Homo sapiens OX=9606 GN=SLC15A4 PE=1 SV=1	3	6.46867	6.95644	7.89167	7.60325	8.34732	8.62781	8.49077	6.40204	7.23001	7.96698	0.736975	0.268509	0.571042	Nonspecific
P36578	RL4_HUMAN	RPL4	RPL4	60S ribosomal protein L4 OS=Homo sapiens OX=9606 GN=RPL4 PE=1 SV=5	15	10.6115	10.6309	10.3287	10.355	10.4396	10.3898	10.4862	10.467	10.4815	10.4456	-0.0359131	0.521728	0.282556	Large Protein Complex
Q06945	SOX4_HUMAN	SOX4	SOX4	Transcription factor SOX-4 OS=Homo sapiens OX=9606 GN=SOX4 PE=1 SV=1	2	6.3697	6.77313	6.29763	6.34551	5.78991	5.43369	5.73441	5.48146	6.44649	5.60987	-0.83662	0.00473422	2.32475	Nonspecific
O76031	CLPX_HUMAN	CLPX	CLPX	ATP-dependent Clp protease ATP-binding subunit clpX-like, mitochondrial OS=Homo sapiens OX=9606 GN=CLPX PE=1 SV=2	18	9.33144	9.37876	9.60651	9.24449	8.32744	8.86812	8.61951	9.53038	9.3903	8.83636	-0.553934	0.112562	0.948608	Mitochondrion
Q96D53	COQ8B_HUMAN	COQ8B	COQ8B	Atypical kinase COQ8B, mitochondrial OS=Homo sapiens OX=9606 GN=COQ8B PE=1 SV=2	5	8.05503	8.16456	8.50299	8.0438	8.06073	8.39002	7.42238	7.65202	8.19159	7.88129	-0.310307	0.244	0.61261	Nonspecific
Q9UNF1	MAGD2_HUMAN	MAGED2	MAGED2	Melanoma-associated antigen D2 OS=Homo sapiens OX=9606 GN=MAGED2 PE=1 SV=2	9	9.84294	9.85916	9.59369	9.72037	9.45399	9.59223	9.52458	8.97566	9.75404	9.38662	-0.367426	0.0805011	1.0942	Large Protein Complex
Q9Y5V3	MAGD1_HUMAN	MAGED1	MAGED1	Melanoma-associated antigen D1 OS=Homo sapiens OX=9606 GN=MAGED1 PE=1 SV=3	5	8.52396	8.64569	8.17094	8.23601	6.69039	6.49619	6.70694	5.8035	8.39415	6.42425	-1.9699	0.00152843	2.81575	Nonspecific
Q96P70	IPO9_HUMAN	IPO9	IPO9	Importin-9 OS=Homo sapiens OX=9606 GN=IPO9 PE=1 SV=3	5	7.89798	8.21138	8.38673	8.39402	8.05462	8.52793	8.48489	6.97338	8.22253	8.0102	-0.212321	0.471949	0.326105	Large Protein Complex
P30260	CDC27_HUMAN	CDC27	CDC27	Cell division cycle protein 27 homolog OS=Homo sapiens OX=9606 GN=CDC27 PE=1 SV=2	2	7.91612	8.02268	7.631	7.65358	7.92506	7.75548	7.95771	6.34472	7.80585	7.49574	-0.310105	0.39599	0.402316	Nonspecific
Q9NP50	SHCAF_HUMAN	SINHCAF	SINHCAF	SIN3-HDAC complex-associated factor OS=Homo sapiens OX=9606 GN=SINHCAF PE=1 SV=1	2	6.62905	7.01567	6.52228	6.4875	7.08453	6.72863	7.04537	6.93846	6.66363	6.94925	0.285619	0.124228	0.905781	Nonspecific
Q01780	EXOSX_HUMAN	EXOSC10	EXOSC10	Exosome component 10 OS=Homo sapiens OX=9606 GN=EXOSC10 PE=1 SV=2	4	7.99829	7.97502	7.54048	7.59071	7.59132	7.55681	7.68822	7.1917	7.77613	7.50701	-0.269113	0.172073	0.764287	Nonspecific
O94766	B3GA3_HUMAN	B3GAT3	B3GAT3	Galactosylgalactosylxylosylprotein 3-beta-glucuronosyltransferase 3 OS=Homo sapiens OX=9606 GN=B3GAT3 PE=1 SV=2	5	8.28436	8.13212	8.1459	8.32278	7.83445	7.80806	7.89853	7.53926	8.22129	7.77007	-0.451215	0.00971376	2.01261	Nonspecific
P02786	TFR1_HUMAN	TFRC	TFRC	Transferrin receptor protein 1 OS=Homo sapiens OX=9606 GN=TFRC PE=1 SV=2	78	11.7395	12.3268	12.7008	12.4463	14.4182	14.6229	14.5927	12.5886	12.3033	14.0556	1.75228	0.0346165	1.46072	Endosome
P07954	FUMH_HUMAN	FH	FH	Fumarate hydratase, mitochondrial OS=Homo sapiens OX=9606 GN=FH PE=1 SV=3	18	8.53315	8.47242	8.7847	8.54743	8.36601	8.66396	8.45548	9.68442	8.58443	8.79247	0.208043	0.435294	0.361218	Mitochondrion
O94826	TOM70_HUMAN	TOMM70	TOMM70	Mitochondrial import receptor subunit TOM70 OS=Homo sapiens OX=9606 GN=TOMM70 PE=1 SV=1	24	9.76382	9.68751	9.79055	9.6974	8.68055	9.25581	8.95561	9.5879	9.73482	9.11996	-0.614855	0.040395	1.39367	Mitochondrion
Q96L58	B3GT6_HUMAN	B3GALT6	B3GALT6	Beta-1,3-galactosyltransferase 6 OS=Homo sapiens OX=9606 GN=B3GALT6 PE=1 SV=2	2	6.142	6.61638	6.72222	6.82682	5.79907	5.33738	5.62951	5.6298	6.57685	5.59894	-0.977915	0.00644855	2.19054	Nonspecific
Q9P2E9	RRBP1_HUMAN	RRBP1	RRBP1	Ribosome-binding protein 1 OS=Homo sapiens OX=9606 GN=RRBP1 PE=1 SV=5	44	11.3364	11.2473	11.3615	11.2534	10.2352	10.5459	10.468	9.87627	11.2996	10.2813	-1.0183	0.00310916	2.50736	ER
P35221	CTNA1_HUMAN	CTNNA1	CTNNA1	Catenin alpha-1 OS=Homo sapiens OX=9606 GN=CTNNA1 PE=1 SV=1	33	11.5479	11.36	11.6837	11.7914	9.83504	10.1561	10.0905	10.0641	11.5957	10.0364	-1.55931	0.000262112	3.58151	Large Protein Complex
Q96C19	EFHD2_HUMAN	EFHD2	EFHD2	EF-hand domain-containing protein D2 OS=Homo sapiens OX=9606 GN=EFHD2 PE=1 SV=1	9	9.41893	9.22576	9.19956	9.37639	7.83056	7.78705	7.93145	9.13574	9.30516	8.1712	-1.13396	0.0298997	1.52433	Nonspecific
Q9BUP0	EFHD1_HUMAN	EFHD1	EFHD1	EF-hand domain-containing protein D1 OS=Homo sapiens OX=9606 GN=EFHD1 PE=1 SV=1	3	8.79778	8.51674	8.41786	8.77378	7.26083	7.53384	7.55684	8.45508	8.62654	7.70165	-0.92489	0.0330893	1.48031	Nonspecific
Q96T51	RUFY1_HUMAN	RUFY1	RUFY1	RUN and FYVE domain-containing protein 1 OS=Homo sapiens OX=9606 GN=RUFY1 PE=1 SV=2	14	7.68049	8.11769	8.04197	7.9972	11.4631	11.691	11.5637	10.2982	7.95934	11.254	3.29467	0.00074772	3.12626	Nonspecific
Q8WXA3	RUFY2_HUMAN	RUFY2	RUFY2	RUN and FYVE domain-containing protein 2 OS=Homo sapiens OX=9606 GN=RUFY2 PE=1 SV=3	23	8.53061	8.95647	8.98889	8.71275	12.5354	12.7786	12.6294	11.6256	8.79718	12.3923	3.59507	0.000326789	3.48573	Nonspecific
Q7L099	RUFY3_HUMAN	RUFY3	RUFY3	Protein RUFY3 OS=Homo sapiens OX=9606 GN=RUFY3 PE=1 SV=1	1	3.26251	2.55697	3.17642	3.66794	4.62155	4.22728	4.22021	4.17588	3.16596	4.31123	1.14527	0.0125565	1.90113	Nonspecific
Q8NFD5	ARI1B_HUMAN	ARID1B	ARID1B	AT-rich interactive domain-containing protein 1B OS=Homo sapiens OX=9606 GN=ARID1B PE=1 SV=2	10	9.95262	9.55571	8.33301	9.06751	10.0154	9.98773	9.93068	8.10603	9.22721	9.50995	0.282741	0.49971	0.301282	Nonspecific
P51970	NDUA8_HUMAN	NDUFA8	NDUFA8	NADH dehydrogenase [ubiquinone] 1 alpha subcomplex subunit 8 OS=Homo sapiens OX=9606 GN=NDUFA8 PE=1 SV=3	8	7.75884	7.67233	7.55322	7.47142	6.76821	6.9887	6.97471	8.19754	7.61396	7.23229	-0.381665	0.281753	0.550131	Mitochondrion
P0DMV8	HS71A_HUMAN	HSPA1A	HSPA1A	Heat shock 70 kDa protein 1A OS=Homo sapiens OX=9606 GN=HSPA1A PE=1 SV=1	56	12.8061	12.677	12.5282	12.6824	12.6236	12.4282	12.4162	12.423	12.6734	12.4728	-0.200647	0.0630434	1.20036	Nonspecific
P34931	HS71L_HUMAN	HSPA1L	HSPA1L	Heat shock 70 kDa protein 1-like OS=Homo sapiens OX=9606 GN=HSPA1L PE=1 SV=2	1	3.0518	2.44069	2.91613	3.03255	3.75643	3.7871	3.61031	3.50888	2.86029	3.66568	0.805386	0.00807333	2.09295	Nonspecific
P11021	BIP_HUMAN	HSPA5	HSPA5	Endoplasmic reticulum chaperone BiP OS=Homo sapiens OX=9606 GN=HSPA5 PE=1 SV=2	37	11.4372	11.2986	11.2894	11.2946	10.9532	10.9955	10.9527	11.4005	11.3299	11.0755	-0.25448	0.0965364	1.01531	ER
P38646	GRP75_HUMAN	HSPA9	HSPA9	Stress-70 protein, mitochondrial OS=Homo sapiens OX=9606 GN=HSPA9 PE=1 SV=2	72	12.346	12.3462	12.6296	12.3324	11.0159	11.6482	11.3325	12.1342	12.4135	11.5327	-0.880807	0.0280895	1.55146	Mitochondrion
P11142	HSP7C_HUMAN	HSPA8	HSPA8	Heat shock cognate 71 kDa protein OS=Homo sapiens OX=9606 GN=HSPA8 PE=1 SV=1	46	12.2378	12.1645	12.0567	12.1355	12.5998	12.4228	12.4279	12.3652	12.1486	12.4539	0.305301	0.00981683	2.00803	Nonspecific
Q8TAE8	G45IP_HUMAN	GADD45GIP1	GADD45GIP1	Growth arrest and DNA damage-inducible proteins-interacting protein 1 OS=Homo sapiens OX=9606 GN=GADD45GIP1 PE=1 SV=1	8	8.12788	8.09611	8.36591	7.85388	7.28587	7.71464	7.53535	8.71448	8.11094	7.81258	-0.29836	0.353549	0.451551	Mitochondrion
P31948	STIP1_HUMAN	STIP1	STIP1	Stress-induced-phosphoprotein 1 OS=Homo sapiens OX=9606 GN=STIP1 PE=1 SV=1	13	10.7958	10.6787	10.5611	10.6164	10.7077	10.0578	10.3525	10.8306	10.663	10.4872	-0.175824	0.334388	0.47575	Nonspecific
Q13423	NNTM_HUMAN	NNT	NNT	NAD(P) transhydrogenase, mitochondrial OS=Homo sapiens OX=9606 GN=NNT PE=1 SV=3	31	11.2976	11.2856	11.4056	11.2396	10.2222	10.8139	10.489	10.8067	11.3071	10.5829	-0.724189	0.00919599	2.0364	Nonspecific
Q96GI7	FA89A_HUMAN	FAM89A	FAM89A	Protein FAM89A OS=Homo sapiens OX=9606 GN=FAM89A PE=1 SV=1	1	4.76634	5.00071	4.77871	5.00116	4.06239	3.95322	4.02058	4.69663	4.88673	4.18321	-0.703525	0.022406	1.64964	Nonspecific
P98172	EFNB1_HUMAN	EFNB1	EFNB1	Ephrin-B1 OS=Homo sapiens OX=9606 GN=EFNB1 PE=1 SV=1	7	8.7004	8.64157	9.229	9.16133	8.62927	9.0478	8.93687	8.13109	8.93308	8.68626	-0.246818	0.334018	0.47623	Nonspecific
P52799	EFNB2_HUMAN	EFNB2	EFNB2	Ephrin-B2 OS=Homo sapiens OX=9606 GN=EFNB2 PE=1 SV=1	2	4.37621	4.26948	4.6174	4.58369	5.50242	5.78991	5.68297	4.43689	4.4617	5.35305	0.891351	0.0561739	1.25047	Nonspecific
O60716	CTND1_HUMAN	CTNND1	CTNND1	Catenin delta-1 OS=Homo sapiens OX=9606 GN=CTNND1 PE=1 SV=1	31	11.4198	11.1293	11.424	11.5209	10.0374	10.1431	10.1965	9.97967	11.3735	10.0892	-1.28433	0.000288115	3.54043	Nonspecific
Q9NV92	NFIP2_HUMAN	NDFIP2	NDFIP2	NEDD4 family-interacting protein 2 OS=Homo sapiens OX=9606 GN=NDFIP2 PE=1 SV=2	3	5.4487	5.92374	6.02591	5.96137	8.60194	8.76317	8.42887	7.7587	5.83993	8.38817	2.54824	0.000721059	3.14203	Nonspecific
Q14498	RBM39_HUMAN	RBM39	RBM39	RNA-binding protein 39 OS=Homo sapiens OX=9606 GN=RBM39 PE=1 SV=2	10	8.56957	8.68459	8.15236	8.10039	8.62545	8.49313	8.54617	8.10093	8.37673	8.44142	0.0646939	0.551881	0.258155	Large Protein Complex
Q86U06	RBM23_HUMAN	RBM23	RBM23	Probable RNA-binding protein 23 OS=Homo sapiens OX=9606 GN=RBM23 PE=1 SV=1	7	10.2216	10.4236	10.0062	10.0958	9.98959	9.89633	9.863	10.0566	10.1868	9.95138	-0.235423	0.0856799	1.06712	Nonspecific
Q9NX63	MIC19_HUMAN	CHCHD3	CHCHD3	MICOS complex subunit MIC19 OS=Homo sapiens OX=9606 GN=CHCHD3 PE=1 SV=1	14	10.2444	10.2119	10.3043	10.1447	9.13152	9.6492	9.50313	10.6734	10.2263	9.73932	-0.487026	0.205779	0.686599	Mitochondrion
A5YKK6	CNOT1_HUMAN	CNOT1	CNOT1	CCR4-NOT transcription complex subunit 1 OS=Homo sapiens OX=9606 GN=CNOT1 PE=1 SV=2	15	10.257	10.5912	10.3467	10.4683	10.131	10.5345	10.3813	8.31519	10.4158	9.84049	-0.575337	0.294154	0.531425	Large Protein Complex
P26641	EF1G_HUMAN	EEF1G	EEF1G	Elongation factor 1-gamma OS=Homo sapiens OX=9606 GN=EEF1G PE=1 SV=3	18	10.9415	10.8709	10.9417	10.9873	10.7194	10.7274	10.6395	10.348	10.9353	10.6086	-0.32675	0.0278986	1.55442	Large Protein Complex
P31350	RIR2_HUMAN	RRM2	RRM2	Ribonucleoside-diphosphate reductase subunit M2 OS=Homo sapiens OX=9606 GN=RRM2 PE=1 SV=1	7	8.31649	8.25417	7.72933	7.88356	8.20114	7.82755	7.92481	7.9979	8.04589	7.98785	-0.0580406	0.548326	0.260961	Nonspecific
Q16643	DREB_HUMAN	DBN1	DBN1	Drebrin OS=Homo sapiens OX=9606 GN=DBN1 PE=1 SV=4	26	10.8647	10.6571	11.1266	11.1029	9.11317	9.29219	9.32307	9.75452	10.9378	9.37074	-1.56707	0.00108251	2.96557	Nonspecific
Q99569	PKP4_HUMAN	PKP4	PKP4	Plakophilin-4 OS=Homo sapiens OX=9606 GN=PKP4 PE=1 SV=2	11	9.39686	9.37196	9.8133	9.8568	8.58146	8.87154	8.65779	8.04546	9.60973	8.53906	-1.07067	0.00954379	2.02028	Nonspecific
Q9P1Y5	CAMP3_HUMAN	CAMSAP3	CAMSAP3	Calmodulin-regulated spectrin-associated protein 3 OS=Homo sapiens OX=9606 GN=CAMSAP3 PE=1 SV=2	2	8.5524	8.58348	8.07916	8.25427	7.60905	7.62785	7.67759	7.276	8.36733	7.54762	-0.819703	0.00677773	2.16892	Large Protein Complex
P08559	ODPA_HUMAN	PDHA1	PDHA1	Pyruvate dehydrogenase E1 component subunit alpha, somatic form, mitochondrial OS=Homo sapiens OX=9606 GN=PDHA1 PE=1 SV=3	29	10.5889	10.5664	10.7362	10.5343	9.41413	9.88181	9.65735	10.5934	10.6065	9.88667	-0.719805	0.0551502	1.25845	Mitochondrion
Q99733	NP1L4_HUMAN	NAP1L4	NAP1L4	Nucleosome assembly protein 1-like 4 OS=Homo sapiens OX=9606 GN=NAP1L4 PE=1 SV=1	4	7.6009	7.61714	7.53137	7.37119	8.13063	7.61717	7.74203	8.16633	7.53015	7.91404	0.383888	0.0672018	1.17262	Large Protein Complex
P55209	NP1L1_HUMAN	NAP1L1	NAP1L1	Nucleosome assembly protein 1-like 1 OS=Homo sapiens OX=9606 GN=NAP1L1 PE=1 SV=1	6	7.70627	7.53877	7.59267	7.50088	8.00771	7.53101	7.50703	7.77019	7.58465	7.70399	0.119337	0.339158	0.469598	Large Protein Complex
P19338	NUCL_HUMAN	NCL	NCL	Nucleolin OS=Homo sapiens OX=9606 GN=NCL PE=1 SV=3	28	11.9794	11.7759	11.4003	11.4983	11.517	11.348	11.2679	12.1848	11.6635	11.5794	-0.0840382	0.553266	0.257066	Large Protein Complex
P49006	MRP_HUMAN	MARCKSL1	MARCKSL1	MARCKS-related protein OS=Homo sapiens OX=9606 GN=MARCKSL1 PE=1 SV=2	12	10.5362	10.2699	10.676	10.6993	8.70781	8.35439	8.21876	9.73971	10.5454	8.75517	-1.79021	0.0088653	2.05231	Plasma membrane
P29966	MARCS_HUMAN	MARCKS	MARCKS	Myristoylated alanine-rich C-kinase substrate OS=Homo sapiens OX=9606 GN=MARCKS PE=1 SV=4	18	10.5986	10.3998	10.6426	10.7804	9.91456	9.72454	9.60918	11.0691	10.6053	10.0794	-0.525997	0.193949	0.712313	Nonspecific
P11274	BCR_HUMAN	BCR	BCR	Breakpoint cluster region protein OS=Homo sapiens OX=9606 GN=BCR PE=1 SV=2	1	4.78275	4.87568	4.68398	4.58299	4.45893	4.72843	4.39899	2.56724	4.73135	4.0384	-0.692954	0.222515	0.65264	Nonspecific
P28290	ITPI2_HUMAN	ITPRID2	ITPRID2	Protein ITPRID2 OS=Homo sapiens OX=9606 GN=ITPRID2 PE=1 SV=3	6	7.91015	7.95682	7.94362	8.01966	6.38492	6.63327	6.56468	6.65466	7.95756	6.55939	-1.39817	6.45058e-05	4.1904	Nonspecific
O75528	TADA3_HUMAN	TADA3	TADA3	Transcriptional adapter 3 OS=Homo sapiens OX=9606 GN=TADA3 PE=1 SV=1	1	4.82522	4.76949	4.12847	4.12169	4.22675	3.841	3.98745	5.16916	4.46122	4.30609	-0.155128	0.519368	0.284525	Nonspecific
P18206	VINC_HUMAN	VCL	VCL	Vinculin OS=Homo sapiens OX=9606 GN=VCL PE=1 SV=4	6	7.81523	7.80239	7.85375	7.79544	7.60469	7.67816	7.67985	7.67661	7.8167	7.65983	-0.156872	0.00265104	2.57658	Nonspecific
P19404	NDUV2_HUMAN	NDUFV2	NDUFV2	NADH dehydrogenase [ubiquinone] flavoprotein 2, mitochondrial OS=Homo sapiens OX=9606 GN=NDUFV2 PE=1 SV=2	8	8.23085	8.37135	8.34509	8.09626	7.22526	7.61402	7.24235	8.78316	8.26089	7.71619	-0.544693	0.20727	0.683463	Mitochondrion
O43837	IDH3B_HUMAN	IDH3B	IDH3B	Isocitrate dehydrogenase [NAD] subunit beta, mitochondrial OS=Homo sapiens OX=9606 GN=IDH3B PE=1 SV=2	25	10.8424	10.8515	11.0576	10.8535	9.08297	9.56583	9.39041	9.88054	10.9013	9.47994	-1.42131	0.00155922	2.80709	Mitochondrion
P54802	ANAG_HUMAN	NAGLU	NAGLU	Alpha-N-acetylglucosaminidase OS=Homo sapiens OX=9606 GN=NAGLU PE=1 SV=2	5	6.10395	6.65717	7.56749	7.47385	7.51958	7.79323	7.66883	5.38184	6.95062	7.09087	0.140256	0.603627	0.219232	Nonspecific
O00330	ODPX_HUMAN	PDHX	PDHX	Pyruvate dehydrogenase protein X component, mitochondrial OS=Homo sapiens OX=9606 GN=PDHX PE=1 SV=3	9	8.08404	8.22877	8.44347	8.0324	7.39487	7.96217	7.77151	8.11992	8.19717	7.81212	-0.385051	0.106826	0.971322	Mitochondrion
P13995	MTDC_HUMAN	MTHFD2	MTHFD2	Bifunctional methylenetetrahydrofolate dehydrogenase/cyclohydrolase, mitochondrial OS=Homo sapiens OX=9606 GN=MTHFD2 PE=1 SV=2	15	9.06499	9.20925	9.36931	9.06768	8.28299	8.79173	8.44507	9.63131	9.17781	8.78778	-0.390031	0.251489	0.599481	Mitochondrion
O95235	KI20A_HUMAN	KIF20A	KIF20A	Kinesin-like protein KIF20A OS=Homo sapiens OX=9606 GN=KIF20A PE=1 SV=1	3	5.74047	6.00063	5.26232	5.19692	6.45959	6.20897	6.39106	5.32421	5.55009	6.09596	0.54587	0.166574	0.778393	Nonspecific
Q53H12	AGK_HUMAN	AGK	AGK	Acylglycerol kinase, mitochondrial OS=Homo sapiens OX=9606 GN=AGK PE=1 SV=2	22	9.5477	9.59601	10.0882	9.73799	8.60456	9.20013	8.96883	9.62278	9.74247	9.09907	-0.643401	0.0647717	1.18861	Mitochondrion
Q8NCG7	DGLB_HUMAN	DAGLB	DAGLB	Sn1-specific diacylglycerol lipase beta OS=Homo sapiens OX=9606 GN=DAGLB PE=1 SV=2	6	7.40121	7.94317	8.26723	8.23709	9.73658	9.95728	10.0231	9.46865	7.96218	9.79641	1.83424	0.00184756	2.7334	Endosome
P06753	TPM3_HUMAN	TPM3	TPM3	Tropomyosin alpha-3 chain OS=Homo sapiens OX=9606 GN=TPM3 PE=1 SV=2	9	9.62203	9.35043	9.74176	9.7479	9.13138	8.73859	8.98457	9.96065	9.61553	9.2038	-0.411731	0.206591	0.684889	Nonspecific
P67936	TPM4_HUMAN	TPM4	TPM4	Tropomyosin alpha-4 chain OS=Homo sapiens OX=9606 GN=TPM4 PE=1 SV=3	3	5.31178	4.97476	5.45514	5.45566	4.71917	4.3501	4.75951	5.29752	5.29933	4.78158	-0.517757	0.0897126	1.04715	Nonspecific
P07951	TPM2_HUMAN	TPM2	TPM2	Tropomyosin beta chain OS=Homo sapiens OX=9606 GN=TPM2 PE=1 SV=1	4	7.28165	7.26333	7.46173	7.47628	7.05023	6.72732	6.7259	7.54618	7.37075	7.01241	-0.358339	0.149906	0.824182	Nonspecific
P09493	TPM1_HUMAN	TPM1	TPM1	Tropomyosin alpha-1 chain OS=Homo sapiens OX=9606 GN=TPM1 PE=1 SV=2	1	8.65022	8.55554	8.88784	9.05485	7.67794	6.9291	7.36286	8.54413	8.78711	7.62851	-1.15861	0.0369976	1.43183	Nonspecific
Q14980	NUMA1_HUMAN	NUMA1	NUMA1	Nuclear mitotic apparatus protein 1 OS=Homo sapiens OX=9606 GN=NUMA1 PE=1 SV=2	25	10.3644	10.3981	9.89817	9.79236	10.4974	10.1256	10.3978	8.77513	10.1133	9.94898	-0.164279	0.538147	0.269099	Nonspecific
P43304	GPDM_HUMAN	GPD2	GPD2	Glycerol-3-phosphate dehydrogenase, mitochondrial OS=Homo sapiens OX=9606 GN=GPD2 PE=1 SV=3	33	10.9038	10.8812	11.0854	10.9269	9.07443	9.71298	9.52179	9.98073	10.9493	9.57248	-1.37681	0.0025937	2.58608	Mitochondrion
P55060	XPO2_HUMAN	CSE1L	CSE1L	Exportin-2 OS=Homo sapiens OX=9606 GN=CSE1L PE=1 SV=3	24	11.3765	11.6826	11.4338	11.622	11.0645	11.0359	11.3008	10.5197	11.5287	10.9802	-0.548472	0.0433503	1.36301	Nonspecific
O75061	AUXI_HUMAN	DNAJC6	DNAJC6	Putative tyrosine-protein phosphatase auxilin OS=Homo sapiens OX=9606 GN=DNAJC6 PE=1 SV=3	2	7.19635	7.1164	6.74835	7.08915	6.01038	6.11827	6.1594	5.63259	7.03756	5.98016	-1.0574	0.00287893	2.54077	Nonspecific
Q9Y277	VDAC3_HUMAN	VDAC3	VDAC3	Voltage-dependent anion-selective channel protein 3 OS=Homo sapiens OX=9606 GN=VDAC3 PE=1 SV=1	12	7.74818	7.88544	8.19508	7.95002	7.19717	7.59642	7.6698	7.64953	7.94468	7.52823	-0.416451	0.0519253	1.28462	Mitochondrion
P21796	VDAC1_HUMAN	VDAC1	VDAC1	Voltage-dependent anion-selective channel protein 1 OS=Homo sapiens OX=9606 GN=VDAC1 PE=1 SV=2	47	10.5839	10.6117	10.7884	10.532	9.62291	10.0728	9.82853	10.8507	10.629	10.0937	-0.535248	0.126329	0.898497	Mitochondrion
O43395	PRPF3_HUMAN	PRPF3	PRPF3	U4/U6 small nuclear ribonucleoprotein Prp3 OS=Homo sapiens OX=9606 GN=PRPF3 PE=1 SV=2	7	9.07324	9.06986	8.71025	8.84606	9.39451	9.2601	9.25761	9.5345	8.92485	9.36168	0.43683	0.0200869	1.69709	Large Protein Complex
Q9H4W6	COE3_HUMAN	EBF3	EBF3	Transcription factor COE3 OS=Homo sapiens OX=9606 GN=EBF3 PE=1 SV=2	1	3.89647	4.45874	3.55411	3.33262	4.14401	3.28084	3.87723	3.30307	3.81049	3.65129	-0.159196	0.498066	0.302713	Nonspecific
Q9UPP1	PHF8_HUMAN	PHF8	PHF8	Histone lysine demethylase PHF8 OS=Homo sapiens OX=9606 GN=PHF8 PE=1 SV=3	3	7.39102	8.2645	8.36004	8.00127	8.77538	8.00455	8.48991	6.59768	8.00421	7.96688	-0.0373297	0.656168	0.182985	Nonspecific
Q86VP6	CAND1_HUMAN	CAND1	CAND1	Cullin-associated NEDD8-dissociated protein 1 OS=Homo sapiens OX=9606 GN=CAND1 PE=1 SV=2	19	10.6833	10.8305	10.9543	10.9689	10.6653	10.9564	10.8751	9.63278	10.8593	10.5324	-0.326877	0.311647	0.506337	Nonspecific
O75155	CAND2_HUMAN	CAND2	CAND2	Cullin-associated NEDD8-dissociated protein 2 OS=Homo sapiens OX=9606 GN=CAND2 PE=1 SV=3	2	5.0947	5.19913	4.9387	5.1152	5.07482	5.14848	4.90981	4.55979	5.08693	4.92322	-0.163706	0.280468	0.552116	Nonspecific
P98194	AT2C1_HUMAN	ATP2C1	ATP2C1	Calcium-transporting ATPase type 2C member 1 OS=Homo sapiens OX=9606 GN=ATP2C1 PE=1 SV=3	8	8.84581	8.69251	8.59319	8.7922	9.98979	9.90275	9.8554	8.89992	8.73093	9.66197	0.931035	0.0273042	1.56377	Nonspecific
Q9H0R6	GATA_HUMAN	QRSL1	QRSL1	Glutamyl-tRNA(Gln) amidotransferase subunit A, mitochondrial OS=Homo sapiens OX=9606 GN=QRSL1 PE=1 SV=2	14	9.12758	9.19762	9.4536	9.18393	8.16014	8.63114	8.44079	8.97504	9.24068	8.55178	-0.688903	0.0242176	1.61587	Nonspecific
Q92673	SORL_HUMAN	SORL1	SORL1	Sortilin-related receptor OS=Homo sapiens OX=9606 GN=SORL1 PE=1 SV=2	39	10.4419	11.0552	11.3534	11.0359	11.8259	11.9736	12.0044	10.0237	10.9716	11.4569	0.485294	0.341749	0.466292	Nonspecific
Q15293	RCN1_HUMAN	RCN1	RCN1	Reticulocalbin-1 OS=Homo sapiens OX=9606 GN=RCN1 PE=1 SV=1	11	9.3321	9.30904	8.98769	8.95938	9.73322	9.2484	9.40842	10.5047	9.14705	9.72369	0.576644	0.127528	0.894394	ER
O15382	BCAT2_HUMAN	BCAT2	BCAT2	Branched-chain-amino-acid aminotransferase, mitochondrial OS=Homo sapiens OX=9606 GN=BCAT2 PE=1 SV=2	10	8.37117	8.39631	8.54481	8.4042	7.46522	7.84395	7.74502	8.31429	8.42912	7.84212	-0.586999	0.0361012	1.44248	Mitochondrion
Q9UIW2	PLXA1_HUMAN	PLXNA1	PLXNA1	Plexin-A1 OS=Homo sapiens OX=9606 GN=PLXNA1 PE=1 SV=3	19	9.85984	9.72785	10.2836	10.2355	9.49588	9.78355	9.60789	8.28749	10.0267	9.2937	-0.733001	0.121003	0.917204	Plasma membrane
O75051	PLXA2_HUMAN	PLXNA2	PLXNA2	Plexin-A2 OS=Homo sapiens OX=9606 GN=PLXNA2 PE=1 SV=4	4	6.82844	6.79988	7.39702	7.32246	8.11398	8.33606	8.29343	6.89479	7.08695	7.90957	0.822619	0.100577	0.997502	Nonspecific
P51805	PLXA3_HUMAN	PLXNA3	PLXNA3	Plexin-A3 OS=Homo sapiens OX=9606 GN=PLXNA3 PE=1 SV=2	3	7.50779	7.4409	8.05772	7.95314	6.9622	7.16872	7.15409	6.21998	7.73989	6.87625	-0.863638	0.0386113	1.41329	Nonspecific
P67809	YBOX1_HUMAN	YBX1	YBX1	Nuclease-sensitive element-binding protein 1 OS=Homo sapiens OX=9606 GN=YBX1 PE=1 SV=3	10	8.79257	8.85302	8.56648	8.57474	8.58527	8.33931	8.48712	9.58441	8.6967	8.74902	0.0523238	0.61495	0.21116	Large Protein Complex
P16989	YBOX3_HUMAN	YBX3	YBX3	Y-box-binding protein 3 OS=Homo sapiens OX=9606 GN=YBX3 PE=1 SV=4	11	9.2391	9.11607	8.82166	8.8428	8.90045	8.81189	8.92815	9.96668	9.00491	9.15179	0.146886	0.491877	0.308144	Large Protein Complex
O60784	TOM1_HUMAN	TOM1	TOM1	Target of Myb protein 1 OS=Homo sapiens OX=9606 GN=TOM1 PE=1 SV=2	4	5.7105	5.55698	5.59781	5.73646	7.42798	7.45941	7.32531	7.1789	5.65044	7.3479	1.69746	5.79882e-05	4.23666	Nonspecific
P35251	RFC1_HUMAN	RFC1	RFC1	Replication factor C subunit 1 OS=Homo sapiens OX=9606 GN=RFC1 PE=1 SV=4	7	10.1424	10.1897	9.63455	9.61203	10.9754	10.7165	10.9208	10.0146	9.89468	10.6568	0.762132	0.0542826	1.26534	Large Protein Complex
Q1ED39	KNOP1_HUMAN	KNOP1	KNOP1	Lysine-rich nucleolar protein 1 OS=Homo sapiens OX=9606 GN=KNOP1 PE=1 SV=1	4	9.29071	9.53609	8.93826	8.86558	9.67978	8.37825	9.55143	8.73706	9.15766	9.08663	-0.0710284	0.606527	0.21715	Nonspecific
P98196	AT11A_HUMAN	ATP11A	ATP11A	Probable phospholipid-transporting ATPase IH OS=Homo sapiens OX=9606 GN=ATP11A PE=1 SV=3	7	7.23483	7.45663	7.72184	7.5656	9.42353	9.4936	9.33527	7.65154	7.49472	8.97598	1.48126	0.0356241	1.44826	Nonspecific
Q9Y2G3	AT11B_HUMAN	ATP11B	ATP11B	Probable phospholipid-transporting ATPase IF OS=Homo sapiens OX=9606 GN=ATP11B PE=1 SV=2	15	8.08169	8.42888	8.57909	8.45633	9.85912	10.0995	9.99209	9.66287	8.38649	9.9034	1.51691	0.0005737	3.24132	Nonspecific
Q8NB49	AT11C_HUMAN	ATP11C	ATP11C	Phospholipid-transporting ATPase IG OS=Homo sapiens OX=9606 GN=ATP11C PE=1 SV=3	19	10.8207	10.963	11.164	11.1382	11.1985	10.6504	11.3519	10.6823	11.0215	10.9708	-0.0507024	0.585462	0.232501	Nonspecific
Q14642	I5P1_HUMAN	INPP5A	INPP5A	Type I inositol 1,4,5-trisphosphate 5-phosphatase OS=Homo sapiens OX=9606 GN=INPP5A PE=1 SV=1	3	7.46622	7.25894	7.46669	7.71001	5.94078	6.04016	6.063	6.55544	7.47547	6.14985	-1.32562	0.00164993	2.78253	Plasma membrane
Q9NU22	MDN1_HUMAN	MDN1	MDN1	Midasin OS=Homo sapiens OX=9606 GN=MDN1 PE=1 SV=2	7	9.59	9.47881	8.88742	8.95452	9.4658	9.47661	9.38206	7.34462	9.22769	8.91728	-0.310413	0.471949	0.326105	Large Protein Complex
Q6Y7W6	GGYF2_HUMAN	GIGYF2	GIGYF2	GRB10-interacting GYF protein 2 OS=Homo sapiens OX=9606 GN=GIGYF2 PE=1 SV=1	28	10.7066	11.3034	10.8178	10.8184	11.5941	11.2435	11.4222	11.327	10.9115	11.3967	0.485147	0.0386113	1.41329	Large Protein Complex
P80723	BASP1_HUMAN	BASP1	BASP1	Brain acid soluble protein 1 OS=Homo sapiens OX=9606 GN=BASP1 PE=1 SV=2	25	11.414	11.2878	11.7566	11.7355	9.77191	10.1062	9.99373	11.3436	11.5485	10.3039	-1.24462	0.0332611	1.47806	Plasma membrane
O75569	PRKRA_HUMAN	PRKRA	PRKRA	Interferon-inducible double-stranded RNA-dependent protein kinase activator A OS=Homo sapiens OX=9606 GN=PRKRA PE=1 SV=1	2	7.6115	7.74774	7.48939	7.2888	7.30665	7.13397	7.25005	7.70514	7.53436	7.34896	-0.185404	0.274644	0.561231	Large Protein Complex
Q8N163	CCAR2_HUMAN	CCAR2	CCAR2	Cell cycle and apoptosis regulator protein 2 OS=Homo sapiens OX=9606 GN=CCAR2 PE=1 SV=2	11	9.38404	9.30508	8.8433	9.06089	10.1122	9.68262	9.91497	8.90556	9.14833	9.65382	0.5055	0.15701	0.804074	Nonspecific
A0AVF1	IFT56_HUMAN	TTC26	TTC26	Intraflagellar transport protein 56 OS=Homo sapiens OX=9606 GN=TTC26 PE=2 SV=1	1	4.8151	4.48495	3.60507	4.17759	4.03676	3.70289	4.04201	2.97697	4.27068	3.68966	-0.581021	0.177015	0.75199	Nonspecific
Q5JTC6	AMER1_HUMAN	AMER1	AMER1	APC membrane recruitment protein 1 OS=Homo sapiens OX=9606 GN=AMER1 PE=1 SV=2	2	5.06456	5.04545	5.5989	5.63297	5.38726	5.5336	5.60131	5.00733	5.33547	5.38238	0.0469061	0.597874	0.22339	Nonspecific
P06454	PTMA_HUMAN	PTMA	PTMA	Prothymosin alpha OS=Homo sapiens OX=9606 GN=PTMA PE=1 SV=2	2	7.20622	7.42921	7.44318	7.65403	7.47328	6.59635	6.45156	7.9584	7.43316	7.1199	-0.31326	0.372476	0.428902	Nonspecific
Q9UQ90	SPG7_HUMAN	SPG7	SPG7	Paraplegin OS=Homo sapiens OX=9606 GN=SPG7 PE=1 SV=2	5	6.31684	6.17535	6.49189	6.50715	5.69259	5.90562	6.03485	6.29545	6.37281	5.98213	-0.390681	0.0640075	1.19377	Nonspecific
Q9UKS6	PACN3_HUMAN	PACSIN3	PACSIN3	Protein kinase C and casein kinase substrate in neurons protein 3 OS=Homo sapiens OX=9606 GN=PACSIN3 PE=1 SV=2	12	8.94484	9.06957	9.30005	9.22065	9.66394	9.62658	9.80766	10.1376	9.13378	9.80893	0.675154	0.0102048	1.9912	Nonspecific
Q9NW82	WDR70_HUMAN	WDR70	WDR70	WD repeat-containing protein 70 OS=Homo sapiens OX=9606 GN=WDR70 PE=1 SV=1	4	6.78517	6.82412	6.19667	6.3488	7.68591	7.01393	7.38553	6.94761	6.53869	7.25824	0.719552	0.0415197	1.38175	Large Protein Complex
Q05655	KPCD_HUMAN	PRKCD	PRKCD	Protein kinase C delta type OS=Homo sapiens OX=9606 GN=PRKCD PE=1 SV=2	10	8.2743	8.58576	8.56219	8.64732	10.0879	10.2349	10.1566	9.83806	8.51739	10.0794	1.56197	0.000288838	3.53935	Nonspecific
Q04759	KPCT_HUMAN	PRKCQ	PRKCQ	Protein kinase C theta type OS=Homo sapiens OX=9606 GN=PRKCQ PE=1 SV=3	2	7.48106	7.82126	7.7665	7.83597	8.53546	8.71729	8.56551	8.3006	7.7262	8.52971	0.803514	0.00299776	2.5232	Nonspecific
Q9UHB6	LIMA1_HUMAN	LIMA1	LIMA1	LIM domain and actin-binding protein 1 OS=Homo sapiens OX=9606 GN=LIMA1 PE=1 SV=1	28	11.1032	11.0072	11.3661	11.3618	9.36637	9.56267	9.56283	10.3608	11.2096	9.71316	-1.49641	0.00389071	2.40997	Nonspecific
Q9P253	VPS18_HUMAN	VPS18	VPS18	Vacuolar protein sorting-associated protein 18 homolog OS=Homo sapiens OX=9606 GN=VPS18 PE=1 SV=2	3	5.96979	5.95455	5.98175	5.92058	7.66881	7.69346	7.63891	6.9193	5.95667	7.48012	1.52345	0.00157283	2.80332	Endosome
Q9NRU3	CNNM1_HUMAN	CNNM1	CNNM1	Metal transporter CNNM1 OS=Homo sapiens OX=9606 GN=CNNM1 PE=1 SV=3	5	7.89956	7.96812	8.4113	8.47903	6.90961	6.99474	6.97725	6.48947	8.1895	6.84276	-1.34674	0.00252407	2.5979	Nonspecific
Q9H8M5	CNNM2_HUMAN	CNNM2	CNNM2	Metal transporter CNNM2 OS=Homo sapiens OX=9606 GN=CNNM2 PE=1 SV=2	5	8.38867	8.19544	8.91379	8.84943	7.22548	7.57625	7.44151	5.55464	8.58683	6.94947	-1.63736	0.0356241	1.44826	Nonspecific
Q8NE01	CNNM3_HUMAN	CNNM3	CNNM3	Metal transporter CNNM3 OS=Homo sapiens OX=9606 GN=CNNM3 PE=1 SV=1	12	9.36024	9.33583	9.93332	9.88646	8.75713	9.07089	8.92924	7.51691	9.62896	8.56854	-1.06042	0.0593347	1.22669	Plasma membrane
Q6P4Q7	CNNM4_HUMAN	CNNM4	CNNM4	Metal transporter CNNM4 OS=Homo sapiens OX=9606 GN=CNNM4 PE=1 SV=3	12	9.5039	9.46552	10.2337	10.2225	8.55676	8.8036	8.78289	7.46081	9.85641	8.40101	-1.45539	0.0227418	1.64318	Nonspecific
O15126	SCAM1_HUMAN	SCAMP1	SCAMP1	Secretory carrier-associated membrane protein 1 OS=Homo sapiens OX=9606 GN=SCAMP1 PE=1 SV=2	18	9.00339	9.28248	9.25319	9.13222	11.5279	11.5561	11.5597	11.7033	9.16782	11.5868	2.41895	2.85169e-05	4.5449	Nonspecific
Q8IX12	CCAR1_HUMAN	CCAR1	CCAR1	Cell division cycle and apoptosis regulator protein 1 OS=Homo sapiens OX=9606 GN=CCAR1 PE=1 SV=2	11	9.36035	9.25586	8.85104	9.08496	9.86753	9.52109	9.58535	8.45181	9.13805	9.35644	0.218391	0.436791	0.359727	Nonspecific
O94906	PRP6_HUMAN	PRPF6	PRPF6	Pre-mRNA-processing factor 6 OS=Homo sapiens OX=9606 GN=PRPF6 PE=1 SV=1	11	11.636	11.369	10.7117	11.0176	11.0795	10.8113	10.7695	10.1915	11.1836	10.713	-0.470589	0.159935	0.796056	Large Protein Complex
P35232	PHB_HUMAN	PHB	PHB	Prohibitin OS=Homo sapiens OX=9606 GN=PHB PE=1 SV=1	29	10.3086	10.38	10.5394	10.2721	9.62492	10.0828	9.79522	10.8986	10.3751	10.1004	-0.274697	0.338441	0.470517	Mitochondrion
P05023	AT1A1_HUMAN	ATP1A1	ATP1A1	Sodium/potassium-transporting ATPase subunit alpha-1 OS=Homo sapiens OX=9606 GN=ATP1A1 PE=1 SV=1	62	12.367	12.2463	12.6633	12.7876	11.166	11.4986	11.3533	10.9778	12.5161	11.2489	-1.26713	0.00208831	2.68021	Plasma membrane
P13637	AT1A3_HUMAN	ATP1A3	ATP1A3	Sodium/potassium-transporting ATPase subunit alpha-3 OS=Homo sapiens OX=9606 GN=ATP1A3 PE=1 SV=3	2	6.4478	6.59305	6.81839	6.99204	4.59907	5.2874	5.01834	4.38337	6.71282	4.82205	-1.89077	0.00164993	2.78253	Nonspecific
P55196	AFAD_HUMAN	AFDN	AFDN	Afadin OS=Homo sapiens OX=9606 GN=AFDN PE=1 SV=3	37	11.2428	11.0054	11.5472	11.6167	10.2475	10.6214	10.5544	9.46714	11.353	10.2226	-1.13039	0.0231809	1.63487	Nonspecific
O15020	SPTN2_HUMAN	SPTBN2	SPTBN2	Spectrin beta chain, non-erythrocytic 2 OS=Homo sapiens OX=9606 GN=SPTBN2 PE=1 SV=3	34	10.5801	10.3212	10.8849	11.023	8.82264	9.35005	9.29413	8.49909	10.7023	8.99148	-1.71083	0.00306787	2.51316	Nonspecific
Q9H254	SPTN4_HUMAN	SPTBN4	SPTBN4	Spectrin beta chain, non-erythrocytic 4 OS=Homo sapiens OX=9606 GN=SPTBN4 PE=1 SV=2	4	9.48365	9.22543	9.96952	10.0473	7.84199	8.35973	8.34189	7.98043	9.68148	8.13101	-1.55047	0.0032255	2.4914	Nonspecific
Q01082	SPTB2_HUMAN	SPTBN1	SPTBN1	Spectrin beta chain, non-erythrocytic 1 OS=Homo sapiens OX=9606 GN=SPTBN1 PE=1 SV=2	114	12.9939	12.6472	13.2142	13.3364	11.0038	11.4632	11.4423	10.285	13.0479	11.0486	-1.99935	0.00365741	2.43683	Actin binding proteins
O43707	ACTN4_HUMAN	ACTN4	ACTN4	Alpha-actinin-4 OS=Homo sapiens OX=9606 GN=ACTN4 PE=1 SV=2	48	12.6087	12.2727	12.7353	12.9642	10.7108	11.2885	11.17	10.8803	12.6452	11.0124	-1.63278	0.00143134	2.84426	Actin binding proteins
P35609	ACTN2_HUMAN	ACTN2	ACTN2	Alpha-actinin-2 OS=Homo sapiens OX=9606 GN=ACTN2 PE=1 SV=1	2	5.85825	6.13617	6.60018	6.76801	4.39309	4.7388	4.71449	4.91532	6.34065	4.69042	-1.65023	0.00259516	2.58584	Nonspecific
P12814	ACTN1_HUMAN	ACTN1	ACTN1	Alpha-actinin-1 OS=Homo sapiens OX=9606 GN=ACTN1 PE=1 SV=2	20	10.4269	10.223	10.8769	11.0813	8.52639	9.0856	8.92634	8.91838	10.652	8.86418	-1.78785	0.00185866	2.7308	Actin binding proteins
Q08379	GOGA2_HUMAN	GOLGA2	GOLGA2	Golgin subfamily A member 2 OS=Homo sapiens OX=9606 GN=GOLGA2 PE=1 SV=3	19	10.9396	10.9113	10.5135	10.6582	10.2533	10.0299	10.2413	10.5568	10.7557	10.2703	-0.485343	0.0357988	1.44613	Nonspecific
P78318	IGBP1_HUMAN	IGBP1	IGBP1	Immunoglobulin-binding protein 1 OS=Homo sapiens OX=9606 GN=IGBP1 PE=1 SV=1	1	5.11283	5.26031	4.90209	4.90267	5.0806	4.94489	4.96018	5.44542	5.04448	5.10777	0.0632973	0.5199	0.28408	Nonspecific
Q9C0C2	TB182_HUMAN	TNKS1BP1	TNKS1BP1	182 kDa tankyrase-1-binding protein OS=Homo sapiens OX=9606 GN=TNKS1BP1 PE=1 SV=4	3	5.36941	5.17986	4.99725	4.92225	5.37666	5.23012	5.08425	5.7461	5.11719	5.35928	0.242087	0.22105	0.65551	Large Protein Complex
P49327	FAS_HUMAN	FASN	FASN	Fatty acid synthase OS=Homo sapiens OX=9606 GN=FASN PE=1 SV=3	42	12.2235	12.3368	12.3219	12.3419	11.3234	11.2925	11.3942	10.2358	12.306	11.0615	-1.24454	0.0131349	1.88157	Large Protein Complex
P53985	MOT1_HUMAN	SLC16A1	SLC16A1	Monocarboxylate transporter 1 OS=Homo sapiens OX=9606 GN=SLC16A1 PE=1 SV=3	13	10.5455	10.8091	11.5068	11.5364	9.79836	9.35092	10.2051	9.60597	11.0995	9.7401	-1.35939	0.0137486	1.86174	Plasma membrane
Q9Y487	VPP2_HUMAN	ATP6V0A2	ATP6V0A2	V-type proton ATPase 116 kDa subunit a isoform 2 OS=Homo sapiens OX=9606 GN=ATP6V0A2 PE=1 SV=2	11	7.59104	8.06469	8.66801	8.37808	10.3904	10.4871	10.3005	8.56063	8.17545	9.93464	1.75919	0.0310547	1.50787	Nonspecific
Q93050	VPP1_HUMAN	ATP6V0A1	ATP6V0A1	V-type proton ATPase 116 kDa subunit a isoform 1 OS=Homo sapiens OX=9606 GN=ATP6V0A1 PE=1 SV=3	31	9.53299	9.95294	10.2192	10.0025	11.9619	12.1693	12.0672	10.7913	9.9269	11.7474	1.82053	0.00780548	2.1076	Endosome
Q9P032	NDUF4_HUMAN	NDUFAF4	NDUFAF4	NADH dehydrogenase [ubiquinone] 1 alpha subcomplex assembly factor 4 OS=Homo sapiens OX=9606 GN=NDUFAF4 PE=1 SV=1	7	8.53071	8.51791	8.42511	8.30741	7.52064	7.9536	7.74938	8.72696	8.44529	7.98765	-0.45764	0.159264	0.797882	Nonspecific
Q9GZS1	RPA49_HUMAN	POLR1E	POLR1E	DNA-directed RNA polymerase I subunit RPA49 OS=Homo sapiens OX=9606 GN=POLR1E PE=1 SV=3	7	8.67169	8.74169	9.05686	9.03146	8.2824	8.65085	8.65308	9.10479	8.87543	8.67278	-0.202648	0.312902	0.504592	Large Protein Complex
P55809	SCOT1_HUMAN	OXCT1	OXCT1	Succinyl-CoA:3-ketoacid coenzyme A transferase 1, mitochondrial OS=Homo sapiens OX=9606 GN=OXCT1 PE=1 SV=1	8	9.48665	9.49665	9.66817	9.47081	4.9794	4.56228	5.62214	5.93372	9.53057	5.27438	-4.25619	0.000258938	3.5868	Mitochondrion
P56192	SYMC_HUMAN	MARS	MARS1	Methionine--tRNA ligase, cytoplasmic OS=Homo sapiens OX=9606 GN=MARS PE=1 SV=2	6	8.52309	8.68325	8.91503	8.82479	8.6605	8.13331	8.72122	8.12436	8.73654	8.40985	-0.326696	0.149906	0.824182	Large Protein Complex
Q709C8	VP13C_HUMAN	VPS13C	VPS13C	Vacuolar protein sorting-associated protein 13C OS=Homo sapiens OX=9606 GN=VPS13C PE=1 SV=1	66	13.6078	13.6151	13.6284	13.8231	12.5904	13.04	13.0806	11.4099	13.6686	12.5302	-1.13838	0.0503427	1.29806	Large Protein Complex
Q10471	GALT2_HUMAN	GALNT2	GALNT2	Polypeptide N-acetylgalactosaminyltransferase 2 OS=Homo sapiens OX=9606 GN=GALNT2 PE=1 SV=1	13	9.79416	9.57998	9.28167	9.5696	9.40351	9.35953	9.316	9.29588	9.55635	9.34373	-0.212623	0.123935	0.906805	Golgi
P62258	1433E_HUMAN	YWHAE	YWHAE	14-3-3 protein epsilon OS=Homo sapiens OX=9606 GN=YWHAE PE=1 SV=1	19	10.3541	10.3767	10.6178	10.6565	10.1344	10.1467	10.1074	10.2578	10.5012	10.1616	-0.339686	0.0196432	1.70679	Large Protein Complex
P61981	1433G_HUMAN	YWHAG	YWHAG	14-3-3 protein gamma OS=Homo sapiens OX=9606 GN=YWHAG PE=1 SV=2	4	6.88512	6.78513	7.10306	6.84395	6.30267	6.31621	6.03054	6.69127	6.90431	6.33517	-0.569142	0.023737	1.62457	Large Protein Complex
Q04917	1433F_HUMAN	YWHAH	YWHAH	14-3-3 protein eta OS=Homo sapiens OX=9606 GN=YWHAH PE=1 SV=4	6	7.61234	7.54196	7.82332	7.89417	7.50745	7.51342	7.48323	7.69427	7.71795	7.54959	-0.168355	0.15616	0.806429	Large Protein Complex
P27348	1433T_HUMAN	YWHAQ	YWHAQ	14-3-3 protein theta OS=Homo sapiens OX=9606 GN=YWHAQ PE=1 SV=1	6	8.12981	8.09018	8.25659	8.34313	6.85946	6.90076	6.86336	6.90128	8.20493	6.88121	-1.32371	5.79882e-05	4.23666	Large Protein Complex
P31946	1433B_HUMAN	YWHAB	YWHAB	14-3-3 protein beta/alpha OS=Homo sapiens OX=9606 GN=YWHAB PE=1 SV=3	3	6.60778	6.65249	7.11228	7.07297	6.48092	6.70972	6.47335	6.76836	6.86138	6.60808	-0.253296	0.17275	0.762581	Large Protein Complex
P63104	1433Z_HUMAN	YWHAZ	YWHAZ	14-3-3 protein zeta/delta OS=Homo sapiens OX=9606 GN=YWHAZ PE=1 SV=1	3	7.614	7.75481	8.02486	7.98896	7.8979	7.93907	7.70415	7.75868	7.84566	7.82495	-0.0207068	0.613257	0.212358	Large Protein Complex
P49257	LMAN1_HUMAN	LMAN1	LMAN1	Protein ERGIC-53 OS=Homo sapiens OX=9606 GN=LMAN1 PE=1 SV=2	15	10.2889	10.0592	9.91613	10.1635	9.69486	9.7345	9.74361	9.79139	10.1069	9.74109	-0.365854	0.0130962	1.88286	Nonspecific
Q5JTZ9	SYAM_HUMAN	AARS2	AARS2	Alanine--tRNA ligase, mitochondrial OS=Homo sapiens OX=9606 GN=AARS2 PE=1 SV=1	25	10.0303	9.93904	10.2175	10.0254	9.34933	9.95474	9.70778	9.99821	10.0531	9.75251	-0.300563	0.135306	0.868682	Nonspecific
P04406	G3P_HUMAN	GAPDH	GAPDH	Glyceraldehyde-3-phosphate dehydrogenase OS=Homo sapiens OX=9606 GN=GAPDH PE=1 SV=3	32	10.802	10.6476	11.0605	10.9976	10.8114	10.9649	10.9024	11.7385	10.8769	11.1043	0.227417	0.332636	0.478031	Nonspecific
Q96JH8	RADIL_HUMAN	RADIL	RADIL	Ras-associating and dilute domain-containing protein OS=Homo sapiens OX=9606 GN=RADIL PE=1 SV=5	6	7.4915	7.65449	7.99106	7.89235	7.89713	8.4091	8.24154	7.33975	7.75735	7.97188	0.214533	0.381003	0.419072	Nonspecific
Q4KMQ2	ANO6_HUMAN	ANO6	ANO6	Anoctamin-6 OS=Homo sapiens OX=9606 GN=ANO6 PE=1 SV=2	10	9.71935	9.7953	10.2015	10.167	10.3142	9.73088	10.4625	8.64693	9.97079	9.78862	-0.182168	0.524375	0.280358	Plasma membrane
Q9UHN6	CEIP2_HUMAN	CEMIP2	CEMIP2	Cell surface hyaluronidase OS=Homo sapiens OX=9606 GN=CEMIP2 PE=1 SV=1	21	10.4302	10.6684	11.1801	10.9758	10.8281	11.0488	11.0092	9.23028	10.8136	10.5291	-0.284542	0.454753	0.342225	Plasma membrane
P05091	ALDH2_HUMAN	ALDH2	ALDH2	Aldehyde dehydrogenase, mitochondrial OS=Homo sapiens OX=9606 GN=ALDH2 PE=1 SV=2	6	7.92179	7.83825	8.3344	7.95449	5.32889	5.84871	5.92675	6.17043	8.01223	5.8187	-2.19353	0.000591108	3.22833	Nonspecific
Q86XP3	DDX42_HUMAN	DDX42	DDX42	ATP-dependent RNA helicase DDX42 OS=Homo sapiens OX=9606 GN=DDX42 PE=1 SV=1	14	11.3293	10.3983	8.88686	9.63205	11.6675	11.0245	10.9977	11.0732	10.0616	11.1907	1.12907	0.113055	0.946712	Large Protein Complex
Q13123	RED_HUMAN	IK	IK	Protein Red OS=Homo sapiens OX=9606 GN=IK PE=1 SV=3	8	10.0245	10.055	9.33956	9.4084	9.97238	9.5109	9.75113	9.78795	9.70687	9.75559	0.048715	0.596938	0.22407	Large Protein Complex
Q96CT7	CC124_HUMAN	CCDC124	CCDC124	Coiled-coil domain-containing protein 124 OS=Homo sapiens OX=9606 GN=CCDC124 PE=1 SV=1	5	10.0533	9.88302	9.31744	9.49687	10.1904	9.61467	9.69034	10.7435	9.68765	10.0597	0.372089	0.269251	0.569843	Nonspecific
P19623	SPEE_HUMAN	SRM	SRM	Spermidine synthase OS=Homo sapiens OX=9606 GN=SRM PE=1 SV=1	2	7.40541	7.48978	7.67988	7.58733	7.05335	6.9687	6.97295	7.23971	7.5406	7.05868	-0.481924	0.00608785	2.21554	Nonspecific
O75175	CNOT3_HUMAN	CNOT3	CNOT3	CCR4-NOT transcription complex subunit 3 OS=Homo sapiens OX=9606 GN=CNOT3 PE=1 SV=1	2	8.10687	8.19381	7.88164	7.90321	8.0378	8.03943	8.0578	7.17769	8.02138	7.82818	-0.193203	0.373635	0.427552	Large Protein Complex
O75150	BRE1B_HUMAN	RNF40	RNF40	E3 ubiquitin-protein ligase BRE1B OS=Homo sapiens OX=9606 GN=RNF40 PE=1 SV=5	9	10.1947	9.85164	8.81451	9.14243	10.1313	9.6408	9.63789	9.10396	9.50081	9.62849	0.127677	0.55501	0.255699	Large Protein Complex
Q5VTR2	BRE1A_HUMAN	RNF20	RNF20	E3 ubiquitin-protein ligase BRE1A OS=Homo sapiens OX=9606 GN=RNF20 PE=1 SV=2	5	9.80179	9.36304	8.3041	8.70384	9.69364	9.1501	9.09082	8.49733	9.04319	9.10797	0.0647777	0.62353	0.205142	Large Protein Complex
P30837	AL1B1_HUMAN	ALDH1B1	ALDH1B1	Aldehyde dehydrogenase X, mitochondrial OS=Homo sapiens OX=9606 GN=ALDH1B1 PE=1 SV=3	16	9.42896	9.49037	9.82972	9.49133	8.58326	9.01321	8.72236	9.46742	9.56009	8.94656	-0.613532	0.0524811	1.28	Nonspecific
Q86UP2	KTN1_HUMAN	KTN1	KTN1	Kinectin OS=Homo sapiens OX=9606 GN=KTN1 PE=1 SV=1	49	12.3947	12.2093	12.2415	12.2187	11.4248	11.7372	11.6153	11.0598	12.2661	11.4593	-0.806775	0.00752806	2.12332	ER
Q9Y5K8	VATD_HUMAN	ATP6V1D	ATP6V1D	V-type proton ATPase subunit D OS=Homo sapiens OX=9606 GN=ATP6V1D PE=1 SV=1	8	7.2049	7.69503	7.67682	7.68611	9.33874	9.52411	9.34011	10.0729	7.56571	9.56895	2.00324	0.000849618	3.07078	Endosome
P22102	PUR2_HUMAN	GART	GART	Trifunctional purine biosynthetic protein adenosine-3 OS=Homo sapiens OX=9606 GN=GART PE=1 SV=1	14	9.90729	9.85123	9.67824	9.70681	9.84185	9.31795	9.79977	9.65878	9.78589	9.65459	-0.131307	0.323635	0.489945	Nonspecific
P16403	H12_HUMAN	HIST1H1C	H1-2	Histone H1.2 OS=Homo sapiens OX=9606 GN=HIST1H1C PE=1 SV=2	2	7.03918	6.98923	6.70076	6.77713	6.96596	6.62054	6.83447	7.46954	6.87658	6.97263	0.0960516	0.49971	0.301282	Nonspecific
P10412	H14_HUMAN	HIST1H1E	H1-4	Histone H1.4 OS=Homo sapiens OX=9606 GN=HIST1H1E PE=1 SV=2	9	10.485	10.3231	9.95128	10.0405	10.1046	9.77517	9.87483	10.6285	10.2	10.0958	-0.104206	0.510634	0.29189	Nonspecific
Q8IYS2	K2013_HUMAN	KIAA2013	KIAA2013	Uncharacterized protein KIAA2013 OS=Homo sapiens OX=9606 GN=KIAA2013 PE=1 SV=1	6	9.09664	8.89727	8.75307	8.97733	8.87994	8.86189	8.80249	8.47272	8.93108	8.75426	-0.176819	0.203332	0.691795	Golgi
P28838	AMPL_HUMAN	LAP3	LAP3	Cytosol aminopeptidase OS=Homo sapiens OX=9606 GN=LAP3 PE=1 SV=3	21	8.98575	8.85338	9.17525	8.94954	8.62432	9.06824	8.83689	9.87384	8.99098	9.10082	0.109844	0.536042	0.270801	Mitochondrion
O75533	SF3B1_HUMAN	SF3B1	SF3B1	Splicing factor 3B subunit 1 OS=Homo sapiens OX=9606 GN=SF3B1 PE=1 SV=3	19	11.1653	11.0821	10.7555	10.9024	11.4076	11.1538	11.2226	10.167	10.9763	10.9877	0.0114015	0.668999	0.174574	Large Protein Complex
O95714	HERC2_HUMAN	HERC2	HERC2	E3 ubiquitin-protein ligase HERC2 OS=Homo sapiens OX=9606 GN=HERC2 PE=1 SV=2	14	9.03132	9.38952	9.5226	9.43815	10.4354	10.6924	10.6386	8.66462	9.3454	10.1078	0.76237	0.191292	0.718303	Nonspecific
O75446	SAP30_HUMAN	SAP30	SAP30	Histone deacetylase complex subunit SAP30 OS=Homo sapiens OX=9606 GN=SAP30 PE=1 SV=1	1	5.66768	5.54876	5.2081	5.27876	5.52433	5.12139	5.18543	6.31374	5.42582	5.53622	0.110398	0.541585	0.266333	Nonspecific
Q9BQ69	MACD1_HUMAN	MACROD1	MACROD1	ADP-ribose glycohydrolase MACROD1 OS=Homo sapiens OX=9606 GN=MACROD1 PE=1 SV=2	5	5.58167	5.74486	6.02912	5.51105	5.35285	5.66023	5.56097	6.52005	5.71667	5.77352	0.056848	0.606527	0.21715	Mitochondrion
P20618	PSB1_HUMAN	PSMB1	PSMB1	Proteasome subunit beta type-1 OS=Homo sapiens OX=9606 GN=PSMB1 PE=1 SV=2	5	8.35801	8.17554	8.08797	8.13559	8.5088	8.25887	8.40892	8.81799	8.18928	8.49864	0.309365	0.0856072	1.06749	Large Protein Complex
P27694	RFA1_HUMAN	RPA1	RPA1	Replication protein A 70 kDa DNA-binding subunit OS=Homo sapiens OX=9606 GN=RPA1 PE=1 SV=2	8	9.12395	9.3185	8.97638	9.01654	9.67709	9.36018	9.59305	9.18477	9.10884	9.45377	0.344929	0.0695577	1.15765	Large Protein Complex
Q86YH6	DLP1_HUMAN	PDSS2	PDSS2	Decaprenyl-diphosphate synthase subunit 2 OS=Homo sapiens OX=9606 GN=PDSS2 PE=1 SV=2	4	6.92666	7.21376	7.2988	7.0798	6.40531	7.16668	6.77634	7.38003	7.12976	6.93209	-0.19767	0.368014	0.434135	Nonspecific
O14976	GAK_HUMAN	GAK	GAK	Cyclin-G-associated kinase OS=Homo sapiens OX=9606 GN=GAK PE=1 SV=2	8	9.67184	9.88187	9.29596	9.57193	9.72034	9.46528	9.71199	7.95323	9.6054	9.21271	-0.39269	0.358144	0.445943	Large Protein Complex
O75369	FLNB_HUMAN	FLNB	FLNB	Filamin-B OS=Homo sapiens OX=9606 GN=FLNB PE=1 SV=2	37	11.7289	11.5173	12.154	12.1182	10.5679	10.7474	10.7471	10.0187	11.8796	10.5203	-1.35931	0.00488367	2.31125	Actin binding proteins
P21333	FLNA_HUMAN	FLNA	FLNA	Filamin-A OS=Homo sapiens OX=9606 GN=FLNA PE=1 SV=4	46	11.1111	10.8401	11.1878	11.2278	12.6067	12.7007	12.5773	11.036	11.0917	12.2302	1.13847	0.0551833	1.25819	Nonspecific
Q8N5M9	JAGN1_HUMAN	JAGN1	JAGN1	Protein jagunal homolog 1 OS=Homo sapiens OX=9606 GN=JAGN1 PE=1 SV=1	2	6.07275	6.60282	6.46811	6.62849	6.26292	6.28331	6.39667	6.88295	6.44304	6.45646	0.0134172	0.656728	0.182614	ER
P10586	PTPRF_HUMAN	PTPRF	PTPRF	Receptor-type tyrosine-protein phosphatase F OS=Homo sapiens OX=9606 GN=PTPRF PE=1 SV=2	34	9.69069	9.67806	10.1414	10.088	10.5461	10.8512	10.695	10.3445	9.89955	10.6092	0.709659	0.0150577	1.82224	Plasma membrane
Q13332	PTPRS_HUMAN	PTPRS	PTPRS	Receptor-type tyrosine-protein phosphatase S OS=Homo sapiens OX=9606 GN=PTPRS PE=1 SV=3	14	9.01179	8.95168	9.52521	9.44292	9.65092	9.53949	9.68474	9.00533	9.2329	9.47012	0.237219	0.295389	0.529605	Plasma membrane
P05386	RLA1_HUMAN	RPLP1	RPLP1	60S acidic ribosomal protein P1 OS=Homo sapiens OX=9606 GN=RPLP1 PE=1 SV=1	1	9.22364	9.36624	8.73942	8.89731	9.14221	8.83846	8.81163	9.57606	9.05665	9.09209	0.0354384	0.623979	0.20483	Large Protein Complex
P05387	RLA2_HUMAN	RPLP2	RPLP2	60S acidic ribosomal protein P2 OS=Homo sapiens OX=9606 GN=RPLP2 PE=1 SV=1	8	9.62266	9.44998	8.85897	9.0287	9.58218	9.22084	9.18783	10.2839	9.24008	9.56869	0.328614	0.307183	0.512603	Large Protein Complex
Q9Y230	RUVB2_HUMAN	RUVBL2	RUVBL2	RuvB-like 2 OS=Homo sapiens OX=9606 GN=RUVBL2 PE=1 SV=3	8	9.02546	8.78221	8.47075	8.72354	9.2569	9.28086	9.2041	9.37827	8.75049	9.28003	0.52954	0.0136508	1.86484	Large Protein Complex
Q16584	M3K11_HUMAN	MAP3K11	MAP3K11	Mitogen-activated protein kinase kinase kinase 11 OS=Homo sapiens OX=9606 GN=MAP3K11 PE=1 SV=1	1	3.81817	3.72491	4.5468	4.18264	5.54407	5.82103	5.83137	4.94933	4.06813	5.53645	1.46832	0.00740217	2.13064	Nonspecific
Q9H444	CHM4B_HUMAN	CHMP4B	CHMP4B	Charged multivesicular body protein 4b OS=Homo sapiens OX=9606 GN=CHMP4B PE=1 SV=1	11	8.08684	8.49663	8.05964	8.06375	9.38831	9.26668	9.31659	10.45	8.17671	9.6054	1.42869	0.0107931	1.96685	Nonspecific
O14646	CHD1_HUMAN	CHD1	CHD1	Chromodomain-helicase-DNA-binding protein 1 OS=Homo sapiens OX=9606 GN=CHD1 PE=1 SV=2	1	5.95981	5.85764	5.74121	5.81123	5.54964	3.23081	5.98241	4.35787	5.84247	4.78018	-1.06229	0.159935	0.796056	Nonspecific
O75410	TACC1_HUMAN	TACC1	TACC1	Transforming acidic coiled-coil-containing protein 1 OS=Homo sapiens OX=9606 GN=TACC1 PE=1 SV=2	25	11.6757	11.4964	11.0545	11.3521	10.6081	10.8214	10.5862	11.0016	11.3947	10.7543	-0.640364	0.0206704	1.68465	Nonspecific
O43795	MYO1B_HUMAN	MYO1B	MYO1B	Unconventional myosin-Ib OS=Homo sapiens OX=9606 GN=MYO1B PE=1 SV=3	22	9.77867	9.69472	10.3873	10.4452	8.59215	8.89698	8.87097	8.3335	10.0765	8.6734	-1.40307	0.00476065	2.32233	Plasma membrane
P78371	TCPB_HUMAN	CCT2	CCT2	T-complex protein 1 subunit beta OS=Homo sapiens OX=9606 GN=CCT2 PE=1 SV=4	11	10.6033	10.5116	10.0461	10.1505	10.5138	10.2539	10.1765	10.5424	10.3279	10.3717	0.0437933	0.582713	0.234545	Large Protein Complex
Q2TAY7	SMU1_HUMAN	SMU1	SMU1	WD40 repeat-containing protein SMU1 OS=Homo sapiens OX=9606 GN=SMU1 PE=1 SV=2	6	9.78066	9.82777	9.2514	9.51326	9.60169	9.21807	9.37177	8.90492	9.59327	9.27411	-0.319159	0.177966	0.749664	Large Protein Complex
P35637	FUS_HUMAN	FUS	FUS	RNA-binding protein FUS OS=Homo sapiens OX=9606 GN=FUS PE=1 SV=1	9	9.90717	9.95769	9.73087	9.56228	9.58727	9.47006	9.32889	10.5605	9.7895	9.73668	-0.0528257	0.614624	0.211391	Large Protein Complex
Q8N8Z6	DCBD1_HUMAN	DCBLD1	DCBLD1	Discoidin, CUB and LCCL domain-containing protein 1 OS=Homo sapiens OX=9606 GN=DCBLD1 PE=1 SV=2	2	7.01	7.05125	7.52084	7.50529	7.43444	7.92933	7.71229	7.17328	7.27184	7.56234	0.290492	0.231556	0.635343	Nonspecific
Q9Y2W6	TDRKH_HUMAN	TDRKH	TDRKH	Tudor and KH domain-containing protein OS=Homo sapiens OX=9606 GN=TDRKH PE=1 SV=2	4	7.22655	7.20394	7.59148	7.26842	3.07506	4.47829	3.79453	4.28298	7.3226	3.90772	-3.41488	0.000594524	3.22583	Nonspecific
O43432	IF4G3_HUMAN	EIF4G3	EIF4G3	Eukaryotic translation initiation factor 4 gamma 3 OS=Homo sapiens OX=9606 GN=EIF4G3 PE=1 SV=2	6	8.22033	8.34504	8.03565	8.01182	8.61467	8.55503	8.67575	7.07602	8.15321	8.23037	0.0771582	0.608751	0.21556	Large Protein Complex
Q04637	IF4G1_HUMAN	EIF4G1	EIF4G1	Eukaryotic translation initiation factor 4 gamma 1 OS=Homo sapiens OX=9606 GN=EIF4G1 PE=1 SV=4	34	10.9117	11.0896	10.897	10.8931	11.3691	11.1331	11.3672	9.51313	10.9478	10.8456	-0.10219	0.548326	0.260961	Large Protein Complex
Q04637	IF4G1_HUMAN	EIF4G1	EIF4G1	Eukaryotic translation initiation factor 4 gamma 1 OS=Homo sapiens OX=9606 GN=EIF4G1 PE=1 SV=4	34	10.9117	11.0896	10.897	10.8931	11.3691	11.1331	11.3672	9.51313	10.9478	10.8456	-0.10219	0.548326	0.260961	Large Protein Complex
Q15075	EEA1_HUMAN	EEA1	EEA1	Early endosome antigen 1 OS=Homo sapiens OX=9606 GN=EEA1 PE=1 SV=2	66	11.7244	12.437	12.4299	12.0624	13.735	13.7045	13.6749	13.1328	12.1634	13.5618	1.39841	0.00386171	2.41322	Nonspecific
O14744	ANM5_HUMAN	PRMT5	PRMT5	Protein arginine N-methyltransferase 5 OS=Homo sapiens OX=9606 GN=PRMT5 PE=1 SV=4	13	9.92263	9.65261	9.43624	9.65911	9.34513	9.37383	9.37554	9.27328	9.66765	9.34194	-0.325703	0.0381681	1.4183	Large Protein Complex
Q9NQG6	MID51_HUMAN	MIEF1	MIEF1	Mitochondrial dynamics protein MID51 OS=Homo sapiens OX=9606 GN=MIEF1 PE=1 SV=1	4	8.53964	8.25991	7.54869	7.97584	8.7943	8.42999	8.65296	8.56686	8.08102	8.61103	0.530011	0.0843783	1.07377	Nonspecific
O60645	EXOC3_HUMAN	EXOC3	EXOC3	Exocyst complex component 3 OS=Homo sapiens OX=9606 GN=EXOC3 PE=1 SV=3	6	7.97828	8.18819	8.28785	8.44561	7.54661	7.94625	7.84939	7.0546	8.22498	7.59921	-0.625771	0.0544941	1.26365	Large Protein Complex
Q9UNX4	WDR3_HUMAN	WDR3	WDR3	WD repeat-containing protein 3 OS=Homo sapiens OX=9606 GN=WDR3 PE=1 SV=1	4	9.51529	9.71053	9.30587	9.47339	9.47688	9.60531	9.61678	8.89833	9.50127	9.39932	-0.101947	0.479788	0.31895	Nonspecific
Q8NBJ9	SIDT2_HUMAN	SIDT2	SIDT2	SID1 transmembrane family member 2 OS=Homo sapiens OX=9606 GN=SIDT2 PE=1 SV=2	1	4.64825	5.185	5.63671	5.36126	7.09471	7.44352	7.26577	4.95241	5.20781	6.6891	1.4813	0.0814239	1.08925	Nonspecific
O43567	RNF13_HUMAN	RNF13	RNF13	E3 ubiquitin-protein ligase RNF13 OS=Homo sapiens OX=9606 GN=RNF13 PE=1 SV=1	2	4.70619	4.91729	5.47318	5.47465	6.40332	6.61918	6.58649	5.29598	5.14283	6.22624	1.08341	0.0487753	1.3118	Lysosome
Q9BY89	K1671_HUMAN	KIAA1671	KIAA1671	Uncharacterized protein KIAA1671 OS=Homo sapiens OX=9606 GN=KIAA1671 PE=1 SV=2	5	8.68872	8.59048	9.20234	9.17814	7.43695	7.52162	7.59374	7.4571	8.91492	7.50235	-1.41257	0.00124573	2.90458	Large Protein Complex
P07196	NFL_HUMAN	NEFL	NEFL	Neurofilament light polypeptide OS=Homo sapiens OX=9606 GN=NEFL PE=1 SV=3	18	8.9857	8.86602	8.66706	8.81221	10.669	10.5676	10.5506	11.0771	8.83275	10.7161	1.88334	0.000262112	3.58151	Nonspecific
P07197	NFM_HUMAN	NEFM	NEFM	Neurofilament medium polypeptide OS=Homo sapiens OX=9606 GN=NEFM PE=1 SV=3	34	8.06197	7.89957	7.95377	8.06255	13.1384	12.9805	12.9937	13.6594	7.99446	13.193	5.19854	2.85169e-05	4.5449	Nonspecific
P08670	VIME_HUMAN	VIM	VIM	Vimentin OS=Homo sapiens OX=9606 GN=VIM PE=1 SV=4	42	12.0277	11.8862	11.8044	11.8129	10.6496	10.6885	10.6551	11.6122	11.8828	10.9014	-0.981447	0.0185007	1.73281	Large Protein Complex
Q16352	AINX_HUMAN	INA	INA	Alpha-internexin OS=Homo sapiens OX=9606 GN=INA PE=1 SV=2	2	7.75605	7.77159	7.50942	7.77143	3.03974	3.53391	4.15266	3.31644	7.70212	3.51069	-4.19143	0.00014152	3.84918	Nonspecific
Q15652	JHD2C_HUMAN	JMJD1C	JMJD1C	Probable JmjC domain-containing histone demethylation protein 2C OS=Homo sapiens OX=9606 GN=JMJD1C PE=1 SV=2	9	10.8443	10.5118	9.54733	9.96851	11.4071	11.1338	11.0414	9.87588	10.218	10.8646	0.646563	0.208621	0.680641	Nonspecific
Q7LBC6	KDM3B_HUMAN	KDM3B	KDM3B	Lysine-specific demethylase 3B OS=Homo sapiens OX=9606 GN=KDM3B PE=1 SV=2	6	7.60674	7.62641	7.16246	7.24089	7.87609	7.89011	7.85667	6.66309	7.40912	7.57149	0.162365	0.494199	0.306098	Nonspecific
Q9HA77	SYCM_HUMAN	CARS2	CARS2	Probable cysteine--tRNA ligase, mitochondrial OS=Homo sapiens OX=9606 GN=CARS2 PE=1 SV=1	9	7.99474	7.91787	7.97836	8.01313	7.04154	7.69175	7.55207	8.25094	7.97602	7.63408	-0.341947	0.226657	0.644632	Nonspecific
Q9H1K1	ISCU_HUMAN	ISCU	ISCU	Iron-sulfur cluster assembly enzyme ISCU, mitochondrial OS=Homo sapiens OX=9606 GN=ISCU PE=1 SV=2	6	8.43392	8.2884	8.5404	8.26441	7.01388	7.60343	7.3866	8.73584	8.38178	7.68494	-0.696842	0.139629	0.855023	Mitochondrion
P54098	DPOG1_HUMAN	POLG	POLG	DNA polymerase subunit gamma-1 OS=Homo sapiens OX=9606 GN=POLG PE=1 SV=1	14	8.0755	8.10149	8.2641	8.08707	6.91229	7.55447	7.13246	7.47263	8.13204	7.26797	-0.864072	0.00614908	2.21119	Nonspecific
O00151	PDLI1_HUMAN	PDLIM1	PDLIM1	PDZ and LIM domain protein 1 OS=Homo sapiens OX=9606 GN=PDLIM1 PE=1 SV=4	8	7.97455	7.83422	8.1856	8.34682	7.26477	7.08166	7.03042	7.98608	8.0853	7.34073	-0.744566	0.0454252	1.3427	Actin binding proteins
Q13428	TCOF_HUMAN	TCOF1	TCOF1	Treacle protein OS=Homo sapiens OX=9606 GN=TCOF1 PE=1 SV=3	58	13.1219	13.221	13.6825	13.5556	13.1916	13.5235	13.5168	13.4832	13.3953	13.4288	0.0335225	0.601178	0.220997	Large Protein Complex
P54920	SNAA_HUMAN	NAPA	NAPA	Alpha-soluble NSF attachment protein OS=Homo sapiens OX=9606 GN=NAPA PE=1 SV=3	20	9.01634	9.2847	9.2445	9.18949	11.3474	11.4799	11.3069	11.6264	9.18376	11.4401	2.25639	5.61825e-05	4.2504	Nonspecific
Q9H115	SNAB_HUMAN	NAPB	NAPB	Beta-soluble NSF attachment protein OS=Homo sapiens OX=9606 GN=NAPB PE=1 SV=2	4	5.74379	6.06641	6.09234	6.10127	8.5203	8.71799	8.57999	8.84259	6.00095	8.66522	2.66426	5.61825e-05	4.2504	Nonspecific
Q9BQS8	FYCO1_HUMAN	FYCO1	FYCO1	FYVE and coiled-coil domain-containing protein 1 OS=Homo sapiens OX=9606 GN=FYCO1 PE=1 SV=3	23	9.71507	10.296	10.9961	10.798	10.9573	11.2401	11.161	9.4718	10.4513	10.7075	0.256244	0.491106	0.308825	Nonspecific
Q86UK7	ZN598_HUMAN	ZNF598	ZNF598	E3 ubiquitin-protein ligase ZNF598 OS=Homo sapiens OX=9606 GN=ZNF598 PE=1 SV=1	13	8.62449	9.16453	8.77977	8.67293	9.5808	9.19841	9.55202	9.18254	8.81043	9.37844	0.568012	0.0297351	1.52673	Large Protein Complex
P46020	KPB1_HUMAN	PHKA1	PHKA1	Phosphorylase b kinase regulatory subunit alpha, skeletal muscle isoform OS=Homo sapiens OX=9606 GN=PHKA1 PE=1 SV=2	1	4.86409	5.0202	4.52553	4.7961	4.21984	3.85885	4.3882	3.60881	4.80148	4.01892	-0.782557	0.0218165	1.66122	Nonspecific
P34897	GLYM_HUMAN	SHMT2	SHMT2	Serine hydroxymethyltransferase, mitochondrial OS=Homo sapiens OX=9606 GN=SHMT2 PE=1 SV=3	44	10.8755	10.9642	11.2498	10.964	9.97474	10.6289	10.3304	11.1321	11.0134	10.5165	-0.496819	0.129798	0.886731	Mitochondrion
O95319	CELF2_HUMAN	CELF2	CELF2	CUGBP Elav-like family member 2 OS=Homo sapiens OX=9606 GN=CELF2 PE=1 SV=1	3	8.06214	7.92947	6.76292	7.37263	7.80706	7.21423	7.2134	7.78864	7.53179	7.50583	-0.0259582	0.654861	0.183851	Nonspecific
Q92879	CELF1_HUMAN	CELF1	CELF1	CUGBP Elav-like family member 1 OS=Homo sapiens OX=9606 GN=CELF1 PE=1 SV=2	3	9.15399	9.25503	8.33253	8.75707	9.79989	9.32847	9.38666	9.86288	8.87466	9.59448	0.71982	0.0519253	1.28462	Large Protein Complex
P52815	RM12_HUMAN	MRPL12	MRPL12	39S ribosomal protein L12, mitochondrial OS=Homo sapiens OX=9606 GN=MRPL12 PE=1 SV=2	6	8.25363	8.28955	8.3123	8.06188	6.51368	7.06146	6.81545	8.22886	8.22934	7.15486	-1.07448	0.053192	1.27415	Mitochondrion
Q9NRV9	HEBP1_HUMAN	HEBP1	HEBP1	Heme-binding protein 1 OS=Homo sapiens OX=9606 GN=HEBP1 PE=1 SV=1	3	5.81455	5.70967	5.76763	5.61121	4.10053	4.59406	4.30033	5.78696	5.72577	4.69547	-1.0303	0.0591954	1.22771	Nonspecific
Q13049	TRI32_HUMAN	TRIM32	TRIM32	E3 ubiquitin-protein ligase TRIM32 OS=Homo sapiens OX=9606 GN=TRIM32 PE=1 SV=2	13	9.75655	10.074	9.33591	9.64017	9.6321	8.94589	9.39687	8.62275	9.70166	9.1494	-0.552255	0.117269	0.930818	Nonspecific
Q9BRX8	PXL2A_HUMAN	PRXL2A	PRXL2A	Peroxiredoxin-like 2A OS=Homo sapiens OX=9606 GN=PRXL2A PE=1 SV=3	3	9.94798	9.7873	9.65215	9.88503	5.62242	4.6478	5.84052	5.48461	9.81812	5.39884	-4.41928	0.00015663	3.80513	Nonspecific
Q99707	METH_HUMAN	MTR	MTR	Methionine synthase OS=Homo sapiens OX=9606 GN=MTR PE=1 SV=2	2	7.29208	7.34871	7.4329	7.52473	6.29551	6.70141	6.66606	5.83224	7.39961	6.37381	-1.0258	0.00941734	2.02607	Nonspecific
P42684	ABL2_HUMAN	ABL2	ABL2	Tyrosine-protein kinase ABL2 OS=Homo sapiens OX=9606 GN=ABL2 PE=1 SV=1	3	8.11596	8.23899	7.88253	7.91337	8.45895	8.11256	8.44742	7.69158	8.03771	8.17763	0.139916	0.424273	0.372354	Large Protein Complex
P22570	ADRO_HUMAN	FDXR	FDXR	NADPH:adrenodoxin oxidoreductase, mitochondrial OS=Homo sapiens OX=9606 GN=FDXR PE=1 SV=3	11	9.11531	9.02197	9.27402	9.06595	8.06	8.37786	8.06122	8.91123	9.11931	8.35258	-0.766736	0.0246289	1.60856	Nonspecific
P41227	NAA10_HUMAN	NAA10	NAA10	N-alpha-acetyltransferase 10 OS=Homo sapiens OX=9606 GN=NAA10 PE=1 SV=1	4	6.03679	5.75363	5.7857	5.70079	5.61717	5.67085	5.49772	5.99185	5.81923	5.6944	-0.124833	0.334018	0.47623	Large Protein Complex
Q9H0L4	CSTFT_HUMAN	CSTF2T	CSTF2T	Cleavage stimulation factor subunit 2 tau variant OS=Homo sapiens OX=9606 GN=CSTF2T PE=1 SV=1	7	9.26875	9.23146	8.62962	8.68823	9.48778	8.91722	9.08796	9.87161	8.95451	9.34114	0.386629	0.21734	0.662859	Nonspecific
P33240	CSTF2_HUMAN	CSTF2	CSTF2	Cleavage stimulation factor subunit 2 OS=Homo sapiens OX=9606 GN=CSTF2 PE=1 SV=1	5	8.38425	8.29366	7.54875	7.82049	8.25512	7.67761	7.90413	8.71889	8.01179	8.13894	0.127147	0.524375	0.280358	Large Protein Complex
Q13813	SPTN1_HUMAN	SPTAN1	SPTAN1	Spectrin alpha chain, non-erythrocytic 1 OS=Homo sapiens OX=9606 GN=SPTAN1 PE=1 SV=3	147	13.7381	13.4407	13.944	14.0656	11.8259	12.2404	12.1929	11.507	13.7971	11.9416	-1.85556	0.00135477	2.86813	Actin binding proteins
P54826	GAS1_HUMAN	GAS1	GAS1	Growth arrest-specific protein 1 OS=Homo sapiens OX=9606 GN=GAS1 PE=2 SV=2	4	4.23512	4.00122	4.57713	4.67427	7.91009	8.30452	7.98428	7.3968	4.37193	7.89892	3.52699	0.000216911	3.66372	Plasma membrane
Q9Y5B9	SP16H_HUMAN	SUPT16H	SUPT16H	FACT complex subunit SPT16 OS=Homo sapiens OX=9606 GN=SUPT16H PE=1 SV=1	2	7.8344	7.93109	8.06446	8.25002	7.80142	7.76685	8.01237	6.47262	8.01999	7.51332	-0.506672	0.220617	0.65636	Large Protein Complex
Q3ZAQ7	VMA21_HUMAN	VMA21	VMA21	Vacuolar ATPase assembly integral membrane protein VMA21 OS=Homo sapiens OX=9606 GN=VMA21 PE=1 SV=1	1	2.85147	4.34654	3.91191	4.34535	4.03248	3.48315	3.91843	4.64796	3.86382	4.02051	0.156687	0.54426	0.264193	Nonspecific
O95602	RPA1_HUMAN	POLR1A	POLR1A	DNA-directed RNA polymerase I subunit RPA1 OS=Homo sapiens OX=9606 GN=POLR1A PE=1 SV=2	13	9.71057	9.90694	10.58	10.3196	9.42167	9.97861	9.84955	8.14291	10.1293	9.34819	-0.781085	0.16368	0.786005	Large Protein Complex
P37287	PIGA_HUMAN	PIGA	PIGA	Phosphatidylinositol N-acetylglucosaminyltransferase subunit A OS=Homo sapiens OX=9606 GN=PIGA PE=1 SV=1	1	3.23484	3.07153	2.2213	1.64934	2.54789	2.54468	2.30304	2.28335	2.54425	2.41974	-0.124511	0.557881	0.253458	Nonspecific
O95490	AGRL2_HUMAN	ADGRL2	ADGRL2	Adhesion G protein-coupled receptor L2 OS=Homo sapiens OX=9606 GN=ADGRL2 PE=1 SV=2	15	8.71061	8.57246	9.06459	9.00518	8.01573	8.35982	8.24005	7.93907	8.83821	8.13867	-0.699543	0.0122115	1.91323	Nonspecific
O75390	CISY_HUMAN	CS	CS	Citrate synthase, mitochondrial OS=Homo sapiens OX=9606 GN=CS PE=1 SV=2	22	10.1957	10.3873	10.403	10.276	9.41841	9.92365	9.62902	10.7012	10.3155	9.91806	-0.397439	0.22105	0.65551	Mitochondrion
O00459	P85B_HUMAN	PIK3R2	PIK3R2	Phosphatidylinositol 3-kinase regulatory subunit beta OS=Homo sapiens OX=9606 GN=PIK3R2 PE=1 SV=2	2	7.17274	7.03511	7.50901	7.7167	4.57667	4.70333	4.58747	4.88356	7.35839	4.68776	-2.67063	0.000183702	3.73589	Large Protein Complex
P62851	RS25_HUMAN	RPS25	RPS25	40S ribosomal protein S25 OS=Homo sapiens OX=9606 GN=RPS25 PE=1 SV=1	1	4.71887	5.11551	4.9982	4.67866	5.1394	5.20813	5.11623	5.76931	4.87781	5.30827	0.430459	0.0899187	1.04615	Large Protein Complex
Q9UNQ2	DIM1_HUMAN	DIMT1	DIMT1	Probable dimethyladenosine transferase OS=Homo sapiens OX=9606 GN=DIMT1 PE=1 SV=1	3	7.43902	7.15639	6.78194	6.96394	7.35389	7.38047	7.17801	7.7057	7.08532	7.40452	0.319198	0.148303	0.828849	Large Protein Complex
P42765	THIM_HUMAN	ACAA2	ACAA2	3-ketoacyl-CoA thiolase, mitochondrial OS=Homo sapiens OX=9606 GN=ACAA2 PE=1 SV=2	15	10.0559	10.003	10.2572	10.0174	7.54218	7.97293	7.6033	8.54407	10.0834	7.91562	-2.16776	0.000986031	3.00611	Mitochondrion
P78527	PRKDC_HUMAN	PRKDC	PRKDC	DNA-dependent protein kinase catalytic subunit OS=Homo sapiens OX=9606 GN=PRKDC PE=1 SV=3	40	11.5068	11.61	11.6662	11.7406	11.8449	12.0263	11.9979	10.5304	11.6309	11.5999	-0.0310136	0.651858	0.185847	Large Protein Complex
O95831	AIFM1_HUMAN	AIFM1	AIFM1	Apoptosis-inducing factor 1, mitochondrial OS=Homo sapiens OX=9606 GN=AIFM1 PE=1 SV=1	34	11.4777	11.4609	11.7276	11.4377	9.80161	10.4242	10.1596	10.5363	11.526	10.2304	-1.29556	0.00223835	2.65007	Mitochondrion
Q07954	LRP1_HUMAN	LRP1	LRP1	Prolow-density lipoprotein receptor-related protein 1 OS=Homo sapiens OX=9606 GN=LRP1 PE=1 SV=2	45	10.1417	10.5692	10.7438	10.5444	12.2465	12.3467	12.3917	10.1186	10.4998	11.7759	1.27608	0.0936946	1.02829	Endosome
O75581	LRP6_HUMAN	LRP6	LRP6	Low-density lipoprotein receptor-related protein 6 OS=Homo sapiens OX=9606 GN=LRP6 PE=1 SV=2	6	7.74795	7.76261	8.22757	8.03313	8.65884	8.92129	8.90456	7.17064	7.94281	8.41383	0.471018	0.300083	0.522759	Plasma membrane
O75197	LRP5_HUMAN	LRP5	LRP5	Low-density lipoprotein receptor-related protein 5 OS=Homo sapiens OX=9606 GN=LRP5 PE=1 SV=2	1	4.40489	4.64082	4.65002	4.69528	6.25017	6.17778	6.43941	4.57077	4.59775	5.85953	1.26178	0.050984	1.29257	Nonspecific
P61201	CSN2_HUMAN	COPS2	COPS2	COP9 signalosome complex subunit 2 OS=Homo sapiens OX=9606 GN=COPS2 PE=1 SV=1	3	6.95996	7.00574	7.03416	7.1593	7.23843	6.94047	7.21601	6.54935	7.03979	6.98607	-0.0537212	0.558887	0.252676	Large Protein Complex
P55084	ECHB_HUMAN	HADHB	HADHB	Trifunctional enzyme subunit beta, mitochondrial OS=Homo sapiens OX=9606 GN=HADHB PE=1 SV=3	33	10.365	10.2844	10.5747	10.3046	9.23457	9.88745	9.58119	10.7604	10.3822	9.8659	-0.516259	0.189045	0.723436	Mitochondrion
Q9BUE6	ISCA1_HUMAN	ISCA1	ISCA1	Iron-sulfur cluster assembly 1 homolog, mitochondrial OS=Homo sapiens OX=9606 GN=ISCA1 PE=1 SV=1	3	4.97719	4.87125	5.0313	5.02757	3.83265	4.55969	4.03442	5.17976	4.97683	4.40163	-0.575202	0.13375	0.873706	Nonspecific
Q96I25	SPF45_HUMAN	RBM17	RBM17	Splicing factor 45 OS=Homo sapiens OX=9606 GN=RBM17 PE=1 SV=1	7	9.81748	9.70039	8.90144	9.05434	9.73393	9.31894	9.36805	9.97268	9.36841	9.5984	0.229986	0.37709	0.423555	Large Protein Complex
Q8TAA9	VANG1_HUMAN	VANGL1	VANGL1	Vang-like protein 1 OS=Homo sapiens OX=9606 GN=VANGL1 PE=1 SV=1	7	8.60483	8.51259	9.17726	9.20981	8.23955	8.45029	8.38893	6.67707	8.87612	7.93896	-0.937162	0.11689	0.932223	Plasma membrane
Q16891	MIC60_HUMAN	IMMT	IMMT	MICOS complex subunit MIC60 OS=Homo sapiens OX=9606 GN=IMMT PE=1 SV=1	45	11.1319	11.0904	11.3542	11.1707	9.86943	10.2561	10.1687	10.3349	11.1868	10.1573	-1.0295	0.00117047	2.93164	Mitochondrion
Q08211	DHX9_HUMAN	DHX9	DHX9	ATP-dependent RNA helicase A OS=Homo sapiens OX=9606 GN=DHX9 PE=1 SV=4	22	11.492	11.4937	11.2344	11.2837	11.4229	11.3171	11.349	9.28681	11.376	10.844	-0.532003	0.319878	0.495016	Large Protein Complex
Q9Y490	TLN1_HUMAN	TLN1	TLN1	Talin-1 OS=Homo sapiens OX=9606 GN=TLN1 PE=1 SV=3	24	11.171	11.2418	11.1367	11.3184	10.7273	10.4682	10.6688	9.84046	11.217	10.4262	-0.790821	0.0221426	1.65477	Nonspecific
Q9Y4G6	TLN2_HUMAN	TLN2	TLN2	Talin-2 OS=Homo sapiens OX=9606 GN=TLN2 PE=1 SV=4	4	8.16934	8.21384	7.98482	8.21221	7.74858	7.63626	7.65015	7.60846	8.14505	7.66086	-0.484189	0.0018364	2.73603	Nonspecific
P18621	RL17_HUMAN	RPL17	RPL17	60S ribosomal protein L17 OS=Homo sapiens OX=9606 GN=RPL17 PE=1 SV=3	10	10.0607	9.89502	9.62602	9.69944	9.99976	9.8044	9.87578	10.6925	9.82031	10.0931	0.272813	0.266275	0.57467	Large Protein Complex
P35222	CTNB1_HUMAN	CTNNB1	CTNNB1	Catenin beta-1 OS=Homo sapiens OX=9606 GN=CTNNB1 PE=1 SV=1	15	11.0009	10.8129	11.2874	11.3615	9.24379	9.62786	9.63598	9.67113	11.1157	9.54469	-1.571	0.000786634	3.10423	Nonspecific
Q10567	AP1B1_HUMAN	AP1B1	AP1B1	AP-1 complex subunit beta-1 OS=Homo sapiens OX=9606 GN=AP1B1 PE=1 SV=2	26	10.32	10.5216	10.9065	10.7859	11.0122	11.2041	11.1662	10.7161	10.6335	11.0247	0.391163	0.0915679	1.03826	Large Protein Complex
P63010	AP2B1_HUMAN	AP2B1	AP2B1	AP-2 complex subunit beta OS=Homo sapiens OX=9606 GN=AP2B1 PE=1 SV=1	22	11.1213	11.0461	11.6872	11.6281	11.2992	11.5046	11.457	11.1086	11.3707	11.3423	-0.0283294	0.625509	0.203766	Plasma membrane
Q9P0K7	RAI14_HUMAN	RAI14	RAI14	Ankycorbin OS=Homo sapiens OX=9606 GN=RAI14 PE=1 SV=2	9	9.91784	9.91191	10.0025	10.1347	9.42193	9.50601	9.60226	9.47933	9.99174	9.50238	-0.489359	0.00196158	2.70739	Nonspecific
Q9NYL9	TMOD3_HUMAN	TMOD3	TMOD3	Tropomodulin-3 OS=Homo sapiens OX=9606 GN=TMOD3 PE=1 SV=1	14	9.88408	9.58435	9.67797	9.7673	9.05389	8.96713	8.79292	9.89731	9.72842	9.17781	-0.550613	0.102206	0.990525	Large Protein Complex
Q9NZR1	TMOD2_HUMAN	TMOD2	TMOD2	Tropomodulin-2 OS=Homo sapiens OX=9606 GN=TMOD2 PE=1 SV=1	3	7.05392	6.85888	6.57755	6.92219	5.82686	6.04124	6.14419	6.87663	6.85313	6.22223	-0.630904	0.0702795	1.15317	Nonspecific
P28289	TMOD1_HUMAN	TMOD1	TMOD1	Tropomodulin-1 OS=Homo sapiens OX=9606 GN=TMOD1 PE=1 SV=1	4	8.91837	8.66067	8.74772	8.81263	8.43757	8.50834	8.35705	9.16959	8.78485	8.61814	-0.166709	0.367427	0.434829	Nonspecific
P25787	PSA2_HUMAN	PSMA2	PSMA2	Proteasome subunit alpha type-2 OS=Homo sapiens OX=9606 GN=PSMA2 PE=1 SV=2	3	7.75716	7.60148	7.65657	7.55212	7.61412	7.44236	7.45882	8.09921	7.64183	7.65363	0.011796	0.655716	0.183284	Large Protein Complex
P07947	YES_HUMAN	YES1	YES1	Tyrosine-protein kinase Yes OS=Homo sapiens OX=9606 GN=YES1 PE=1 SV=3	14	9.06731	8.94362	9.18771	9.34354	8.28684	8.60856	8.38111	8.15298	9.13554	8.35737	-0.778171	0.00434398	2.36211	Plasma membrane
P12931	SRC_HUMAN	SRC	SRC	Proto-oncogene tyrosine-protein kinase Src OS=Homo sapiens OX=9606 GN=SRC PE=1 SV=3	2	6.26996	6.02786	6.41584	6.55302	4.79414	5.00388	4.91221	5.19173	6.31667	4.97549	-1.34118	0.000819845	3.08627	Nonspecific
P07948	LYN_HUMAN	LYN	LYN	Tyrosine-protein kinase Lyn OS=Homo sapiens OX=9606 GN=LYN PE=1 SV=3	6	9.73379	9.5485	9.7892	9.94785	8.75069	9.09632	8.86909	8.93071	9.75484	8.9117	-0.843133	0.00189167	2.72316	Plasma membrane
P06493	CDK1_HUMAN	CDK1	CDK1	Cyclin-dependent kinase 1 OS=Homo sapiens OX=9606 GN=CDK1 PE=1 SV=3	11	9.07107	9.19935	8.98637	9.02136	9.42026	9.49263	9.45978	9.50518	9.06954	9.46946	0.399925	0.00169451	2.77096	Large Protein Complex
P11802	CDK4_HUMAN	CDK4	CDK4	Cyclin-dependent kinase 4 OS=Homo sapiens OX=9606 GN=CDK4 PE=1 SV=2	1	3.87985	3.38853	2.74115	3.57219	3.22165	3.11214	3.27235	3.60045	3.39543	3.30165	-0.0937841	0.54794	0.261267	Nonspecific
P06241	FYN_HUMAN	FYN	FYN	Tyrosine-protein kinase Fyn OS=Homo sapiens OX=9606 GN=FYN PE=1 SV=3	9	7.71003	7.54184	7.88918	7.86582	8.96933	9.25507	9.17221	8.16137	7.75172	8.88949	1.13778	0.0147082	1.83244	Plasma membrane
P08581	MET_HUMAN	MET	MET	Hepatocyte growth factor receptor OS=Homo sapiens OX=9606 GN=MET PE=1 SV=4	10	8.37647	8.52906	9.02508	8.92744	8.97309	9.28584	9.13601	8.21717	8.71451	8.90303	0.188513	0.435886	0.360627	Plasma membrane
Q14004	CDK13_HUMAN	CDK13	CDK13	Cyclin-dependent kinase 13 OS=Homo sapiens OX=9606 GN=CDK13 PE=1 SV=2	8	8.18573	8.21185	8.34828	8.36419	8.49873	8.35082	8.51574	7.62154	8.27751	8.24671	-0.0308044	0.628832	0.201465	Nonspecific
Q9NYV4	CDK12_HUMAN	CDK12	CDK12	Cyclin-dependent kinase 12 OS=Homo sapiens OX=9606 GN=CDK12 PE=1 SV=2	4	9.09972	8.65381	8.10003	8.23399	9.20771	8.88709	9.01138	7.07651	8.52189	8.54567	0.0237837	0.667201	0.175744	Large Protein Complex
Q00537	CDK17_HUMAN	CDK17	CDK17	Cyclin-dependent kinase 17 OS=Homo sapiens OX=9606 GN=CDK17 PE=1 SV=2	3	8.37468	8.48605	8.26579	8.20075	9.00978	8.72718	8.92024	8.28573	8.33182	8.73573	0.403915	0.0859371	1.06582	Nonspecific
Q00535	CDK5_HUMAN	CDK5	CDK5	Cyclin-dependent-like kinase 5 OS=Homo sapiens OX=9606 GN=CDK5 PE=1 SV=3	2	6.35378	6.99075	7.22135	7.23064	6.02775	6.05837	6.20314	6.31588	6.94913	6.15129	-0.797842	0.0246289	1.60856	Large Protein Complex
P50750	CDK9_HUMAN	CDK9	CDK9	Cyclin-dependent kinase 9 OS=Homo sapiens OX=9606 GN=CDK9 PE=1 SV=3	6	9.73734	8.99944	7.39639	8.3954	9.67095	9.28807	9.2618	9.52049	8.63214	9.43533	0.803186	0.181391	0.741384	Large Protein Complex
P22607	FGFR3_HUMAN	FGFR3	FGFR3	Fibroblast growth factor receptor 3 OS=Homo sapiens OX=9606 GN=FGFR3 PE=1 SV=1	4	6.78754	6.96498	7.16599	7.15724	8.35203	8.68591	8.61963	7.21451	7.01894	8.21802	1.19909	0.0318812	1.49647	Nonspecific
Q00536	CDK16_HUMAN	CDK16	CDK16	Cyclin-dependent kinase 16 OS=Homo sapiens OX=9606 GN=CDK16 PE=1 SV=1	2	8.06172	8.02465	8.05354	8.26726	7.23255	7.51455	7.3495	7.03915	8.10179	7.28394	-0.817858	0.00242574	2.61516	Nonspecific
P24941	CDK2_HUMAN	CDK2	CDK2	Cyclin-dependent kinase 2 OS=Homo sapiens OX=9606 GN=CDK2 PE=1 SV=2	3	7.09252	7.28303	6.96732	7.11551	7.22916	7.26725	7.30134	7.55573	7.1146	7.33837	0.223774	0.091329	1.03939	Large Protein Complex
P11362	FGFR1_HUMAN	FGFR1	FGFR1	Fibroblast growth factor receptor 1 OS=Homo sapiens OX=9606 GN=FGFR1 PE=1 SV=3	2	3.93537	3.96769	5.08183	4.71333	5.92445	6.34661	6.18995	4.80661	4.42456	5.8169	1.39235	0.0411185	1.38596	Nonspecific
P41240	CSK_HUMAN	CSK	CSK	Tyrosine-protein kinase CSK OS=Homo sapiens OX=9606 GN=CSK PE=1 SV=1	2	6.85395	6.36171	6.11631	6.52507	6.05144	6.11293	5.8595	6.29068	6.46426	6.07864	-0.385622	0.102971	0.987285	Nonspecific
Q8WXI9	P66B_HUMAN	GATAD2B	GATAD2B	Transcriptional repressor p66-beta OS=Homo sapiens OX=9606 GN=GATAD2B PE=1 SV=1	4	6.52686	6.61435	5.86653	5.92136	7.16552	6.95396	6.97306	7.69513	6.23227	7.19692	0.964646	0.0245275	1.61035	Nonspecific
Q86YP4	P66A_HUMAN	GATAD2A	GATAD2A	Transcriptional repressor p66-alpha OS=Homo sapiens OX=9606 GN=GATAD2A PE=1 SV=1	3	7.2777	7.25022	6.92333	6.85869	7.20567	6.98013	7.09394	7.45779	7.07748	7.18438	0.106897	0.418099	0.378721	Nonspecific
Q8IY81	SPB1_HUMAN	FTSJ3	FTSJ3	pre-rRNA 2'-O-ribose RNA methyltransferase FTSJ3 OS=Homo sapiens OX=9606 GN=FTSJ3 PE=1 SV=2	1	5.15079	4.77529	4.6316	4.82386	4.03483	4.44471	4.17232	3.23157	4.84539	3.97086	-0.87453	0.0414674	1.38229	Large Protein Complex
Q9Y4L1	HYOU1_HUMAN	HYOU1	HYOU1	Hypoxia up-regulated protein 1 OS=Homo sapiens OX=9606 GN=HYOU1 PE=1 SV=1	22	10.1051	10.0952	10.2264	10.126	9.79219	10.0069	9.91931	9.87466	10.1382	9.89827	-0.239928	0.0134956	1.86981	ER
O00506	STK25_HUMAN	STK25	STK25	Serine/threonine-protein kinase 25 OS=Homo sapiens OX=9606 GN=STK25 PE=1 SV=1	1	4.43662	4.63936	4.86498	4.76175	4.15509	4.16744	4.53831	4.08924	4.67568	4.23752	-0.438158	0.037811	1.42238	Nonspecific
Q9P289	STK26_HUMAN	STK26	STK26	Serine/threonine-protein kinase 26 OS=Homo sapiens OX=9606 GN=STK26 PE=1 SV=2	4	7.07264	7.16832	7.09431	7.31358	6.86893	6.73739	6.69927	7.08745	7.16221	6.84826	-0.313951	0.0433503	1.36301	Large Protein Complex
Q9Y6E0	STK24_HUMAN	STK24	STK24	Serine/threonine-protein kinase 24 OS=Homo sapiens OX=9606 GN=STK24 PE=1 SV=1	7	8.88697	9.05975	9.06892	9.11047	9.23157	8.91169	8.98298	8.87764	9.03153	9.00097	-0.0305571	0.55839	0.253062	Large Protein Complex
O75146	HIP1R_HUMAN	HIP1R	HIP1R	Huntingtin-interacting protein 1-related protein OS=Homo sapiens OX=9606 GN=HIP1R PE=1 SV=2	13	9.99295	9.73331	10.3813	10.4144	8.71266	8.99859	8.96196	8.50253	10.1305	8.79394	-1.33656	0.00308018	2.51142	Large Protein Complex
O00291	HIP1_HUMAN	HIP1	HIP1	Huntingtin-interacting protein 1 OS=Homo sapiens OX=9606 GN=HIP1 PE=1 SV=5	13	10.3599	10.1263	10.744	10.8836	8.23674	8.68785	8.70413	8.01958	10.5284	8.41208	-2.11636	0.00121471	2.91553	Nonspecific
O75489	NDUS3_HUMAN	NDUFS3	NDUFS3	NADH dehydrogenase [ubiquinone] iron-sulfur protein 3, mitochondrial OS=Homo sapiens OX=9606 GN=NDUFS3 PE=1 SV=1	14	8.91549	8.6874	8.76257	8.77261	7.62452	8.08069	7.73512	8.73852	8.78452	8.04471	-0.739806	0.0502137	1.29918	Nonspecific
Q96JN8	NEUL4_HUMAN	NEURL4	NEURL4	Neuralized-like protein 4 OS=Homo sapiens OX=9606 GN=NEURL4 PE=1 SV=2	3	7.31983	7.75395	7.75876	7.64695	8.95561	9.12823	9.04171	7.85654	7.61987	8.74552	1.12565	0.0273042	1.56377	Nonspecific
Q8NF37	PCAT1_HUMAN	LPCAT1	LPCAT1	Lysophosphatidylcholine acyltransferase 1 OS=Homo sapiens OX=9606 GN=LPCAT1 PE=1 SV=2	12	9.56511	9.48566	9.65464	9.63395	8.95834	9.23518	9.14083	8.8939	9.58484	9.05706	-0.527773	0.00446237	2.35043	ER
Q9Y639	NPTN_HUMAN	NPTN	NPTN	Neuroplastin OS=Homo sapiens OX=9606 GN=NPTN PE=1 SV=2	2	7.11746	7.24864	7.65564	7.78228	4.9189	5.17781	5.31386	5.27399	7.451	5.17114	-2.27986	0.000342628	3.46518	Plasma membrane
Q96JP5	ZFP91_HUMAN	ZFP91	ZFP91	E3 ubiquitin-protein ligase ZFP91 OS=Homo sapiens OX=9606 GN=ZFP91 PE=1 SV=1	5	7.66045	7.38584	6.92758	7.05	7.84451	7.53563	7.70453	6.46128	7.25596	7.38649	0.130522	0.54426	0.264193	Nonspecific
Q8IVP5	FUND1_HUMAN	FUNDC1	FUNDC1	FUN14 domain-containing protein 1 OS=Homo sapiens OX=9606 GN=FUNDC1 PE=1 SV=1	1	4.52428	4.95816	4.838	5.07287	4.18917	4.8405	4.21475	5.20743	4.84833	4.61296	-0.235364	0.369186	0.432755	Nonspecific
Q15181	IPYR_HUMAN	PPA1	PPA1	Inorganic pyrophosphatase OS=Homo sapiens OX=9606 GN=PPA1 PE=1 SV=2	13	8.76067	8.47103	8.45878	8.54714	8.47562	8.48879	8.37647	9.28847	8.55941	8.65734	0.0979325	0.518186	0.285515	Nonspecific
Q9H2U2	IPYR2_HUMAN	PPA2	PPA2	Inorganic pyrophosphatase 2, mitochondrial OS=Homo sapiens OX=9606 GN=PPA2 PE=1 SV=2	12	9.46057	9.44164	9.5753	9.39267	8.89927	9.42223	9.13322	10.088	9.46754	9.38567	-0.0818703	0.563078	0.249432	Mitochondrion
Q15233	NONO_HUMAN	NONO	NONO	Non-POU domain-containing octamer-binding protein OS=Homo sapiens OX=9606 GN=NONO PE=1 SV=4	25	12.5758	12.0163	11.092	11.3057	12.1146	11.5885	11.5362	12.4298	11.7474	11.9173	0.169836	0.524375	0.280358	Large Protein Complex
P39656	OST48_HUMAN	DDOST	DDOST	Dolichyl-diphosphooligosaccharide--protein glycosyltransferase 48 kDa subunit OS=Homo sapiens OX=9606 GN=DDOST PE=1 SV=4	14	10.1079	10.1337	10.1014	10.2016	9.49145	9.73605	9.61421	9.79472	10.1361	9.65911	-0.477017	0.00301038	2.52138	ER
Q12955	ANK3_HUMAN	ANK3	ANK3	Ankyrin-3 OS=Homo sapiens OX=9606 GN=ANK3 PE=1 SV=3	19	9.94825	9.59003	10.1631	10.2794	8.71029	8.88458	8.89611	8.27006	9.9952	8.69026	-1.30494	0.00402769	2.39494	Nonspecific
Q9Y4W6	AFG32_HUMAN	AFG3L2	AFG3L2	AFG3-like protein 2 OS=Homo sapiens OX=9606 GN=AFG3L2 PE=1 SV=2	36	11.1914	11.1509	11.4429	11.1645	10.1839	10.8019	10.5375	10.4521	11.2374	10.4938	-0.743596	0.00805363	2.09401	Mitochondrion
Q01484	ANK2_HUMAN	ANK2	ANK2	Ankyrin-2 OS=Homo sapiens OX=9606 GN=ANK2 PE=1 SV=4	7	6.53575	6.3933	6.79799	7.01403	6.60148	6.9221	6.7897	5.56223	6.68527	6.46888	-0.216388	0.444981	0.351659	Nonspecific
Q15120	PDK3_HUMAN	PDK3	PDK3	[Pyruvate dehydrogenase (acetyl-transferring)] kinase isozyme 3, mitochondrial OS=Homo sapiens OX=9606 GN=PDK3 PE=1 SV=1	11	9.04785	9.22796	9.5223	9.32287	7.98518	8.70528	8.50038	9.07197	9.28025	8.5657	-0.714545	0.0506544	1.29538	Nonspecific
Q92610	ZN592_HUMAN	ZNF592	ZNF592	Zinc finger protein 592 OS=Homo sapiens OX=9606 GN=ZNF592 PE=1 SV=2	1	5.74784	6.01618	5.48542	5.60116	6.10238	5.62171	5.81053	4.89258	5.71265	5.6068	-0.105849	0.541073	0.266744	Nonspecific
Q5T6F2	UBAP2_HUMAN	UBAP2	UBAP2	Ubiquitin-associated protein 2 OS=Homo sapiens OX=9606 GN=UBAP2 PE=1 SV=1	11	8.67002	8.55159	7.70865	7.84844	8.84641	8.28534	8.39686	8.81654	8.19467	8.58628	0.391612	0.222515	0.65264	Large Protein Complex
O95793	STAU1_HUMAN	STAU1	STAU1	Double-stranded RNA-binding protein Staufen homolog 1 OS=Homo sapiens OX=9606 GN=STAU1 PE=1 SV=2	11	11.0138	11.1964	10.5376	10.39	10.9032	10.3871	10.6793	11.2548	10.7844	10.8061	0.0216539	0.652184	0.18563	Large Protein Complex
Q9NUL3	STAU2_HUMAN	STAU2	STAU2	Double-stranded RNA-binding protein Staufen homolog 2 OS=Homo sapiens OX=9606 GN=STAU2 PE=1 SV=2	2	6.61994	6.86447	6.14212	6.07709	6.52005	6.11071	6.21691	6.99026	6.42591	6.45948	0.0335746	0.635413	0.196944	Large Protein Complex
Q7L2J0	MEPCE_HUMAN	MEPCE	MEPCE	7SK snRNA methylphosphate capping enzyme OS=Homo sapiens OX=9606 GN=MEPCE PE=1 SV=1	8	9.35911	8.52957	7.43715	8.02251	9.119	8.71497	8.77093	7.75682	8.33709	8.59043	0.253347	0.49166	0.308335	Large Protein Complex
P38435	VKGC_HUMAN	GGCX	GGCX	Vitamin K-dependent gamma-carboxylase OS=Homo sapiens OX=9606 GN=GGCX PE=1 SV=2	2	6.31788	6.26728	6.44427	6.5466	6.04858	6.18345	6.05694	4.63324	6.39401	5.73055	-0.663456	0.149237	0.826122	ER
O75694	NU155_HUMAN	NUP155	NUP155	Nuclear pore complex protein Nup155 OS=Homo sapiens OX=9606 GN=NUP155 PE=1 SV=1	13	9.84074	9.97927	9.79667	9.84146	10.3957	10.373	10.5485	9.81395	9.86454	10.2828	0.418258	0.0710226	1.1486	Nonspecific
Q5T1J5	CHCH9_HUMAN	CHCHD2P9	CHCHD2P9	Putative coiled-coil-helix-coiled-coil-helix domain-containing protein CHCHD2P9, mitochondrial OS=Homo sapiens OX=9606 GN=CHCHD2P9 PE=5 SV=1	3	6.41052	5.969	6.03116	6.08789	6.53303	6.25472	6.27172	7.76265	6.12464	6.70553	0.580885	0.186833	0.728547	Nonspecific
Q7Z2K8	GRIN1_HUMAN	GPRIN1	GPRIN1	G protein-regulated inducer of neurite outgrowth 1 OS=Homo sapiens OX=9606 GN=GPRIN1 PE=1 SV=2	12	10.1141	9.96747	10.3924	10.4934	8.14928	8.43188	8.29098	9.20645	10.2418	8.51965	-1.72219	0.003405	2.46788	Plasma membrane
P18583	SON_HUMAN	SON	SON	Protein SON OS=Homo sapiens OX=9606 GN=SON PE=1 SV=4	11	10.1214	10.2125	9.68946	9.66399	10.3639	10.014	10.2437	8.50395	9.92185	9.78141	-0.140444	0.565536	0.247539	Large Protein Complex
P41440	S19A1_HUMAN	SLC19A1	SLC19A1	Folate transporter 1 OS=Homo sapiens OX=9606 GN=SLC19A1 PE=1 SV=3	6	6.83662	7.23069	8.02176	7.73419	8.32988	8.49615	8.24283	6.37849	7.45582	7.86184	0.406025	0.417041	0.379821	Plasma membrane
P11586	C1TC_HUMAN	MTHFD1	MTHFD1	C-1-tetrahydrofolate synthase, cytoplasmic OS=Homo sapiens OX=9606 GN=MTHFD1 PE=1 SV=3	17	9.61218	9.42401	9.27664	9.30971	9.22446	8.82961	9.01308	9.1849	9.40563	9.06301	-0.342623	0.0498786	1.30209	Large Protein Complex
Q6UB35	C1TM_HUMAN	MTHFD1L	MTHFD1L	Monofunctional C1-tetrahydrofolate synthase, mitochondrial OS=Homo sapiens OX=9606 GN=MTHFD1L PE=1 SV=1	18	9.34757	9.25147	9.42558	9.23798	8.91195	8.98539	9.08525	9.41164	9.31565	9.09856	-0.217094	0.142077	0.847475	Mitochondrion
P37837	TALDO_HUMAN	TALDO1	TALDO1	Transaldolase OS=Homo sapiens OX=9606 GN=TALDO1 PE=1 SV=2	1	6.31763	5.84537	5.8856	5.96014	5.81593	5.05404	5.60214	6.02238	6.00219	5.62362	-0.378564	0.177966	0.749664	Nonspecific
P04075	ALDOA_HUMAN	ALDOA	ALDOA	Fructose-bisphosphate aldolase A OS=Homo sapiens OX=9606 GN=ALDOA PE=1 SV=2	9	9.81776	9.55885	9.90495	9.89932	9.27807	9.28266	9.25436	10.187	9.79522	9.50052	-0.294699	0.264703	0.577241	Plasma membrane
P09972	ALDOC_HUMAN	ALDOC	ALDOC	Fructose-bisphosphate aldolase C OS=Homo sapiens OX=9606 GN=ALDOC PE=1 SV=2	3	6.43564	6.34015	6.84652	6.90479	6.09506	6.28454	6.36172	6.93926	6.63177	6.42014	-0.211629	0.349163	0.456972	Plasma membrane
P35520	CBS_HUMAN	CBS	CBS	Cystathionine beta-synthase OS=Homo sapiens OX=9606 GN=CBS PE=1 SV=2	5	9.05213	8.57719	7.78866	8.3741	6.96914	6.97815	6.94188	7.1521	8.44802	7.01032	-1.4377	0.00670498	2.1736	Nonspecific
Q5T4S7	UBR4_HUMAN	UBR4	UBR4	E3 ubiquitin-protein ligase UBR4 OS=Homo sapiens OX=9606 GN=UBR4 PE=1 SV=1	9	8.89144	9.18439	9.48816	9.39215	8.91705	9.07487	9.08046	7.12191	9.23903	8.54857	-0.690462	0.22105	0.65551	Large Protein Complex
O60232	SSA27_HUMAN	SSSCA1	ZNRD2	Sjoegren syndrome/scleroderma autoantigen 1 OS=Homo sapiens OX=9606 GN=SSSCA1 PE=1 SV=1	2	7.11933	7.27743	6.8542	6.92492	7.60158	7.45192	7.61557	8.21437	7.04397	7.72086	0.676894	0.0291985	1.53464	Nonspecific
O75449	KTNA1_HUMAN	KATNA1	KATNA1	Katanin p60 ATPase-containing subunit A1 OS=Homo sapiens OX=9606 GN=KATNA1 PE=1 SV=1	3	6.79523	6.67384	6.2822	6.29358	6.55108	6.20181	6.36411	6.35304	6.51121	6.36751	-0.143699	0.335565	0.474223	Large Protein Complex
Q8WY22	BRI3B_HUMAN	BRI3BP	BRI3BP	BRI3-binding protein OS=Homo sapiens OX=9606 GN=BRI3BP PE=1 SV=1	1	2.85792	3.41923	3.39812	3.57782	2.61618	3.56662	2.69636	3.25971	3.31327	3.03472	-0.278553	0.322243	0.491817	ER
P62910	RL32_HUMAN	RPL32	RPL32	60S ribosomal protein L32 OS=Homo sapiens OX=9606 GN=RPL32 PE=1 SV=2	11	11.2533	11.4258	11.1142	11.1445	11.3249	11.3056	11.3587	11.6418	11.2345	11.4077	0.173273	0.17275	0.762581	Large Protein Complex
P09622	DLDH_HUMAN	DLD	DLD	Dihydrolipoyl dehydrogenase, mitochondrial OS=Homo sapiens OX=9606 GN=DLD PE=1 SV=2	21	9.85897	9.82072	10.0154	9.83804	8.84237	9.3137	9.14369	9.86348	9.88329	9.29081	-0.592477	0.0594738	1.22567	Mitochondrion
O75071	EFC14_HUMAN	EFCAB14	EFCAB14	EF-hand calcium-binding domain-containing protein 14 OS=Homo sapiens OX=9606 GN=EFCAB14 PE=1 SV=1	6	8.23259	8.33037	8.60465	8.29951	9.78463	10.0623	9.93967	8.10575	8.36678	9.47308	1.10631	0.0830268	1.08078	Nonspecific
Q96PK6	RBM14_HUMAN	RBM14	RBM14	RNA-binding protein 14 OS=Homo sapiens OX=9606 GN=RBM14 PE=1 SV=2	22	10.5331	10.6114	10.4735	10.3024	9.86406	9.72836	9.98314	10.5283	10.4801	10.026	-0.454151	0.0788478	1.10321	Large Protein Complex
Q99623	PHB2_HUMAN	PHB2	PHB2	Prohibitin-2 OS=Homo sapiens OX=9606 GN=PHB2 PE=1 SV=2	32	9.7721	9.78663	9.85117	9.7184	8.93817	9.60349	9.29342	10.2661	9.78207	9.52529	-0.256779	0.35215	0.453272	Mitochondrion
P07942	LAMB1_HUMAN	LAMB1	LAMB1	Laminin subunit beta-1 OS=Homo sapiens OX=9606 GN=LAMB1 PE=1 SV=2	9	9.75683	9.66994	9.78168	9.67543	8.81805	8.86262	8.81837	8.55632	9.72097	8.76384	-0.95713	0.000333735	3.4766	ER
P05455	LA_HUMAN	SSB	SSB	Lupus La protein OS=Homo sapiens OX=9606 GN=SSB PE=1 SV=2	9	9.84221	9.49668	9.34143	9.36796	9.16419	8.90555	8.84395	9.19662	9.51207	9.02758	-0.484495	0.0337318	1.47196	Nonspecific
P48729	KC1A_HUMAN	CSNK1A1	CSNK1A1	Casein kinase I isoform alpha OS=Homo sapiens OX=9606 GN=CSNK1A1 PE=1 SV=2	3	7.95505	7.76186	7.68731	7.6903	8.11665	8.10206	7.98135	8.27081	7.77363	8.11772	0.344088	0.0194533	1.71101	Large Protein Complex
Q9Y5X2	SNX8_HUMAN	SNX8	SNX8	Sorting nexin-8 OS=Homo sapiens OX=9606 GN=SNX8 PE=1 SV=1	10	8.2106	8.72621	8.72428	8.48486	10.7455	11.2946	11.1829	11.4037	8.53649	11.1567	2.62019	0.000241074	3.61785	Endosome
P35914	HMGCL_HUMAN	HMGCL	HMGCL	Hydroxymethylglutaryl-CoA lyase, mitochondrial OS=Homo sapiens OX=9606 GN=HMGCL PE=1 SV=2	4	8.22798	8.25383	8.30046	8.34557	7.26388	7.80633	7.64531	8.33146	8.28196	7.76175	-0.520215	0.0860102	1.06545	Nonspecific
Q13444	ADA15_HUMAN	ADAM15	ADAM15	Disintegrin and metalloproteinase domain-containing protein 15 OS=Homo sapiens OX=9606 GN=ADAM15 PE=1 SV=4	1	5.44375	5.80489	6.4555	6.36098	6.32298	6.75961	6.72326	5.43308	6.01628	6.30973	0.29345	0.406062	0.391408	Nonspecific
Q8TDY2	RBCC1_HUMAN	RB1CC1	RB1CC1	RB1-inducible coiled-coil protein 1 OS=Homo sapiens OX=9606 GN=RB1CC1 PE=1 SV=3	1	4.24214	4.71343	4.5435	4.33148	4.41623	4.60474	4.6068	3.2525	4.45763	4.22007	-0.237565	0.426351	0.370233	Nonspecific
Q9NUU7	DD19A_HUMAN	DDX19A	DDX19A	ATP-dependent RNA helicase DDX19A OS=Homo sapiens OX=9606 GN=DDX19A PE=1 SV=1	2	6.90946	6.98962	6.49063	6.55998	6.4649	6.31935	6.35002	6.34891	6.73742	6.3708	-0.366625	0.0522737	1.28172	Large Protein Complex
P46459	NSF_HUMAN	NSF	NSF	Vesicle-fusing ATPase OS=Homo sapiens OX=9606 GN=NSF PE=1 SV=3	57	11.4572	11.8711	11.9067	11.8309	13.2901	13.4912	13.3714	13.6006	11.7665	13.4383	1.67185	0.000262112	3.58151	Nonspecific
Q969G3	SMCE1_HUMAN	SMARCE1	SMARCE1	SWI/SNF-related matrix-associated actin-dependent regulator of chromatin subfamily E member 1 OS=Homo sapiens OX=9606 GN=SMARCE1 PE=1 SV=2	4	7.24234	6.75613	5.85328	6.29727	7.41886	6.98695	7.24506	7.9983	6.53725	7.41229	0.875037	0.0823815	1.08417	Nonspecific
Q5VIR6	VPS53_HUMAN	VPS53	VPS53	Vacuolar protein sorting-associated protein 53 homolog OS=Homo sapiens OX=9606 GN=VPS53 PE=1 SV=1	1	6.50102	6.70288	6.42175	6.47081	6.50726	6.67085	6.46852	5.84073	6.52412	6.37184	-0.152275	0.391703	0.407043	Large Protein Complex
Q8IVM0	CCD50_HUMAN	CCDC50	CCDC50	Coiled-coil domain-containing protein 50 OS=Homo sapiens OX=9606 GN=CCDC50 PE=1 SV=1	2	8.06184	7.26597	6.55199	7.00754	7.63509	7.21214	7.08003	8.08088	7.22183	7.50204	0.280202	0.417571	0.37927	Large Protein Complex
Q96I24	FUBP3_HUMAN	FUBP3	FUBP3	Far upstream element-binding protein 3 OS=Homo sapiens OX=9606 GN=FUBP3 PE=1 SV=2	7	8.17725	8.13826	7.89399	7.82763	8.68018	8.22579	8.5712	8.91582	8.00928	8.59825	0.588965	0.0287332	1.54162	Large Protein Complex
Q92945	FUBP2_HUMAN	KHSRP	KHSRP	Far upstream element-binding protein 2 OS=Homo sapiens OX=9606 GN=KHSRP PE=1 SV=4	20	10.537	10.5333	9.87	9.93515	10.9485	10.3057	10.5963	11.1791	10.2188	10.7574	0.538545	0.117141	0.931289	Large Protein Complex
Q96AE4	FUBP1_HUMAN	FUBP1	FUBP1	Far upstream element-binding protein 1 OS=Homo sapiens OX=9606 GN=FUBP1 PE=1 SV=3	4	7.84375	7.8125	7.0991	7.20567	8.65704	7.88239	8.22886	8.80733	7.49025	8.3939	0.903651	0.00204156	2.69004	Large Protein Complex
Q96AE4	FUBP1_HUMAN	FUBP1	FUBP1	Far upstream element-binding protein 1 OS=Homo sapiens OX=9606 GN=FUBP1 PE=1 SV=3	4	7.84375	7.8125	7.0991	7.20567	8.65704	7.88239	8.22886	8.80733	7.49025	8.3939	0.903651	0.00204156	2.69004	Large Protein Complex
Q96EA4	SPDLY_HUMAN	SPDL1	SPDL1	Protein Spindly OS=Homo sapiens OX=9606 GN=SPDL1 PE=1 SV=2	1	6.79252	6.89263	6.39399	6.44878	6.44477	6.23391	6.27398	6.43542	6.63198	6.34702	-0.284961	0.108421	0.964885	Nonspecific
Q9NR56	MBNL1_HUMAN	MBNL1	MBNL1	Muscleblind-like protein 1 OS=Homo sapiens OX=9606 GN=MBNL1 PE=1 SV=2	4	9.45392	9.43984	8.75884	8.77856	10.506	8.65422	10.1269	10.8104	9.10779	10.0244	0.916583	0.149906	0.824182	Large Protein Complex
O00116	ADAS_HUMAN	AGPS	AGPS	Alkyldihydroxyacetonephosphate synthase, peroxisomal OS=Homo sapiens OX=9606 GN=AGPS PE=1 SV=1	20	11.0954	10.8825	10.8061	10.8667	10.3952	10.5726	10.5266	10.7654	10.9127	10.565	-0.347664	0.0288827	1.53936	Peroxisome
Q96HY6	DDRGK_HUMAN	DDRGK1	DDRGK1	DDRGK domain-containing protein 1 OS=Homo sapiens OX=9606 GN=DDRGK1 PE=1 SV=2	6	7.44277	7.22034	7.45821	7.56901	6.91422	6.89286	6.97469	7.00409	7.42258	6.94646	-0.476118	0.00415732	2.38119	ER
Q96CM8	ACSF2_HUMAN	ACSF2	ACSF2	Acyl-CoA synthetase family member 2, mitochondrial OS=Homo sapiens OX=9606 GN=ACSF2 PE=1 SV=2	6	8.19263	8.16504	8.50131	8.28418	6.41316	6.74736	6.49744	6.73394	8.28579	6.59797	-1.68782	0.000208267	3.68138	Nonspecific
Q8TEQ6	GEMI5_HUMAN	GEMIN5	GEMIN5	Gem-associated protein 5 OS=Homo sapiens OX=9606 GN=GEMIN5 PE=1 SV=3	15	10.2871	10.1062	9.96304	10.0169	9.63813	9.78365	9.66763	7.85199	10.0933	9.23535	-0.857957	0.141216	0.850117	Nonspecific
P23588	IF4B_HUMAN	EIF4B	EIF4B	Eukaryotic translation initiation factor 4B OS=Homo sapiens OX=9606 GN=EIF4B PE=1 SV=2	13	11.7512	11.3447	10.9207	11.0843	11.6205	11.2822	11.0853	12.3014	11.2752	11.5724	0.297154	0.347594	0.458928	Large Protein Complex
A8MXV4	NUD19_HUMAN	NUDT19	NUDT19	Nucleoside diphosphate-linked moiety X motif 19 OS=Homo sapiens OX=9606 GN=NUDT19 PE=1 SV=1	2	6.60031	6.63649	6.71027	6.50125	4.75767	5.03708	4.9644	5.44238	6.61208	5.05038	-1.56169	0.000600424	3.22154	Nonspecific
Q92538	GBF1_HUMAN	GBF1	GBF1	Golgi-specific brefeldin A-resistance guanine nucleotide exchange factor 1 OS=Homo sapiens OX=9606 GN=GBF1 PE=1 SV=2	10	8.54359	8.75586	8.64702	8.66379	8.5315	8.63744	8.54083	7.10909	8.65256	8.20471	-0.447853	0.263878	0.578597	Large Protein Complex
O75521	ECI2_HUMAN	ECI2	ECI2	Enoyl-CoA delta isomerase 2, mitochondrial OS=Homo sapiens OX=9606 GN=ECI2 PE=1 SV=4	13	8.80991	8.72314	8.82751	8.62327	7.63209	7.94579	7.79345	8.4175	8.74596	7.94721	-0.79875	0.0125565	1.90113	Nonspecific
Q96N66	MBOA7_HUMAN	MBOAT7	MBOAT7	Lysophospholipid acyltransferase 7 OS=Homo sapiens OX=9606 GN=MBOAT7 PE=1 SV=2	4	7.85355	7.85957	7.86709	8.04167	6.95721	7.14595	6.94819	7.07243	7.90547	7.03094	-0.874526	0.000274832	3.56093	ER
P11182	ODB2_HUMAN	DBT	DBT	Lipoamide acyltransferase component of branched-chain alpha-keto acid dehydrogenase complex, mitochondrial OS=Homo sapiens OX=9606 GN=DBT PE=1 SV=3	16	8.69249	8.66302	8.93902	8.63724	7.78601	8.11068	8.06412	8.7144	8.73294	8.1688	-0.56414	0.058637	1.23183	Mitochondrion
O14521	DHSD_HUMAN	SDHD	SDHD	Succinate dehydrogenase [ubiquinone] cytochrome b small subunit, mitochondrial OS=Homo sapiens OX=9606 GN=SDHD PE=1 SV=1	2	5.94485	7.85277	8.2932	7.89057	6.17784	7.40593	7.07859	8.14412	7.49535	7.20162	-0.293729	0.516885	0.286606	Nonspecific
Q14135	VGLL4_HUMAN	VGLL4	VGLL4	Transcription cofactor vestigial-like protein 4 OS=Homo sapiens OX=9606 GN=VGLL4 PE=1 SV=4	1	7.92669	7.50653	6.35055	6.94996	7.56525	7.12197	7.22586	8.38198	7.18343	7.57377	0.390336	0.362327	0.440899	Nonspecific
Q9UBV2	SE1L1_HUMAN	SEL1L	SEL1L	Protein sel-1 homolog 1 OS=Homo sapiens OX=9606 GN=SEL1L PE=1 SV=3	11	10.1676	10.0892	10.2569	10.2892	9.3733	9.654	9.61022	8.46295	10.2007	9.27512	-0.92561	0.0347193	1.45943	ER
P16870	CBPE_HUMAN	CPE	CPE	Carboxypeptidase E OS=Homo sapiens OX=9606 GN=CPE PE=1 SV=1	6	7.72743	7.81363	7.94266	7.77693	8.64629	8.45699	8.50056	8.70767	7.81516	8.57788	0.762713	0.000652522	3.1854	Nonspecific
Q5T5U3	RHG21_HUMAN	ARHGAP21	ARHGAP21	Rho GTPase-activating protein 21 OS=Homo sapiens OX=9606 GN=ARHGAP21 PE=1 SV=2	6	9.805	9.51225	9.51184	9.6681	8.97874	8.76705	8.89404	8.57845	9.6243	8.80457	-0.819726	0.00224084	2.64959	Large Protein Complex
O15127	SCAM2_HUMAN	SCAMP2	SCAMP2	Secretory carrier-associated membrane protein 2 OS=Homo sapiens OX=9606 GN=SCAMP2 PE=1 SV=2	8	7.56923	7.91789	7.84967	7.86922	9.30132	9.51357	9.40542	9.54579	7.8015	9.44152	1.64002	0.00014152	3.84918	Endosome
O60563	CCNT1_HUMAN	CCNT1	CCNT1	Cyclin-T1 OS=Homo sapiens OX=9606 GN=CCNT1 PE=1 SV=1	4	9.4515	8.61155	7.33016	8.01359	9.10104	8.69607	8.77193	7.5117	8.3517	8.52018	0.168485	0.570683	0.243605	Large Protein Complex
Q9Y446	PKP3_HUMAN	PKP3	PKP3	Plakophilin-3 OS=Homo sapiens OX=9606 GN=PKP3 PE=1 SV=1	14	9.49265	9.57792	9.22591	9.23839	9.14818	8.69021	8.98509	8.87675	9.38372	8.92506	-0.458656	0.0289931	1.53771	Nonspecific
Q9BYT8	NEUL_HUMAN	NLN	NLN	Neurolysin, mitochondrial OS=Homo sapiens OX=9606 GN=NLN PE=1 SV=1	15	8.66037	8.64668	8.86411	8.62692	7.74238	8.013	7.84371	8.33377	8.69952	7.98321	-0.716307	0.00830038	2.0809	Mitochondrion
Q9H269	VPS16_HUMAN	VPS16	VPS16	Vacuolar protein sorting-associated protein 16 homolog OS=Homo sapiens OX=9606 GN=VPS16 PE=1 SV=2	5	6.87341	6.90253	6.9505	6.85159	8.32941	8.60174	8.33187	8.48334	6.89451	8.43659	1.54208	5.79882e-05	4.23666	Endosome
Q14126	DSG2_HUMAN	DSG2	DSG2	Desmoglein-2 OS=Homo sapiens OX=9606 GN=DSG2 PE=1 SV=2	29	11.0851	11.0126	11.3748	11.4	10.8155	11.026	10.9222	9.86358	11.2182	10.6568	-0.561347	0.124601	0.904477	Plasma membrane
Q9UPN4	CP131_HUMAN	CEP131	CEP131	Centrosomal protein of 131 kDa OS=Homo sapiens OX=9606 GN=CEP131 PE=1 SV=3	4	8.0941	8.06926	8.05364	7.95783	6.78405	6.60455	6.8557	6.63992	8.04371	6.72105	-1.32265	7.86933e-05	4.10406	Large Protein Complex
Q13263	TIF1B_HUMAN	TRIM28	TRIM28	Transcription intermediary factor 1-beta OS=Homo sapiens OX=9606 GN=TRIM28 PE=1 SV=5	18	11.1667	11.3663	10.8914	10.8743	11.6906	11.3171	11.5801	11.1395	11.0747	11.4318	0.357115	0.11162	0.95226	Nonspecific
Q96GP6	SREC2_HUMAN	SCARF2	SCARF2	Scavenger receptor class F member 2 OS=Homo sapiens OX=9606 GN=SCARF2 PE=1 SV=5	7	7.72095	7.64917	8.11849	8.19822	7.90404	8.13537	8.06319	6.74302	7.92171	7.7114	-0.210304	0.460785	0.336502	Nonspecific
Q6P1J9	CDC73_HUMAN	CDC73	CDC73	Parafibromin OS=Homo sapiens OX=9606 GN=CDC73 PE=1 SV=1	9	9.51758	9.58324	8.96048	8.93091	9.69489	9.14311	9.35253	9.61589	9.24805	9.4516	0.203549	0.341036	0.4672	Large Protein Complex
Q9HCC0	MCCB_HUMAN	MCCC2	MCCC2	Methylcrotonoyl-CoA carboxylase beta chain, mitochondrial OS=Homo sapiens OX=9606 GN=MCCC2 PE=1 SV=1	12	9.63912	9.62773	9.80379	9.5946	7.88666	8.39504	8.19993	9.03111	9.66631	8.37819	-1.28813	0.00752806	2.12332	Mitochondrion
Q96GQ5	RUS1_HUMAN	C16orf58	RUSF1	RUS1 family protein C16orf58 OS=Homo sapiens OX=9606 GN=C16orf58 PE=1 SV=2	2	8.25273	8.11636	8.27209	8.35751	6.58443	6.78339	6.51619	6.15369	8.24967	6.50942	-1.74025	0.000350756	3.45499	ER
P50454	SERPH_HUMAN	SERPINH1	SERPINH1	Serpin H1 OS=Homo sapiens OX=9606 GN=SERPINH1 PE=1 SV=2	9	9.02215	8.94112	9.05153	8.85669	7.723	7.83094	7.83015	8.46111	8.96787	7.9613	-1.00657	0.00521446	2.28279	ER
Q9NR82	KCNQ5_HUMAN	KCNQ5	KCNQ5	Potassium voltage-gated channel subfamily KQT member 5 OS=Homo sapiens OX=9606 GN=KCNQ5 PE=1 SV=3	1	2.59009	2.75718	2.94898	3.0421	3.40509	4.19546	3.53325	2.4838	2.83459	3.4044	0.569812	0.18831	0.725126	Nonspecific
Q99615	DNJC7_HUMAN	DNAJC7	DNAJC7	DnaJ homolog subfamily C member 7 OS=Homo sapiens OX=9606 GN=DNAJC7 PE=1 SV=2	31	12.0974	12.2174	11.2999	11.5348	12.7832	12.1211	12.4995	12.3684	11.7874	12.4431	0.655695	0.0709637	1.14896	Nonspecific
P53365	ARFP2_HUMAN	ARFIP2	ARFIP2	Arfaptin-2 OS=Homo sapiens OX=9606 GN=ARFIP2 PE=1 SV=1	4	6.62613	6.60096	5.93195	6.00089	6.65408	6.36622	6.37796	6.74715	6.28998	6.53635	0.246368	0.276916	0.557653	Nonspecific
P80303	NUCB2_HUMAN	NUCB2	NUCB2	Nucleobindin-2 OS=Homo sapiens OX=9606 GN=NUCB2 PE=1 SV=3	11	9.06165	9.09667	8.62371	8.79043	8.70466	7.97063	8.52104	9.62273	8.89312	8.70477	-0.18835	0.48587	0.31348	Nonspecific
Q14204	DYHC1_HUMAN	DYNC1H1	DYNC1H1	Cytoplasmic dynein 1 heavy chain 1 OS=Homo sapiens OX=9606 GN=DYNC1H1 PE=1 SV=5	60	12.1377	12.13	12.1694	12.2411	12.3448	12.4604	12.5022	11.3596	12.1696	12.1668	-0.00280826	0.680451	0.167203	Large Protein Complex
Q9BXK5	B2L13_HUMAN	BCL2L13	BCL2L13	Bcl-2-like protein 13 OS=Homo sapiens OX=9606 GN=BCL2L13 PE=1 SV=1	6	7.78664	7.67116	8.11714	7.83636	6.95645	7.29571	7.05833	6.58997	7.85283	6.97512	-0.877709	0.00873171	2.0589	Nonspecific
Q5UIP0	RIF1_HUMAN	RIF1	RIF1	Telomere-associated protein RIF1 OS=Homo sapiens OX=9606 GN=RIF1 PE=1 SV=2	19	10.2699	10.4824	10.0803	10.1446	10.1358	10.5297	10.3533	9.10287	10.2443	10.0304	-0.213895	0.442748	0.353844	Nonspecific
P22314	UBA1_HUMAN	UBA1	UBA1	Ubiquitin-like modifier-activating enzyme 1 OS=Homo sapiens OX=9606 GN=UBA1 PE=1 SV=3	16	10.0738	10.3189	10.2812	10.1738	10.5647	10.264	10.3351	9.80018	10.212	10.241	0.0290219	0.618058	0.208971	Nonspecific
P13804	ETFA_HUMAN	ETFA	ETFA	Electron transfer flavoprotein subunit alpha, mitochondrial OS=Homo sapiens OX=9606 GN=ETFA PE=1 SV=1	17	10.0199	10.0699	10.2097	9.99989	8.82183	9.24132	8.99365	9.80779	10.0748	9.21615	-0.858698	0.0208837	1.68019	Mitochondrion
O00461	GOLI4_HUMAN	GOLIM4	GOLIM4	Golgi integral membrane protein 4 OS=Homo sapiens OX=9606 GN=GOLIM4 PE=1 SV=1	10	10.2523	9.97064	9.83878	10.0084	9.74394	9.69419	9.78563	8.58361	10.0175	9.45184	-0.565679	0.137089	0.862997	Golgi
P10809	CH60_HUMAN	HSPD1	HSPD1	60 kDa heat shock protein, mitochondrial OS=Homo sapiens OX=9606 GN=HSPD1 PE=1 SV=2	173	12.7331	12.8045	12.9141	12.7606	11.6972	12.1222	11.8984	12.9089	12.8031	12.1567	-0.646397	0.079921	1.09734	Mitochondrion
Q15814	TBCC_HUMAN	TBCC	TBCC	Tubulin-specific chaperone C OS=Homo sapiens OX=9606 GN=TBCC PE=1 SV=2	1	3.87621	4.29804	4.0323	4.44971	4.94299	4.62063	4.79839	4.65747	4.16407	4.75487	0.590804	0.0194533	1.71101	Nonspecific
Q14974	IMB1_HUMAN	KPNB1	KPNB1	Importin subunit beta-1 OS=Homo sapiens OX=9606 GN=KPNB1 PE=1 SV=2	25	10.9982	11.0979	11.1591	11.1704	10.7942	11.0391	10.9712	10.325	11.1064	10.7824	-0.32403	0.125831	0.900211	Large Protein Complex
Q99460	PSMD1_HUMAN	PSMD1	PSMD1	26S proteasome non-ATPase regulatory subunit 1 OS=Homo sapiens OX=9606 GN=PSMD1 PE=1 SV=2	9	9.49907	9.43825	9.3861	9.47458	9.3907	9.3422	9.40159	8.57724	9.4495	9.17793	-0.271565	0.232229	0.634084	Large Protein Complex
Q9NR30	DDX21_HUMAN	DDX21	DDX21	Nucleolar RNA helicase 2 OS=Homo sapiens OX=9606 GN=DDX21 PE=1 SV=5	18	10.0689	10.0929	9.86962	10.0041	10.7903	10.1372	10.8753	10.0003	10.0089	10.4508	0.441867	0.128371	0.891534	Nonspecific
Q96KN1	FA84B_HUMAN	FAM84B	LRATD2	Protein FAM84B OS=Homo sapiens OX=9606 GN=FAM84B PE=1 SV=1	4	6.99109	7.16665	7.36272	7.23145	8.40249	7.27236	8.2941	8.58048	7.18798	8.13736	0.949379	0.0405685	1.39181	Nonspecific
Q6P2Q9	PRP8_HUMAN	PRPF8	PRPF8	Pre-mRNA-processing-splicing factor 8 OS=Homo sapiens OX=9606 GN=PRPF8 PE=1 SV=2	19	10.5645	10.3831	9.94465	10.0711	10.4441	10.3339	10.3037	9.58295	10.2408	10.1661	-0.0746745	0.56615	0.247068	Large Protein Complex
Q8N8S7	ENAH_HUMAN	ENAH	ENAH	Protein enabled homolog OS=Homo sapiens OX=9606 GN=ENAH PE=1 SV=2	15	9.796	9.4893	9.74341	9.76768	9.21617	8.67303	8.81127	9.53993	9.6991	9.0601	-0.638997	0.0430166	1.36636	Nonspecific
Q96IK1	BOD1_HUMAN	BOD1	BOD1	Biorientation of chromosomes in cell division protein 1 OS=Homo sapiens OX=9606 GN=BOD1 PE=1 SV=2	2	6.21596	5.95506	5.53625	5.8117	6.07071	5.75166	5.67817	6.63343	5.87974	6.03349	0.15375	0.460785	0.336502	Nonspecific
Q8NFC6	BD1L1_HUMAN	BOD1L1	BOD1L1	Biorientation of chromosomes in cell division protein 1-like 1 OS=Homo sapiens OX=9606 GN=BOD1L1 PE=1 SV=2	2	6.93826	6.66687	6.03777	6.35121	7.52411	7.12613	7.26098	6.67118	6.49853	7.1456	0.647071	0.0768126	1.11457	Nonspecific
P39060	COIA1_HUMAN	COL18A1	COL18A1	Collagen alpha-1(XVIII) chain OS=Homo sapiens OX=9606 GN=COL18A1 PE=1 SV=5	2	8.17736	8.27064	8.40825	8.32494	8.71044	8.74267	8.67485	8.40294	8.2953	8.63273	0.337428	0.0246289	1.60856	Nonspecific
Q7L8L6	FAKD5_HUMAN	FASTKD5	FASTKD5	FAST kinase domain-containing protein 5, mitochondrial OS=Homo sapiens OX=9606 GN=FASTKD5 PE=1 SV=1	12	10.0496	10.2163	10.6571	10.334	9.25391	9.96567	9.7365	9.13268	10.3142	9.52219	-0.792048	0.0325415	1.48756	Mitochondrion
P06733	ENOA_HUMAN	ENO1	ENO1	Alpha-enolase OS=Homo sapiens OX=9606 GN=ENO1 PE=1 SV=2	19	11.3209	10.9911	11.4052	11.37	10.6623	10.5836	10.4782	11.3306	11.2718	10.7637	-0.50814	0.0836657	1.07745	Nonspecific
P00558	PGK1_HUMAN	PGK1	PGK1	Phosphoglycerate kinase 1 OS=Homo sapiens OX=9606 GN=PGK1 PE=1 SV=3	9	8.90794	8.70753	9.03814	9.07965	8.47495	8.47607	8.43823	9.1007	8.93331	8.62249	-0.310825	0.157801	0.80189	Large Protein Complex
Q9NQG1	MANBL_HUMAN	MANBAL	MANBAL	Protein MANBAL OS=Homo sapiens OX=9606 GN=MANBAL PE=1 SV=1	1	5.32962	5.40053	5.38472	5.42111	5.1904	5.1463	5.08395	6.00228	5.384	5.35573	-0.0282611	0.63308	0.198542	Nonspecific
Q9UMY1	NOL7_HUMAN	NOL7	NOL7	Nucleolar protein 7 OS=Homo sapiens OX=9606 GN=NOL7 PE=1 SV=2	2	5.1242	5.01163	4.71256	4.64961	5.23595	4.91206	4.89828	5.75243	4.8745	5.19968	0.325178	0.218054	0.661436	Large Protein Complex
P22033	MUTA_HUMAN	MMUT	MMUT	Methylmalonyl-CoA mutase, mitochondrial OS=Homo sapiens OX=9606 GN=MMUT PE=1 SV=4	12	9.37628	9.40799	9.61112	9.3753	8.33884	8.99102	8.7079	9.22097	9.44268	8.81468	-0.627992	0.0387431	1.41181	Mitochondrion
Q86WR7	PRSR2_HUMAN	PROSER2	PROSER2	Proline and serine-rich protein 2 OS=Homo sapiens OX=9606 GN=PROSER2 PE=1 SV=2	2	8.20511	8.00271	8.06785	7.97868	7.68738	7.27121	7.57548	8.12801	8.06359	7.66552	-0.398068	0.103401	0.985476	Nonspecific
Q15125	EBP_HUMAN	EBP	EBP	3-beta-hydroxysteroid-Delta(8),Delta(7)-isomerase OS=Homo sapiens OX=9606 GN=EBP PE=1 SV=3	1	3.94791	4.3958	4.57763	4.4536	4.32693	4.24901	4.33786	4.65285	4.34374	4.39166	0.0479259	0.572392	0.242306	ER
P35611	ADDA_HUMAN	ADD1	ADD1	Alpha-adducin OS=Homo sapiens OX=9606 GN=ADD1 PE=1 SV=2	11	8.90702	8.59258	8.91812	8.9962	7.49053	7.55903	7.38847	7.30451	8.85348	7.43563	-1.41785	0.000262112	3.58151	Large Protein Complex
P35612	ADDB_HUMAN	ADD2	ADD2	Beta-adducin OS=Homo sapiens OX=9606 GN=ADD2 PE=1 SV=3	5	7.95299	7.64485	8.0329	8.17831	6.45451	6.62323	6.6228	6.39785	7.95226	6.5246	-1.42766	0.000483344	3.31574	Nonspecific
Q14978	NOLC1_HUMAN	NOLC1	NOLC1	Nucleolar and coiled-body phosphoprotein 1 OS=Homo sapiens OX=9606 GN=NOLC1 PE=1 SV=2	7	10.9571	10.8615	10.1617	10.4056	11.7556	11.2677	11.3509	11.8935	10.5965	11.5669	0.970479	0.0190605	1.71987	Large Protein Complex
P11172	UMPS_HUMAN	UMPS	UMPS	Uridine 5'-monophosphate synthase OS=Homo sapiens OX=9606 GN=UMPS PE=1 SV=1	6	10.6569	10.5787	10.3925	10.4508	10.3533	10.7707	10.5685	10.6546	10.5197	10.5868	0.0670613	0.448859	0.34789	Nonspecific
P11310	ACADM_HUMAN	ACADM	ACADM	Medium-chain specific acyl-CoA dehydrogenase, mitochondrial OS=Homo sapiens OX=9606 GN=ACADM PE=1 SV=1	15	9.00404	9.00283	9.29872	9.04147	8.01587	8.59832	8.36072	9.27147	9.08677	8.5616	-0.525171	0.130816	0.883338	Mitochondrion
Q8NBN7	RDH13_HUMAN	RDH13	RDH13	Retinol dehydrogenase 13 OS=Homo sapiens OX=9606 GN=RDH13 PE=1 SV=2	6	9.32461	9.5258	9.17974	9.08442	9.17703	9.20057	8.93697	9.92032	9.27864	9.30872	0.0300789	0.633521	0.198239	Mitochondrion
O75955	FLOT1_HUMAN	FLOT1	FLOT1	Flotillin-1 OS=Homo sapiens OX=9606 GN=FLOT1 PE=1 SV=3	19	9.89633	10.1639	10.3836	10.3386	9.3904	9.67662	9.58657	9.80288	10.1956	9.61412	-0.581502	0.016997	1.76963	Nonspecific
Q15311	RBP1_HUMAN	RALBP1	RALBP1	RalA-binding protein 1 OS=Homo sapiens OX=9606 GN=RALBP1 PE=1 SV=3	2	7.0568	6.93328	8.09147	7.94896	6.86992	4.09964	6.67893	4.9523	7.50763	5.6502	-1.85743	0.0709637	1.14896	Nonspecific
O15498	YKT6_HUMAN	YKT6	YKT6	Synaptobrevin homolog YKT6 OS=Homo sapiens OX=9606 GN=YKT6 PE=1 SV=1	7	9.52447	9.59406	9.1692	9.25294	9.68148	9.72298	9.83466	9.74802	9.38517	9.74678	0.361615	0.0329585	1.48203	Nonspecific
P51649	SSDH_HUMAN	ALDH5A1	ALDH5A1	Succinate-semialdehyde dehydrogenase, mitochondrial OS=Homo sapiens OX=9606 GN=ALDH5A1 PE=1 SV=2	8	8.56204	8.53068	8.72403	8.5479	6.22025	6.80724	6.48922	7.11352	8.59116	6.65756	-1.93361	0.000765842	3.11586	Nonspecific
Q15262	PTPRK_HUMAN	PTPRK	PTPRK	Receptor-type tyrosine-protein phosphatase kappa OS=Homo sapiens OX=9606 GN=PTPRK PE=1 SV=2	9	8.36434	8.36458	8.63495	8.64854	8.76039	8.82702	8.83504	8.14348	8.5031	8.64148	0.138381	0.407891	0.389456	Plasma membrane
P05141	ADT2_HUMAN	SLC25A5	SLC25A5	ADP/ATP translocase 2 OS=Homo sapiens OX=9606 GN=SLC25A5 PE=1 SV=7	40	11.016	11.4571	12.1064	11.6608	10.0554	10.7388	10.5008	10.5408	11.5601	10.4589	-1.10115	0.017636	1.7536	Mitochondrion
P12235	ADT1_HUMAN	SLC25A4	SLC25A4	ADP/ATP translocase 1 OS=Homo sapiens OX=9606 GN=SLC25A4 PE=1 SV=4	8	7.72515	8.17633	8.80039	8.4704	7.00043	7.72525	7.38223	7.82051	8.29307	7.4821	-0.810963	0.0567214	1.24625	Mitochondrion
P12236	ADT3_HUMAN	SLC25A6	SLC25A6	ADP/ATP translocase 3 OS=Homo sapiens OX=9606 GN=SLC25A6 PE=1 SV=4	1	6.52487	6.93243	7.3033	6.79477	5.07217	6.22157	6.13233	6.26634	6.88884	5.9231	-0.965737	0.0481364	1.31753	Mitochondrion
Q9HBE1	PATZ1_HUMAN	PATZ1	PATZ1	POZ-, AT hook-, and zinc finger-containing protein 1 OS=Homo sapiens OX=9606 GN=PATZ1 PE=1 SV=1	1	5.41084	5.49749	4.9919	5.18717	6.02398	5.53921	5.73303	4.97794	5.27185	5.56854	0.296692	0.269251	0.569843	Nonspecific
P22695	QCR2_HUMAN	UQCRC2	UQCRC2	Cytochrome b-c1 complex subunit 2, mitochondrial OS=Homo sapiens OX=9606 GN=UQCRC2 PE=1 SV=3	22	9.46673	9.46046	9.60252	9.37157	8.38313	8.7526	8.43579	9.27233	9.47532	8.71096	-0.764355	0.0254668	1.59403	Mitochondrion
Q86VZ4	LRP11_HUMAN	LRP11	LRP11	Low-density lipoprotein receptor-related protein 11 OS=Homo sapiens OX=9606 GN=LRP11 PE=2 SV=2	1	3.53769	3.67473	3.79099	3.52596	4.52173	4.93847	4.91846	5.0569	3.63234	4.85889	1.22655	0.000927784	3.03255	Nonspecific
Q9Y4E8	UBP15_HUMAN	USP15	USP15	Ubiquitin carboxyl-terminal hydrolase 15 OS=Homo sapiens OX=9606 GN=USP15 PE=1 SV=3	5	8.27093	8.17857	8.00045	8.09828	8.08534	7.97247	7.86316	7.43107	8.13706	7.83801	-0.299044	0.128371	0.891534	Nonspecific
P51610	HCFC1_HUMAN	HCFC1	HCFC1	Host cell factor 1 OS=Homo sapiens OX=9606 GN=HCFC1 PE=1 SV=2	11	10.5523	10.3349	9.89738	10.0173	10.7025	10.1905	10.6288	10.2245	10.2005	10.4366	0.236106	0.273988	0.562269	Large Protein Complex
Q8WX92	NELFB_HUMAN	NELFB	NELFB	Negative elongation factor B OS=Homo sapiens OX=9606 GN=NELFB PE=1 SV=1	7	10.7397	10.7619	10.1316	10.4023	11.3367	11.3386	11.3446	10.9591	10.5089	11.2448	0.735913	0.017025	1.76891	Large Protein Complex
P26440	IVD_HUMAN	IVD	IVD	Isovaleryl-CoA dehydrogenase, mitochondrial OS=Homo sapiens OX=9606 GN=IVD PE=1 SV=2	11	8.37421	8.47807	8.70177	8.48906	7.5783	8.09036	7.83872	8.61816	8.51078	8.03138	-0.479396	0.112965	0.947055	Nonspecific
O00469	PLOD2_HUMAN	PLOD2	PLOD2	Procollagen-lysine,2-oxoglutarate 5-dioxygenase 2 OS=Homo sapiens OX=9606 GN=PLOD2 PE=1 SV=2	17	9.24108	9.18648	9.61046	9.56908	9.34617	9.56925	9.42463	9.04193	9.40178	9.3455	-0.0562807	0.546805	0.262168	ER
A0FGR8	ESYT2_HUMAN	ESYT2	ESYT2	Extended synaptotagmin-2 OS=Homo sapiens OX=9606 GN=ESYT2 PE=1 SV=1	14	9.93684	9.88694	10.076	10.1617	9.2598	9.69384	9.61486	9.26715	10.0154	9.45891	-0.556438	0.0154666	1.81061	Nonspecific
Q96T76	MMS19_HUMAN	MMS19	MMS19	MMS19 nucleotide excision repair protein homolog OS=Homo sapiens OX=9606 GN=MMS19 PE=1 SV=2	4	4.85694	5.38166	5.68285	5.73508	5.60252	5.76433	5.63972	4.37786	5.41413	5.34611	-0.068023	0.615533	0.210749	Large Protein Complex
Q14573	ITPR3_HUMAN	ITPR3	ITPR3	Inositol 1,4,5-trisphosphate receptor type 3 OS=Homo sapiens OX=9606 GN=ITPR3 PE=1 SV=2	14	9.13346	9.05133	9.5179	9.51084	6.93195	7.06166	7.18029	6.59909	9.30338	6.94325	-2.36014	0.000262112	3.58151	ER
Q14643	ITPR1_HUMAN	ITPR1	ITPR1	Inositol 1,4,5-trisphosphate receptor type 1 OS=Homo sapiens OX=9606 GN=ITPR1 PE=1 SV=3	8	8.7015	8.86318	9.53809	9.30307	7.21141	7.3816	7.38127	5.95943	9.10146	6.98343	-2.11803	0.00685006	2.16431	ER
Q14571	ITPR2_HUMAN	ITPR2	ITPR2	Inositol 1,4,5-trisphosphate receptor type 2 OS=Homo sapiens OX=9606 GN=ITPR2 PE=1 SV=2	18	10.0643	9.95979	10.406	10.2933	8.42545	8.69952	8.6485	7.65309	10.1808	8.35664	-1.82419	0.00266846	2.57374	ER
Q9ULI3	HEG1_HUMAN	HEG1	HEG1	Protein HEG homolog 1 OS=Homo sapiens OX=9606 GN=HEG1 PE=1 SV=3	1	5.98287	5.99125	6.38327	6.37017	7.11639	7.47386	7.33798	5.26766	6.18189	6.79897	0.617083	0.276916	0.557653	Nonspecific
Q8N6H7	ARFG2_HUMAN	ARFGAP2	ARFGAP2	ADP-ribosylation factor GTPase-activating protein 2 OS=Homo sapiens OX=9606 GN=ARFGAP2 PE=1 SV=1	11	9.56051	10.0079	9.45827	9.50851	10.0108	9.99165	9.80574	10.169	9.6338	9.99432	0.360521	0.076199	1.11805	Large Protein Complex
Q9NRP4	SDHF3_HUMAN	SDHAF3	SDHAF3	Succinate dehydrogenase assembly factor 3, mitochondrial OS=Homo sapiens OX=9606 GN=SDHAF3 PE=1 SV=1	4	8.4342	8.45178	8.5031	8.22993	7.45877	7.56997	7.39258	8.61779	8.40475	7.75978	-0.644974	0.0999981	1.00001	Nonspecific
Q9H9P8	L2HDH_HUMAN	L2HGDH	L2HGDH	L-2-hydroxyglutarate dehydrogenase, mitochondrial OS=Homo sapiens OX=9606 GN=L2HGDH PE=1 SV=3	7	7.94664	8.15711	8.46085	8.22516	6.91476	7.71351	7.48944	7.97968	8.19744	7.52435	-0.673094	0.0602951	1.21972	Nonspecific
Q9BXB1	LGR4_HUMAN	LGR4	LGR4	Leucine-rich repeat-containing G-protein coupled receptor 4 OS=Homo sapiens OX=9606 GN=LGR4 PE=1 SV=2	3	4.92103	5.46986	5.41596	5.24744	6.60428	6.74845	6.59807	4.82544	5.26357	6.19406	0.930488	0.124799	0.90379	Endosome
Q9HBF4	ZFYV1_HUMAN	ZFYVE1	ZFYVE1	Zinc finger FYVE domain-containing protein 1 OS=Homo sapiens OX=9606 GN=ZFYVE1 PE=1 SV=1	11	10.1125	10.0466	9.63693	10.2221	9.78241	9.936	9.88016	9.27169	10.0045	9.71756	-0.286969	0.209832	0.678128	Nonspecific
Q99536	VAT1_HUMAN	VAT1	VAT1	Synaptic vesicle membrane protein VAT-1 homolog OS=Homo sapiens OX=9606 GN=VAT1 PE=1 SV=2	8	8.6384	8.47768	8.31959	8.43182	9.01496	9.44619	9.20472	9.3087	8.46687	9.24364	0.776771	0.00270608	2.56766	Large Protein Complex
O14964	HGS_HUMAN	HGS	HGS	Hepatocyte growth factor-regulated tyrosine kinase substrate OS=Homo sapiens OX=9606 GN=HGS PE=1 SV=1	16	7.98343	8.47012	8.39777	8.17551	10.02	10.1901	10.0651	10.1206	8.25671	10.099	1.84225	0.000176209	3.75397	Endosome
P35998	PRS7_HUMAN	PSMC2	PSMC2	26S proteasome regulatory subunit 7 OS=Homo sapiens OX=9606 GN=PSMC2 PE=1 SV=3	7	7.75686	7.9231	7.53746	7.5924	7.72527	7.62743	7.68959	8.07716	7.70245	7.77986	0.0774088	0.465116	0.332439	Large Protein Complex
P62191	PRS4_HUMAN	PSMC1	PSMC1	26S proteasome regulatory subunit 4 OS=Homo sapiens OX=9606 GN=PSMC1 PE=1 SV=1	8	8.71545	8.60254	8.50137	8.49832	8.39024	8.49896	8.43215	8.76306	8.57942	8.5211	-0.0583148	0.4602	0.337053	Large Protein Complex
P43686	PRS6B_HUMAN	PSMC4	PSMC4	26S proteasome regulatory subunit 6B OS=Homo sapiens OX=9606 GN=PSMC4 PE=1 SV=2	6	8.57224	8.55087	8.385	8.34008	8.49756	8.29647	8.40418	9.05898	8.46205	8.5643	0.102252	0.468505	0.329286	Large Protein Complex
P62195	PRS8_HUMAN	PSMC5	PSMC5	26S proteasome regulatory subunit 8 OS=Homo sapiens OX=9606 GN=PSMC5 PE=1 SV=1	5	8.92706	8.83175	8.57412	8.6187	8.6639	8.49748	8.5215	9.20788	8.73791	8.72269	-0.015219	0.652184	0.18563	Large Protein Complex
Q86Y56	DAAF5_HUMAN	DNAAF5	DNAAF5	Dynein assembly factor 5, axonemal OS=Homo sapiens OX=9606 GN=DNAAF5 PE=1 SV=4	5	8.53791	8.78682	8.75093	8.86086	8.77106	9.02244	8.96673	7.72163	8.73413	8.62047	-0.113666	0.545279	0.263381	Large Protein Complex
O00451	GFRA2_HUMAN	GFRA2	GFRA2	GDNF family receptor alpha-2 OS=Homo sapiens OX=9606 GN=GFRA2 PE=1 SV=2	1	2.30464	2.07195	2.41216	3.24167	4.64642	5.16443	4.95863	4.30858	2.5076	4.76951	2.26191	0.00241375	2.61731	Nonspecific
O95782	AP2A1_HUMAN	AP2A1	AP2A1	AP-2 complex subunit alpha-1 OS=Homo sapiens OX=9606 GN=AP2A1 PE=1 SV=3	24	10.9522	10.8872	11.411	11.3896	10.8488	10.5785	10.9009	10.8351	11.16	10.7908	-0.369172	0.0849016	1.07108	Nonspecific
O94973	AP2A2_HUMAN	AP2A2	AP2A2	AP-2 complex subunit alpha-2 OS=Homo sapiens OX=9606 GN=AP2A2 PE=1 SV=2	13	9.33229	9.50113	9.96445	9.92975	10.1071	10.2352	10.1821	9.84802	9.68191	10.0931	0.411194	0.0894979	1.04819	Nonspecific
Q9NRA2	S17A5_HUMAN	SLC17A5	SLC17A5	Sialin OS=Homo sapiens OX=9606 GN=SLC17A5 PE=1 SV=2	1	3.43475	3.11468	3.93075	3.46326	4.67545	5.11717	5.09649	2.87407	3.48586	4.44079	0.954935	0.159935	0.796056	Lysosome
Q96RL7	VP13A_HUMAN	VPS13A	VPS13A	Vacuolar protein sorting-associated protein 13A OS=Homo sapiens OX=9606 GN=VPS13A PE=1 SV=2	49	12.4263	12.3807	12.4566	12.5889	11.9137	12.3712	12.3924	11.2867	12.4631	11.991	-0.472064	0.147366	0.831602	Mitochondrion
Q86UL3	GPAT4_HUMAN	GPAT4	GPAT4	Glycerol-3-phosphate acyltransferase 4 OS=Homo sapiens OX=9606 GN=GPAT4 PE=1 SV=1	2	7.21469	7.25137	7.39331	7.44998	7.67194	7.91918	7.77814	7.81607	7.32734	7.79633	0.468994	0.00406927	2.39048	ER
Q8N9F7	GDPD1_HUMAN	GDPD1	GDPD1	Lysophospholipase D GDPD1 OS=Homo sapiens OX=9606 GN=GDPD1 PE=1 SV=2	3	6.78995	6.66407	6.60245	6.82882	5.79936	6.01356	5.81599	6.4657	6.72132	6.02365	-0.697672	0.0156906	1.80436	Nonspecific
P52272	HNRPM_HUMAN	HNRNPM	HNRNPM	Heterogeneous nuclear ribonucleoprotein M OS=Homo sapiens OX=9606 GN=HNRNPM PE=1 SV=3	65	12.4799	12.7865	11.8659	11.9307	13.0835	12.3807	12.848	12.7949	12.2657	12.7768	0.51103	0.129798	0.886731	Large Protein Complex
Q8TEX9	IPO4_HUMAN	IPO4	IPO4	Importin-4 OS=Homo sapiens OX=9606 GN=IPO4 PE=1 SV=2	11	9.36142	9.72333	9.63832	9.67121	9.21487	9.81687	9.64569	7.70138	9.59857	9.0947	-0.503866	0.315329	0.501236	Large Protein Complex
P61247	RS3A_HUMAN	RPS3A	RPS3A	40S ribosomal protein S3a OS=Homo sapiens OX=9606 GN=RPS3A PE=1 SV=2	13	11.4425	11.4453	11.0245	11.1057	11.3184	11.1863	11.2087	11.8267	11.2545	11.385	0.130534	0.424273	0.372354	Large Protein Complex
Q9NVN8	GNL3L_HUMAN	GNL3L	GNL3L	Guanine nucleotide-binding protein-like 3-like protein OS=Homo sapiens OX=9606 GN=GNL3L PE=1 SV=1	4	6.92154	7.10176	6.40157	6.26646	6.91823	6.59842	6.80962	6.20474	6.67283	6.63275	-0.0400814	0.623471	0.205184	Nonspecific
Q16514	TAF12_HUMAN	TAF12	TAF12	Transcription initiation factor TFIID subunit 12 OS=Homo sapiens OX=9606 GN=TAF12 PE=1 SV=1	1	4.87312	5.02475	4.61492	4.60888	5.28495	4.75716	4.85479	5.33659	4.78042	5.05837	0.277957	0.189045	0.723436	Nonspecific
Q8NBZ7	UXS1_HUMAN	UXS1	UXS1	UDP-glucuronic acid decarboxylase 1 OS=Homo sapiens OX=9606 GN=UXS1 PE=1 SV=1	3	6.53194	6.76726	6.87014	6.94517	7.52631	7.53796	7.57987	7.74382	6.77863	7.59699	0.818362	0.00169451	2.77096	Nonspecific
Q9HDC5	JPH1_HUMAN	JPH1	JPH1	Junctophilin-1 OS=Homo sapiens OX=9606 GN=JPH1 PE=1 SV=2	6	8.98685	8.73324	9.03088	8.97628	7.99849	8.35352	8.3409	7.48863	8.93181	8.04538	-0.88643	0.016913	1.77178	Nonspecific
Q9H8Y8	GORS2_HUMAN	GORASP2	GORASP2	Golgi reassembly-stacking protein 2 OS=Homo sapiens OX=9606 GN=GORASP2 PE=1 SV=3	7	8.87565	8.53418	8.30912	8.47289	8.6227	8.28351	8.48915	8.94612	8.54796	8.58537	0.0374112	0.605604	0.217811	Nonspecific
O94905	ERLN2_HUMAN	ERLIN2	ERLIN2	Erlin-2 OS=Homo sapiens OX=9606 GN=ERLIN2 PE=1 SV=1	8	8.87896	8.64829	8.75037	8.70985	8.41554	8.64868	8.48941	8.77636	8.74687	8.5825	-0.164368	0.155415	0.808507	ER
O75477	ERLN1_HUMAN	ERLIN1	ERLIN1	Erlin-1 OS=Homo sapiens OX=9606 GN=ERLIN1 PE=1 SV=1	9	9.9537	9.74027	9.81961	9.87583	9.48379	9.75408	9.72033	9.89442	9.84735	9.71315	-0.134198	0.22105	0.65551	ER
Q68DH5	LMBD2_HUMAN	LMBRD2	LMBRD2	LMBR1 domain-containing protein 2 OS=Homo sapiens OX=9606 GN=LMBRD2 PE=1 SV=1	7	5.64869	5.97849	6.27252	5.87462	8.75954	8.95557	8.7528	6.50271	5.94358	8.24266	2.29908	0.0214958	1.66765	Endosome
P42892	ECE1_HUMAN	ECE1	ECE1	Endothelin-converting enzyme 1 OS=Homo sapiens OX=9606 GN=ECE1 PE=1 SV=2	28	9.04002	9.41771	9.67185	9.37209	11.8783	12.1418	11.9792	10.6154	9.37542	11.6537	2.27825	0.00425505	2.3711	Endosome
P63027	VAMP2_HUMAN	VAMP2	VAMP2	Vesicle-associated membrane protein 2 OS=Homo sapiens OX=9606 GN=VAMP2 PE=1 SV=3	5	7.86634	8.35286	8.35669	8.29883	9.92524	10.05	9.9821	10.4071	8.21868	10.0911	1.87243	0.000441185	3.35538	Nonspecific
Q15836	VAMP3_HUMAN	VAMP3	VAMP3	Vesicle-associated membrane protein 3 OS=Homo sapiens OX=9606 GN=VAMP3 PE=1 SV=3	1	3.05369	3.63427	3.5036	2.93011	4.7968	4.98197	5.08901	5.43008	3.28042	5.07446	1.79404	0.00146813	2.83324	Nonspecific
Q9BQ52	RNZ2_HUMAN	ELAC2	ELAC2	Zinc phosphodiesterase ELAC protein 2 OS=Homo sapiens OX=9606 GN=ELAC2 PE=1 SV=2	11	7.99576	7.9143	8.1149	7.95894	7.03886	7.40298	7.05784	7.69754	7.99597	7.2993	-0.696669	0.0153004	1.8153	Nonspecific
O95433	AHSA1_HUMAN	AHSA1	AHSA1	Activator of 90 kDa heat shock protein ATPase homolog 1 OS=Homo sapiens OX=9606 GN=AHSA1 PE=1 SV=1	10	9.40103	9.75797	9.48761	9.57583	9.56746	9.60355	9.58749	9.57002	9.55561	9.58213	0.026518	0.551881	0.258155	Nonspecific
Q5T3U5	MRP7_HUMAN	ABCC10	ABCC10	Multidrug resistance-associated protein 7 OS=Homo sapiens OX=9606 GN=ABCC10 PE=1 SV=1	1	2.73649	2.67011	3.91081	3.94991	4.00366	4.67756	4.24889	1.77211	3.31683	3.67555	0.358724	0.49971	0.301282	Nonspecific
P49411	EFTU_HUMAN	TUFM	TUFM	Elongation factor Tu, mitochondrial OS=Homo sapiens OX=9606 GN=TUFM PE=1 SV=2	41	10.6577	10.8386	11.0693	10.788	9.74432	10.0416	9.9733	11.1156	10.8384	10.2187	-0.619688	0.126329	0.898497	Mitochondrion
Q9NX00	TM160_HUMAN	TMEM160	TMEM160	Transmembrane protein 160 OS=Homo sapiens OX=9606 GN=TMEM160 PE=1 SV=1	3	7.47711	7.5966	7.70945	7.4951	6.12164	6.82671	6.55713	7.53304	7.56956	6.75963	-0.809933	0.0601869	1.2205	Nonspecific
Q7KZF4	SND1_HUMAN	SND1	SND1	Staphylococcal nuclease domain-containing protein 1 OS=Homo sapiens OX=9606 GN=SND1 PE=1 SV=1	12	8.52424	8.32379	8.30235	8.29792	8.13031	8.06502	7.98811	7.87086	8.36208	8.01358	-0.348499	0.0132242	1.87863	Endosome
Q9NS00	C1GLT_HUMAN	C1GALT1	C1GALT1	Glycoprotein-N-acetylgalactosamine 3-beta-galactosyltransferase 1 OS=Homo sapiens OX=9606 GN=C1GALT1 PE=1 SV=1	2	9.17908	8.96251	8.65985	8.95388	8.86117	8.9103	8.84281	9.05219	8.93883	8.91662	-0.0222147	0.611099	0.213889	Nonspecific
Q70JA7	CHSS3_HUMAN	CHSY3	CHSY3	Chondroitin sulfate synthase 3 OS=Homo sapiens OX=9606 GN=CHSY3 PE=2 SV=3	1	5.25157	4.65635	5.29177	5.57509	4.99406	5.24774	5.09955	4.4753	5.1937	4.95416	-0.239533	0.343174	0.464486	Nonspecific
P06213	INSR_HUMAN	INSR	INSR	Insulin receptor OS=Homo sapiens OX=9606 GN=INSR PE=1 SV=4	15	9.20095	9.12749	9.7797	9.80618	9.18567	9.53509	9.55089	7.74136	9.47858	9.00325	-0.475328	0.318731	0.496576	Plasma membrane
P08069	IGF1R_HUMAN	IGF1R	IGF1R	Insulin-like growth factor 1 receptor OS=Homo sapiens OX=9606 GN=IGF1R PE=1 SV=1	16	9.03489	9.03385	9.63686	9.65842	8.97635	9.46736	9.31908	7.86083	9.34101	8.90591	-0.435099	0.30165	0.520497	Plasma membrane
Q00610	CLH1_HUMAN	CLTC	CLTC	Clathrin heavy chain 1 OS=Homo sapiens OX=9606 GN=CLTC PE=1 SV=5	81	12.6403	12.4802	12.7329	12.8345	13.0193	13.2185	13.242	13.0467	12.672	13.1316	0.45965	0.00975319	2.01085	Large Protein Complex
P61764	STXB1_HUMAN	STXBP1	STXBP1	Syntaxin-binding protein 1 OS=Homo sapiens OX=9606 GN=STXBP1 PE=1 SV=1	11	8.51815	8.55519	8.78328	8.85205	9.02633	8.9774	9.29864	9.24386	8.67716	9.13656	0.459391	0.0190009	1.72123	Nonspecific
Q15370	ELOB_HUMAN	ELOB	ELOB	Elongin-B OS=Homo sapiens OX=9606 GN=ELOB PE=1 SV=1	4	8.36684	8.18346	7.81055	7.81064	8.54921	8.17331	8.29423	9.04079	8.04287	8.51438	0.471512	0.122061	0.913423	Large Protein Complex
Q9Y2W2	WBP11_HUMAN	WBP11	WBP11	WW domain-binding protein 11 OS=Homo sapiens OX=9606 GN=WBP11 PE=1 SV=1	8	9.4888	9.33493	8.47962	8.5803	9.98758	9.39124	9.62072	10.4459	8.97091	9.86135	0.890442	0.0672018	1.17262	Large Protein Complex
P61421	VA0D1_HUMAN	ATP6V0D1	ATP6V0D1	V-type proton ATPase subunit d 1 OS=Homo sapiens OX=9606 GN=ATP6V0D1 PE=1 SV=1	8	8.14129	8.39885	8.29597	8.26037	10.5325	10.6221	10.5629	10.8016	8.27412	10.6298	2.35565	2.97937e-05	4.52587	Endosome
Q9ULE6	PALD_HUMAN	PALD1	PALD1	Paladin OS=Homo sapiens OX=9606 GN=PALD1 PE=1 SV=3	5	6.77243	7.0235	7.44166	7.35628	6.86354	7.27146	7.16395	5.81245	7.14846	6.77785	-0.370613	0.321934	0.492233	Nonspecific
P48739	PIPNB_HUMAN	PITPNB	PITPNB	Phosphatidylinositol transfer protein beta isoform OS=Homo sapiens OX=9606 GN=PITPNB PE=1 SV=2	3	7.36121	7.15885	7.2613	7.38121	7.37397	7.47362	7.3467	7.65225	7.29064	7.46163	0.170992	0.122061	0.913423	Nonspecific
P61970	NTF2_HUMAN	NUTF2	NUTF2	Nuclear transport factor 2 OS=Homo sapiens OX=9606 GN=NUTF2 PE=1 SV=1	4	8.90554	8.86216	9.22329	9.19945	8.86293	8.85678	8.85714	9.75821	9.04761	9.08377	0.0361547	0.625696	0.203637	Nonspecific
Q06830	PRDX1_HUMAN	PRDX1	PRDX1	Peroxiredoxin-1 OS=Homo sapiens OX=9606 GN=PRDX1 PE=1 SV=1	10	9.73826	9.13009	9.05927	9.20069	9.77325	9.55318	9.52591	10.4678	9.28208	9.83003	0.547959	0.116061	0.935312	Large Protein Complex
P32119	PRDX2_HUMAN	PRDX2	PRDX2	Peroxiredoxin-2 OS=Homo sapiens OX=9606 GN=PRDX2 PE=1 SV=5	5	10.5579	10.3495	10.4384	10.4466	9.28525	9.11314	8.95395	9.93592	10.4481	9.32206	-1.12606	0.00809294	2.09189	Large Protein Complex
Q13162	PRDX4_HUMAN	PRDX4	PRDX4	Peroxiredoxin-4 OS=Homo sapiens OX=9606 GN=PRDX4 PE=1 SV=1	18	9.83276	9.68858	9.72738	9.73991	10.0888	10.1208	9.98672	10.6998	9.74716	10.224	0.476861	0.0498786	1.30209	ER
Q96BI3	APH1A_HUMAN	APH1A	APH1A	Gamma-secretase subunit APH-1A OS=Homo sapiens OX=9606 GN=APH1A PE=1 SV=1	1	4.37666	5.13051	5.44915	5.11816	5.98228	5.76576	5.7979	5.33978	5.01862	5.72143	0.702808	0.0623892	1.20489	Nonspecific
P13861	KAP2_HUMAN	PRKAR2A	PRKAR2A	cAMP-dependent protein kinase type II-alpha regulatory subunit OS=Homo sapiens OX=9606 GN=PRKAR2A PE=1 SV=2	10	8.45507	8.43587	8.6812	8.55333	8.54248	8.64005	8.65192	8.56078	8.53137	8.59881	0.0674437	0.30165	0.520497	Nonspecific
P31323	KAP3_HUMAN	PRKAR2B	PRKAR2B	cAMP-dependent protein kinase type II-beta regulatory subunit OS=Homo sapiens OX=9606 GN=PRKAR2B PE=1 SV=3	3	6.65306	6.55208	7.01302	6.90802	5.16525	5.63475	5.56405	5.18356	6.78154	5.3869	-1.39464	0.00132162	2.87889	Nonspecific
P46939	UTRO_HUMAN	UTRN	UTRN	Utrophin OS=Homo sapiens OX=9606 GN=UTRN PE=1 SV=2	57	11.7067	11.4552	12.0315	12.152	10.3382	10.6939	10.7128	9.8106	11.8363	10.3889	-1.44746	0.00633777	2.19806	Nonspecific
P11532	DMD_HUMAN	DMD	DMD	Dystrophin OS=Homo sapiens OX=9606 GN=DMD PE=1 SV=3	7	8.73112	8.42677	8.98025	8.99417	5.59205	6.33754	6.43023	6.25068	8.78308	6.15262	-2.63045	0.000479719	3.31901	Plasma membrane
O75781	PALM_HUMAN	PALM	PALM	Paralemmin-1 OS=Homo sapiens OX=9606 GN=PALM PE=1 SV=2	2	6.26782	5.90043	6.3096	6.63967	5.30026	6.76516	6.76085	5.52863	6.27938	6.08872	-0.190656	0.512366	0.29042	Plasma membrane
P14868	SYDC_HUMAN	DARS	DARS1	Aspartate--tRNA ligase, cytoplasmic OS=Homo sapiens OX=9606 GN=DARS PE=1 SV=2	10	8.66423	8.7728	8.72563	8.66428	8.25563	8.3998	8.33131	8.40412	8.70674	8.34771	-0.359023	0.00151428	2.81979	Large Protein Complex
P35580	MYH10_HUMAN	MYH10	MYH10	Myosin-10 OS=Homo sapiens OX=9606 GN=MYH10 PE=1 SV=3	30	10.897	10.7484	11.2764	11.3562	10.4644	10.5901	10.6974	9.82271	11.0695	10.3937	-0.675845	0.0565495	1.24757	Nonspecific
P35579	MYH9_HUMAN	MYH9	MYH9	Myosin-9 OS=Homo sapiens OX=9606 GN=MYH9 PE=1 SV=4	23	11.487	11.1852	11.2237	11.3395	11.1822	10.9514	11.1935	10.0533	11.3088	10.8451	-0.463754	0.168587	0.773176	Actin binding proteins
P00390	GSHR_HUMAN	GSR	GSR	Glutathione reductase, mitochondrial OS=Homo sapiens OX=9606 GN=GSR PE=1 SV=2	5	7.6801	7.50489	7.66841	7.60225	7.31488	7.76206	7.54576	8.17575	7.61391	7.69961	0.0857023	0.511289	0.291334	Mitochondrion
O95573	ACSL3_HUMAN	ACSL3	ACSL3	Long-chain-fatty-acid--CoA ligase 3 OS=Homo sapiens OX=9606 GN=ACSL3 PE=1 SV=3	16	9.41566	9.26048	9.48348	9.53676	8.31535	8.5672	8.55114	7.95389	9.4241	8.34689	-1.0772	0.00266846	2.57374	ER
O60488	ACSL4_HUMAN	ACSL4	ACSL4	Long-chain-fatty-acid--CoA ligase 4 OS=Homo sapiens OX=9606 GN=ACSL4 PE=1 SV=2	14	10.4682	10.2248	10.4783	10.4385	9.56931	9.7378	9.61419	9.53407	10.4024	9.61384	-0.788604	0.000586107	3.23202	Golgi
Q9NZ09	UBAP1_HUMAN	UBAP1	UBAP1	Ubiquitin-associated protein 1 OS=Homo sapiens OX=9606 GN=UBAP1 PE=1 SV=1	2	6.17186	6.3989	5.91965	5.97653	6.29614	6.17455	6.3697	6.52507	6.11674	6.34136	0.224629	0.159264	0.797882	Nonspecific
Q96GS6	AB17A_HUMAN	ABHD17A	ABHD17A	Alpha/beta hydrolase domain-containing protein 17A OS=Homo sapiens OX=9606 GN=ABHD17A PE=1 SV=1	6	6.53131	6.96176	7.20653	6.9729	8.30803	8.4948	8.38395	8.24793	6.91813	8.35868	1.44055	0.000819845	3.08627	Nonspecific
Q5VST6	AB17B_HUMAN	ABHD17B	ABHD17B	Alpha/beta hydrolase domain-containing protein 17B OS=Homo sapiens OX=9606 GN=ABHD17B PE=1 SV=1	6	6.65333	6.93941	7.16826	7.30698	8.04087	8.35017	8.17808	8.21613	7.017	8.19631	1.17931	0.00204156	2.69004	Endosome
Q9NX40	OCAD1_HUMAN	OCIAD1	OCIAD1	OCIA domain-containing protein 1 OS=Homo sapiens OX=9606 GN=OCIAD1 PE=1 SV=1	10	7.40512	7.54771	8.00815	7.68895	7.38493	7.94265	7.75861	8.72072	7.66248	7.95173	0.289246	0.343885	0.463586	Mitochondrion
P08236	BGLR_HUMAN	GUSB	GUSB	Beta-glucuronidase OS=Homo sapiens OX=9606 GN=GUSB PE=1 SV=2	8	8.72175	9.14505	9.99202	9.83687	9.61557	9.95688	9.88148	9.25748	9.42392	9.67785	0.253929	0.406062	0.391408	Nonspecific
Q07157	ZO1_HUMAN	TJP1	TJP1	Tight junction protein ZO-1 OS=Homo sapiens OX=9606 GN=TJP1 PE=1 SV=3	29	10.6	10.4789	10.8464	10.9034	9.11885	9.26593	9.41724	9.4385	10.7072	9.31013	-1.39703	0.000498647	3.30221	Actin binding proteins
P13612	ITA4_HUMAN	ITGA4	ITGA4	Integrin alpha-4 OS=Homo sapiens OX=9606 GN=ITGA4 PE=1 SV=3	11	10.3378	10.2649	10.8324	10.8102	8.04664	8.1615	8.20911	7.92929	10.5613	8.08663	-2.47469	0.000197565	3.70429	Nonspecific
Q6YHK3	CD109_HUMAN	CD109	CD109	CD109 antigen OS=Homo sapiens OX=9606 GN=CD109 PE=1 SV=2	10	7.89401	8.11386	8.51144	8.55343	8.7677	9.01214	8.95528	7.84802	8.26818	8.64578	0.377603	0.267765	0.572246	Plasma membrane
Q4KMP7	TB10B_HUMAN	TBC1D10B	TBC1D10B	TBC1 domain family member 10B OS=Homo sapiens OX=9606 GN=TBC1D10B PE=1 SV=3	7	8.45912	8.41104	9.10776	9.18556	6.74911	7.2499	7.23338	6.34276	8.79087	6.89379	-1.89708	0.00372294	2.42911	Plasma membrane
Q13308	PTK7_HUMAN	PTK7	PTK7	Inactive tyrosine-protein kinase 7 OS=Homo sapiens OX=9606 GN=PTK7 PE=1 SV=2	27	10.3713	10.1677	10.8013	10.8145	9.88987	10.4012	10.2169	9.31643	10.5387	9.95611	-0.582582	0.117141	0.931289	Nonspecific
Q13445	TMED1_HUMAN	TMED1	TMED1	Transmembrane emp24 domain-containing protein 1 OS=Homo sapiens OX=9606 GN=TMED1 PE=1 SV=1	2	4.0808	3.96742	4.76522	4.91531	4.39392	4.58367	4.33926	2.26832	4.43219	3.89629	-0.535895	0.354761	0.450064	Nonspecific
O14548	COX7R_HUMAN	COX7A2L	COX7A2L	Cytochrome c oxidase subunit 7A-related protein, mitochondrial OS=Homo sapiens OX=9606 GN=COX7A2L PE=1 SV=2	1	6.68447	6.96573	6.86096	6.51744	5.68153	6.02767	5.81563	6.6998	6.75715	6.05616	-0.700992	0.0527283	1.27796	Mitochondrion
O43390	HNRPR_HUMAN	HNRNPR	HNRNPR	Heterogeneous nuclear ribonucleoprotein R OS=Homo sapiens OX=9606 GN=HNRNPR PE=1 SV=1	17	10.6134	10.6595	10.3659	10.3804	10.8238	10.6954	10.7884	10.9952	10.5048	10.8257	0.320923	0.0361012	1.44248	Large Protein Complex
O60506	HNRPQ_HUMAN	SYNCRIP	SYNCRIP	Heterogeneous nuclear ribonucleoprotein Q OS=Homo sapiens OX=9606 GN=SYNCRIP PE=1 SV=2	13	10.9457	10.8666	10.6218	10.6279	11.1665	11.072	10.9919	11.4575	10.7655	11.172	0.406455	0.0412431	1.38465	Large Protein Complex
P62241	RS8_HUMAN	RPS8	RPS8	40S ribosomal protein S8 OS=Homo sapiens OX=9606 GN=RPS8 PE=1 SV=2	4	8.59099	8.67627	8.48224	8.43478	8.50091	8.35928	8.51995	8.08226	8.54607	8.3656	-0.180472	0.185223	0.732305	Large Protein Complex
P62333	PRS10_HUMAN	PSMC6	PSMC6	26S proteasome regulatory subunit 10B OS=Homo sapiens OX=9606 GN=PSMC6 PE=1 SV=1	6	8.37747	8.16281	8.08365	8.07685	8.2756	6.95986	8.18834	8.75582	8.1752	8.04491	-0.130292	0.555268	0.255498	Large Protein Complex
Q09666	AHNK_HUMAN	AHNAK	AHNAK	Neuroblast differentiation-associated protein AHNAK OS=Homo sapiens OX=9606 GN=AHNAK PE=1 SV=2	140	11.9362	12.1345	12.3842	12.493	12.9071	13.26	13.0466	13.0867	12.237	13.0751	0.838158	0.00518346	2.28538	Nonspecific
P62269	RS18_HUMAN	RPS18	RPS18	40S ribosomal protein S18 OS=Homo sapiens OX=9606 GN=RPS18 PE=1 SV=3	7	9.85259	9.9299	9.22635	9.15044	10.5614	10.0192	10.2111	10.8857	9.53982	10.4194	0.879538	0.0396161	1.40213	Large Protein Complex
P61221	ABCE1_HUMAN	ABCE1	ABCE1	ATP-binding cassette sub-family E member 1 OS=Homo sapiens OX=9606 GN=ABCE1 PE=1 SV=1	18	9.74432	10.1334	10.2237	9.98779	11.8205	11.9627	11.779	11.1448	10.0223	11.6767	1.65444	0.00173822	2.7599	Large Protein Complex
Q92896	GSLG1_HUMAN	GLG1	GLG1	Golgi apparatus protein 1 OS=Homo sapiens OX=9606 GN=GLG1 PE=1 SV=2	14	9.93173	9.80409	9.88151	9.95095	9.77734	10.0281	9.95253	9.20094	9.89207	9.73972	-0.152349	0.387457	0.411777	Nonspecific
Q06418	TYRO3_HUMAN	TYRO3	TYRO3	Tyrosine-protein kinase receptor TYRO3 OS=Homo sapiens OX=9606 GN=TYRO3 PE=1 SV=1	2	5.9803	5.75615	6.81417	6.74673	7.03656	7.31855	7.05105	5.31266	6.32434	6.6797	0.355369	0.435294	0.361218	Nonspecific
Q6ZXV5	TMTC3_HUMAN	TMTC3	TMTC3	Protein O-mannosyl-transferase TMTC3 OS=Homo sapiens OX=9606 GN=TMTC3 PE=1 SV=2	8	8.99548	8.73154	8.8828	8.94641	8.38468	8.81876	8.58667	7.78839	8.88906	8.39462	-0.494433	0.102192	0.990584	ER
Q96DB5	RMD1_HUMAN	RMDN1	RMDN1	Regulator of microtubule dynamics protein 1 OS=Homo sapiens OX=9606 GN=RMDN1 PE=1 SV=1	7	9.05366	8.8202	8.82425	8.76166	8.09819	8.32974	8.04403	8.673	8.86494	8.28624	-0.578703	0.0245275	1.61035	Nonspecific
O95819	M4K4_HUMAN	MAP4K4	MAP4K4	Mitogen-activated protein kinase kinase kinase kinase 4 OS=Homo sapiens OX=9606 GN=MAP4K4 PE=1 SV=2	3	8.83292	8.82004	9.09135	9.29982	8.2874	8.21044	8.22698	6.86383	9.01103	7.89716	-1.11387	0.0425144	1.37146	Nonspecific
Q9UKE5	TNIK_HUMAN	TNIK	TNIK	TRAF2 and NCK-interacting protein kinase OS=Homo sapiens OX=9606 GN=TNIK PE=1 SV=1	4	8.68545	8.7319	9.26763	9.42837	7.91508	7.957	7.9198	6.40701	9.02834	7.54972	-1.47862	0.0293457	1.53246	Nonspecific
Q8N4C8	MINK1_HUMAN	MINK1	MINK1	Misshapen-like kinase 1 OS=Homo sapiens OX=9606 GN=MINK1 PE=1 SV=2	1	4.85417	4.72938	5.42139	5.59759	3.56796	3.16302	3.7869	2.65537	5.15063	3.29331	-1.85732	0.00556628	2.25443	Nonspecific
Q12866	MERTK_HUMAN	MERTK	MERTK	Tyrosine-protein kinase Mer OS=Homo sapiens OX=9606 GN=MERTK PE=1 SV=2	3	7.98943	8.17549	8.96987	8.88423	6.88176	6.41154	6.89636	6.38995	8.50476	6.6449	-1.85985	0.00331341	2.47972	Nonspecific
Q9HCC6	HES4_HUMAN	HES4	HES4	Transcription factor HES-4 OS=Homo sapiens OX=9606 GN=HES4 PE=2 SV=1	2	5.80911	5.65508	5.52745	5.39924	5.9734	5.77869	6.02917	5.99597	5.59772	5.94431	0.346586	0.0337318	1.47196	Nonspecific
P21283	VATC1_HUMAN	ATP6V1C1	ATP6V1C1	V-type proton ATPase subunit C 1 OS=Homo sapiens OX=9606 GN=ATP6V1C1 PE=1 SV=4	14	9.3478	9.88387	9.97837	9.9049	11.551	11.5839	11.6257	11.831	9.77873	11.6479	1.86917	0.000415335	3.3816	Nonspecific
P51688	SPHM_HUMAN	SGSH	SGSH	N-sulphoglucosamine sulphohydrolase OS=Homo sapiens OX=9606 GN=SGSH PE=1 SV=1	2	5.26866	5.8054	6.88588	6.47605	5.6204	5.95755	5.92003	6.33931	6.109	5.95932	-0.149674	0.536363	0.270541	Nonspecific
P68036	UB2L3_HUMAN	UBE2L3	UBE2L3	Ubiquitin-conjugating enzyme E2 L3 OS=Homo sapiens OX=9606 GN=UBE2L3 PE=1 SV=1	4	6.04202	5.90049	5.54329	5.68779	5.59492	5.64437	5.40228	6.49407	5.79339	5.78391	-0.00948349	0.670797	0.173409	Large Protein Complex
P61020	RAB5B_HUMAN	RAB5B	RAB5B	Ras-related protein Rab-5B OS=Homo sapiens OX=9606 GN=RAB5B PE=1 SV=1	9	8.69424	8.82354	8.56516	8.94252	11.1099	10.5288	10.1899	10.9611	8.75636	10.6974	1.94107	0.00123818	2.90722	Nonspecific
P20339	RAB5A_HUMAN	RAB5A	RAB5A	Ras-related protein Rab-5A OS=Homo sapiens OX=9606 GN=RAB5A PE=1 SV=2	10	7.85633	8.12466	8.14481	8.05114	10.0361	10.1254	9.98035	9.72296	8.04423	9.9662	1.92197	0.000125046	3.90293	Nonspecific
P51148	RAB5C_HUMAN	RAB5C	RAB5C	Ras-related protein Rab-5C OS=Homo sapiens OX=9606 GN=RAB5C PE=1 SV=2	29	9.95208	10.3731	10.3251	10.2708	12.0658	11.9008	12.038	12.2556	10.2303	12.065	1.83477	0.000194124	3.71192	Nonspecific
P61106	RAB14_HUMAN	RAB14	RAB14	Ras-related protein Rab-14 OS=Homo sapiens OX=9606 GN=RAB14 PE=1 SV=4	38	10.2101	10.4588	10.3622	10.3914	13.0021	13.1543	12.9858	13.1309	10.3556	13.0683	2.71266	1.42159e-05	4.84723	Nonspecific
P61026	RAB10_HUMAN	RAB10	RAB10	Ras-related protein Rab-10 OS=Homo sapiens OX=9606 GN=RAB10 PE=1 SV=1	7	8.91186	9.03602	9.10978	9.12602	8.99855	9.31144	9.17818	8.79889	9.04592	9.07177	0.0258474	0.602699	0.219899	Nonspecific
Q6IQ22	RAB12_HUMAN	RAB12	RAB12	Ras-related protein Rab-12 OS=Homo sapiens OX=9606 GN=RAB12 PE=1 SV=3	11	8.5694	9.04873	9.21964	9.08528	9.79722	10.0859	10.0088	9.74855	8.98076	9.91013	0.92937	0.00556628	2.25443	Nonspecific
P61006	RAB8A_HUMAN	RAB8A	RAB8A	Ras-related protein Rab-8A OS=Homo sapiens OX=9606 GN=RAB8A PE=1 SV=1	2	5.7053	6.02393	6.13032	5.93865	6.13873	6.04834	6.35715	6.32725	5.94955	6.21787	0.268318	0.0897431	1.047	Nonspecific
Q9H082	RB33B_HUMAN	RAB33B	RAB33B	Ras-related protein Rab-33B OS=Homo sapiens OX=9606 GN=RAB33B PE=1 SV=1	2	6.38346	6.48878	6.54356	6.44136	6.90209	7.05093	6.79457	6.22228	6.46429	6.74247	0.278176	0.197297	0.704879	Nonspecific
P62820	RAB1A_HUMAN	RAB1A	RAB1A	Ras-related protein Rab-1A OS=Homo sapiens OX=9606 GN=RAB1A PE=1 SV=3	16	11.004	10.8262	10.5477	10.6975	10.8031	11.1407	11.0882	10.8161	10.7689	10.962	0.193179	0.205779	0.686599	Ergic/cisGolgi
Q14964	RB39A_HUMAN	RAB39A	RAB39A	Ras-related protein Rab-39A OS=Homo sapiens OX=9606 GN=RAB39A PE=1 SV=2	5	7.40522	8.09215	8.73345	8.41783	7.12913	7.16279	7.11666	6.5878	8.16216	6.99909	-1.16307	0.0246289	1.60856	Nonspecific
Q86YS6	RAB43_HUMAN	RAB43	RAB43	Ras-related protein Rab-43 OS=Homo sapiens OX=9606 GN=RAB43 PE=1 SV=1	1	3.558	3.66517	3.78823	4.14945	3.15964	2.75369	3.10547	1.49537	3.79021	2.62854	-1.16167	0.0527686	1.27762	Nonspecific
Q9NRW1	RAB6B_HUMAN	RAB6B	RAB6B	Ras-related protein Rab-6B OS=Homo sapiens OX=9606 GN=RAB6B PE=1 SV=1	2	6.50884	6.58432	6.74369	6.6975	5.98098	6.37573	6.22067	6.363	6.63359	6.2351	-0.398491	0.0233676	1.63139	Nonspecific
Q9H0N0	RAB6C_HUMAN	RAB6C	RAB6C	Ras-related protein Rab-6C OS=Homo sapiens OX=9606 GN=RAB6C PE=1 SV=2	2	7.24295	7.16572	6.97738	7.03237	7.31909	7.4598	7.36695	7.64881	7.10461	7.44866	0.344058	0.0257069	1.58995	Nonspecific
P20340	RAB6A_HUMAN	RAB6A	RAB6A	Ras-related protein Rab-6A OS=Homo sapiens OX=9606 GN=RAB6A PE=1 SV=3	9	10.1397	10.2701	10.0622	10.2061	10.4986	10.7067	10.6661	10.7356	10.1695	10.6518	0.482245	0.00265104	2.57658	Plasma membrane
Q15286	RAB35_HUMAN	RAB35	RAB35	Ras-related protein Rab-35 OS=Homo sapiens OX=9606 GN=RAB35 PE=1 SV=1	12	10.039	10.1302	10.4351	10.5295	10.1894	10.3543	10.3529	10.1705	10.2835	10.2668	-0.0166627	0.63308	0.198542	Plasma membrane
Q9H0U4	RAB1B_HUMAN	RAB1B	RAB1B	Ras-related protein Rab-1B OS=Homo sapiens OX=9606 GN=RAB1B PE=1 SV=1	10	9.95054	10.0182	9.74766	9.77351	9.85898	9.97259	10.0641	9.8009	9.87248	9.92413	0.0516493	0.463955	0.333524	Ergic/cisGolgi
P51153	RAB13_HUMAN	RAB13	RAB13	Ras-related protein Rab-13 OS=Homo sapiens OX=9606 GN=RAB13 PE=1 SV=1	6	7.56285	7.75119	8.06801	7.98367	7.36409	7.50629	7.59146	7.22631	7.84143	7.42203	-0.419393	0.0455892	1.34114	Plasma membrane
P20338	RAB4A_HUMAN	RAB4A	RAB4A	Ras-related protein Rab-4A OS=Homo sapiens OX=9606 GN=RAB4A PE=1 SV=3	8	7.98596	8.37856	7.99997	8.11261	10.1622	10.2675	10.1783	10.4712	8.11927	10.2698	2.15053	0.000102818	3.98793	Endosome
P61018	RAB4B_HUMAN	RAB4B	RAB4B	Ras-related protein Rab-4B OS=Homo sapiens OX=9606 GN=RAB4B PE=1 SV=1	2	5.43754	5.81468	5.42425	5.58228	6.33062	6.6365	6.62164	6.66054	5.56469	6.56232	0.997635	0.00142618	2.84583	Nonspecific
Q96DA2	RB39B_HUMAN	RAB39B	RAB39B	Ras-related protein Rab-39B OS=Homo sapiens OX=9606 GN=RAB39B PE=1 SV=1	3	7.75596	8.07107	8.3378	8.43182	5.47192	5.63698	5.76687	5.51056	8.14916	5.59658	-2.55258	0.000192139	3.71638	Nonspecific
Q92930	RAB8B_HUMAN	RAB8B	RAB8B	Ras-related protein Rab-8B OS=Homo sapiens OX=9606 GN=RAB8B PE=1 SV=2	13	10.0489	10.2736	10.282	10.2659	10.2033	10.3871	10.3967	10.1215	10.2176	10.2771	0.0595341	0.433768	0.362742	Nonspecific
P20337	RAB3B_HUMAN	RAB3B	RAB3B	Ras-related protein Rab-3B OS=Homo sapiens OX=9606 GN=RAB3B PE=1 SV=2	1	4.94778	5.36405	5.42126	5.1522	4.21285	4.55131	4.69872	3.87877	5.22132	4.33541	-0.885909	0.0167548	1.77586	Nonspecific
O95716	RAB3D_HUMAN	RAB3D	RAB3D	Ras-related protein Rab-3D OS=Homo sapiens OX=9606 GN=RAB3D PE=1 SV=1	2	7.00361	6.98108	7.31243	7.21996	7.57786	7.74684	7.73008	7.13403	7.12927	7.5472	0.417929	0.069619	1.15727	Nonspecific
Q15771	RAB30_HUMAN	RAB30	RAB30	Ras-related protein Rab-30 OS=Homo sapiens OX=9606 GN=RAB30 PE=1 SV=2	2	5.12911	5.32852	5.55992	5.4738	5.11018	5.33815	5.32318	5.28232	5.37284	5.26346	-0.109381	0.320535	0.494124	Nonspecific
Q15031	SYLM_HUMAN	LARS2	LARS2	Probable leucine--tRNA ligase, mitochondrial OS=Homo sapiens OX=9606 GN=LARS2 PE=1 SV=2	23	11.1788	11.2115	11.3945	11.2249	9.93073	9.83609	10.2646	10.9614	11.2524	10.2482	-1.0042	0.021307	1.67148	Nonspecific
O75691	UTP20_HUMAN	UTP20	UTP20	Small subunit processome component 20 homolog OS=Homo sapiens OX=9606 GN=UTP20 PE=1 SV=3	1	5.94654	6.10284	5.84911	5.88391	6.24187	6.3709	6.3788	5.27028	5.9456	6.06546	0.119865	0.518186	0.285515	Large Protein Complex
Q99523	SORT_HUMAN	SORT1	SORT1	Sortilin OS=Homo sapiens OX=9606 GN=SORT1 PE=1 SV=3	16	8.5185	9.20984	9.47687	9.16583	9.2418	9.42811	9.42494	8.26238	9.09276	9.08931	-0.00345045	0.680451	0.167203	Endosome
Q9NP58	ABCB6_HUMAN	ABCB6	ABCB6	ATP-binding cassette sub-family B member 6, mitochondrial OS=Homo sapiens OX=9606 GN=ABCB6 PE=1 SV=1	6	5.4081	6.19776	7.15904	6.86692	7.02589	7.35394	7.13335	5.77765	6.40796	6.82271	0.414752	0.392721	0.405916	Lysosome
Q9H2W6	RM46_HUMAN	MRPL46	MRPL46	39S ribosomal protein L46, mitochondrial OS=Homo sapiens OX=9606 GN=MRPL46 PE=1 SV=1	5	7.44714	7.527	7.64409	7.4029	6.43297	6.69436	6.84036	7.93317	7.50528	6.97522	-0.530065	0.183149	0.737196	Mitochondrion
P99999	CYC_HUMAN	CYCS	CYCS	Cytochrome c OS=Homo sapiens OX=9606 GN=CYCS PE=1 SV=2	8	9.35062	9.19391	9.30606	9.05038	7.56554	8.26222	7.84068	9.3597	9.22524	8.25703	-0.96821	0.0791754	1.10141	Nonspecific
P07900	HS90A_HUMAN	HSP90AA1	HSP90AA1	Heat shock protein HSP 90-alpha OS=Homo sapiens OX=9606 GN=HSP90AA1 PE=1 SV=5	38	12.4529	12.4077	12.496	12.51	11.846	11.762	11.8617	10.6723	12.4666	11.5355	-0.931123	0.0369976	1.43183	Nonspecific
P08238	HS90B_HUMAN	HSP90AB1	HSP90AB1	Heat shock protein HSP 90-beta OS=Homo sapiens OX=9606 GN=HSP90AB1 PE=1 SV=4	18	9.63473	9.56489	9.70745	9.67881	9.40468	9.34515	9.39442	8.45711	9.64647	9.15034	-0.49613	0.106775	0.97153	Nonspecific
Q9NQH7	XPP3_HUMAN	XPNPEP3	XPNPEP3	Xaa-Pro aminopeptidase 3 OS=Homo sapiens OX=9606 GN=XPNPEP3 PE=1 SV=1	1	7.4545	7.3112	7.51426	7.55009	6.7054	6.88	6.8864	7.30616	7.45751	6.94449	-0.513024	0.024061	1.61869	Mitochondrion
Q12931	TRAP1_HUMAN	TRAP1	TRAP1	Heat shock protein 75 kDa, mitochondrial OS=Homo sapiens OX=9606 GN=TRAP1 PE=1 SV=3	49	11.1063	11.0274	11.2098	11.0804	10.0428	10.6788	10.3143	10.9169	11.106	10.4882	-0.61779	0.0399425	1.39856	Mitochondrion
P14625	ENPL_HUMAN	HSP90B1	HSP90B1	Endoplasmin OS=Homo sapiens OX=9606 GN=HSP90B1 PE=1 SV=1	45	11.5764	11.4305	11.5991	11.5153	11.5283	11.6999	11.572	11.6722	11.5303	11.6181	0.0878213	0.183149	0.737196	ER
P08195	4F2_HUMAN	SLC3A2	SLC3A2	4F2 cell-surface antigen heavy chain OS=Homo sapiens OX=9606 GN=SLC3A2 PE=1 SV=3	27	11.3461	11.1641	11.7078	11.7539	10.8692	11.2539	11.1713	9.85071	11.493	10.7863	-0.706691	0.0216938	1.66367	Plasma membrane
P08195	4F2_HUMAN	SLC3A2	SLC3A2	4F2 cell-surface antigen heavy chain OS=Homo sapiens OX=9606 GN=SLC3A2 PE=1 SV=3	27	11.3461	11.1641	11.7078	11.7539	10.8692	11.2539	11.1713	9.85071	11.493	10.7863	-0.706691	0.0216938	1.66367	Plasma membrane
Q9BQ95	ECSIT_HUMAN	ECSIT	ECSIT	Evolutionarily conserved signaling intermediate in Toll pathway, mitochondrial OS=Homo sapiens OX=9606 GN=ECSIT PE=1 SV=1	7	8.39172	8.37952	8.72094	8.42715	7.0729	7.7189	7.40671	8.35822	8.47983	7.63918	-0.84065	0.0479762	1.31897	Nonspecific
Q9H089	LSG1_HUMAN	LSG1	LSG1	Large subunit GTPase 1 homolog OS=Homo sapiens OX=9606 GN=LSG1 PE=1 SV=2	1	4.43522	4.42438	4.54621	4.21786	3.81756	4.06154	4.10346	2.57672	4.40592	3.63982	-0.766098	0.110122	0.958126	ER
Q9H3Q1	BORG4_HUMAN	CDC42EP4	CDC42EP4	Cdc42 effector protein 4 OS=Homo sapiens OX=9606 GN=CDC42EP4 PE=1 SV=1	2	7.54756	7.55671	7.27789	7.31711	7.56046	7.25382	7.33981	8.22053	7.42482	7.59366	0.16884	0.413338	0.383694	Large Protein Complex
Q13045	FLII_HUMAN	FLII	FLII	Protein flightless-1 homolog OS=Homo sapiens OX=9606 GN=FLII PE=1 SV=2	5	7.73403	7.70555	7.6426	7.70715	7.63233	7.49047	7.63433	6.93347	7.69733	7.42265	-0.27468	0.17275	0.762581	Large Protein Complex
P31930	QCR1_HUMAN	UQCRC1	UQCRC1	Cytochrome b-c1 complex subunit 1, mitochondrial OS=Homo sapiens OX=9606 GN=UQCRC1 PE=1 SV=3	21	9.34082	9.38143	9.44922	9.32736	7.97819	8.64701	8.36378	9.11635	9.37471	8.52633	-0.848373	0.0285639	1.54418	Mitochondrion
O75439	MPPB_HUMAN	PMPCB	PMPCB	Mitochondrial-processing peptidase subunit beta OS=Homo sapiens OX=9606 GN=PMPCB PE=1 SV=2	11	8.34642	8.23332	8.54283	8.35267	7.54401	7.98472	7.75026	8.44737	8.36881	7.93159	-0.437221	0.105482	0.976823	Mitochondrion
O75165	DJC13_HUMAN	DNAJC13	DNAJC13	DnaJ homolog subfamily C member 13 OS=Homo sapiens OX=9606 GN=DNAJC13 PE=1 SV=5	22	9.40492	9.75878	9.78918	9.75383	11.9657	12.4303	12.2894	11.5013	9.67668	12.0467	2.36997	0.000591108	3.22833	Endosome
Q9NSE4	SYIM_HUMAN	IARS2	IARS2	Isoleucine--tRNA ligase, mitochondrial OS=Homo sapiens OX=9606 GN=IARS2 PE=1 SV=2	29	10.2388	10.2064	10.5797	10.2864	9.11044	9.67244	9.45421	9.49587	10.3278	9.43324	-0.894597	0.00413499	2.38353	Mitochondrion
Q06481	APLP2_HUMAN	APLP2	APLP2	Amyloid-like protein 2 OS=Homo sapiens OX=9606 GN=APLP2 PE=1 SV=2	18	8.96697	9.27859	9.38273	9.15521	11.5037	11.5721	11.3825	10.7105	9.19588	11.2922	2.09632	0.000790766	3.10195	Endosome
P05067	A4_HUMAN	APP	APP	Amyloid-beta precursor protein OS=Homo sapiens OX=9606 GN=APP PE=1 SV=3	21	9.31835	9.51597	9.64957	9.46584	11.5356	11.6208	11.4546	11.7961	9.48743	11.6018	2.11436	6.58599e-05	4.18138	Nonspecific
P40939	ECHA_HUMAN	HADHA	HADHA	Trifunctional enzyme subunit alpha, mitochondrial OS=Homo sapiens OX=9606 GN=HADHA PE=1 SV=2	50	11.4583	11.4321	11.6444	11.4249	10.4641	11.1092	10.8079	11.5742	11.4899	10.9889	-0.501091	0.111439	0.952964	Mitochondrion
O75027	ABCB7_HUMAN	ABCB7	ABCB7	ATP-binding cassette sub-family B member 7, mitochondrial OS=Homo sapiens OX=9606 GN=ABCB7 PE=1 SV=2	13	9.50726	9.73367	10.1839	9.8409	8.45372	9.14136	8.83154	8.58466	9.81644	8.75282	-1.06361	0.00800513	2.09663	Mitochondrion
P17301	ITA2_HUMAN	ITGA2	ITGA2	Integrin alpha-2 OS=Homo sapiens OX=9606 GN=ITGA2 PE=1 SV=1	14	9.57239	9.51081	10.1624	10.1478	7.72856	8.04	8.07799	7.18982	9.84836	7.75909	-2.08927	0.00190257	2.72066	Plasma membrane
Q92667	AKAP1_HUMAN	AKAP1	AKAP1	A-kinase anchor protein 1, mitochondrial OS=Homo sapiens OX=9606 GN=AKAP1 PE=1 SV=1	16	8.83563	8.70574	8.95373	8.74795	7.27247	7.93115	7.6352	7.04251	8.81076	7.47033	-1.34043	0.00321432	2.49291	Mitochondrion
Q3SY69	AL1L2_HUMAN	ALDH1L2	ALDH1L2	Mitochondrial 10-formyltetrahydrofolate dehydrogenase OS=Homo sapiens OX=9606 GN=ALDH1L2 PE=1 SV=2	10	9.5167	9.4462	9.77587	9.58304	7.25597	7.48134	7.42127	7.22777	9.58045	7.34659	-2.23386	5.61825e-05	4.2504	Nonspecific
Q9HAV7	GRPE1_HUMAN	GRPEL1	GRPEL1	GrpE protein homolog 1, mitochondrial OS=Homo sapiens OX=9606 GN=GRPEL1 PE=1 SV=2	19	10.4362	10.4973	10.755	10.3867	9.65743	10.1954	9.89186	11.3436	10.5188	10.2721	-0.246766	0.442748	0.353844	Mitochondrion
O75879	GATB_HUMAN	GATB	GATB	Glutamyl-tRNA(Gln) amidotransferase subunit B, mitochondrial OS=Homo sapiens OX=9606 GN=GATB PE=1 SV=1	16	9.39603	9.61562	9.53911	9.32743	8.50079	9.06752	8.77684	9.7714	9.46955	9.02914	-0.440411	0.185908	0.730701	Nonspecific
P82921	RT21_HUMAN	MRPS21	MRPS21	28S ribosomal protein S21, mitochondrial OS=Homo sapiens OX=9606 GN=MRPS21 PE=1 SV=3	2	6.13008	6.31485	6.46677	6.14278	4.56146	5.51078	5.13044	6.52055	6.26362	5.43081	-0.832812	0.122523	0.911782	Mitochondrion
Q15375	EPHA7_HUMAN	EPHA7	EPHA7	Ephrin type-A receptor 7 OS=Homo sapiens OX=9606 GN=EPHA7 PE=1 SV=3	9	8.74922	8.90989	9.422	9.26093	9.92236	10.0955	9.9394	8.75809	9.08551	9.67883	0.593319	0.159264	0.797882	Nonspecific
P29323	EPHB2_HUMAN	EPHB2	EPHB2	Ephrin type-B receptor 2 OS=Homo sapiens OX=9606 GN=EPHB2 PE=1 SV=5	5	8.28608	8.15111	8.62799	8.68457	7.25569	7.34534	7.44138	6.7669	8.43744	7.20233	-1.23511	0.00394682	2.40375	Nonspecific
P54764	EPHA4_HUMAN	EPHA4	EPHA4	Ephrin type-A receptor 4 OS=Homo sapiens OX=9606 GN=EPHA4 PE=1 SV=1	5	6.1404	6.39794	6.58658	6.59663	6.4777	6.71464	6.5329	5.78103	6.43039	6.37657	-0.0538176	0.595189	0.225345	Nonspecific
P54760	EPHB4_HUMAN	EPHB4	EPHB4	Ephrin type-B receptor 4 OS=Homo sapiens OX=9606 GN=EPHB4 PE=1 SV=2	5	8.11958	7.87167	8.28217	8.50705	7.702	7.93116	7.8939	6.38528	8.19512	7.47809	-0.717034	0.142077	0.847475	Plasma membrane
P54762	EPHB1_HUMAN	EPHB1	EPHB1	Ephrin type-B receptor 1 OS=Homo sapiens OX=9606 GN=EPHB1 PE=1 SV=1	1	5.34185	4.95384	5.28117	5.21237	4.51786	3.98897	4.60337	4.2798	5.19731	4.3475	-0.84981	0.00749333	2.12533	Nonspecific
P29320	EPHA3_HUMAN	EPHA3	EPHA3	Ephrin type-A receptor 3 OS=Homo sapiens OX=9606 GN=EPHA3 PE=1 SV=2	5	8.57069	8.59019	9.1849	9.13222	9.07144	9.53555	9.38324	7.53741	8.8695	8.88191	0.0124096	0.674945	0.170731	Nonspecific
P54753	EPHB3_HUMAN	EPHB3	EPHB3	Ephrin type-B receptor 3 OS=Homo sapiens OX=9606 GN=EPHB3 PE=1 SV=2	2	6.37214	6.46213	6.74148	6.53619	6.42938	6.67591	6.59309	5.58373	6.52798	6.32053	-0.207455	0.392261	0.406424	Nonspecific
P29317	EPHA2_HUMAN	EPHA2	EPHA2	Ephrin type-A receptor 2 OS=Homo sapiens OX=9606 GN=EPHA2 PE=1 SV=2	7	8.27221	8.08111	8.73493	8.64832	7.18941	7.47006	7.32073	5.02848	8.43414	6.75217	-1.68197	0.0540981	1.26682	Plasma membrane
P54756	EPHA5_HUMAN	EPHA5	EPHA5	Ephrin type-A receptor 5 OS=Homo sapiens OX=9606 GN=EPHA5 PE=1 SV=3	2	7.32356	7.38143	8.11727	8.00094	8.15491	8.44382	8.33874	6.29356	7.7058	7.80776	0.101955	0.6128	0.212681	Nonspecific
P62879	GBB2_HUMAN	GNB2	GNB2	Guanine nucleotide-binding protein G(I)/G(S)/G(T) subunit beta-2 OS=Homo sapiens OX=9606 GN=GNB2 PE=1 SV=3	2	5.72128	5.90903	6.27303	6.17432	5.09934	5.42646	5.52005	5.39126	6.01941	5.35928	-0.66014	0.0156454	1.80561	Plasma membrane
P62873	GBB1_HUMAN	GNB1	GNB1	Guanine nucleotide-binding protein G(I)/G(S)/G(T) subunit beta-1 OS=Homo sapiens OX=9606 GN=GNB1 PE=1 SV=3	14	9.37695	9.70598	10.0764	10.0224	8.8972	9.06567	8.99046	9.12139	9.79543	9.01868	-0.776746	0.0119337	1.92322	Plasma membrane
Q9HAV0	GBB4_HUMAN	GNB4	GNB4	Guanine nucleotide-binding protein subunit beta-4 OS=Homo sapiens OX=9606 GN=GNB4 PE=1 SV=3	3	7.44736	7.60089	7.93693	7.90174	7.12412	7.2689	7.24983	7.11832	7.72173	7.19029	-0.531436	0.0158236	1.8007	Plasma membrane
Q9H223	EHD4_HUMAN	EHD4	EHD4	EH domain-containing protein 4 OS=Homo sapiens OX=9606 GN=EHD4 PE=1 SV=1	7	8.3114	8.56003	8.62122	8.62078	8.62383	8.78217	8.6598	8.83826	8.52836	8.72601	0.197658	0.097528	1.01087	Nonspecific
Q9H4M9	EHD1_HUMAN	EHD1	EHD1	EH domain-containing protein 1 OS=Homo sapiens OX=9606 GN=EHD1 PE=1 SV=2	5	8.4864	8.40478	8.3133	8.55112	8.47187	8.53013	8.51072	8.69559	8.4389	8.55207	0.113173	0.183149	0.737196	Nonspecific
P62263	RS14_HUMAN	RPS14	RPS14	40S ribosomal protein S14 OS=Homo sapiens OX=9606 GN=RPS14 PE=1 SV=3	9	8.72765	9.02797	8.66747	8.53528	9.44018	9.29123	9.42764	9.84816	8.73959	9.5018	0.762212	0.0102658	1.98861	Large Protein Complex
O15027	SC16A_HUMAN	SEC16A	SEC16A	Protein transport protein Sec16A OS=Homo sapiens OX=9606 GN=SEC16A PE=1 SV=4	13	9.74616	9.87485	9.4763	9.47546	10.1308	10.1625	10.1588	8.7957	9.64319	9.81196	0.168768	0.50244	0.298915	Large Protein Complex
P35240	MERL_HUMAN	NF2	NF2	Merlin OS=Homo sapiens OX=9606 GN=NF2 PE=1 SV=1	3	7.89189	7.76465	8.01928	8.0804	6.82366	6.89354	6.85992	7.30255	7.93906	6.96992	-0.969139	0.00221563	2.6545	Plasma membrane
Q14151	SAFB2_HUMAN	SAFB2	SAFB2	Scaffold attachment factor B2 OS=Homo sapiens OX=9606 GN=SAFB2 PE=1 SV=1	4	9.32947	9.19256	8.62321	8.80833	8.83037	8.48686	8.66395	8.8814	8.98839	8.71565	-0.272746	0.207947	0.682047	Nonspecific
Q8N1G2	CMTR1_HUMAN	CMTR1	CMTR1	Cap-specific mRNA (nucleoside-2'-O-)-methyltransferase 1 OS=Homo sapiens OX=9606 GN=CMTR1 PE=1 SV=1	1	5.13292	4.77899	4.10672	4.43218	5.02234	4.64947	4.73321	3.51877	4.6127	4.48095	-0.131752	0.556886	0.254234	Large Protein Complex
Q02952	AKA12_HUMAN	AKAP12	AKAP12	A-kinase anchor protein 12 OS=Homo sapiens OX=9606 GN=AKAP12 PE=1 SV=4	46	10.6821	10.5363	10.5047	10.5707	11.7905	11.7634	11.7359	12.1811	10.5735	11.8677	1.29425	0.000454	3.34294	Nonspecific
Q53F19	NCBP3_HUMAN	NCBP3	NCBP3	Nuclear cap-binding protein subunit 3 OS=Homo sapiens OX=9606 GN=NCBP3 PE=1 SV=2	1	4.19475	3.73464	3.03769	3.45849	4.72397	4.2705	4.19298	4.69541	3.60639	4.47071	0.864321	0.0415197	1.38175	Nonspecific
Q92900	RENT1_HUMAN	UPF1	UPF1	Regulator of nonsense transcripts 1 OS=Homo sapiens OX=9606 GN=UPF1 PE=1 SV=2	19	9.73744	9.86263	9.70925	9.60869	10.056	9.79248	9.99681	9.40621	9.7295	9.81287	0.0833632	0.48115	0.31772	Nonspecific
P08582	TRFM_HUMAN	MELTF	MELTF	Melanotransferrin OS=Homo sapiens OX=9606 GN=MELTF PE=1 SV=2	6	7.8261	7.61621	7.99914	8.05371	8.32357	8.67909	8.5689	7.58183	7.87379	8.28835	0.414553	0.187573	0.72683	Plasma membrane
P49959	MRE11_HUMAN	MRE11	MRE11	Double-strand break repair protein MRE11 OS=Homo sapiens OX=9606 GN=MRE11 PE=1 SV=3	7	9.61673	9.74472	9.65543	9.60955	9.64612	9.04853	9.61654	8.75159	9.65661	9.2657	-0.390911	0.15241	0.816987	Nonspecific
P49753	ACOT2_HUMAN	ACOT2	ACOT2	Acyl-coenzyme A thioesterase 2, mitochondrial OS=Homo sapiens OX=9606 GN=ACOT2 PE=1 SV=6	12	7.91093	8.08434	8.18979	8.11459	6.79116	7.16072	6.93295	7.74351	8.07491	7.15709	-0.917825	0.0162709	1.78859	Nonspecific
Q9UHD8	SEPT9_HUMAN	2021-09-09	SEPTIN9	Septin-9 OS=Homo sapiens OX=9606 GN=SEPT9 PE=1 SV=2	11	9.78726	9.31476	9.44447	9.52858	8.80214	8.179	8.56219	9.22758	9.51877	8.69273	-0.826043	0.0310547	1.50787	Large Protein Complex
Q16181	SEPT7_HUMAN	2021-09-07	SEPTIN7	Septin-7 OS=Homo sapiens OX=9606 GN=SEPT7 PE=1 SV=2	7	10.0318	9.61123	9.86783	9.9286	9.215	8.76462	8.9813	9.42737	9.85985	9.09707	-0.762778	0.0128838	1.88996	Large Protein Complex
Q9NVA2	SEP11_HUMAN	2021-09-11	SEPTIN11	Septin-11 OS=Homo sapiens OX=9606 GN=SEPT11 PE=1 SV=3	3	7.88391	7.72507	8.05794	8.13831	7.3794	7.17573	7.13031	7.61806	7.95131	7.32588	-0.625434	0.0147888	1.83007	Large Protein Complex
Q92599	SEPT8_HUMAN	2021-09-08	SEPTIN8	Septin-8 OS=Homo sapiens OX=9606 GN=SEPT8 PE=1 SV=4	6	8.86487	8.48303	8.73635	8.86877	8.1363	7.64371	7.9273	8.21109	8.73826	7.9796	-0.758654	0.00971376	2.01261	Nonspecific
Q15019	SEPT2_HUMAN	2021-09-02	SEPTIN2	Septin-2 OS=Homo sapiens OX=9606 GN=SEPT2 PE=1 SV=1	7	8.55813	8.20978	8.41782	8.44911	7.794	6.70777	7.54021	8.20548	8.40871	7.56186	-0.846847	0.0651675	1.18597	Large Protein Complex
O43493	TGON2_HUMAN	TGOLN2	TGOLN2	Trans-Golgi network integral membrane protein 2 OS=Homo sapiens OX=9606 GN=TGOLN2 PE=1 SV=3	14	8.85688	9.02501	8.99607	8.93946	10.5031	10.4933	10.5401	10.8413	8.95436	10.5945	1.64011	0.000116653	3.9331	Nonspecific
P84090	ERH_HUMAN	ERH	ERH	Enhancer of rudimentary homolog OS=Homo sapiens OX=9606 GN=ERH PE=1 SV=1	4	7.85154	7.34152	6.87241	7.26036	7.31658	6.90188	6.82601	7.99864	7.33146	7.26078	-0.0706801	0.60329	0.219474	Large Protein Complex
Q9P2R3	ANFY1_HUMAN	ANKFY1	ANKFY1	Rabankyrin-5 OS=Homo sapiens OX=9606 GN=ANKFY1 PE=1 SV=2	7	7.86531	8.44072	8.68225	8.59062	10.1485	10.2824	10.2107	9.43596	8.39472	10.0194	1.62466	0.00437313	2.35921	Endosome
Q16513	PKN2_HUMAN	PKN2	PKN2	Serine/threonine-protein kinase N2 OS=Homo sapiens OX=9606 GN=PKN2 PE=1 SV=1	10	9.54216	9.34901	9.79845	9.74399	8.27582	8.57941	8.51685	7.97314	9.6084	8.33631	-1.27209	0.0021498	2.6676	Large Protein Complex
Q16512	PKN1_HUMAN	PKN1	PKN1	Serine/threonine-protein kinase N1 OS=Homo sapiens OX=9606 GN=PKN1 PE=1 SV=2	1	6.23853	5.99749	5.76131	5.49826	5.96195	5.51204	5.58942	5.83308	5.8739	5.72412	-0.149773	0.392721	0.405916	Large Protein Complex
Q9NW97	TMM51_HUMAN	TMEM51	TMEM51	Transmembrane protein 51 OS=Homo sapiens OX=9606 GN=TMEM51 PE=1 SV=1	1	4.3761	3.9509	4.80849	4.98749	3.94865	4.3279	4.22541	2.12741	4.53074	3.65734	-0.873403	0.190505	0.720094	Nonspecific
Q9NQX3	GEPH_HUMAN	GPHN	GPHN	Gephyrin OS=Homo sapiens OX=9606 GN=GPHN PE=1 SV=1	3	7.43327	7.27705	7.46283	7.35597	7.06142	6.96412	7.16937	6.93281	7.38228	7.03193	-0.35035	0.00780548	2.1076	Nonspecific
P04040	CATA_HUMAN	CAT	CAT	Catalase OS=Homo sapiens OX=9606 GN=CAT PE=1 SV=3	15	9.96403	9.65992	9.75271	9.71822	8.73157	8.84824	8.72983	9.49916	9.77372	8.9522	-0.821521	0.0164647	1.78345	Peroxisome
O14578	CTRO_HUMAN	CIT	CIT	Citron Rho-interacting kinase OS=Homo sapiens OX=9606 GN=CIT PE=1 SV=2	7	8.41102	8.37212	8.57761	8.58955	8.28188	8.33752	8.27797	7.1178	8.48758	8.00379	-0.483782	0.178974	0.747211	Nonspecific
Q14839	CHD4_HUMAN	CHD4	CHD4	Chromodomain-helicase-DNA-binding protein 4 OS=Homo sapiens OX=9606 GN=CHD4 PE=1 SV=2	12	9.46712	9.5996	9.16575	9.27199	9.47101	9.55775	9.72873	7.97127	9.37612	9.18219	-0.193927	0.508669	0.293565	Nonspecific
Q12873	CHD3_HUMAN	CHD3	CHD3	Chromodomain-helicase-DNA-binding protein 3 OS=Homo sapiens OX=9606 GN=CHD3 PE=1 SV=3	5	8.31539	8.3866	8.0892	8.15596	8.51794	8.42704	8.48781	6.2213	8.23679	7.91352	-0.323268	0.468505	0.329286	Nonspecific
Q9H300	PARL_HUMAN	PARL	PARL	Presenilins-associated rhomboid-like protein, mitochondrial OS=Homo sapiens OX=9606 GN=PARL PE=1 SV=2	5	8.68252	8.78676	9.22397	9.03133	7.89732	8.47755	8.22015	7.99628	8.93115	8.14782	-0.783323	0.0137727	1.86098	Nonspecific
Q9NQX5	NPDC1_HUMAN	NPDC1	NPDC1	Neural proliferation differentiation and control protein 1 OS=Homo sapiens OX=9606 GN=NPDC1 PE=1 SV=2	1	3.15765	3.14758	3.56835	3.66141	5.20726	5.56918	5.17389	3.87914	3.38374	4.95737	1.57362	0.0192807	1.71488	Nonspecific
Q9Y383	LC7L2_HUMAN	LUC7L2	LUC7L2	Putative RNA-binding protein Luc7-like 2 OS=Homo sapiens OX=9606 GN=LUC7L2 PE=1 SV=2	10	10.3196	10.309	9.92595	9.88546	10.7158	10.2357	10.3511	9.90713	10.11	10.3024	0.19242	0.341749	0.466292	Large Protein Complex
Q9NQ29	LUC7L_HUMAN	LUC7L	LUC7L	Putative RNA-binding protein Luc7-like 1 OS=Homo sapiens OX=9606 GN=LUC7L PE=1 SV=1	1	5.92023	6.06076	5.48664	5.53205	6.01056	4.60632	5.88143	5.66234	5.74992	5.54016	-0.209757	0.458984	0.338203	Large Protein Complex
Q9P2W1	HOP2_HUMAN	PSMC3IP	PSMC3IP	Homologous-pairing protein 2 homolog OS=Homo sapiens OX=9606 GN=PSMC3IP PE=1 SV=1	1	2.83296	3.0681	3.29264	2.25006	3.97002	3.16573	3.47549	4.15032	2.86094	3.69039	0.829449	0.0654995	1.18376	Nonspecific
O15439	MRP4_HUMAN	ABCC4	ABCC4	Multidrug resistance-associated protein 4 OS=Homo sapiens OX=9606 GN=ABCC4 PE=1 SV=3	24	10.734	10.5334	11.1432	11.1457	10.4711	10.7925	10.7634	8.86863	10.8891	10.2239	-0.665181	0.22404	0.649674	Plasma membrane
Q9NUT2	ABCB8_HUMAN	ABCB8	ABCB8	ATP-binding cassette sub-family B member 8, mitochondrial OS=Homo sapiens OX=9606 GN=ABCB8 PE=1 SV=3	1	3.57513	3.59578	3.99127	3.2863	2.46854	2.67452	0.579142	3.43284	3.61212	2.28876	-1.32336	0.10692	0.97094	Nonspecific
Q9NRK6	ABCBA_HUMAN	ABCB10	ABCB10	ATP-binding cassette sub-family B member 10, mitochondrial OS=Homo sapiens OX=9606 GN=ABCB10 PE=1 SV=2	12	9.06267	9.08558	9.16834	9.08401	8.38719	9.09104	8.79272	9.34122	9.10015	8.90304	-0.197105	0.337812	0.471325	Nonspecific
Q03519	TAP2_HUMAN	TAP2	TAP2	Antigen peptide transporter 2 OS=Homo sapiens OX=9606 GN=TAP2 PE=1 SV=1	1	5.82225	5.48383	5.53619	5.68565	3.82917	3.41381	3.07723	3.04642	5.63198	3.34166	-2.29032	0.000454	3.34294	ER
O43633	CHM2A_HUMAN	CHMP2A	CHMP2A	Charged multivesicular body protein 2a OS=Homo sapiens OX=9606 GN=CHMP2A PE=1 SV=1	5	7.98627	8.15383	7.54388	7.56829	9.09825	9.06354	9.03665	9.91549	7.81307	9.27848	1.46541	0.00588835	2.23001	Large Protein Complex
O60220	TIM8A_HUMAN	TIMM8A	TIMM8A	Mitochondrial import inner membrane translocase subunit Tim8 A OS=Homo sapiens OX=9606 GN=TIMM8A PE=1 SV=1	1	2.9733	2.82771	2.02176	2.96417	1.33703	1.51198	1.38794	3.06822	2.69674	1.82629	-0.870444	0.141216	0.850117	Nonspecific
P11498	PYC_HUMAN	PC	PC	Pyruvate carboxylase, mitochondrial OS=Homo sapiens OX=9606 GN=PC PE=1 SV=2	23	9.29697	9.32229	9.60971	9.43608	7.36366	7.94556	7.63117	7.72697	9.41626	7.66684	-1.74942	0.000342628	3.46518	Mitochondrion
Q15149	PLEC_HUMAN	PLEC	PLEC	Plectin OS=Homo sapiens OX=9606 GN=PLEC PE=1 SV=3	50	10.9647	10.5966	10.8396	10.9471	11.9711	12.2914	12.2566	10.4235	10.837	11.7356	0.89863	0.121514	0.915373	Large Protein Complex
Q03001	DYST_HUMAN	DST	DST	Dystonin OS=Homo sapiens OX=9606 GN=DST PE=1 SV=4	9	8.75865	8.68932	8.96138	9.07948	8.30141	8.50488	8.48564	6.50099	8.87221	7.94823	-0.923974	0.1362	0.865823	Nonspecific
Q9UPN3	MACF1_HUMAN	MACF1	MACF1	Microtubule-actin cross-linking factor 1, isoforms 1/2/3/5 OS=Homo sapiens OX=9606 GN=MACF1 PE=1 SV=4	42	11.9134	11.6719	12.263	12.2995	10.1687	10.2519	10.381	9.2053	12.037	10.0017	-2.03523	0.00316847	2.49915	Large Protein Complex
P58107	EPIPL_HUMAN	EPPK1	EPPK1	Epiplakin OS=Homo sapiens OX=9606 GN=EPPK1 PE=1 SV=3	9	7.49842	7.56097	7.50007	7.40378	10.1314	10.2549	10.2569	8.70218	7.49081	9.83636	2.34555	0.00411151	2.386	Large Protein Complex
P46783	RS10_HUMAN	RPS10	RPS10	40S ribosomal protein S10 OS=Homo sapiens OX=9606 GN=RPS10 PE=1 SV=1	8	11.8482	11.5603	11.05	11.331	11.7979	11.4837	11.4341	12.2792	11.4474	11.7487	0.301356	0.276916	0.557653	Large Protein Complex
Q9BSF4	TIM29_HUMAN	TIMM29	TIMM29	Mitochondrial import inner membrane translocase subunit Tim29 OS=Homo sapiens OX=9606 GN=TIMM29 PE=1 SV=2	5	7.03382	7.13781	7.54021	7.29928	6.02354	6.8188	6.32303	7.0002	7.25278	6.54139	-0.711389	0.0524811	1.28	Nonspecific
O95671	ASML_HUMAN	ASMTL	ASMTL	Probable bifunctional dTTP/UTP pyrophosphatase/methyltransferase protein OS=Homo sapiens OX=9606 GN=ASMTL PE=1 SV=3	2	5.46781	5.18839	5.32712	5.52704	5.06156	4.68661	5.00463	5.18311	5.37759	4.98398	-0.393614	0.0442726	1.35386	Nonspecific
P56182	RRP1_HUMAN	RRP1	RRP1	Ribosomal RNA processing protein 1 homolog A OS=Homo sapiens OX=9606 GN=RRP1 PE=1 SV=1	1	5.64956	5.84907	5.30016	5.62339	5.48121	5.5338	5.78216	5.195	5.60554	5.49804	-0.107502	0.44083	0.355729	Nonspecific
Q6L8Q7	PDE12_HUMAN	PDE12	PDE12	2',5'-phosphodiesterase 12 OS=Homo sapiens OX=9606 GN=PDE12 PE=1 SV=2	5	7.75683	7.72484	7.9098	7.75858	6.76589	7.42302	7.10685	7.51063	7.78751	7.2016	-0.585916	0.0326949	1.48552	Mitochondrion
Q8TC07	TBC15_HUMAN	TBC1D15	TBC1D15	TBC1 domain family member 15 OS=Homo sapiens OX=9606 GN=TBC1D15 PE=1 SV=2	4	7.92713	8.17383	7.9694	7.88095	8.32444	8.6931	8.68384	7.54706	7.98783	8.31211	0.324285	0.276185	0.558799	Nonspecific
P82933	RT09_HUMAN	MRPS9	MRPS9	28S ribosomal protein S9, mitochondrial OS=Homo sapiens OX=9606 GN=MRPS9 PE=1 SV=2	15	9.87623	9.94759	10.0423	10.0203	8.76776	8.84484	8.91729	10.0373	9.97161	9.14179	-0.829822	0.0574049	1.24105	Mitochondrion
Q9UQ49	NEUR3_HUMAN	NEU3	NEU3	Sialidase-3 OS=Homo sapiens OX=9606 GN=NEU3 PE=1 SV=1	5	7.0847	6.9603	7.60836	7.72244	6.78609	6.7666	6.8566	6.0904	7.34395	6.62492	-0.719029	0.0563194	1.24934	Nonspecific
Q9NX76	CKLF6_HUMAN	CMTM6	CMTM6	CKLF-like MARVEL transmembrane domain-containing protein 6 OS=Homo sapiens OX=9606 GN=CMTM6 PE=1 SV=1	2	5.5398	6.13272	6.15127	6.2779	7.34933	7.49299	7.38506	7.53659	6.02542	7.44099	1.41557	0.00146934	2.83288	Nonspecific
P49795	RGS19_HUMAN	RGS19	RGS19	Regulator of G-protein signaling 19 OS=Homo sapiens OX=9606 GN=RGS19 PE=1 SV=1	2	8.01797	8.1126	8.41389	8.51241	8.04422	8.30787	8.22105	7.98953	8.26422	8.14067	-0.12355	0.359757	0.443991	Nonspecific
Q9H0W5	CCDC8_HUMAN	CCDC8	CCDC8	Coiled-coil domain-containing protein 8 OS=Homo sapiens OX=9606 GN=CCDC8 PE=1 SV=2	4	6.38181	6.59265	6.30772	6.43959	6.66323	6.47503	6.63389	6.82928	6.43044	6.65036	0.219915	0.0865628	1.06267	Nonspecific
Q9BWG6	SCNM1_HUMAN	SCNM1	SCNM1	Sodium channel modifier 1 OS=Homo sapiens OX=9606 GN=SCNM1 PE=1 SV=1	1	6.33869	6.24477	5.60679	5.45088	6.61905	5.97247	6.22539	6.92135	5.91028	6.43456	0.524282	0.159935	0.796056	Nonspecific
P00505	AATM_HUMAN	GOT2	GOT2	Aspartate aminotransferase, mitochondrial OS=Homo sapiens OX=9606 GN=GOT2 PE=1 SV=3	20	9.57924	9.62921	9.77813	9.57435	7.97238	8.58307	8.28506	9.34571	9.64023	8.54656	-1.09368	0.0247636	1.60619	Mitochondrion
Q9BW92	SYTM_HUMAN	TARS2	TARS2	Threonine--tRNA ligase, mitochondrial OS=Homo sapiens OX=9606 GN=TARS2 PE=1 SV=1	23	10.4381	10.4724	10.6403	10.4609	9.11826	9.7046	9.46171	9.85435	10.5029	9.53473	-0.968214	0.00518346	2.28538	Mitochondrion
Q02790	FKBP4_HUMAN	FKBP4	FKBP4	Peptidyl-prolyl cis-trans isomerase FKBP4 OS=Homo sapiens OX=9606 GN=FKBP4 PE=1 SV=3	15	10.101	10.2379	10.378	10.2652	9.91767	9.64312	9.64558	9.7941	10.2455	9.75012	-0.495396	0.00556628	2.25443	Nonspecific
Q9UGU5	HMGX4_HUMAN	HMGXB4	HMGXB4	HMG domain-containing protein 4 OS=Homo sapiens OX=9606 GN=HMGXB4 PE=1 SV=2	2	5.37918	5.39766	4.91898	5.13628	5.6387	5.37801	5.84248	4.48031	5.20803	5.33487	0.126848	0.534325	0.272194	Nonspecific
Q14149	MORC3_HUMAN	MORC3	MORC3	MORC family CW-type zinc finger protein 3 OS=Homo sapiens OX=9606 GN=MORC3 PE=1 SV=3	1	3.78089	3.80296	3.57708	3.80297	4.40972	4.47007	4.1181	3.2276	3.74097	4.05637	0.3154	0.300689	0.521882	Nonspecific
O75153	CLU_HUMAN	CLUH	CLUH	Clustered mitochondria protein homolog OS=Homo sapiens OX=9606 GN=CLUH PE=1 SV=2	3	7.1527	7.10812	6.99967	6.88087	7.78331	7.49071	7.54133	6.12606	7.03534	7.23535	0.200012	0.484413	0.314784	Large Protein Complex
Q15155	NOMO1_HUMAN	NOMO1	NOMO1	Nodal modulator 1 OS=Homo sapiens OX=9606 GN=NOMO1 PE=1 SV=5	32	10.1885	10.1293	10.3776	10.2749	9.87822	10.2759	10.0455	9.54967	10.2426	9.93733	-0.305248	0.135306	0.868682	ER
O75347	TBCA_HUMAN	TBCA	TBCA	Tubulin-specific chaperone A OS=Homo sapiens OX=9606 GN=TBCA PE=1 SV=3	4	6.42941	5.78513	6.2946	6.25166	6.01229	5.67049	5.5257	6.68576	6.1902	5.97356	-0.216639	0.411325	0.385815	Nonspecific
Q03252	LMNB2_HUMAN	LMNB2	LMNB2	Lamin-B2 OS=Homo sapiens OX=9606 GN=LMNB2 PE=1 SV=4	20	10.3488	10.339	10.1891	10.2395	10.0261	10.2613	10.0317	10.6387	10.2791	10.2394	-0.0396688	0.583193	0.234188	Nonspecific
P20700	LMNB1_HUMAN	LMNB1	LMNB1	Lamin-B1 OS=Homo sapiens OX=9606 GN=LMNB1 PE=1 SV=2	28	11.2778	11.3325	11.2297	11.2855	11.3953	11.6521	11.4346	11.4548	11.2814	11.4842	0.202809	0.0338385	1.47059	Nonspecific
P02545	LMNA_HUMAN	LMNA	LMNA	Prelamin-A/C OS=Homo sapiens OX=9606 GN=LMNA PE=1 SV=1	20	9.94011	9.87114	9.69445	9.7025	10.6931	10.6231	10.5493	11.3347	9.80205	10.8001	0.998018	0.00753251	2.12306	Nonspecific
P07355	ANXA2_HUMAN	ANXA2	ANXA2	Annexin A2 OS=Homo sapiens OX=9606 GN=ANXA2 PE=1 SV=2	14	8.38455	8.61179	8.82841	8.91544	9.12117	9.62595	9.4531	10.365	8.68505	9.6413	0.956251	0.0339236	1.4695	Plasma membrane
Q8TBA6	GOGA5_HUMAN	GOLGA5	GOLGA5	Golgin subfamily A member 5 OS=Homo sapiens OX=9606 GN=GOLGA5 PE=1 SV=3	11	10.3324	10.0315	9.80152	10.0092	9.47989	9.4584	9.50811	8.3052	10.0437	9.1879	-0.855771	0.0582746	1.23452	Nonspecific
Q9Y6G9	DC1L1_HUMAN	DYNC1LI1	DYNC1LI1	Cytoplasmic dynein 1 light intermediate chain 1 OS=Homo sapiens OX=9606 GN=DYNC1LI1 PE=1 SV=3	8	9.23705	9.13486	9.271	9.27172	9.47274	9.38541	9.47122	9.79011	9.22865	9.52987	0.301216	0.0383238	1.41653	Large Protein Complex
O75116	ROCK2_HUMAN	ROCK2	ROCK2	Rho-associated protein kinase 2 OS=Homo sapiens OX=9606 GN=ROCK2 PE=1 SV=4	13	9.17896	8.79674	9.21429	9.02238	7.42855	7.52769	7.765	6.67084	9.05309	7.34802	-1.70507	0.0030448	2.51644	Large Protein Complex
Q13464	ROCK1_HUMAN	ROCK1	ROCK1	Rho-associated protein kinase 1 OS=Homo sapiens OX=9606 GN=ROCK1 PE=1 SV=1	3	6.97329	6.67185	6.89154	7.00167	6.14749	6.02555	6.19611	5.09372	6.88459	5.86571	-1.01887	0.0231809	1.63487	Large Protein Complex
Q02241	KIF23_HUMAN	KIF23	KIF23	Kinesin-like protein KIF23 OS=Homo sapiens OX=9606 GN=KIF23 PE=1 SV=3	5	7.04903	7.14536	7.15036	7.23092	7.38078	7.40176	7.28907	6.22335	7.14392	7.07374	-0.0701779	0.590693	0.228638	Nonspecific
Q9HBH5	RDH14_HUMAN	RDH14	RDH14	Retinol dehydrogenase 14 OS=Homo sapiens OX=9606 GN=RDH14 PE=1 SV=1	9	9.63773	9.33389	9.15001	9.43787	8.53958	8.67651	8.46318	9.36922	9.38988	8.76212	-0.627756	0.0585552	1.23243	Nonspecific
O15031	PLXB2_HUMAN	PLXNB2	PLXNB2	Plexin-B2 OS=Homo sapiens OX=9606 GN=PLXNB2 PE=1 SV=3	32	9.63733	9.56595	9.87727	9.94785	10.4348	10.7458	10.5905	10.7391	9.7571	10.6276	0.870457	0.00216495	2.66455	Plasma membrane
P27824	CALX_HUMAN	CANX	CANX	Calnexin OS=Homo sapiens OX=9606 GN=CANX PE=1 SV=2	27	11.1741	10.9283	10.9207	10.9842	10.4072	10.6031	10.5562	9.97872	11.0018	10.3863	-0.615504	0.0192036	1.71662	ER
Q14683	SMC1A_HUMAN	SMC1A	SMC1A	Structural maintenance of chromosomes protein 1A OS=Homo sapiens OX=9606 GN=SMC1A PE=1 SV=2	13	10.365	10.2596	10.0191	10.0776	10.6969	10.641	10.714	9.91907	10.1803	10.4927	0.312442	0.198958	0.701238	Large Protein Complex
Q9UJU6	DBNL_HUMAN	DBNL	DBNL	Drebrin-like protein OS=Homo sapiens OX=9606 GN=DBNL PE=1 SV=1	1	6.04443	5.93356	6.43505	6.11367	5.47953	5.07286	5.32581	5.84831	6.13168	5.43163	-0.700048	0.0264421	1.5777	Actin binding proteins
Q9H0G5	NSRP1_HUMAN	NSRP1	NSRP1	Nuclear speckle splicing regulatory protein 1 OS=Homo sapiens OX=9606 GN=NSRP1 PE=1 SV=1	4	10.7137	9.7487	7.13584	8.80505	10.7382	10.0134	9.8622	9.92093	9.10083	10.1337	1.03286	0.239335	0.620993	Large Protein Complex
P36543	VATE1_HUMAN	ATP6V1E1	ATP6V1E1	V-type proton ATPase subunit E 1 OS=Homo sapiens OX=9606 GN=ATP6V1E1 PE=1 SV=1	20	8.88327	9.36181	9.24725	9.21985	10.8709	10.9526	10.8687	11.8576	9.17805	11.1374	1.9594	0.00208831	2.68021	Endosome
Q8N0X7	SPART_HUMAN	SPART	SPART	Spartin OS=Homo sapiens OX=9606 GN=SPART PE=1 SV=1	18	11.0885	11.5191	10.9375	11.2641	11.0111	10.7705	10.9465	11.0023	11.2023	10.9326	-0.269705	0.124017	0.906518	Nonspecific
Q9UBB9	TFP11_HUMAN	TFIP11	TFIP11	Tuftelin-interacting protein 11 OS=Homo sapiens OX=9606 GN=TFIP11 PE=1 SV=1	5	9.38982	9.41353	9.00645	9.13617	9.2918	9.4231	9.27369	8.27704	9.23649	9.06641	-0.170085	0.458396	0.338759	Large Protein Complex
P62913	RL11_HUMAN	RPL11	RPL11	60S ribosomal protein L11 OS=Homo sapiens OX=9606 GN=RPL11 PE=1 SV=2	6	9.52906	9.42596	9.15179	9.21826	9.29478	9.37453	9.36053	9.93718	9.33127	9.49175	0.160485	0.346978	0.459698	Large Protein Complex
P09110	THIK_HUMAN	ACAA1	ACAA1	3-ketoacyl-CoA thiolase, peroxisomal OS=Homo sapiens OX=9606 GN=ACAA1 PE=1 SV=2	8	7.81108	7.79103	7.84868	7.63552	6.69365	6.91586	6.9143	7.60763	7.77158	7.03286	-0.738717	0.0258519	1.58751	Nonspecific
Q14257	RCN2_HUMAN	RCN2	RCN2	Reticulocalbin-2 OS=Homo sapiens OX=9606 GN=RCN2 PE=1 SV=1	11	10.5619	10.5229	10.2542	10.1865	9.56469	9.20236	9.36853	9.63773	10.3814	9.44333	-0.938029	0.00274748	2.56107	ER
Q96TC7	RMD3_HUMAN	RMDN3	RMDN3	Regulator of microtubule dynamics protein 3 OS=Homo sapiens OX=9606 GN=RMDN3 PE=1 SV=2	10	9.4395	9.42006	9.7629	9.6308	8.14311	8.50342	8.43673	7.73324	9.56332	8.20413	-1.35919	0.00258954	2.58678	Nonspecific
P62993	GRB2_HUMAN	GRB2	GRB2	Growth factor receptor-bound protein 2 OS=Homo sapiens OX=9606 GN=GRB2 PE=1 SV=1	8	7.97352	7.91569	8.11881	8.15434	7.34196	7.54666	7.42785	8.48358	8.04059	7.70001	-0.340579	0.252112	0.598406	Large Protein Complex
Q8N5F7	NKAP_HUMAN	NKAP	NKAP	NF-kappa-B-activating protein OS=Homo sapiens OX=9606 GN=NKAP PE=1 SV=1	5	7.69246	7.69672	7.85279	7.91216	7.67402	8.13043	8.07085	6.92434	7.78853	7.69991	-0.0886248	0.563693	0.248957	Nonspecific
Q86VP1	TAXB1_HUMAN	TAX1BP1	TAX1BP1	Tax1-binding protein 1 OS=Homo sapiens OX=9606 GN=TAX1BP1 PE=1 SV=2	2	6.29835	6.34526	6.72174	6.63319	6.99321	7.01763	7.04484	6.57221	6.49964	6.90697	0.407338	0.0622544	1.20583	Endosome
Q8NBN3	TM87A_HUMAN	TMEM87A	TMEM87A	Transmembrane protein 87A OS=Homo sapiens OX=9606 GN=TMEM87A PE=1 SV=3	4	4.95327	5.28469	5.35991	5.32437	7.10882	7.34696	7.20794	5.29086	5.23056	6.73864	1.50808	0.0428976	1.36757	Nonspecific
Q9BYN8	RT26_HUMAN	MRPS26	MRPS26	28S ribosomal protein S26, mitochondrial OS=Homo sapiens OX=9606 GN=MRPS26 PE=1 SV=1	5	7.54122	7.60776	7.90877	7.70594	6.87045	7.46046	7.1024	7.94692	7.69092	7.34506	-0.345868	0.220617	0.65636	Nonspecific
Q9BWH2	FUND2_HUMAN	FUNDC2	FUNDC2	FUN14 domain-containing protein 2 OS=Homo sapiens OX=9606 GN=FUNDC2 PE=1 SV=2	3	6.78077	6.99429	7.25017	7.03286	6.73865	7.08242	6.86754	7.34689	7.01452	7.00887	-0.00564907	0.67135	0.173051	Nonspecific
P11234	RALB_HUMAN	RALB	RALB	Ras-related protein Ral-B OS=Homo sapiens OX=9606 GN=RALB PE=1 SV=1	3	8.07233	8.25899	8.59423	8.62034	7.67295	7.9124	7.86437	7.77297	8.38647	7.80567	-0.580794	0.0184128	1.73488	Plasma membrane
P11233	RALA_HUMAN	RALA	RALA	Ras-related protein Ral-A OS=Homo sapiens OX=9606 GN=RALA PE=1 SV=1	18	10.0536	9.95918	10.1939	10.3155	9.97295	10.2026	10.046	10.1192	10.1305	10.0852	-0.0453628	0.497403	0.303291	Plasma membrane
P52565	GDIR1_HUMAN	ARHGDIA	ARHGDIA	Rho GDP-dissociation inhibitor 1 OS=Homo sapiens OX=9606 GN=ARHGDIA PE=1 SV=3	3	7.77387	7.67216	8.16361	8.03254	6.43598	6.49794	6.25609	7.21998	7.91055	6.6025	-1.30805	0.00656533	2.18274	Nonspecific
Q9NWQ8	PHAG1_HUMAN	PAG1	PAG1	Phosphoprotein associated with glycosphingolipid-enriched microdomains 1 OS=Homo sapiens OX=9606 GN=PAG1 PE=1 SV=2	3	5.86933	5.88982	6.29383	6.00716	4.70964	4.71258	5.16925	5.16113	6.01503	4.93815	-1.07688	0.00321401	2.49295	Nonspecific
Q96EU7	C1GLC_HUMAN	C1GALT1C1	C1GALT1C1	C1GALT1-specific chaperone 1 OS=Homo sapiens OX=9606 GN=C1GALT1C1 PE=1 SV=1	1	7.71123	7.95028	8.08148	8.21697	7.9885	8.12559	7.91756	7.70238	7.98999	7.93351	-0.0564843	0.530679	0.275168	Nonspecific
Q9H4A4	AMPB_HUMAN	RNPEP	RNPEP	Aminopeptidase B OS=Homo sapiens OX=9606 GN=RNPEP PE=1 SV=2	2	7.00984	6.81669	6.87147	6.88792	6.14345	6.35175	6.11338	6.0889	6.89648	6.17437	-0.72211	0.000714336	3.1461	Nonspecific
Q6KC79	NIPBL_HUMAN	NIPBL	NIPBL	Nipped-B-like protein OS=Homo sapiens OX=9606 GN=NIPBL PE=1 SV=2	3	7.15295	7.24875	6.79691	6.87365	7.54528	7.4462	7.57938	6.21051	7.01807	7.19534	0.177275	0.49022	0.309609	Nonspecific
Q6UN15	FIP1_HUMAN	FIP1L1	FIP1L1	Pre-mRNA 3'-end-processing factor FIP1 OS=Homo sapiens OX=9606 GN=FIP1L1 PE=1 SV=1	6	8.07341	7.89192	7.34432	7.49526	8.91884	8.28808	8.41818	8.15318	7.70123	8.44457	0.743343	0.040395	1.39367	Large Protein Complex
Q92925	SMRD2_HUMAN	SMARCD2	SMARCD2	SWI/SNF-related matrix-associated actin-dependent regulator of chromatin subfamily D member 2 OS=Homo sapiens OX=9606 GN=SMARCD2 PE=1 SV=3	6	8.0718	7.92767	6.93262	7.39563	8.05192	8.0462	7.89515	8.46039	7.58193	8.11341	0.531484	0.139629	0.855023	Nonspecific
Q96GM5	SMRD1_HUMAN	SMARCD1	SMARCD1	SWI/SNF-related matrix-associated actin-dependent regulator of chromatin subfamily D member 1 OS=Homo sapiens OX=9606 GN=SMARCD1 PE=1 SV=2	1	6.26948	6.21365	5.35227	5.73179	6.58031	6.5099	6.19047	6.88396	5.8918	6.54116	0.649366	0.0722937	1.1409	Nonspecific
Q00839	HNRPU_HUMAN	HNRNPU	HNRNPU	Heterogeneous nuclear ribonucleoprotein U OS=Homo sapiens OX=9606 GN=HNRNPU PE=1 SV=6	27	11.6173	11.5047	11.2271	11.3079	11.0835	11.1295	11.0426	10.5398	11.4142	10.9488	-0.465409	0.0527686	1.27762	Large Protein Complex
O15440	MRP5_HUMAN	ABCC5	ABCC5	Multidrug resistance-associated protein 5 OS=Homo sapiens OX=9606 GN=ABCC5 PE=1 SV=2	8	8.63762	8.69966	9.25786	9.16962	9.51139	9.20868	9.71414	7.27707	8.94119	8.92782	-0.0133689	0.675361	0.170464	Plasma membrane
Q9NVI7	ATD3A_HUMAN	ATAD3A	ATAD3A	ATPase family AAA domain-containing protein 3A OS=Homo sapiens OX=9606 GN=ATAD3A PE=1 SV=2	13	8.12006	8.34375	8.78237	8.44528	6.89801	7.67103	7.37985	8.21835	8.42286	7.54181	-0.881051	0.0522737	1.28172	Mitochondrion
Q5T9A4	ATD3B_HUMAN	ATAD3B	ATAD3B	ATPase family AAA domain-containing protein 3B OS=Homo sapiens OX=9606 GN=ATAD3B PE=1 SV=1	29	10.6154	10.5047	10.6652	10.5344	9.4329	9.75289	9.53121	10.2922	10.5799	9.75231	-0.827614	0.0160029	1.7958	Nonspecific
Q8N6T3	ARFG1_HUMAN	ARFGAP1	ARFGAP1	ADP-ribosylation factor GTPase-activating protein 1 OS=Homo sapiens OX=9606 GN=ARFGAP1 PE=1 SV=2	35	12.0148	12.3196	11.6141	12.0399	11.7837	11.2379	11.6284	11.802	11.9971	11.613	-0.384103	0.124636	0.904357	Large Protein Complex
P14618	KPYM_HUMAN	PKM	PKM	Pyruvate kinase PKM OS=Homo sapiens OX=9606 GN=PKM PE=1 SV=4	19	10.7569	10.8669	10.8817	10.8052	9.82984	9.85067	9.88683	10.1834	10.8277	9.93768	-0.889969	0.000653859	3.18452	Nonspecific
Q9NUQ8	ABCF3_HUMAN	ABCF3	ABCF3	ATP-binding cassette sub-family F member 3 OS=Homo sapiens OX=9606 GN=ABCF3 PE=1 SV=2	2	7.10484	7.05311	6.60196	6.84295	7.29779	7.14165	7.20993	7.00828	6.90072	7.16441	0.263695	0.11689	0.932223	Large Protein Complex
Q9NZB2	F120A_HUMAN	FAM120A	FAM120A	Constitutive coactivator of PPAR-gamma-like protein 1 OS=Homo sapiens OX=9606 GN=FAM120A PE=1 SV=2	3	6.24678	6.14133	5.8242	5.86213	6.29333	5.79422	6.35984	4.80011	6.01861	5.81188	-0.206734	0.474914	0.323385	Large Protein Complex
P14854	CX6B1_HUMAN	COX6B1	COX6B1	Cytochrome c oxidase subunit 6B1 OS=Homo sapiens OX=9606 GN=COX6B1 PE=1 SV=2	10	8.75029	8.64465	8.42525	8.44245	7.3819	7.96165	7.5973	9.23232	8.56566	8.04329	-0.522363	0.257463	0.589285	Mitochondrion
O14617	AP3D1_HUMAN	AP3D1	AP3D1	AP-3 complex subunit delta-1 OS=Homo sapiens OX=9606 GN=AP3D1 PE=1 SV=1	16	10.8089	10.8198	10.5781	10.7034	11.0237	11.0371	11.083	9.27051	10.7276	10.6036	-0.123995	0.578594	0.237626	Endosome
Q86WX3	AROS_HUMAN	RPS19BP1	RPS19BP1	Active regulator of SIRT1 OS=Homo sapiens OX=9606 GN=RPS19BP1 PE=1 SV=1	1	6.39612	6.78569	6.1522	6.11267	7.07255	6.37373	6.77922	7.29343	6.36167	6.87973	0.518061	0.1139	0.943476	Nonspecific
Q96EH3	MASU1_HUMAN	MALSU1	MALSU1	Mitochondrial assembly of ribosomal large subunit protein 1 OS=Homo sapiens OX=9606 GN=MALSU1 PE=1 SV=1	1	4.60584	4.22834	4.4894	4.44259	3.405	4.33852	4.40032	4.77823	4.44154	4.23052	-0.211026	0.42469	0.371928	Nonspecific
P53041	PPP5_HUMAN	PPP5C	PPP5C	Serine/threonine-protein phosphatase 5 OS=Homo sapiens OX=9606 GN=PPP5C PE=1 SV=1	2	7.11846	6.87975	7.01488	7.17413	6.48684	6.25872	6.33759	6.22055	7.04681	6.32592	-0.720883	0.00149509	2.82533	Large Protein Complex
Q8TEW0	PARD3_HUMAN	PARD3	PARD3	Partitioning defective 3 homolog OS=Homo sapiens OX=9606 GN=PARD3 PE=1 SV=2	12	9.92894	9.82424	10.2138	10.2658	9.65092	8.85064	9.61541	9.9348	10.0582	9.51294	-0.545265	0.106062	0.974441	Large Protein Complex
O95835	LATS1_HUMAN	LATS1	LATS1	Serine/threonine-protein kinase LATS1 OS=Homo sapiens OX=9606 GN=LATS1 PE=1 SV=1	3	7.06775	7.28213	6.91845	6.68651	7.69328	7.51351	7.63129	6.365	6.98871	7.30077	0.312058	0.347594	0.458928	Nonspecific
P09525	ANXA4_HUMAN	ANXA4	ANXA4	Annexin A4 OS=Homo sapiens OX=9606 GN=ANXA4 PE=1 SV=4	1	6.44873	6.08195	6.28876	6.25274	5.91833	6.44468	6.09382	6.28227	6.26804	6.18478	-0.0832681	0.455128	0.341867	Nonspecific
Q99805	TM9S2_HUMAN	TM9SF2	TM9SF2	Transmembrane 9 superfamily member 2 OS=Homo sapiens OX=9606 GN=TM9SF2 PE=1 SV=1	13	9.89521	9.61312	9.53991	9.75081	11.19	11.3856	11.2458	11.0625	9.69976	11.221	1.52121	0.000208267	3.68138	Golgi
P16615	AT2A2_HUMAN	ATP2A2	ATP2A2	Sarcoplasmic/endoplasmic reticulum calcium ATPase 2 OS=Homo sapiens OX=9606 GN=ATP2A2 PE=1 SV=1	31	11.125	11.0661	11.2253	11.231	10.4726	10.7831	10.658	9.76579	11.1619	10.4199	-0.741997	0.0369976	1.43183	ER
Q13151	ROA0_HUMAN	HNRNPA0	HNRNPA0	Heterogeneous nuclear ribonucleoprotein A0 OS=Homo sapiens OX=9606 GN=HNRNPA0 PE=1 SV=1	7	10.1511	10.0759	9.66068	9.64716	9.91592	9.79842	9.81068	10.5666	9.88369	10.0229	0.139214	0.453462	0.343459	Large Protein Complex
P22626	ROA2_HUMAN	HNRNPA2B1	HNRNPA2B1	Heterogeneous nuclear ribonucleoproteins A2/B1 OS=Homo sapiens OX=9606 GN=HNRNPA2B1 PE=1 SV=2	16	10.953	11.0187	10.8409	10.7753	10.7066	10.4871	10.6196	11.4299	10.897	10.8108	-0.0861831	0.534607	0.271965	Large Protein Complex
P09651	ROA1_HUMAN	HNRNPA1	HNRNPA1	Heterogeneous nuclear ribonucleoprotein A1 OS=Homo sapiens OX=9606 GN=HNRNPA1 PE=1 SV=5	7	7.9639	7.9657	7.62895	7.56633	7.71526	7.51771	7.67148	8.21656	7.78122	7.78025	-0.000970997	0.681959	0.166242	Large Protein Complex
P51991	ROA3_HUMAN	HNRNPA3	HNRNPA3	Heterogeneous nuclear ribonucleoprotein A3 OS=Homo sapiens OX=9606 GN=HNRNPA3 PE=1 SV=2	11	9.05903	9.06796	8.83163	8.79315	8.7232	8.57142	8.70808	9.39894	8.93794	8.85041	-0.0875306	0.518718	0.285068	Large Protein Complex
P54886	P5CS_HUMAN	ALDH18A1	ALDH18A1	Delta-1-pyrroline-5-carboxylate synthase OS=Homo sapiens OX=9606 GN=ALDH18A1 PE=1 SV=2	32	10.2141	10.4339	10.6802	10.4398	9.53178	9.90419	9.91515	10.3346	10.442	9.92142	-0.520571	0.0572916	1.24191	Nonspecific
Q9BXP5	SRRT_HUMAN	SRRT	SRRT	Serrate RNA effector molecule homolog OS=Homo sapiens OX=9606 GN=SRRT PE=1 SV=1	15	9.593	9.61606	9.067	9.10642	10.5514	9.94779	10.2068	9.40609	9.34562	10.028	0.682411	0.0805011	1.0942	Nonspecific
Q15276	RABE1_HUMAN	RABEP1	RABEP1	Rab GTPase-binding effector protein 1 OS=Homo sapiens OX=9606 GN=RABEP1 PE=1 SV=2	10	8.43826	8.69187	8.59064	8.51145	11.253	10.0459	11.0846	10.732	8.55805	10.7789	2.22084	0.00155922	2.80709	Nonspecific
Q9Y5J3	HEY1_HUMAN	HEY1	HEY1	Hairy/enhancer-of-split related with YRPW motif protein 1 OS=Homo sapiens OX=9606 GN=HEY1 PE=1 SV=1	4	6.81575	6.87617	5.9387	6.44368	7.52104	7.21488	7.35753	7.95972	6.51858	7.5133	0.994719	0.0245275	1.61035	Nonspecific
Q8ND24	RN214_HUMAN	RNF214	RNF214	RING finger protein 214 OS=Homo sapiens OX=9606 GN=RNF214 PE=1 SV=2	2	7.15846	6.99658	6.68933	6.59182	7.19163	6.87514	6.89858	7.20719	6.85905	7.04314	0.184091	0.281112	0.551121	Large Protein Complex
Q8NBP0	TTC13_HUMAN	TTC13	TTC13	Tetratricopeptide repeat protein 13 OS=Homo sapiens OX=9606 GN=TTC13 PE=2 SV=3	3	6.41969	6.63522	6.86063	6.43017	5.34071	5.78773	5.60451	5.85216	6.58643	5.64628	-0.940149	0.00431586	2.36493	ER
Q9Y680	FKBP7_HUMAN	FKBP7	FKBP7	Peptidyl-prolyl cis-trans isomerase FKBP7 OS=Homo sapiens OX=9606 GN=FKBP7 PE=1 SV=2	2	6.55925	6.39365	6.50992	6.25882	6.36597	6.54337	6.37847	7.57972	6.43041	6.71688	0.286472	0.335565	0.474223	Nonspecific
Q96SB4	SRPK1_HUMAN	SRPK1	SRPK1	SRSF protein kinase 1 OS=Homo sapiens OX=9606 GN=SRPK1 PE=1 SV=2	2	5.72339	5.90604	5.7707	5.47975	5.78122	6.06823	5.80659	4.23947	5.71997	5.47388	-0.246094	0.465587	0.332	Large Protein Complex
P41250	GARS_HUMAN	GARS	GARS1	Glycine--tRNA ligase OS=Homo sapiens OX=9606 GN=GARS PE=1 SV=3	15	10.1158	10.0461	10.2867	10.1772	9.39549	9.8349	9.61646	9.65608	10.1564	9.62573	-0.530712	0.0081036	2.09132	Golgi
Q8N9N8	EIF1A_HUMAN	EIF1AD	EIF1AD	Probable RNA-binding protein EIF1AD OS=Homo sapiens OX=9606 GN=EIF1AD PE=1 SV=1	1	5.06938	5.14354	4.99299	4.79416	5.32358	4.78513	5.05902	5.95803	5.00002	5.28144	0.281421	0.302418	0.519393	Nonspecific
Q6JQN1	ACD10_HUMAN	ACAD10	ACAD10	Acyl-CoA dehydrogenase family member 10 OS=Homo sapiens OX=9606 GN=ACAD10 PE=1 SV=1	4	5.83925	5.84761	6.35684	5.85807	5.08681	5.54198	5.1147	5.72026	5.97544	5.36594	-0.609505	0.0449323	1.34744	Nonspecific
Q14203	DCTN1_HUMAN	DCTN1	DCTN1	Dynactin subunit 1 OS=Homo sapiens OX=9606 GN=DCTN1 PE=1 SV=3	12	9.98741	10.0433	10.0929	9.98335	9.90859	10.0698	10.09	8.84641	10.0267	9.7287	-0.298037	0.324372	0.488956	Large Protein Complex
P20226	TBP_HUMAN	TBP	TBP	TATA-box-binding protein OS=Homo sapiens OX=9606 GN=TBP PE=1 SV=2	1	3.89921	4.52982	4.12942	3.42686	3.97772	4.15883	4.05686	4.63266	3.99633	4.20652	0.21019	0.39974	0.398223	Nonspecific
Q14697	GANAB_HUMAN	GANAB	GANAB	Neutral alpha-glucosidase AB OS=Homo sapiens OX=9606 GN=GANAB PE=1 SV=3	39	11.0612	10.9073	11.2232	11.2116	10.9828	11.0684	10.9798	10.5812	11.1008	10.9031	-0.197771	0.199723	0.699573	ER
Q96QK1	VPS35_HUMAN	VPS35	VPS35	Vacuolar protein sorting-associated protein 35 OS=Homo sapiens OX=9606 GN=VPS35 PE=1 SV=2	13	8.70404	8.89506	9.08149	8.94517	10.7141	10.9117	10.8787	10.6423	8.90644	10.7867	1.88025	0.000104114	3.98249	Endosome
Q9H2G2	SLK_HUMAN	SLK	SLK	STE20-like serine/threonine-protein kinase OS=Homo sapiens OX=9606 GN=SLK PE=1 SV=1	11	10.3454	9.80319	9.71439	9.60183	9.64286	9.2294	9.48344	8.41847	9.86621	9.19354	-0.672668	0.107764	0.967528	Large Protein Complex
Q5M775	CYTSB_HUMAN	SPECC1	SPECC1	Cytospin-B OS=Homo sapiens OX=9606 GN=SPECC1 PE=1 SV=1	5	7.63484	7.60328	7.77175	7.66079	7.38114	7.20174	7.32786	7.10911	7.66766	7.25496	-0.412703	0.00526912	2.27826	Nonspecific
Q9BW85	YJU2_HUMAN	YJU2	YJU2	Splicing factor YJU2 OS=Homo sapiens OX=9606 GN=YJU2 PE=1 SV=1	1	4.90313	4.87365	4.60032	4.8234	5.12725	4.36697	4.69013	4.88297	4.80013	4.76683	-0.0332979	0.611099	0.213889	Nonspecific
Q13200	PSMD2_HUMAN	PSMD2	PSMD2	26S proteasome non-ATPase regulatory subunit 2 OS=Homo sapiens OX=9606 GN=PSMD2 PE=1 SV=3	12	10.7474	10.549	10.4136	10.5476	10.5557	10.5053	10.5185	10.0971	10.5644	10.4192	-0.145243	0.286134	0.54343	Large Protein Complex
O43824	GTPB6_HUMAN	GTPBP6	GTPBP6	Putative GTP-binding protein 6 OS=Homo sapiens OX=9606 GN=GTPBP6 PE=2 SV=4	5	7.33791	7.42984	7.8675	7.48249	6.69859	7.02405	6.77699	7.17692	7.52943	6.91914	-0.610295	0.0225657	1.64655	Mitochondrion
P23246	SFPQ_HUMAN	SFPQ	SFPQ	Splicing factor, proline- and glutamine-rich OS=Homo sapiens OX=9606 GN=SFPQ PE=1 SV=2	30	11.7717	11.5077	11.2928	11.1773	11.2438	10.856	10.947	11.7801	11.4374	11.2067	-0.230634	0.343174	0.464486	Large Protein Complex
Q9BW71	HIRP3_HUMAN	HIRIP3	HIRIP3	HIRA-interacting protein 3 OS=Homo sapiens OX=9606 GN=HIRIP3 PE=1 SV=3	2	8.63005	8.61186	8.16539	8.15912	9.33495	8.63233	8.92201	9.32184	8.39161	9.05278	0.661175	0.0422012	1.37468	Nonspecific
Q9H6A9	PCX3_HUMAN	PCNX3	PCNX3	Pecanex-like protein 3 OS=Homo sapiens OX=9606 GN=PCNX3 PE=1 SV=2	2	5.81484	5.85289	6.46929	6.42649	6.49994	6.9292	6.85345	4.89942	6.14088	6.2955	0.154622	0.567255	0.246222	Nonspecific
Q3KQU3	MA7D1_HUMAN	MAP7D1	MAP7D1	MAP7 domain-containing protein 1 OS=Homo sapiens OX=9606 GN=MAP7D1 PE=1 SV=1	3	6.49093	6.56047	6.32181	6.01123	6.85694	6.28015	6.62157	6.6745	6.34611	6.60829	0.262177	0.193949	0.712313	Large Protein Complex
Q8IWC1	MA7D3_HUMAN	MAP7D3	MAP7D3	MAP7 domain-containing protein 3 OS=Homo sapiens OX=9606 GN=MAP7D3 PE=1 SV=2	6	8.83126	8.84862	8.3967	8.47389	9.21058	8.61697	8.99184	9.41629	8.63762	9.05892	0.421305	0.117141	0.931289	Large Protein Complex
Q14244	MAP7_HUMAN	MAP7	MAP7	Ensconsin OS=Homo sapiens OX=9606 GN=MAP7 PE=1 SV=1	2	5.4237	5.39053	5.12064	4.56208	5.64822	5.16924	5.3243	5.75604	5.12424	5.47445	0.350212	0.209832	0.678128	Large Protein Complex
Q9UQE7	SMC3_HUMAN	SMC3	SMC3	Structural maintenance of chromosomes protein 3 OS=Homo sapiens OX=9606 GN=SMC3 PE=1 SV=2	10	8.819	8.8419	8.76359	8.70573	9.03994	9.20048	9.2371	8.07241	8.78256	8.88748	0.104928	0.539808	0.267761	Large Protein Complex
P48634	PRC2A_HUMAN	PRRC2A	PRRC2A	Protein PRRC2A OS=Homo sapiens OX=9606 GN=PRRC2A PE=1 SV=3	14	9.17856	9.13995	8.7885	8.74373	9.21786	8.86007	9.03015	9.45831	8.96268	9.1416	0.178912	0.312148	0.505639	Nonspecific
Q9Y520	PRC2C_HUMAN	PRRC2C	PRRC2C	Protein PRRC2C OS=Homo sapiens OX=9606 GN=PRRC2C PE=1 SV=4	32	11.2481	11.2315	10.9171	10.9532	11.2892	11.0851	11.2782	11.182	11.0875	11.2086	0.121131	0.266275	0.57467	Large Protein Complex
Q5JSZ5	PRC2B_HUMAN	PRRC2B	PRRC2B	Protein PRRC2B OS=Homo sapiens OX=9606 GN=PRRC2B PE=1 SV=2	5	8.72233	8.86343	8.13569	8.40434	9.36855	7.90297	9.14893	9.02098	8.53145	8.86036	0.328911	0.354761	0.450064	Large Protein Complex
P23919	KTHY_HUMAN	DTYMK	DTYMK	Thymidylate kinase OS=Homo sapiens OX=9606 GN=DTYMK PE=1 SV=4	3	4.83616	4.89118	5.10939	4.64302	4.0154	4.52922	4.26142	5.32126	4.86994	4.53182	-0.338115	0.286767	0.542471	Nonspecific
Q9Y4A5	TRRAP_HUMAN	TRRAP	TRRAP	Transformation/transcription domain-associated protein OS=Homo sapiens OX=9606 GN=TRRAP PE=1 SV=3	3	6.51598	7.00875	6.78479	6.60358	6.77539	6.48444	6.69563	5.42945	6.72828	6.34623	-0.382046	0.279744	0.553238	Nonspecific
P23396	RS3_HUMAN	RPS3	RPS3	40S ribosomal protein S3 OS=Homo sapiens OX=9606 GN=RPS3 PE=1 SV=2	19	11.6608	11.7534	11.6427	11.5877	11.6146	11.8617	11.7702	12.4257	11.6611	11.918	0.256901	0.214986	0.66759	Large Protein Complex
P26639	SYTC_HUMAN	TARS	TARS1	Threonine--tRNA ligase, cytoplasmic OS=Homo sapiens OX=9606 GN=TARS PE=1 SV=3	6	8.64092	8.48446	8.97973	8.9174	8.39791	8.54167	8.46236	8.17905	8.75563	8.39525	-0.360381	0.0677158	1.16931	Nonspecific
O43815	STRN_HUMAN	STRN	STRN	Striatin OS=Homo sapiens OX=9606 GN=STRN PE=1 SV=4	3	6.71603	6.77516	6.84392	6.81134	6.38344	6.33373	6.22605	6.55351	6.78661	6.37418	-0.412429	0.00585301	2.23262	Nonspecific
Q13033	STRN3_HUMAN	STRN3	STRN3	Striatin-3 OS=Homo sapiens OX=9606 GN=STRN3 PE=1 SV=3	1	5.82401	5.52946	5.91425	5.72072	5.48975	5.55724	5.46357	5.47649	5.74711	5.49676	-0.250342	0.0484035	1.31512	Large Protein Complex
Q9NRL3	STRN4_HUMAN	STRN4	STRN4	Striatin-4 OS=Homo sapiens OX=9606 GN=STRN4 PE=1 SV=2	1	3.33017	3.55399	3.37732	3.2472	3.25244	2.80167	3.51053	3.31172	3.37717	3.21909	-0.158078	0.33347	0.476943	Large Protein Complex
Q13435	SF3B2_HUMAN	SF3B2	SF3B2	Splicing factor 3B subunit 2 OS=Homo sapiens OX=9606 GN=SF3B2 PE=1 SV=2	20	11.7895	11.4176	10.6639	10.9084	11.811	11.0529	11.3954	11.9282	11.1949	11.5469	0.352012	0.298008	0.525772	Large Protein Complex
Q6WKZ4	RFIP1_HUMAN	RAB11FIP1	RAB11FIP1	Rab11 family-interacting protein 1 OS=Homo sapiens OX=9606 GN=RAB11FIP1 PE=1 SV=3	29	8.89835	9.13017	9.22209	8.83278	10.0682	10.0497	10.0526	10.7484	9.02085	10.2297	1.20888	0.00411151	2.386	Nonspecific
Q7L804	RFIP2_HUMAN	RAB11FIP2	RAB11FIP2	Rab11 family-interacting protein 2 OS=Homo sapiens OX=9606 GN=RAB11FIP2 PE=1 SV=1	16	8.56639	8.8184	8.83107	8.61858	9.56346	9.47272	9.45909	10.149	8.70861	9.66106	0.952448	0.00688965	2.1618	Nonspecific
P42566	EPS15_HUMAN	EPS15	EPS15	Epidermal growth factor receptor substrate 15 OS=Homo sapiens OX=9606 GN=EPS15 PE=1 SV=2	17	10.1258	10.0455	10.6922	10.5377	10.4499	10.3591	10.1891	9.94982	10.3503	10.237	-0.113311	0.461261	0.336054	Plasma membrane
Q16890	TPD53_HUMAN	TPD52L1	TPD52L1	Tumor protein D53 OS=Homo sapiens OX=9606 GN=TPD52L1 PE=1 SV=1	3	10.3469	10.3058	9.44715	10.0979	10.0878	9.82811	9.84001	10.8959	10.0494	10.1629	0.113531	0.550995	0.258852	Large Protein Complex
Q15024	EXOS7_HUMAN	EXOSC7	EXOSC7	Exosome complex component RRP42 OS=Homo sapiens OX=9606 GN=EXOSC7 PE=1 SV=3	1	4.75161	4.60325	4.44815	4.33355	4.58874	4.08982	4.47216	3.95135	4.53414	4.27552	-0.258627	0.20727	0.683463	Large Protein Complex
Q9HB40	RISC_HUMAN	SCPEP1	SCPEP1	Retinoid-inducible serine carboxypeptidase OS=Homo sapiens OX=9606 GN=SCPEP1 PE=1 SV=1	17	9.32531	9.84822	10.6404	10.4437	10.6309	11.0714	10.8914	11.1628	10.0644	10.9391	0.874738	0.0581341	1.23557	Lysosome
P86790	CCZ1B_HUMAN	CCZ1B	CCZ1B	Vacuolar fusion protein CCZ1 homolog B OS=Homo sapiens OX=9606 GN=CCZ1B PE=1 SV=1	4	8.19482	8.47829	8.34627	8.40876	8.90009	8.90252	8.84795	9.01042	8.35703	8.91525	0.558214	0.00162418	2.78937	Nonspecific
O15078	CE290_HUMAN	CEP290	CEP290	Centrosomal protein of 290 kDa OS=Homo sapiens OX=9606 GN=CEP290 PE=1 SV=2	2	4.89282	4.63419	4.54644	4.63506	5.37821	5.47517	5.22989	5.86234	4.67713	5.4864	0.809275	0.00751502	2.12407	Large Protein Complex
P62837	UB2D2_HUMAN	UBE2D2	UBE2D2	Ubiquitin-conjugating enzyme E2 D2 OS=Homo sapiens OX=9606 GN=UBE2D2 PE=1 SV=1	1	3.99309	3.97999	4.33605	4.08542	4.21361	4.38488	4.39721	5.08168	4.09864	4.51935	0.420709	0.118959	0.924603	Nonspecific
Q9HD20	AT131_HUMAN	ATP13A1	ATP13A1	Manganese-transporting ATPase 13A1 OS=Homo sapiens OX=9606 GN=ATP13A1 PE=1 SV=2	12	9.50626	9.26659	9.23108	9.37959	8.92246	9.24185	9.12193	9.12961	9.34588	9.10396	-0.241918	0.0620746	1.20709	ER
Q9H7D7	WDR26_HUMAN	WDR26	WDR26	WD repeat-containing protein 26 OS=Homo sapiens OX=9606 GN=WDR26 PE=1 SV=3	2	7.49709	8.02435	7.82189	7.95889	7.95108	7.58759	7.7281	7.30531	7.82556	7.64302	-0.182533	0.318731	0.496576	Large Protein Complex
P59998	ARPC4_HUMAN	ARPC4	ARPC4	Actin-related protein 2/3 complex subunit 4 OS=Homo sapiens OX=9606 GN=ARPC4 PE=1 SV=3	1	3.31684	3.08385	3.12842	3.45902	2.41413	2.87898	2.78441	3.35269	3.24703	2.85755	-0.38948	0.140299	0.852945	Large Protein Complex
Q96C92	ENTR1_HUMAN	ENTR1	ENTR1	Endosome-associated-trafficking regulator 1 OS=Homo sapiens OX=9606 GN=ENTR1 PE=1 SV=3	3	7.40674	7.67845	7.66776	7.52533	8.43628	8.10973	8.27174	8.87806	7.56957	8.42395	0.854382	0.0101091	1.99529	Nonspecific
Q5JSL3	DOC11_HUMAN	DOCK11	DOCK11	Dedicator of cytokinesis protein 11 OS=Homo sapiens OX=9606 GN=DOCK11 PE=1 SV=2	2	5.00887	5.58197	6.1676	6.34413	4.8506	5.0564	4.55886	3.53223	5.77564	4.49952	-1.27612	0.0542826	1.26534	Large Protein Complex
Q92922	SMRC1_HUMAN	SMARCC1	SMARCC1	SWI/SNF complex subunit SMARCC1 OS=Homo sapiens OX=9606 GN=SMARCC1 PE=1 SV=3	11	9.32894	9.13351	8.23532	8.65548	10.1117	9.89286	9.85217	9.49596	8.83831	9.83818	0.99987	0.026067	1.58391	Nonspecific
Q8TAQ2	SMRC2_HUMAN	SMARCC2	SMARCC2	SWI/SNF complex subunit SMARCC2 OS=Homo sapiens OX=9606 GN=SMARCC2 PE=1 SV=1	14	10.8748	10.5077	9.72319	10.1105	10.7959	10.203	10.5376	10.176	10.3041	10.4281	0.124081	0.522141	0.282212	Nonspecific
Q92544	TM9S4_HUMAN	TM9SF4	TM9SF4	Transmembrane 9 superfamily member 4 OS=Homo sapiens OX=9606 GN=TM9SF4 PE=1 SV=2	4	7.24134	7.22538	6.87349	7.20727	6.87232	7.07666	6.83543	6.89512	7.13687	6.91988	-0.216989	0.108835	0.963231	Golgi
O94992	HEXI1_HUMAN	HEXIM1	HEXIM1	Protein HEXIM1 OS=Homo sapiens OX=9606 GN=HEXIM1 PE=1 SV=1	6	9.51241	8.66023	7.24464	7.9768	9.15887	8.67421	8.59886	9.26859	8.34852	8.92513	0.57661	0.28843	0.539959	Large Protein Complex
Q9Y2S7	PDIP2_HUMAN	POLDIP2	POLDIP2	Polymerase delta-interacting protein 2 OS=Homo sapiens OX=9606 GN=POLDIP2 PE=1 SV=1	17	8.7021	8.62107	8.99076	8.65738	7.64401	8.17827	7.90535	9.06479	8.74283	8.19811	-0.544723	0.161703	0.791282	Mitochondrion
Q9H649	NSUN3_HUMAN	NSUN3	NSUN3	tRNA (cytosine(34)-C(5))-methyltransferase, mitochondrial OS=Homo sapiens OX=9606 GN=NSUN3 PE=1 SV=1	1	4.15172	4.07832	4.62353	4.20572	3.78979	2.6889	3.35095	4.22722	4.26482	3.51421	-0.750609	0.105004	0.978796	Nonspecific
P42704	LPPRC_HUMAN	LRPPRC	LRPPRC	Leucine-rich PPR motif-containing protein, mitochondrial OS=Homo sapiens OX=9606 GN=LRPPRC PE=1 SV=3	78	10.6432	10.6828	10.941	10.6765	10.217	10.7346	10.5597	10.5797	10.7359	10.5228	-0.213135	0.171163	0.76659	Mitochondrion
Q9NP80	PLPL8_HUMAN	PNPLA8	PNPLA8	Calcium-independent phospholipase A2-gamma OS=Homo sapiens OX=9606 GN=PNPLA8 PE=1 SV=1	3	5.96207	6.21719	6.15195	6.11627	5.54073	5.62629	5.65404	5.69808	6.11187	5.62979	-0.482084	0.0019887	2.70143	Nonspecific
P51572	BAP31_HUMAN	BCAP31	BCAP31	B-cell receptor-associated protein 31 OS=Homo sapiens OX=9606 GN=BCAP31 PE=1 SV=3	17	10.5959	10.5003	10.3343	10.4956	10.3707	10.5279	10.5455	10.9324	10.4815	10.5941	0.112609	0.367427	0.434829	ER
P30519	HMOX2_HUMAN	HMOX2	HMOX2	Heme oxygenase 2 OS=Homo sapiens OX=9606 GN=HMOX2 PE=1 SV=2	12	11.353	11.0821	10.9928	11.1253	10.6784	10.8794	10.7786	11.3214	11.1383	10.9145	-0.223847	0.221682	0.654269	ER
P41252	SYIC_HUMAN	IARS	IARS1	Isoleucine--tRNA ligase, cytoplasmic OS=Homo sapiens OX=9606 GN=IARS PE=1 SV=2	14	9.21256	9.23099	9.35956	9.25655	9.34852	9.43896	9.41931	8.71641	9.26492	9.2308	-0.0341178	0.60921	0.215233	Large Protein Complex
Q16718	NDUA5_HUMAN	NDUFA5	NDUFA5	NADH dehydrogenase [ubiquinone] 1 alpha subcomplex subunit 5 OS=Homo sapiens OX=9606 GN=NDUFA5 PE=1 SV=3	5	7.36689	7.1144	7.27617	7.1698	5.88965	6.7716	6.2714	7.79843	7.23182	6.68277	-0.549046	0.237957	0.623502	Mitochondrion
P61158	ARP3_HUMAN	ACTR3	ACTR3	Actin-related protein 3 OS=Homo sapiens OX=9606 GN=ACTR3 PE=1 SV=3	7	8.70309	8.48437	8.68321	8.62931	7.42652	7.41132	7.53941	7.63714	8.62499	7.5036	-1.12139	0.00018748	3.72704	Large Protein Complex
O60610	DIAP1_HUMAN	DIAPH1	DIAPH1	Protein diaphanous homolog 1 OS=Homo sapiens OX=9606 GN=DIAPH1 PE=1 SV=2	15	11.1633	11.297	11.0638	11.2037	11.0227	11.1689	11.1794	9.98245	11.182	10.8383	-0.343601	0.273988	0.562269	Large Protein Complex
Q92604	LGAT1_HUMAN	LPGAT1	LPGAT1	Acyl-CoA:lysophosphatidylglycerol acyltransferase 1 OS=Homo sapiens OX=9606 GN=LPGAT1 PE=1 SV=1	1	4.571	4.22199	4.55661	4.34276	3.73536	4.0507	3.77064	3.87148	4.42309	3.85704	-0.566046	0.00809294	2.09189	ER
Q92733	PRCC_HUMAN	PRCC	PRCC	Proline-rich protein PRCC OS=Homo sapiens OX=9606 GN=PRCC PE=1 SV=1	2	9.97682	9.8812	8.90938	8.9585	10.2082	9.43092	9.73863	10.6376	9.43148	10.0038	0.57237	0.20727	0.683463	Large Protein Complex
Q12906	ILF3_HUMAN	ILF3	ILF3	Interleukin enhancer-binding factor 3 OS=Homo sapiens OX=9606 GN=ILF3 PE=1 SV=3	20	10.929	10.8266	10.4468	10.4802	10.5754	10.4716	10.468	10.0333	10.6707	10.3871	-0.283571	0.170307	0.768767	Large Protein Complex
Q8N1F8	S11IP_HUMAN	STK11IP	STK11IP	Serine/threonine-protein kinase 11-interacting protein OS=Homo sapiens OX=9606 GN=STK11IP PE=1 SV=4	3	5.86844	6.28326	7.10957	6.93679	5.4056	5.75957	5.62722	4.21689	6.54952	5.25232	-1.29719	0.0524811	1.28	Nonspecific
O75127	PTCD1_HUMAN	PTCD1	PTCD1	Pentatricopeptide repeat-containing protein 1, mitochondrial OS=Homo sapiens OX=9606 GN=PTCD1 PE=1 SV=2	6	8.05948	8.16391	8.45628	8.12759	7.25753	8.08856	7.90858	7.87655	8.20181	7.7828	-0.41901	0.111164	0.954034	Mitochondrion
Q9UKJ3	GPTC8_HUMAN	GPATCH8	GPATCH8	G patch domain-containing protein 8 OS=Homo sapiens OX=9606 GN=GPATCH8 PE=1 SV=2	18	11.5839	11.4382	10.6428	10.8383	11.5692	11.0218	11.3176	10.2311	11.1258	11.0349	-0.0908782	0.590219	0.228987	Nonspecific
P09874	PARP1_HUMAN	PARP1	PARP1	Poly [ADP-ribose] polymerase 1 OS=Homo sapiens OX=9606 GN=PARP1 PE=1 SV=4	23	11.5448	11.7135	11.2522	11.3177	11.7489	11.2482	11.3931	10.7733	11.4571	11.2909	-0.16618	0.414609	0.382361	Nonspecific
O95208	EPN2_HUMAN	EPN2	EPN2	Epsin-2 OS=Homo sapiens OX=9606 GN=EPN2 PE=1 SV=3	9	8.31437	8.05511	8.48856	8.50426	7.70906	7.93021	7.93119	8.19117	8.34058	7.94041	-0.400166	0.0551833	1.25819	Nonspecific
Q8NC56	LEMD2_HUMAN	LEMD2	LEMD2	LEM domain-containing protein 2 OS=Homo sapiens OX=9606 GN=LEMD2 PE=1 SV=1	3	5.42092	5.46579	5.63424	5.82388	5.15228	5.26731	5.18309	5.28955	5.58621	5.22306	-0.363149	0.0237518	1.6243	ER
Q8TCG2	P4K2B_HUMAN	PI4K2B	PI4K2B	Phosphatidylinositol 4-kinase type 2-beta OS=Homo sapiens OX=9606 GN=PI4K2B PE=1 SV=1	4	8.25141	8.60149	8.74093	8.73734	10.2781	9.7864	10.4324	9.98671	8.58279	10.1209	1.5381	0.00145422	2.83737	Nonspecific
Q96DV4	RM38_HUMAN	MRPL38	MRPL38	39S ribosomal protein L38, mitochondrial OS=Homo sapiens OX=9606 GN=MRPL38 PE=1 SV=2	13	9.09786	9.18171	9.38255	9.17112	8.09388	8.58504	8.44173	9.3819	9.20831	8.62564	-0.582673	0.1104	0.957032	Nonspecific
Q9UJZ1	STML2_HUMAN	STOML2	STOML2	Stomatin-like protein 2, mitochondrial OS=Homo sapiens OX=9606 GN=STOML2 PE=1 SV=1	29	11.0985	11.0194	11.1643	11.0442	9.31688	9.80089	9.54393	10.7228	11.0816	9.84613	-1.23548	0.0194457	1.71118	Mitochondrion
Q9UDY2	ZO2_HUMAN	TJP2	TJP2	Tight junction protein ZO-2 OS=Homo sapiens OX=9606 GN=TJP2 PE=1 SV=2	13	9.82528	9.61702	9.81831	9.95211	8.23753	8.41342	8.45063	8.6056	9.80318	8.42679	-1.37639	0.000262112	3.58151	Actin binding proteins
Q9NW68	BSDC1_HUMAN	BSDC1	BSDC1	BSD domain-containing protein 1 OS=Homo sapiens OX=9606 GN=BSDC1 PE=1 SV=1	8	8.81043	8.9023	7.97877	8.42777	9.20814	8.55999	8.87174	9.25128	8.52982	8.97279	0.442971	0.167553	0.775848	Golgi
Q13586	STIM1_HUMAN	STIM1	STIM1	Stromal interaction molecule 1 OS=Homo sapiens OX=9606 GN=STIM1 PE=1 SV=3	13	9.17728	8.89525	9.0854	9.13169	8.38625	8.32806	8.47165	8.2598	9.07241	8.36144	-0.710968	0.000921969	3.03528	ER
O95674	CDS2_HUMAN	CDS2	CDS2	Phosphatidate cytidylyltransferase 2 OS=Homo sapiens OX=9606 GN=CDS2 PE=1 SV=1	5	7.39054	7.27536	7.652	7.62069	6.78154	6.93486	7.20417	5.98911	7.48465	6.72742	-0.757225	0.0576309	1.23934	Nonspecific
Q9NQC3	RTN4_HUMAN	RTN4	RTN4	Reticulon-4 OS=Homo sapiens OX=9606 GN=RTN4 PE=1 SV=2	7	8.76692	8.47032	8.72943	8.81701	8.32494	8.50751	8.40822	8.49678	8.69592	8.43436	-0.261559	0.047276	1.32536	Nonspecific
Q8WVK7	SKA2_HUMAN	SKA2	SKA2	Spindle and kinetochore-associated protein 2 OS=Homo sapiens OX=9606 GN=SKA2 PE=1 SV=1	1	5.03008	5.07354	4.4226	4.62626	5.52474	2.45418	5.27883	6.14939	4.78812	4.85179	0.0636682	0.654861	0.183851	Nonspecific
P34932	HSP74_HUMAN	HSPA4	HSPA4	Heat shock 70 kDa protein 4 OS=Homo sapiens OX=9606 GN=HSPA4 PE=1 SV=4	10	8.99236	8.86008	9.32071	9.24184	8.22593	8.1134	8.02893	7.59679	9.10375	7.99126	-1.11249	0.00363338	2.43969	Large Protein Complex
P13798	ACPH_HUMAN	APEH	APEH	Acylamino-acid-releasing enzyme OS=Homo sapiens OX=9606 GN=APEH PE=1 SV=4	2	5.89944	5.8182	6.11381	6.24178	5.39009	5.44096	5.44546	5.56198	6.01831	5.45962	-0.558685	0.00679392	2.16788	Nonspecific
Q9H9A5	CNO10_HUMAN	CNOT10	CNOT10	CCR4-NOT transcription complex subunit 10 OS=Homo sapiens OX=9606 GN=CNOT10 PE=1 SV=1	6	8.04558	8.241	7.90234	8.02661	7.73914	8.02449	8.03577	6.15552	8.05388	7.48873	-0.565152	0.256703	0.590569	Large Protein Complex
Q9NQW6	ANLN_HUMAN	ANLN	ANLN	Anillin OS=Homo sapiens OX=9606 GN=ANLN PE=1 SV=2	7	8.75501	8.60327	8.42282	8.44156	9.52441	9.17596	9.18894	8.6852	8.55566	9.14363	0.587966	0.0411185	1.38596	Large Protein Complex
P13797	PLST_HUMAN	PLS3	PLS3	Plastin-3 OS=Homo sapiens OX=9606 GN=PLS3 PE=1 SV=4	20	10.284	10.2989	10.6034	10.6934	9.25306	9.23242	9.23683	9.46156	10.4699	9.29597	-1.17396	0.000721059	3.14203	Nonspecific
Q14651	PLSI_HUMAN	PLS1	PLS1	Plastin-1 OS=Homo sapiens OX=9606 GN=PLS1 PE=1 SV=2	3	7.33737	7.20747	7.62937	7.72135	5.92266	5.87268	6.25766	6.27672	7.47389	6.08243	-1.39146	0.00124573	2.90458	Nonspecific
P46063	RECQ1_HUMAN	RECQL	RECQL	ATP-dependent DNA helicase Q1 OS=Homo sapiens OX=9606 GN=RECQL PE=1 SV=3	2	6.67301	6.58071	5.97378	6.2828	6.6113	6.41135	6.42003	5.69488	6.37757	6.28439	-0.0931833	0.545908	0.26288	Large Protein Complex
Q13098	CSN1_HUMAN	GPS1	GPS1	COP9 signalosome complex subunit 1 OS=Homo sapiens OX=9606 GN=GPS1 PE=1 SV=4	2	6.73728	6.79341	6.73265	6.6528	6.46594	6.30637	6.46713	5.90784	6.72904	6.28682	-0.442221	0.0351954	1.45351	Large Protein Complex
Q9BWS9	CHID1_HUMAN	CHID1	CHID1	Chitinase domain-containing protein 1 OS=Homo sapiens OX=9606 GN=CHID1 PE=1 SV=1	4	7.22039	7.17199	7.13582	7.30272	6.79778	7.05567	6.88577	7.25982	7.20773	6.99976	-0.20797	0.129798	0.886731	Nonspecific
Q69YQ0	CYTSA_HUMAN	SPECC1L	SPECC1L	Cytospin-A OS=Homo sapiens OX=9606 GN=SPECC1L PE=1 SV=2	4	6.4691	6.49051	6.99822	6.89954	6.15763	5.91242	6.05348	6.24666	6.71434	6.09255	-0.621793	0.0189136	1.72322	Nonspecific
Q96EE3	SEH1_HUMAN	SEH1L	SEH1L	Nucleoporin SEH1 OS=Homo sapiens OX=9606 GN=SEH1L PE=1 SV=3	6	8.96185	9.05091	9.06082	9.03928	8.84213	8.62604	8.96651	8.81748	9.02821	8.81304	-0.215175	0.0496178	1.30436	Nonspecific
Q9NP81	SYSM_HUMAN	SARS2	SARS2	Serine--tRNA ligase, mitochondrial OS=Homo sapiens OX=9606 GN=SARS2 PE=1 SV=1	12	9.25156	9.45125	9.76236	9.40528	8.19395	7.72096	8.44707	9.37463	9.46761	8.43415	-1.03346	0.0527686	1.27762	Mitochondrion
O60841	IF2P_HUMAN	EIF5B	EIF5B	Eukaryotic translation initiation factor 5B OS=Homo sapiens OX=9606 GN=EIF5B PE=1 SV=4	6	8.50586	8.31797	8.34271	8.49916	8.29665	8.0575	8.25335	6.96189	8.41642	7.89235	-0.524075	0.172073	0.764287	Large Protein Complex
Q9UL01	DSE_HUMAN	DSE	DSE	Dermatan-sulfate epimerase OS=Homo sapiens OX=9606 GN=DSE PE=1 SV=1	2	5.16207	4.82339	5.03352	5.372	5.32303	5.73685	5.66065	3.22041	5.09775	4.98523	-0.112511	0.6128	0.212681	Nonspecific
Q6PML9	ZNT9_HUMAN	SLC30A9	SLC30A9	Zinc transporter 9 OS=Homo sapiens OX=9606 GN=SLC30A9 PE=1 SV=1	6	8.26801	8.19279	8.50675	8.34926	7.5936	8.01137	7.78433	7.55713	8.3292	7.73661	-0.592594	0.0103807	1.98377	Nonspecific
Q9H3K2	GHITM_HUMAN	GHITM	GHITM	Growth hormone-inducible transmembrane protein OS=Homo sapiens OX=9606 GN=GHITM PE=1 SV=2	1	5.35078	4.89945	5.06502	5.02433	4.39715	4.89973	4.27128	5.22324	5.0849	4.69785	-0.387043	0.179683	0.745492	Mitochondrion
P52948	NUP98_HUMAN	NUP98	NUP98	Nuclear pore complex protein Nup98-Nup96 OS=Homo sapiens OX=9606 GN=NUP98 PE=1 SV=4	10	9.50478	9.53597	8.96229	9.04112	10.2351	9.72297	9.95966	10.5859	9.26104	10.1259	0.864887	0.0258519	1.58751	Nuclear pore complex
Q8IWZ3	ANKH1_HUMAN	ANKHD1	ANKHD1	Ankyrin repeat and KH domain-containing protein 1 OS=Homo sapiens OX=9606 GN=ANKHD1 PE=1 SV=1	14	9.63288	10.0182	9.51303	9.54705	9.88075	9.62129	9.84364	8.2307	9.67778	9.3941	-0.283686	0.426351	0.370233	Large Protein Complex
O75179	ANR17_HUMAN	ANKRD17	ANKRD17	Ankyrin repeat domain-containing protein 17 OS=Homo sapiens OX=9606 GN=ANKRD17 PE=1 SV=3	10	8.90988	9.1649	8.70959	8.59384	10.0665	9.46481	9.85172	8.17961	8.84455	9.39066	0.546105	0.256703	0.590569	Large Protein Complex
Q6P2E9	EDC4_HUMAN	EDC4	EDC4	Enhancer of mRNA-decapping protein 4 OS=Homo sapiens OX=9606 GN=EDC4 PE=1 SV=1	9	8.49388	8.6783	8.60089	8.6425	7.60029	7.71286	7.88231	6.73283	8.60389	7.48207	-1.12182	0.0147888	1.83007	Nonspecific
Q8IYS1	P20D2_HUMAN	PM20D2	PM20D2	Peptidase M20 domain-containing protein 2 OS=Homo sapiens OX=9606 GN=PM20D2 PE=1 SV=2	1	4.89324	4.12088	3.61516	3.64254	4.42439	4.34479	4.17197	4.60481	4.06796	4.38649	0.318534	0.318327	0.497126	Nonspecific
Q00059	TFAM_HUMAN	TFAM	TFAM	Transcription factor A, mitochondrial OS=Homo sapiens OX=9606 GN=TFAM PE=1 SV=1	10	7.82934	7.96153	8.28047	7.7043	7.35272	8.21723	7.85552	9.23797	7.94391	8.16586	0.22195	0.482499	0.316503	Mitochondrion
Q14012	KCC1A_HUMAN	CAMK1	CAMK1	Calcium/calmodulin-dependent protein kinase type 1 OS=Homo sapiens OX=9606 GN=CAMK1 PE=1 SV=1	1	5.392	5.48761	5.24753	5.4141	5.7321	5.63402	5.58117	4.97145	5.38531	5.47969	0.0943741	0.484413	0.314784	Nonspecific
P22234	PUR6_HUMAN	PAICS	PAICS	Multifunctional protein ADE2 OS=Homo sapiens OX=9606 GN=PAICS PE=1 SV=3	4	7.19336	7.03612	6.8309	6.85639	7.91856	7.36463	7.70199	7.71919	6.97919	7.67609	0.696901	0.00957982	2.01864	Large Protein Complex
P22413	ENPP1_HUMAN	ENPP1	ENPP1	Ectonucleotide pyrophosphatase/phosphodiesterase family member 1 OS=Homo sapiens OX=9606 GN=ENPP1 PE=1 SV=2	14	9.56778	9.71394	10.5541	10.4899	8.35919	8.88865	8.83006	8.8583	10.0814	8.73405	-1.34739	0.010872	1.96369	Nonspecific
Q9BZG1	RAB34_HUMAN	RAB34	RAB34	Ras-related protein Rab-34 OS=Homo sapiens OX=9606 GN=RAB34 PE=1 SV=1	4	8.476	8.70397	8.78112	8.83247	8.57397	8.99514	8.84336	8.28905	8.69839	8.67538	-0.0230076	0.632588	0.198879	Nonspecific
P30084	ECHM_HUMAN	ECHS1	ECHS1	Enoyl-CoA hydratase, mitochondrial OS=Homo sapiens OX=9606 GN=ECHS1 PE=1 SV=4	12	9.75045	9.72786	9.78491	9.60472	8.60952	9.02834	8.75246	9.99831	9.71699	9.09716	-0.619829	0.12452	0.904761	Mitochondrion
P35241	RADI_HUMAN	RDX	RDX	Radixin OS=Homo sapiens OX=9606 GN=RDX PE=1 SV=1	15	10.7663	10.2723	10.7772	10.8122	8.32099	8.36968	8.54572	8.9197	10.657	8.53902	-2.11794	0.000479719	3.31901	Nonspecific
P26038	MOES_HUMAN	MSN	MSN	Moesin OS=Homo sapiens OX=9606 GN=MSN PE=1 SV=3	20	10.7496	10.5204	11.0527	11.1218	8.96548	9.58291	9.47898	9.58897	10.8611	9.40408	-1.45703	0.00241375	2.61731	Plasma membrane
P15311	EZRI_HUMAN	EZR	EZR	Ezrin OS=Homo sapiens OX=9606 GN=EZR PE=1 SV=4	28	11.0256	10.9167	11.383	11.4025	9.49078	9.85856	9.79043	10.058	11.182	9.79943	-1.38254	0.00158178	2.80085	Nonspecific
Q5TZA2	CROCC_HUMAN	CROCC	CROCC	Rootletin OS=Homo sapiens OX=9606 GN=CROCC PE=1 SV=1	2	5.0552	4.83478	4.75902	4.70782	4.09165	4.24676	4.54726	4.80626	4.8392	4.42298	-0.416222	0.0842659	1.07435	Nonspecific
P48643	TCPE_HUMAN	CCT5	CCT5	T-complex protein 1 subunit epsilon OS=Homo sapiens OX=9606 GN=CCT5 PE=1 SV=1	17	10.6854	10.5061	10.1648	10.2717	10.6316	9.90747	10.3519	10.7397	10.407	10.4077	0.000684606	0.682367	0.165982	Large Protein Complex
P50991	TCPD_HUMAN	CCT4	CCT4	T-complex protein 1 subunit delta OS=Homo sapiens OX=9606 GN=CCT4 PE=1 SV=4	21	11.4264	11.403	11.0068	11.1096	11.4169	11.2968	11.2249	11.2567	11.2364	11.2989	0.0624328	0.474914	0.323385	Large Protein Complex
Q9H000	MKRN2_HUMAN	MKRN2	MKRN2	Probable E3 ubiquitin-protein ligase makorin-2 OS=Homo sapiens OX=9606 GN=MKRN2 PE=1 SV=2	2	6.96552	7.25412	6.91915	6.73686	7.49424	7.06556	7.22116	7.0963	6.96891	7.21932	0.250404	0.157801	0.80189	Large Protein Complex
Q13148	TADBP_HUMAN	TARDBP	TARDBP	TAR DNA-binding protein 43 OS=Homo sapiens OX=9606 GN=TARDBP PE=1 SV=1	19	10.0068	10.1129	9.4729	9.5647	10.6222	10.0815	10.1756	10.5677	9.78934	10.3617	0.572391	0.057885	1.23743	Large Protein Complex
Q86XL3	ANKL2_HUMAN	ANKLE2	ANKLE2	Ankyrin repeat and LEM domain-containing protein 2 OS=Homo sapiens OX=9606 GN=ANKLE2 PE=1 SV=4	7	8.61936	8.35149	8.39448	8.48967	7.6383	7.89493	7.77076	7.48876	8.46375	7.69819	-0.765561	0.00232099	2.63433	ER
Q15366	PCBP2_HUMAN	PCBP2	PCBP2	Poly(rC)-binding protein 2 OS=Homo sapiens OX=9606 GN=PCBP2 PE=1 SV=1	16	11.563	11.6583	11.188	11.2813	11.605	11.502	11.5981	11.5375	11.4226	11.5607	0.138053	0.0544025	1.26438	Large Protein Complex
Q15366	PCBP2_HUMAN	PCBP2	PCBP2	Poly(rC)-binding protein 2 OS=Homo sapiens OX=9606 GN=PCBP2 PE=1 SV=1	16	11.563	11.6583	11.188	11.2813	11.605	11.502	11.5981	11.5375	11.4226	11.5607	0.138053	0.0544025	1.26438	Large Protein Complex
Q15366	PCBP2_HUMAN	PCBP2	PCBP2	Poly(rC)-binding protein 2 OS=Homo sapiens OX=9606 GN=PCBP2 PE=1 SV=1	16	11.563	11.6583	11.188	11.2813	11.605	11.502	11.5981	11.5375	11.4226	11.5607	0.138053	0.0544025	1.26438	Large Protein Complex
Q15365	PCBP1_HUMAN	PCBP1	PCBP1	Poly(rC)-binding protein 1 OS=Homo sapiens OX=9606 GN=PCBP1 PE=1 SV=2	16	10.2767	10.3619	9.94851	10.0106	10.3675	10.3064	10.378	10.5008	10.1494	10.3881	0.238716	0.0984544	1.00676	Large Protein Complex
Q9BZM6	ULBP1_HUMAN	ULBP1	ULBP1	UL16-binding protein 1 OS=Homo sapiens OX=9606 GN=ULBP1 PE=1 SV=1	2	5.66083	5.79872	6.51353	6.30905	5.64457	6.31728	6.21009	4.783	6.07053	5.73873	-0.331799	0.381765	0.418204	Nonspecific
Q9BZM4	ULBP3_HUMAN	ULBP3	ULBP3	UL16-binding protein 3 OS=Homo sapiens OX=9606 GN=ULBP3 PE=1 SV=1	1	5.83876	6.05522	6.62392	6.38617	6.30158	6.51608	6.44479	5.47846	6.22602	6.18523	-0.0407875	0.630164	0.200546	Nonspecific
P58317	ZN121_HUMAN	ZNF121	ZNF121	Zinc finger protein 121 OS=Homo sapiens OX=9606 GN=ZNF121 PE=3 SV=2	2	5.20519	5.10825	4.7298	4.79797	5.77087	5.20346	5.63706	4.89028	4.9603	5.37542	0.415114	0.149237	0.826122	Nonspecific
P54577	SYYC_HUMAN	YARS	YARS1	Tyrosine--tRNA ligase, cytoplasmic OS=Homo sapiens OX=9606 GN=YARS PE=1 SV=4	11	10.2017	9.97506	9.83507	9.97489	10.2218	10.066	10.0565	10.3158	9.99669	10.165	0.168342	0.160657	0.794101	Large Protein Complex
O60271	JIP4_HUMAN	SPAG9	SPAG9	C-Jun-amino-terminal kinase-interacting protein 4 OS=Homo sapiens OX=9606 GN=SPAG9 PE=1 SV=4	8	8.46066	8.36171	8.25541	8.2194	8.88921	8.61539	8.84797	7.29157	8.32429	8.41103	0.0867386	0.596938	0.22407	Large Protein Complex
Q9Y3D9	RT23_HUMAN	MRPS23	MRPS23	28S ribosomal protein S23, mitochondrial OS=Homo sapiens OX=9606 GN=MRPS23 PE=1 SV=2	7	7.59898	7.62124	7.70083	7.53971	6.75047	7.14553	6.86477	8.21373	7.61519	7.24363	-0.371562	0.294154	0.531425	Mitochondrion
O96000	NDUBA_HUMAN	NDUFB10	NDUFB10	NADH dehydrogenase [ubiquinone] 1 beta subcomplex subunit 10 OS=Homo sapiens OX=9606 GN=NDUFB10 PE=1 SV=3	11	7.74743	7.84603	7.91725	7.56519	7.24589	7.20401	7.30229	8.3001	7.76897	7.51307	-0.2559	0.343885	0.463586	Mitochondrion
Q9H3G5	CPVL_HUMAN	CPVL	CPVL	Probable serine carboxypeptidase CPVL OS=Homo sapiens OX=9606 GN=CPVL PE=1 SV=2	20	8.81267	9.56578	10.4019	10.0944	10.6887	10.9343	10.8932	10.0632	9.71867	10.6449	0.92619	0.0886673	1.05224	Nonspecific
O14908	GIPC1_HUMAN	GIPC1	GIPC1	PDZ domain-containing protein GIPC1 OS=Homo sapiens OX=9606 GN=GIPC1 PE=1 SV=2	4	7.31246	7.43702	7.72868	7.84071	7.20292	7.57877	7.5295	8.28154	7.57972	7.64818	0.0684647	0.583652	0.233846	Nonspecific
P53396	ACLY_HUMAN	ACLY	ACLY	ATP-citrate synthase OS=Homo sapiens OX=9606 GN=ACLY PE=1 SV=3	14	10.3139	10.0386	10.3184	10.2726	9.84704	9.92174	9.81857	9.73712	10.2359	9.83112	-0.404737	0.00731879	2.13556	Large Protein Complex
Q96S66	CLCC1_HUMAN	CLCC1	CLCC1	Chloride channel CLIC-like protein 1 OS=Homo sapiens OX=9606 GN=CLCC1 PE=1 SV=1	18	10.7517	10.7493	10.9918	10.941	10.0474	10.3426	10.28	9.5932	10.8585	10.0658	-0.792663	0.0142253	1.84694	ER
Q9Y2H6	FND3A_HUMAN	FNDC3A	FNDC3A	Fibronectin type-III domain-containing protein 3A OS=Homo sapiens OX=9606 GN=FNDC3A PE=1 SV=4	14	9.34377	9.24598	9.57352	9.54198	9.13483	9.56442	9.45362	7.79379	9.42631	8.98667	-0.439645	0.307183	0.512603	ER
O75937	DNJC8_HUMAN	DNAJC8	DNAJC8	DnaJ homolog subfamily C member 8 OS=Homo sapiens OX=9606 GN=DNAJC8 PE=1 SV=2	6	9.66149	9.79845	9.17412	9.25227	10.3569	9.56806	9.93136	10.5846	9.47158	10.1102	0.63865	0.0855707	1.06768	Large Protein Complex
P55072	TERA_HUMAN	VCP	VCP	Transitional endoplasmic reticulum ATPase OS=Homo sapiens OX=9606 GN=VCP PE=1 SV=4	16	9.81774	9.62827	9.88922	9.92423	8.95402	9.06557	9.01549	9.24482	9.81487	9.06997	-0.744892	0.00152374	2.81709	Nonspecific
O43929	ORC4_HUMAN	ORC4	ORC4	Origin recognition complex subunit 4 OS=Homo sapiens OX=9606 GN=ORC4 PE=1 SV=2	3	7.64919	7.64901	6.7507	7.12247	8.05168	7.75995	7.88631	7.93976	7.29284	7.90942	0.616582	0.0591954	1.22771	Large Protein Complex
P05166	PCCB_HUMAN	PCCB	PCCB	Propionyl-CoA carboxylase beta chain, mitochondrial OS=Homo sapiens OX=9606 GN=PCCB PE=1 SV=3	5	7.76426	7.79478	7.95901	7.71247	6.97405	7.35023	7.00602	7.59904	7.80763	7.23233	-0.575295	0.0255786	1.59212	Nonspecific
O95470	SGPL1_HUMAN	SGPL1	SGPL1	Sphingosine-1-phosphate lyase 1 OS=Homo sapiens OX=9606 GN=SGPL1 PE=1 SV=3	10	8.801	8.69368	8.79744	8.86314	8.42913	8.73973	8.63647	8.81025	8.78882	8.65389	-0.134922	0.199723	0.699573	ER
Q6UUV7	CRTC3_HUMAN	CRTC3	CRTC3	CREB-regulated transcription coactivator 3 OS=Homo sapiens OX=9606 GN=CRTC3 PE=1 SV=2	5	7.28253	7.24163	6.82633	6.7288	7.82589	7.47605	7.67493	8.46675	7.01983	7.86091	0.841083	0.0351954	1.45351	Nonspecific
O14545	TRAD1_HUMAN	TRAFD1	TRAFD1	TRAF-type zinc finger domain-containing protein 1 OS=Homo sapiens OX=9606 GN=TRAFD1 PE=1 SV=1	2	7.20861	7.51341	6.91593	6.73865	6.8915	6.66326	6.85915	6.84684	7.09415	6.81519	-0.278958	0.185223	0.732305	Nonspecific
O15091	MRPP3_HUMAN	KIAA0391	PRORP	Mitochondrial ribonuclease P catalytic subunit OS=Homo sapiens OX=9606 GN=KIAA0391 PE=1 SV=2	8	8.23889	8.33879	8.68784	8.44266	7.659	8.07309	7.70992	7.71302	8.42704	7.78876	-0.638288	0.0110396	1.95704	Mitochondrion
Q9UQ80	PA2G4_HUMAN	PA2G4	PA2G4	Proliferation-associated protein 2G4 OS=Homo sapiens OX=9606 GN=PA2G4 PE=1 SV=3	9	9.34754	9.30503	9.76885	9.61363	8.89099	8.95164	8.79005	9.45371	9.50876	9.0216	-0.487162	0.0631467	1.19965	Large Protein Complex
Q6ZRP7	QSOX2_HUMAN	QSOX2	QSOX2	Sulfhydryl oxidase 2 OS=Homo sapiens OX=9606 GN=QSOX2 PE=1 SV=3	7	8.96335	8.65616	8.74153	8.89834	9.31898	9.3949	9.32697	7.6524	8.81485	8.92331	0.108466	0.588222	0.230459	Golgi
P32004	L1CAM_HUMAN	L1CAM	L1CAM	Neural cell adhesion molecule L1 OS=Homo sapiens OX=9606 GN=L1CAM PE=1 SV=2	11	5.28027	5.39468	5.22228	5.33407	9.01343	9.34397	9.22887	8.65935	5.30783	9.06141	3.75358	5.61825e-05	4.2504	Plasma membrane
Q96FW1	OTUB1_HUMAN	OTUB1	OTUB1	Ubiquitin thioesterase OTUB1 OS=Homo sapiens OX=9606 GN=OTUB1 PE=1 SV=2	3	7.3673	7.54814	7.41162	7.31498	7.25126	7.47464	7.32066	7.08866	7.41051	7.28381	-0.126704	0.232229	0.634084	Nonspecific
P31040	SDHA_HUMAN	SDHA	SDHA	Succinate dehydrogenase [ubiquinone] flavoprotein subunit, mitochondrial OS=Homo sapiens OX=9606 GN=SDHA PE=1 SV=2	30	10.9336	10.8597	11.1307	10.9642	9.47276	10.028	9.83605	9.71088	10.9721	9.76193	-1.21012	0.000911182	3.04039	Mitochondrion
Q9BQ24	ZFY21_HUMAN	ZFYVE21	ZFYVE21	Zinc finger FYVE domain-containing protein 21 OS=Homo sapiens OX=9606 GN=ZFYVE21 PE=1 SV=1	2	6.19332	7.02411	7.51405	6.72333	7.40956	7.91095	8.04519	8.45839	6.8637	7.95602	1.09232	0.0408443	1.38887	Endosome
Q15738	NSDHL_HUMAN	NSDHL	NSDHL	Sterol-4-alpha-carboxylate 3-dehydrogenase, decarboxylating OS=Homo sapiens OX=9606 GN=NSDHL PE=1 SV=2	10	9.50851	9.36509	9.24245	9.4059	8.65016	8.80482	8.69411	9.18057	9.38049	8.83241	-0.548071	0.017025	1.76891	ER
P17987	TCPA_HUMAN	TCP1	TCP1	T-complex protein 1 subunit alpha OS=Homo sapiens OX=9606 GN=TCP1 PE=1 SV=1	20	11.1931	11.2461	10.8113	10.9162	11.0665	10.8546	10.8751	10.9031	11.0417	10.9248	-0.11687	0.322243	0.491817	Large Protein Complex
P23634	AT2B4_HUMAN	ATP2B4	ATP2B4	Plasma membrane calcium-transporting ATPase 4 OS=Homo sapiens OX=9606 GN=ATP2B4 PE=1 SV=2	25	10.6997	10.5636	11.0619	11.1847	9.21524	9.55267	9.50468	8.68328	10.8775	9.23897	-1.6385	0.00316847	2.49915	Plasma membrane
P20020	AT2B1_HUMAN	ATP2B1	ATP2B1	Plasma membrane calcium-transporting ATPase 1 OS=Homo sapiens OX=9606 GN=ATP2B1 PE=1 SV=4	25	11.2273	11.1571	11.732	11.8032	9.27115	9.85408	9.75318	8.49857	11.4799	9.34425	-2.13566	0.00431586	2.36493	Plasma membrane
Q9UIJ7	KAD3_HUMAN	AK3	AK3	GTP:AMP phosphotransferase AK3, mitochondrial OS=Homo sapiens OX=9606 GN=AK3 PE=1 SV=4	11	9.58033	9.51404	9.7084	9.4524	7.48998	7.97701	7.90141	9.02451	9.56379	8.09823	-1.46557	0.013706	1.86309	Nonspecific
Q9Y4I1	MYO5A_HUMAN	MYO5A	MYO5A	Unconventional myosin-Va OS=Homo sapiens OX=9606 GN=MYO5A PE=1 SV=2	4	7.95033	8.25517	8.36922	8.16627	8.84096	9.07378	9.01109	7.26846	8.18525	8.54857	0.363322	0.377569	0.423004	Nonspecific
Q7Z2K6	ERMP1_HUMAN	ERMP1	ERMP1	Endoplasmic reticulum metallopeptidase 1 OS=Homo sapiens OX=9606 GN=ERMP1 PE=1 SV=2	5	8.70201	8.63637	8.89715	8.83914	7.20398	7.58492	7.5079	5.91107	8.76867	7.05197	-1.7167	0.014386	1.84206	ER
Q15029	U5S1_HUMAN	EFTUD2	EFTUD2	116 kDa U5 small nuclear ribonucleoprotein component OS=Homo sapiens OX=9606 GN=EFTUD2 PE=1 SV=1	21	11.3115	11.1582	10.7689	10.9199	10.8968	10.5221	10.6919	9.3019	11.0396	10.3532	-0.686445	0.144996	0.838643	Large Protein Complex
Q8NHP8	PLBL2_HUMAN	PLBD2	PLBD2	Putative phospholipase B-like 2 OS=Homo sapiens OX=9606 GN=PLBD2 PE=1 SV=2	8	6.64648	7.19975	8.10892	7.70299	8.35621	8.64931	8.53779	8.54648	7.41454	8.52244	1.10791	0.0305719	1.51468	Lysosome
Q9NRG7	D39U1_HUMAN	SDR39U1	SDR39U1	Epimerase family protein SDR39U1 OS=Homo sapiens OX=9606 GN=SDR39U1 PE=1 SV=3	5	8.47718	8.45658	8.63609	8.43268	8.04309	8.57253	8.25498	9.2605	8.50063	8.53277	0.032141	0.637123	0.195777	Nonspecific
Q9Y4P3	TBL2_HUMAN	TBL2	TBL2	Transducin beta-like protein 2 OS=Homo sapiens OX=9606 GN=TBL2 PE=1 SV=1	8	7.72595	7.62434	7.70703	7.59565	7.38725	7.778	7.83297	8.09773	7.66324	7.77399	0.110745	0.411195	0.385952	ER
Q9NYK5	RM39_HUMAN	MRPL39	MRPL39	39S ribosomal protein L39, mitochondrial OS=Homo sapiens OX=9606 GN=MRPL39 PE=1 SV=3	9	8.16391	8.10963	8.35514	8.11897	7.0722	7.71598	7.53772	8.42636	8.18691	7.68806	-0.498846	0.15616	0.806429	Mitochondrion
P05388	RLA0_HUMAN	RPLP0	RPLP0	60S acidic ribosomal protein P0 OS=Homo sapiens OX=9606 GN=RPLP0 PE=1 SV=1	12	9.71665	9.72711	9.43068	9.47919	9.64783	9.63714	9.59564	10.1005	9.58841	9.74528	0.156874	0.294854	0.530393	Large Protein Complex
Q9H7Z7	PGES2_HUMAN	PTGES2	PTGES2	Prostaglandin E synthase 2 OS=Homo sapiens OX=9606 GN=PTGES2 PE=1 SV=1	10	10.2656	10.2071	10.2752	10.1698	10.3247	10.5431	10.3714	11.229	10.2294	10.617	0.387629	0.141216	0.850117	Nonspecific
Q92888	ARHG1_HUMAN	ARHGEF1	ARHGEF1	Rho guanine nucleotide exchange factor 1 OS=Homo sapiens OX=9606 GN=ARHGEF1 PE=1 SV=2	3	7.57847	7.93433	7.73487	7.67625	7.47267	7.47796	7.66541	6.73173	7.73098	7.33694	-0.394035	0.147366	0.831602	Large Protein Complex
P78344	IF4G2_HUMAN	EIF4G2	EIF4G2	Eukaryotic translation initiation factor 4 gamma 2 OS=Homo sapiens OX=9606 GN=EIF4G2 PE=1 SV=1	21	10.9639	11.2178	10.6377	10.7186	11.8068	11.2958	11.6541	10.5009	10.8845	11.3144	0.429891	0.231556	0.635343	Large Protein Complex
Q9H270	VPS11_HUMAN	VPS11	VPS11	Vacuolar protein sorting-associated protein 11 homolog OS=Homo sapiens OX=9606 GN=VPS11 PE=1 SV=1	6	8.35004	8.66633	8.57057	8.46791	9.88772	9.58296	9.9008	9.56875	8.51371	9.73506	1.22135	0.000573247	3.24166	Endosome
Q9HB90	RRAGC_HUMAN	RRAGC	RRAGC	Ras-related GTP-binding protein C OS=Homo sapiens OX=9606 GN=RRAGC PE=1 SV=1	2	5.68706	6.42281	6.83645	6.76015	7.09664	7.28458	7.31633	6.49098	6.42662	7.04713	0.620512	0.131782	0.880143	Nonspecific
Q92729	PTPRU_HUMAN	PTPRU	PTPRU	Receptor-type tyrosine-protein phosphatase U OS=Homo sapiens OX=9606 GN=PTPRU PE=1 SV=2	1	7.24744	7.98027	8.92894	8.68265	9.3001	9.41169	9.24403	6.6501	8.20982	8.65148	0.441659	0.466308	0.331328	Nonspecific
P49207	RL34_HUMAN	RPL34	RPL34	60S ribosomal protein L34 OS=Homo sapiens OX=9606 GN=RPL34 PE=1 SV=3	5	9.25404	9.28537	8.81657	8.95236	9.1634	9.0375	9.13679	9.86323	9.07709	9.30023	0.223142	0.322243	0.491817	Large Protein Complex
Q8WWC4	MAIP1_HUMAN	MAIP1	MAIP1	m-AAA protease-interacting protein 1, mitochondrial OS=Homo sapiens OX=9606 GN=MAIP1 PE=1 SV=1	11	10.1422	10.4242	10.7841	10.4871	9.28215	10.0501	9.71911	9.94924	10.4594	9.75015	-0.709259	0.0347193	1.45943	Nonspecific
P50851	LRBA_HUMAN	LRBA	LRBA	Lipopolysaccharide-responsive and beige-like anchor protein OS=Homo sapiens OX=9606 GN=LRBA PE=1 SV=4	7	7.08443	7.02319	7.05451	7.09032	7.4672	7.7052	7.60658	5.84313	7.06311	7.15553	0.0924134	0.603627	0.219232	Large Protein Complex
Q8IV08	PLD3_HUMAN	PLD3	PLD3	Phospholipase D3 OS=Homo sapiens OX=9606 GN=PLD3 PE=1 SV=1	7	8.41822	8.64633	9.1843	8.95988	9.84162	9.33776	9.88707	10.0223	8.80218	9.77219	0.970007	0.0151202	1.82044	Lysosome
P36776	LONM_HUMAN	LONP1	LONP1	Lon protease homolog, mitochondrial OS=Homo sapiens OX=9606 GN=LONP1 PE=1 SV=2	35	10.4114	10.4277	10.8453	10.5794	9.5582	10.2465	9.95618	9.52774	10.5659	9.82215	-0.743784	0.0237051	1.62516	Mitochondrion
Q14690	RRP5_HUMAN	PDCD11	PDCD11	Protein RRP5 homolog OS=Homo sapiens OX=9606 GN=PDCD11 PE=1 SV=3	1	4.39325	4.92342	4.695	4.61532	5.35235	5.48984	5.32408	4.00616	4.65675	5.04311	0.386359	0.306757	0.513206	Nonspecific
P39023	RL3_HUMAN	RPL3	RPL3	60S ribosomal protein L3 OS=Homo sapiens OX=9606 GN=RPL3 PE=1 SV=2	11	10.3818	10.6155	10.1618	10.2462	10.2968	10.3814	10.504	10.5876	10.3513	10.4425	0.0911324	0.39899	0.399038	Large Protein Complex
O95983	MBD3_HUMAN	MBD3	MBD3	Methyl-CpG-binding domain protein 3 OS=Homo sapiens OX=9606 GN=MBD3 PE=1 SV=1	5	9.00796	8.97203	8.40819	8.53103	9.42356	9.04332	9.09725	9.88982	8.7298	9.36349	0.633684	0.0681958	1.16624	Nonspecific
P51809	VAMP7_HUMAN	VAMP7	VAMP7	Vesicle-associated membrane protein 7 OS=Homo sapiens OX=9606 GN=VAMP7 PE=1 SV=3	11	8.11537	8.53015	8.60334	8.51597	10.3518	10.4881	10.4111	10.8135	8.44121	10.5161	2.07494	0.000244468	3.61178	Nonspecific
Q99543	DNJC2_HUMAN	DNAJC2	DNAJC2	DnaJ homolog subfamily C member 2 OS=Homo sapiens OX=9606 GN=DNAJC2 PE=1 SV=4	1	5.50818	5.51913	5.42037	5.76379	6.39365	5.63043	5.9287	5.58329	5.55287	5.88402	0.331149	0.170307	0.768767	Large Protein Complex
Q330K2	NDUF6_HUMAN	NDUFAF6	NDUFAF6	NADH dehydrogenase (ubiquinone) complex I, assembly factor 6 OS=Homo sapiens OX=9606 GN=NDUFAF6 PE=1 SV=2	2	6.80062	6.72282	7.00037	6.81862	6.40592	6.95637	6.66802	7.31193	6.83561	6.83556	-4.65335e-05	0.683323	0.165374	Nonspecific
Q658P3	STEA3_HUMAN	STEAP3	STEAP3	Metalloreductase STEAP3 OS=Homo sapiens OX=9606 GN=STEAP3 PE=1 SV=2	11	9.47838	9.79075	10.3136	10.1589	11.3899	11.4935	11.3842	10.4431	9.9354	11.1777	1.24226	0.0189889	1.7215	Plasma membrane
Q96J42	TXD15_HUMAN	TXNDC15	TXNDC15	Thioredoxin domain-containing protein 15 OS=Homo sapiens OX=9606 GN=TXNDC15 PE=1 SV=1	2	4.59414	4.49663	4.77954	4.70645	3.78231	4.30519	4.38621	3.1746	4.64419	3.91208	-0.732111	0.0688634	1.16201	ER
Q8IZJ1	UNC5B_HUMAN	UNC5B	UNC5B	Netrin receptor UNC5B OS=Homo sapiens OX=9606 GN=UNC5B PE=1 SV=2	7	8.18546	8.33028	8.83125	8.77371	8.91285	9.15301	9.18911	7.81778	8.53017	8.76819	0.238013	0.436791	0.359727	Nonspecific
Q02252	MMSA_HUMAN	ALDH6A1	ALDH6A1	Methylmalonate-semialdehyde dehydrogenase [acylating], mitochondrial OS=Homo sapiens OX=9606 GN=ALDH6A1 PE=1 SV=2	11	9.40435	9.374	9.54009	9.36211	7.62504	7.85443	7.72526	7.96724	9.42014	7.79299	-1.62714	9.0573e-05	4.043	Nonspecific
P35270	SPRE_HUMAN	SPR	SPR	Sepiapterin reductase OS=Homo sapiens OX=9606 GN=SPR PE=1 SV=1	5	7.0628	7.10628	7.00791	7.05666	6.91494	7.17326	7.05046	7.71392	7.05841	7.21314	0.154729	0.361639	0.441724	Mitochondrion
O43813	LANC1_HUMAN	LANCL1	LANCL1	Glutathione S-transferase LANCL1 OS=Homo sapiens OX=9606 GN=LANCL1 PE=1 SV=1	2	5.48096	5.1061	4.34904	4.77167	4.74433	5.10923	5.2309	4.96997	4.92694	5.01361	0.0866659	0.557384	0.253846	Nonspecific
O95372	LYPA2_HUMAN	LYPLA2	LYPLA2	Acyl-protein thioesterase 2 OS=Homo sapiens OX=9606 GN=LYPLA2 PE=1 SV=1	4	9.40161	9.30574	9.22712	9.26076	8.91508	8.99419	8.94241	9.35188	9.29881	9.05089	-0.247918	0.0903072	1.04428	Nonspecific
P19634	SL9A1_HUMAN	SLC9A1	SLC9A1	Sodium/hydrogen exchanger 1 OS=Homo sapiens OX=9606 GN=SLC9A1 PE=1 SV=2	3	6.32208	6.27679	6.93401	6.95873	5.61332	6.05475	5.81377	4.2384	6.6229	5.43006	-1.19284	0.0620746	1.20709	Nonspecific
Q14789	GOGB1_HUMAN	GOLGB1	GOLGB1	Golgin subfamily B member 1 OS=Homo sapiens OX=9606 GN=GOLGB1 PE=1 SV=2	68	12.1602	12.0931	11.8286	12.0188	11.9065	11.9384	11.9809	10.5621	12.0252	11.5969	-0.428226	0.263878	0.578597	Golgi
Q9NZW5	MPP6_HUMAN	MPP6	PALS2	MAGUK p55 subfamily member 6 OS=Homo sapiens OX=9606 GN=MPP6 PE=1 SV=2	21	11.3474	10.9659	11.2867	11.4989	9.53929	10.0104	9.88642	10.7836	11.2747	10.0549	-1.2198	0.0154505	1.81106	Plasma membrane
Q14168	MPP2_HUMAN	MPP2	MPP2	MAGUK p55 subfamily member 2 OS=Homo sapiens OX=9606 GN=MPP2 PE=1 SV=3	15	10.7516	10.4636	10.9706	11.06	7.71167	7.91428	8.17442	8.69514	10.8115	8.12388	-2.68757	0.000568474	3.24529	Nonspecific
Q9H814	PHAX_HUMAN	PHAX	PHAX	Phosphorylated adapter RNA export protein OS=Homo sapiens OX=9606 GN=PHAX PE=1 SV=1	1	4.43697	3.7511	2.96181	3.41611	4.25197	3.49708	3.71381	4.89097	3.6415	4.08845	0.446955	0.319133	0.496029	Nonspecific
P15586	GNS_HUMAN	GNS	GNS	N-acetylglucosamine-6-sulfatase OS=Homo sapiens OX=9606 GN=GNS PE=1 SV=3	8	7.42491	8.16403	8.72926	8.4317	8.86127	9.03254	8.81303	9.85161	8.18747	9.13961	0.95214	0.0672018	1.17262	Lysosome
O00115	DNS2A_HUMAN	DNASE2	DNASE2	Deoxyribonuclease-2-alpha OS=Homo sapiens OX=9606 GN=DNASE2 PE=1 SV=2	7	6.31569	6.8595	7.59521	7.34849	7.58986	7.76352	7.60882	8.51056	7.02972	7.86819	0.83847	0.0850133	1.07051	Lysosome
P30048	PRDX3_HUMAN	PRDX3	PRDX3	Thioredoxin-dependent peroxide reductase, mitochondrial OS=Homo sapiens OX=9606 GN=PRDX3 PE=1 SV=3	16	10.391	10.4981	10.5458	10.3911	9.6999	10.1891	10.0051	11.2007	10.4565	10.2737	-0.182797	0.472411	0.32568	Mitochondrion
Q9Y6E2	BZW2_HUMAN	BZW2	BZW2	Basic leucine zipper and W2 domain-containing protein 2 OS=Homo sapiens OX=9606 GN=BZW2 PE=1 SV=1	4	8.42134	8.39315	8.26508	8.40774	8.28979	8.57304	8.34938	8.28071	8.37183	8.37323	0.00140403	0.677701	0.168962	Large Protein Complex
Q7L1Q6	BZW1_HUMAN	BZW1	BZW1	Basic leucine zipper and W2 domain-containing protein 1 OS=Homo sapiens OX=9606 GN=BZW1 PE=1 SV=1	5	7.89124	8.27057	8.28712	8.24417	7.63233	7.81863	7.72422	7.59886	8.17327	7.69351	-0.479767	0.0129624	1.88731	Large Protein Complex
P10768	ESTD_HUMAN	ESD	ESD	S-formylglutathione hydrolase OS=Homo sapiens OX=9606 GN=ESD PE=1 SV=2	2	6.77278	6.79601	7.04287	6.95217	6.46543	6.42115	6.23762	6.79275	6.89096	6.47924	-0.411722	0.0408443	1.38887	Nonspecific
O15067	PUR4_HUMAN	PFAS	PFAS	Phosphoribosylformylglycinamidine synthase OS=Homo sapiens OX=9606 GN=PFAS PE=1 SV=4	2	5.77177	5.61912	5.90474	5.76204	5.72117	6.06902	5.76579	5.07438	5.76442	5.65759	-0.106829	0.49674	0.303871	Nonspecific
Q9GZM5	YIPF3_HUMAN	YIPF3	YIPF3	Protein YIPF3 OS=Homo sapiens OX=9606 GN=YIPF3 PE=1 SV=1	2	6.29509	5.96753	6.09359	6.1549	6.26191	6.37085	6.42549	4.87856	6.12778	5.9842	-0.143575	0.538661	0.268684	Nonspecific
Q9NZH0	GPC5B_HUMAN	GPRC5B	GPRC5B	G-protein coupled receptor family C group 5 member B OS=Homo sapiens OX=9606 GN=GPRC5B PE=2 SV=2	2	6.17626	6.29456	6.65907	6.51174	7.47679	7.64576	7.64689	6.50605	6.41041	7.31887	0.908464	0.0415716	1.3812	Nonspecific
Q9H9S3	S61A2_HUMAN	SEC61A2	SEC61A2	Protein transport protein Sec61 subunit alpha isoform 2 OS=Homo sapiens OX=9606 GN=SEC61A2 PE=2 SV=3	1	6.62419	6.60459	6.75694	6.99369	4.94208	5.63312	5.46178	5.52029	6.74485	5.38932	-1.35553	0.00195101	2.70974	Nonspecific
P61619	S61A1_HUMAN	SEC61A1	SEC61A1	Protein transport protein Sec61 subunit alpha isoform 1 OS=Homo sapiens OX=9606 GN=SEC61A1 PE=1 SV=2	9	8.3666	8.84699	8.81747	8.85291	8.4819	8.84109	8.85161	9.30486	8.72099	8.86986	0.148874	0.416306	0.380587	ER
Q14241	ELOA1_HUMAN	ELOA	ELOA	Elongin-A OS=Homo sapiens OX=9606 GN=ELOA PE=1 SV=2	11	10.1304	9.84097	9.2959	9.4705	10.0673	9.72683	9.82172	9.89903	9.68445	9.87872	0.194265	0.33347	0.476943	Large Protein Complex
Q13907	IDI1_HUMAN	IDI1	IDI1	Isopentenyl-diphosphate Delta-isomerase 1 OS=Homo sapiens OX=9606 GN=IDI1 PE=1 SV=2	2	4.8818	5.4066	5.66948	5.49405	4.92574	4.8923	5.07196	5.56564	5.36299	5.11391	-0.249074	0.300083	0.522759	Nonspecific
P11279	LAMP1_HUMAN	LAMP1	LAMP1	Lysosome-associated membrane glycoprotein 1 OS=Homo sapiens OX=9606 GN=LAMP1 PE=1 SV=3	5	7.13424	8.11013	8.77739	8.49692	10.6451	10.5547	10.5149	10.1589	8.12967	10.4684	2.3387	0.00391726	2.40702	Lysosome
Q16629	SRSF7_HUMAN	SRSF7	SRSF7	Serine/arginine-rich splicing factor 7 OS=Homo sapiens OX=9606 GN=SRSF7 PE=1 SV=1	1	3.83052	3.36966	3.45302	3.17924	3.65336	3.24478	2.6836	3.54842	3.45811	3.28254	-0.175567	0.429966	0.366566	Large Protein Complex
Q12923	PTN13_HUMAN	PTPN13	PTPN13	Tyrosine-protein phosphatase non-receptor type 13 OS=Homo sapiens OX=9606 GN=PTPN13 PE=1 SV=2	39	11.1218	11.409	12.0596	12.0142	10.0084	10.3443	10.4697	8.64927	11.6512	9.86791	-1.78324	0.0236902	1.62543	Nonspecific
O60925	PFD1_HUMAN	PFDN1	PFDN1	Prefoldin subunit 1 OS=Homo sapiens OX=9606 GN=PFDN1 PE=1 SV=2	2	6.57925	6.41097	5.84007	6.12934	6.793	5.92118	6.23449	7.40788	6.23991	6.58914	0.349226	0.337004	0.472364	Large Protein Complex
P31939	PUR9_HUMAN	ATIC	ATIC	Bifunctional purine biosynthesis protein PURH OS=Homo sapiens OX=9606 GN=ATIC PE=1 SV=3	5	7.42378	7.34906	7.49914	7.60432	6.6221	6.75292	6.78803	6.98709	7.46908	6.78754	-0.68154	0.00224084	2.64959	Nonspecific
P09543	CN37_HUMAN	CNP	CNP	2',3'-cyclic-nucleotide 3'-phosphodiesterase OS=Homo sapiens OX=9606 GN=CNP PE=1 SV=2	14	9.71448	9.67372	9.91837	10.015	9.03544	9.08039	9.10542	9.45417	9.83039	9.16886	-0.661532	0.00749333	2.12533	Plasma membrane
Q8WUH2	TGFA1_HUMAN	TGFBRAP1	TGFBRAP1	Transforming growth factor-beta receptor-associated protein 1 OS=Homo sapiens OX=9606 GN=TGFBRAP1 PE=1 SV=1	3	5.85176	6.19565	6.43016	6.05608	7.46858	7.41475	7.31449	6.99631	6.13341	7.29853	1.16512	0.00233147	2.63237	Endosome
O15118	NPC1_HUMAN	NPC1	NPC1	NPC intracellular cholesterol transporter 1 OS=Homo sapiens OX=9606 GN=NPC1 PE=1 SV=2	9	8.11855	8.51195	9.10793	8.9129	8.40398	8.84648	8.62149	6.9737	8.66283	8.21141	-0.451419	0.339963	0.468568	Lysosome
Q9UEY8	ADDG_HUMAN	ADD3	ADD3	Gamma-adducin OS=Homo sapiens OX=9606 GN=ADD3 PE=1 SV=1	6	7.97393	7.65535	7.69082	7.90795	6.80306	6.95001	6.72022	6.81652	7.80701	6.82245	-0.984557	0.000570881	3.24345	Large Protein Complex
P15880	RS2_HUMAN	RPS2	RPS2	40S ribosomal protein S2 OS=Homo sapiens OX=9606 GN=RPS2 PE=1 SV=2	9	10.5601	10.6443	10.2579	10.194	10.7157	10.5913	10.6453	11.2038	10.4141	10.789	0.374966	0.109708	0.959763	Large Protein Complex
Q07021	C1QBP_HUMAN	C1QBP	C1QBP	Complement component 1 Q subcomponent-binding protein, mitochondrial OS=Homo sapiens OX=9606 GN=C1QBP PE=1 SV=1	26	10.0429	10.1374	10.3861	10.1247	9.236	9.63124	9.47526	10.1808	10.1728	9.63083	-0.541942	0.0701541	1.15395	Mitochondrion
Q9BXP2	S12A9_HUMAN	SLC12A9	SLC12A9	Solute carrier family 12 member 9 OS=Homo sapiens OX=9606 GN=SLC12A9 PE=1 SV=1	8	7.13701	7.45154	7.59953	7.46997	8.8672	8.99895	9.01959	6.88059	7.41451	8.44158	1.02707	0.128371	0.891534	Endosome
P55082	MFAP3_HUMAN	MFAP3	MFAP3	Microfibril-associated glycoprotein 3 OS=Homo sapiens OX=9606 GN=MFAP3 PE=2 SV=1	2	6.30436	6.10049	6.77269	6.78726	5.11448	5.3418	5.31549	4.27212	6.4912	5.01097	-1.48023	0.00973844	2.01151	Nonspecific
O75121	MFA3L_HUMAN	MFAP3L	MFAP3L	Microfibrillar-associated protein 3-like OS=Homo sapiens OX=9606 GN=MFAP3L PE=1 SV=3	4	6.39625	6.32518	6.72241	6.74754	4.61806	4.88144	4.66339	3.78517	6.54785	4.48702	-2.06083	0.00183048	2.73744	Nonspecific
Q9NRW7	VPS45_HUMAN	VPS45	VPS45	Vacuolar protein sorting-associated protein 45 OS=Homo sapiens OX=9606 GN=VPS45 PE=1 SV=1	9	7.75357	8.21443	8.18882	8.10536	9.70218	9.92946	9.86162	9.89234	8.06555	9.8464	1.78085	0.000197565	3.70429	Endosome
P25490	TYY1_HUMAN	YY1	YY1	Transcriptional repressor protein YY1 OS=Homo sapiens OX=9606 GN=YY1 PE=1 SV=2	8	10.3914	9.57056	7.81415	8.85034	10.4612	9.97974	9.82581	9.87771	9.15661	10.0361	0.879514	0.18831	0.725126	Nonspecific
P68363	TBA1B_HUMAN	TUBA1B	TUBA1B	Tubulin alpha-1B chain OS=Homo sapiens OX=9606 GN=TUBA1B PE=1 SV=1	27	11.5336	11.5232	11.4379	11.3885	10.9044	10.8385	10.9858	10.5774	11.4708	10.8265	-0.644261	0.00288647	2.53963	Large Protein Complex
Q9BQE3	TBA1C_HUMAN	TUBA1C	TUBA1C	Tubulin alpha-1C chain OS=Homo sapiens OX=9606 GN=TUBA1C PE=1 SV=1	2	6.54397	6.49445	6.33596	6.42679	6.29814	4.67361	6.51446	5.98342	6.45029	5.86741	-0.582885	0.21934	0.658881	Large Protein Complex
Q9NS86	LANC2_HUMAN	LANCL2	LANCL2	LanC-like protein 2 OS=Homo sapiens OX=9606 GN=LANCL2 PE=1 SV=1	2	6.72668	6.60963	5.91382	6.47641	6.98798	6.82967	6.76271	6.94487	6.43164	6.88131	0.449671	0.0806168	1.09357	Nonspecific
Q8NCC3	PAG15_HUMAN	PLA2G15	PLA2G15	Group XV phospholipase A2 OS=Homo sapiens OX=9606 GN=PLA2G15 PE=1 SV=2	4	7.78616	7.7596	7.72576	7.77159	7.79873	7.89465	7.89048	8.03986	7.76078	7.90593	0.145151	0.0537632	1.26952	Nonspecific
P26572	MGAT1_HUMAN	MGAT1	MGAT1	Alpha-1,3-mannosyl-glycoprotein 2-beta-N-acetylglucosaminyltransferase OS=Homo sapiens OX=9606 GN=MGAT1 PE=1 SV=2	3	8.93812	8.94404	8.58176	8.89505	9.09902	9.23792	9.11003	9.19414	8.83974	9.16028	0.320535	0.0302469	1.51932	Golgi
Q9UL46	PSME2_HUMAN	PSME2	PSME2	Proteasome activator complex subunit 2 OS=Homo sapiens OX=9606 GN=PSME2 PE=1 SV=4	2	6.58593	6.63103	6.539	6.95898	6.40425	6.4001	6.4922	6.66605	6.67873	6.49065	-0.188084	0.170307	0.768767	Nonspecific
P55011	S12A2_HUMAN	SLC12A2	SLC12A2	Solute carrier family 12 member 2 OS=Homo sapiens OX=9606 GN=SLC12A2 PE=1 SV=1	30	12.1964	12.0245	12.5595	12.6303	10.6331	11.023	10.9361	9.08569	12.3527	10.4195	-1.93321	0.0181858	1.74027	Plasma membrane
P04181	OAT_HUMAN	OAT	OAT	Ornithine aminotransferase, mitochondrial OS=Homo sapiens OX=9606 GN=OAT PE=1 SV=1	25	9.88193	10.0236	10.203	10.0671	9.14247	9.54597	9.43538	10.1382	10.0439	9.5655	-0.478396	0.100775	0.996649	Mitochondrion
O60245	PCDH7_HUMAN	PCDH7	PCDH7	Protocadherin-7 OS=Homo sapiens OX=9606 GN=PCDH7 PE=1 SV=2	12	9.96545	9.78375	10.2943	10.2785	8.81702	9.16918	9.14411	8.42883	10.0805	8.88979	-1.19073	0.00596404	2.22446	Plasma membrane
O14523	C2C2L_HUMAN	C2CD2L	C2CD2L	Phospholipid transfer protein C2CD2L OS=Homo sapiens OX=9606 GN=C2CD2L PE=1 SV=3	2	6.24624	6.0827	6.44976	6.31267	4.07139	4.79736	4.33074	3.23257	6.27284	4.10801	-2.16483	0.00353111	2.45209	Nonspecific
Q8WW12	PCNP_HUMAN	PCNP	PCNP	PEST proteolytic signal-containing nuclear protein OS=Homo sapiens OX=9606 GN=PCNP PE=1 SV=2	3	7.25353	6.93502	6.27332	6.15537	7.87709	7.15017	7.28986	8.2766	6.65431	7.64843	0.994121	0.0611367	1.2137	Nonspecific
P50895	BCAM_HUMAN	BCAM	BCAM	Basal cell adhesion molecule OS=Homo sapiens OX=9606 GN=BCAM PE=1 SV=2	2	4.47293	4.29229	5.06611	4.77441	3.63669	4.01282	3.91522	1.65764	4.65143	3.30559	-1.34584	0.087511	1.05794	Plasma membrane
Q92974	ARHG2_HUMAN	ARHGEF2	ARHGEF2	Rho guanine nucleotide exchange factor 2 OS=Homo sapiens OX=9606 GN=ARHGEF2 PE=1 SV=4	17	10.6661	10.877	10.8905	10.9758	10.2837	10.4254	10.3894	9.16401	10.8524	10.0656	-0.786759	0.0694639	1.15824	Large Protein Complex
P61011	SRP54_HUMAN	SRP54	SRP54	Signal recognition particle 54 kDa protein OS=Homo sapiens OX=9606 GN=SRP54 PE=1 SV=1	17	10.9332	10.8869	9.87823	10.3858	11.1277	10.6167	10.8403	11.2125	10.521	10.9493	0.428264	0.196338	0.706996	ER
Q13641	TPBG_HUMAN	TPBG	TPBG	Trophoblast glycoprotein OS=Homo sapiens OX=9606 GN=TPBG PE=1 SV=1	6	8.75705	8.78536	9.26292	9.17634	9.52816	9.70047	9.64415	8.04046	8.99541	9.22831	0.232895	0.472983	0.325155	Endosome
Q9NNW5	WDR6_HUMAN	WDR6	WDR6	WD repeat-containing protein 6 OS=Homo sapiens OX=9606 GN=WDR6 PE=1 SV=1	9	8.448	8.732	9.39761	9.26177	6.21273	6.04927	6.19494	6.03587	8.95985	6.1232	-2.83664	0.000344704	3.46255	Large Protein Complex
Q9ULL5	PRR12_HUMAN	PRR12	PRR12	Proline-rich protein 12 OS=Homo sapiens OX=9606 GN=PRR12 PE=1 SV=3	4	8.63516	8.71946	8.28251	8.14576	9.29729	8.80431	9.19448	8.8133	8.44572	9.02735	0.581622	0.0414674	1.38229	Nonspecific
P40926	MDHM_HUMAN	MDH2	MDH2	Malate dehydrogenase, mitochondrial OS=Homo sapiens OX=9606 GN=MDH2 PE=1 SV=3	35	10.332	10.265	10.3774	10.2147	9.61639	10.1317	9.86658	10.9506	10.2973	10.1413	-0.155982	0.48115	0.31772	Mitochondrion
Q8NBI6	XXLT1_HUMAN	XXYLT1	XXYLT1	Xyloside xylosyltransferase 1 OS=Homo sapiens OX=9606 GN=XXYLT1 PE=1 SV=1	1	7.74713	7.64177	7.67883	7.79473	7.17581	7.43845	7.29083	7.33648	7.71561	7.31039	-0.40522	0.00380319	2.41985	ER
P16278	BGAL_HUMAN	GLB1	GLB1	Beta-galactosidase OS=Homo sapiens OX=9606 GN=GLB1 PE=1 SV=2	13	8.39634	8.95165	9.90326	9.66676	9.60833	9.84848	9.83263	9.12256	9.2295	9.603	0.3735	0.331908	0.478982	Lysosome
P08183	MDR1_HUMAN	ABCB1	ABCB1	Multidrug resistance protein 1 OS=Homo sapiens OX=9606 GN=ABCB1 PE=1 SV=3	33	10.6351	10.8907	11.3807	11.1354	11.5567	11.6267	11.5629	9.46106	11.0105	11.0518	0.0413782	0.655423	0.183479	Plasma membrane
Q9NP78	ABCB9_HUMAN	ABCB9	ABCB9	ATP-binding cassette sub-family B member 9 OS=Homo sapiens OX=9606 GN=ABCB9 PE=1 SV=1	2	4.94	5.60788	5.7789	5.70206	5.94087	5.87945	6.01739	6.1113	5.50721	5.98725	0.480042	0.0794094	1.10013	Nonspecific
P06865	HEXA_HUMAN	HEXA	HEXA	Beta-hexosaminidase subunit alpha OS=Homo sapiens OX=9606 GN=HEXA PE=1 SV=2	16	8.28868	8.69597	9.37299	9.22704	9.42481	9.55626	9.48958	8.44588	8.89617	9.22913	0.332965	0.348118	0.458274	Lysosome
P07686	HEXB_HUMAN	HEXB	HEXB	Beta-hexosaminidase subunit beta OS=Homo sapiens OX=9606 GN=HEXB PE=1 SV=3	25	9.72276	10.3017	11.038	10.7846	11.1288	11.3275	11.2639	11.2725	10.4618	11.2482	0.786398	0.0606187	1.21739	Lysosome
Q9Y678	COPG1_HUMAN	COPG1	COPG1	Coatomer subunit gamma-1 OS=Homo sapiens OX=9606 GN=COPG1 PE=1 SV=1	8	8.38091	8.66759	8.57427	8.6387	8.79648	9.03254	8.87806	8.14222	8.56537	8.71232	0.146955	0.420824	0.3759	Large Protein Complex
O75925	PIAS1_HUMAN	PIAS1	PIAS1	E3 SUMO-protein ligase PIAS1 OS=Homo sapiens OX=9606 GN=PIAS1 PE=1 SV=2	6	7.75934	8.15619	7.61351	7.57907	8.18046	7.87529	7.98555	7.88136	7.77703	7.98066	0.203636	0.229114	0.639949	Nonspecific
Q14160	SCRIB_HUMAN	SCRIB	SCRIB	Protein scribble homolog OS=Homo sapiens OX=9606 GN=SCRIB PE=1 SV=4	34	11.2938	10.9563	11.5157	11.5711	8.9752	9.65274	9.44255	9.08286	11.3342	9.28834	-2.04587	0.000765842	3.11586	Nonspecific
Q9BTT6	LRRC1_HUMAN	LRRC1	LRRC1	Leucine-rich repeat-containing protein 1 OS=Homo sapiens OX=9606 GN=LRRC1 PE=1 SV=1	7	7.75946	7.59695	7.94516	8.03455	6.44051	6.75487	6.86535	7.03061	7.83403	6.77284	-1.06119	0.00300408	2.52229	Nonspecific
Q16836	HCDH_HUMAN	HADH	HADH	Hydroxyacyl-coenzyme A dehydrogenase, mitochondrial OS=Homo sapiens OX=9606 GN=HADH PE=1 SV=3	19	8.44212	8.23266	8.21687	8.2063	7.66969	7.93598	7.72007	9.17509	8.27449	8.12521	-0.149279	0.527128	0.278084	Mitochondrion
Q86Y37	CACL1_HUMAN	CACUL1	CACUL1	CDK2-associated and cullin domain-containing protein 1 OS=Homo sapiens OX=9606 GN=CACUL1 PE=1 SV=1	1	3.88118	3.87541	2.99492	3.41753	3.42613	3.68465	3.49847	4.04702	3.54226	3.66407	0.121808	0.501236	0.299958	Nonspecific
P21912	SDHB_HUMAN	SDHB	SDHB	Succinate dehydrogenase [ubiquinone] iron-sulfur subunit, mitochondrial OS=Homo sapiens OX=9606 GN=SDHB PE=1 SV=3	13	9.50902	9.50396	9.70033	9.508	8.44173	8.80916	8.77441	9.67353	9.55533	8.92471	-0.630619	0.0842659	1.07435	Mitochondrion
Q14699	RFTN1_HUMAN	RFTN1	RFTN1	Raftlin OS=Homo sapiens OX=9606 GN=RFTN1 PE=1 SV=4	4	7.07143	6.9045	7.41364	7.60164	5.22007	5.7774	5.44787	4.86367	7.2478	5.32725	-1.92055	0.00189167	2.72316	Nonspecific
Q92485	ASM3B_HUMAN	SMPDL3B	SMPDL3B	Acid sphingomyelinase-like phosphodiesterase 3b OS=Homo sapiens OX=9606 GN=SMPDL3B PE=1 SV=2	2	6.56804	6.5909	7.30043	7.12155	5.28786	5.6577	5.58578	4.67787	6.89523	5.3023	-1.59293	0.00634831	2.19734	Nonspecific
Q9BV19	CA050_HUMAN	C1orf50	C1orf50	Uncharacterized protein C1orf50 OS=Homo sapiens OX=9606 GN=C1orf50 PE=1 SV=2	1	7.35891	7.15873	6.63141	6.66235	7.26821	6.66896	6.97534	7.94476	6.95285	7.21432	0.261469	0.388972	0.410082	Nonspecific
O15321	TM9S1_HUMAN	TM9SF1	TM9SF1	Transmembrane 9 superfamily member 1 OS=Homo sapiens OX=9606 GN=TM9SF1 PE=2 SV=2	2	7.81628	7.45459	7.61637	7.82019	7.20399	7.1787	7.27721	6.24862	7.67686	6.97713	-0.699724	0.0598903	1.22264	Golgi
Q8WXE0	CSKI2_HUMAN	CASKIN2	CASKIN2	Caskin-2 OS=Homo sapiens OX=9606 GN=CASKIN2 PE=1 SV=2	2	6.65903	6.75612	6.79045	6.72431	5.63772	5.89066	5.78515	5.95523	6.73247	5.81719	-0.915287	0.000364678	3.43809	Large Protein Complex
Q01844	EWS_HUMAN	EWSR1	EWSR1	RNA-binding protein EWS OS=Homo sapiens OX=9606 GN=EWSR1 PE=1 SV=1	4	8.36276	8.22853	8.09039	7.89156	7.67882	7.37233	7.49984	8.67724	8.14331	7.80706	-0.336253	0.303019	0.51853	Large Protein Complex
Q92783	STAM1_HUMAN	STAM	STAM	Signal transducing adapter molecule 1 OS=Homo sapiens OX=9606 GN=STAM PE=1 SV=3	7	7.28424	7.86943	7.98817	7.71814	9.73023	9.96894	9.84196	10.0041	7.71499	9.88632	2.17132	0.000289192	3.53881	Endosome
P13591	NCAM1_HUMAN	NCAM1	NCAM1	Neural cell adhesion molecule 1 OS=Homo sapiens OX=9606 GN=NCAM1 PE=1 SV=3	20	10.7294	10.4417	10.9853	11.0605	9.3644	9.74155	9.67044	8.33409	10.8042	9.27762	-1.5266	0.0149154	1.82636	Nonspecific
Q5VYK3	ECM29_HUMAN	ECPAS	ECPAS	Proteasome adapter and scaffold protein ECM29 OS=Homo sapiens OX=9606 GN=ECPAS PE=1 SV=2	6	8.63504	8.72185	8.71372	8.77223	8.66707	9.12669	8.98822	8.81238	8.71071	8.89859	0.18788	0.146581	0.833923	Nonspecific
Q5XKP0	MIC13_HUMAN	MICOS13	MICOS13	MICOS complex subunit MIC13 OS=Homo sapiens OX=9606 GN=MICOS13 PE=1 SV=1	5	7.06448	6.98454	7.33971	7.20286	6.12555	6.38595	6.16105	6.9467	7.1479	6.40481	-0.743088	0.0258519	1.58751	Nonspecific
P62736	ACTA_HUMAN	ACTA2	ACTA2	Actin, aortic smooth muscle OS=Homo sapiens OX=9606 GN=ACTA2 PE=1 SV=1	49	12.5253	12.2829	12.4041	12.5177	10.5543	10.9256	10.8469	11.1301	12.4325	10.8642	-1.56826	0.000411986	3.38512	Nonspecific
P63261	ACTG_HUMAN	ACTG1	ACTG1	Actin, cytoplasmic 2 OS=Homo sapiens OX=9606 GN=ACTG1 PE=1 SV=1	43	12.1794	11.9706	11.9622	12.1234	10.2866	10.6425	10.5509	10.9369	12.0589	10.6042	-1.45468	0.000689543	3.16144	Nonspecific
Q9NVH1	DJC11_HUMAN	DNAJC11	DNAJC11	DnaJ homolog subfamily C member 11 OS=Homo sapiens OX=9606 GN=DNAJC11 PE=1 SV=2	12	8.98178	8.96963	9.32537	9.12527	7.92575	8.4811	8.20224	8.68444	9.10051	8.32338	-0.777128	0.0163475	1.78655	Mitochondrion
Q9UL54	TAOK2_HUMAN	TAOK2	TAOK2	Serine/threonine-protein kinase TAO2 OS=Homo sapiens OX=9606 GN=TAOK2 PE=1 SV=2	8	8.34895	8.3452	8.80009	8.8786	8.49767	8.45888	8.58595	7.71338	8.59321	8.31397	-0.279239	0.287559	0.541273	Nonspecific
Q7L7X3	TAOK1_HUMAN	TAOK1	TAOK1	Serine/threonine-protein kinase TAO1 OS=Homo sapiens OX=9606 GN=TAOK1 PE=1 SV=1	7	8.12638	8.38215	8.98878	9.06956	7.3477	7.64479	7.77447	6.92402	8.64172	7.42275	-1.21898	0.0177604	1.75055	Large Protein Complex
Q9H2K8	TAOK3_HUMAN	TAOK3	TAOK3	Serine/threonine-protein kinase TAO3 OS=Homo sapiens OX=9606 GN=TAOK3 PE=1 SV=2	2	5.43527	5.82662	6.6325	6.62621	4.63019	4.89448	4.43371	4.32102	6.13015	4.56985	-1.5603	0.0101331	1.99426	Large Protein Complex
Q9BY49	PECR_HUMAN	PECR	PECR	Peroxisomal trans-2-enoyl-CoA reductase OS=Homo sapiens OX=9606 GN=PECR PE=1 SV=2	1	6.88681	6.78237	6.96968	6.86513	6.2381	6.17275	6.07249	6.52388	6.876	6.25181	-0.62419	0.00453535	2.34339	Nonspecific
Q14469	HES1_HUMAN	HES1	HES1	Transcription factor HES-1 OS=Homo sapiens OX=9606 GN=HES1 PE=1 SV=1	2	7.29593	7.16613	6.56823	6.82636	7.81453	7.27234	7.49328	8.23413	6.96416	7.70357	0.739407	0.0556803	1.2543	Nonspecific
P11717	MPRI_HUMAN	IGF2R	IGF2R	Cation-independent mannose-6-phosphate receptor OS=Homo sapiens OX=9606 GN=IGF2R PE=1 SV=3	93	11.5257	11.9916	12.1854	11.9001	14.2266	14.2915	14.3364	13.2269	11.9007	14.0204	2.11967	0.00251894	2.59878	Endosome
Q9H1A3	METL9_HUMAN	METTL9	METTL9	Methyltransferase-like protein 9 OS=Homo sapiens OX=9606 GN=METTL9 PE=2 SV=1	1	3.6713	3.27953	3.06808	3.30802	2.93295	2.7645	3.08872	3.24029	3.33173	3.00661	-0.32512	0.119083	0.924149	Nonspecific
Q9P258	RCC2_HUMAN	RCC2	RCC2	Protein RCC2 OS=Homo sapiens OX=9606 GN=RCC2 PE=1 SV=2	4	9.53843	9.15988	8.86476	9.11212	9.34216	9.16199	9.08987	8.95967	9.1688	9.13842	-0.0303734	0.611557	0.213563	Large Protein Complex
Q8IU81	I2BP1_HUMAN	IRF2BP1	IRF2BP1	Interferon regulatory factor 2-binding protein 1 OS=Homo sapiens OX=9606 GN=IRF2BP1 PE=1 SV=1	6	8.69092	8.618	7.9356	7.98623	9.00973	8.55889	8.63496	8.92521	8.30769	8.7822	0.47451	0.112068	0.950517	Large Protein Complex
Q96HS1	PGAM5_HUMAN	PGAM5	PGAM5	Serine/threonine-protein phosphatase PGAM5, mitochondrial OS=Homo sapiens OX=9606 GN=PGAM5 PE=1 SV=2	11	8.66159	8.73189	8.92996	8.64833	7.59143	8.16529	8.05903	8.93323	8.74294	8.18725	-0.555694	0.127241	0.895374	Mitochondrion
Q96L93	KI16B_HUMAN	KIF16B	KIF16B	Kinesin-like protein KIF16B OS=Homo sapiens OX=9606 GN=KIF16B PE=1 SV=2	6	6.54131	6.84418	6.96139	6.81637	8.50326	8.67524	8.69114	7.73412	6.79081	8.40094	1.61013	0.00316139	2.50012	Nonspecific
O60333	KIF1B_HUMAN	KIF1B	KIF1B	Kinesin-like protein KIF1B OS=Homo sapiens OX=9606 GN=KIF1B PE=1 SV=5	3	7.01003	6.9542	6.91952	6.76938	6.64312	6.46829	6.56382	5.81809	6.91328	6.37333	-0.539948	0.00417088	2.37977	Large Protein Complex
O60333	KIF1B_HUMAN	KIF1B	KIF1B	Kinesin-like protein KIF1B OS=Homo sapiens OX=9606 GN=KIF1B PE=1 SV=5	3	7.01003	6.9542	6.91952	6.76938	6.64312	6.46829	6.56382	5.81809	6.91328	6.37333	-0.539948	0.00417088	2.37977	Large Protein Complex
Q9NWU5	RM22_HUMAN	MRPL22	MRPL22	39S ribosomal protein L22, mitochondrial OS=Homo sapiens OX=9606 GN=MRPL22 PE=1 SV=1	6	6.27785	6.30867	6.33069	6.08643	5.53314	6.00506	5.76619	6.71364	6.25091	6.00451	-0.246402	0.341036	0.4672	Mitochondrion
O14745	NHRF1_HUMAN	SLC9A3R1	SLC9A3R1	Na(+)/H(+) exchange regulatory cofactor NHE-RF1 OS=Homo sapiens OX=9606 GN=SLC9A3R1 PE=1 SV=4	7	9.28736	9.04413	9.45725	9.42433	6.91729	7.14246	7.0826	7.81388	9.30327	7.23906	-2.06421	0.000860887	3.06505	Plasma membrane
Q9Y2Q9	RT28_HUMAN	MRPS28	MRPS28	28S ribosomal protein S28, mitochondrial OS=Homo sapiens OX=9606 GN=MRPS28 PE=1 SV=1	8	8.90973	8.92571	9.05315	8.8155	8.11609	8.4964	8.31191	9.61596	8.92602	8.63509	-0.290932	0.368014	0.434135	Mitochondrion
Q9HAV4	XPO5_HUMAN	XPO5	XPO5	Exportin-5 OS=Homo sapiens OX=9606 GN=XPO5 PE=1 SV=1	12	9.81041	10.225	10.2127	10.2317	10.4515	11.0038	10.8244	9.17788	10.12	10.3644	0.244453	0.466308	0.331328	Nonspecific
Q8TD19	NEK9_HUMAN	NEK9	NEK9	Serine/threonine-protein kinase Nek9 OS=Homo sapiens OX=9606 GN=NEK9 PE=1 SV=2	4	7.19361	7.27304	7.37538	7.50132	7.09892	7.28176	7.32903	6.18649	7.33584	6.97405	-0.361788	0.238682	0.62218	Large Protein Complex
Q92598	HS105_HUMAN	HSPH1	HSPH1	Heat shock protein 105 kDa OS=Homo sapiens OX=9606 GN=HSPH1 PE=1 SV=1	6	7.60566	7.71536	7.94616	7.88532	7.23137	7.24947	7.20258	7.00617	7.78813	7.1724	-0.615726	0.00358311	2.44574	Large Protein Complex
O95757	HS74L_HUMAN	HSPA4L	HSPA4L	Heat shock 70 kDa protein 4L OS=Homo sapiens OX=9606 GN=HSPA4L PE=1 SV=3	1	4.79014	4.34353	4.46841	4.74845	4.27845	4.47075	4.17263	3.1208	4.58763	4.01066	-0.576976	0.147366	0.831602	Large Protein Complex
Q9UDR5	AASS_HUMAN	AASS	AASS	Alpha-aminoadipic semialdehyde synthase, mitochondrial OS=Homo sapiens OX=9606 GN=AASS PE=1 SV=1	15	10.4712	10.476	10.7235	10.5322	8.00664	8.50369	8.36054	8.90677	10.5507	8.44441	-2.10631	0.000560561	3.25138	Nonspecific
Q9HBR0	S38AA_HUMAN	SLC38A10	SLC38A10	Putative sodium-coupled neutral amino acid transporter 10 OS=Homo sapiens OX=9606 GN=SLC38A10 PE=1 SV=2	5	9.51279	9.28911	9.03276	9.20994	7.56656	7.3983	7.42776	7.38051	9.26115	7.44328	-1.81787	0.000146518	3.83411	Nonspecific
Q9H3R5	CENPH_HUMAN	CENPH	CENPH	Centromere protein H OS=Homo sapiens OX=9606 GN=CENPH PE=1 SV=1	1	4.55575	4.87061	3.73889	4.17333	4.1497	3.91609	4.33415	4.80768	4.33464	4.3019	-0.0327376	0.642677	0.192007	Nonspecific
Q92522	H1X_HUMAN	H1FX	H1-10	Histone H1x OS=Homo sapiens OX=9606 GN=H1FX PE=1 SV=1	3	8.81169	8.58552	7.96965	8.1535	8.37759	8.25853	8.26553	9.06846	8.38009	8.49253	0.112439	0.529346	0.276261	Nonspecific
O43760	SNG2_HUMAN	SYNGR2	SYNGR2	Synaptogyrin-2 OS=Homo sapiens OX=9606 GN=SYNGR2 PE=1 SV=1	4	6.37235	7.07973	7.25627	7.00834	8.58372	8.69181	8.63289	8.43338	6.92917	8.58545	1.65628	0.0014729	2.83183	Endosome
Q14527	HLTF_HUMAN	HLTF	HLTF	Helicase-like transcription factor OS=Homo sapiens OX=9606 GN=HLTF PE=1 SV=2	19	10.6867	10.8618	10.3617	10.2451	11.0152	10.5388	10.8733	10.2752	10.5388	10.6756	0.13679	0.450221	0.346574	Large Protein Complex
Q6ZVC0	NYAP1_HUMAN	NYAP1	NYAP1	Neuronal tyrosine-phosphorylated phosphoinositide-3-kinase adapter 1 OS=Homo sapiens OX=9606 GN=NYAP1 PE=2 SV=1	1	5.10835	5.43977	5.35028	5.20524	7.58021	7.76504	7.71996	6.38938	5.27591	7.36365	2.08774	0.00394682	2.40375	Nonspecific
Q96N19	G137A_HUMAN	GPR137	GPR137	Integral membrane protein GPR137 OS=Homo sapiens OX=9606 GN=GPR137 PE=2 SV=2	1	2.09214	3.05127	3.38731	3.28273	4.1385	2.98786	4.3022	3.06131	2.95336	3.62247	0.669104	0.206591	0.684889	Nonspecific
Q96EY7	PTCD3_HUMAN	PTCD3	PTCD3	Pentatricopeptide repeat domain-containing protein 3, mitochondrial OS=Homo sapiens OX=9606 GN=PTCD3 PE=1 SV=3	21	10.0191	10.0438	10.5431	10.2288	8.65344	9.27669	9.08606	8.11584	10.2087	8.78301	-1.42568	0.00882106	2.05448	Mitochondrion
P23378	GCSP_HUMAN	GLDC	GLDC	Glycine dehydrogenase (decarboxylating), mitochondrial OS=Homo sapiens OX=9606 GN=GLDC PE=1 SV=2	20	9.91613	9.9201	10.2981	10.0478	7.41171	7.50158	7.59855	7.00251	10.0455	7.37859	-2.66694	0.000146518	3.83411	Nonspecific
P55263	ADK_HUMAN	ADK	ADK	Adenosine kinase OS=Homo sapiens OX=9606 GN=ADK PE=1 SV=2	1	4.36713	4.60148	5.13531	4.80881	3.96596	2.54413	4.56725	4.90679	4.72818	3.99604	-0.732145	0.23276	0.633092	Nonspecific
O60476	MA1A2_HUMAN	MAN1A2	MAN1A2	Mannosyl-oligosaccharide 1,2-alpha-mannosidase IB OS=Homo sapiens OX=9606 GN=MAN1A2 PE=1 SV=1	5	9.36677	9.19675	9.22055	9.36278	9.06248	9.14794	9.19724	8.09619	9.28671	8.87596	-0.410754	0.189776	0.721758	Nonspecific
P33908	MA1A1_HUMAN	MAN1A1	MAN1A1	Mannosyl-oligosaccharide 1,2-alpha-mannosidase IA OS=Homo sapiens OX=9606 GN=MAN1A1 PE=1 SV=3	6	7.57957	7.46362	7.49006	7.50069	8.52205	8.21748	8.48463	8.10329	7.50849	8.33186	0.823377	0.00179335	2.74633	Nonspecific
Q6NVY1	HIBCH_HUMAN	HIBCH	HIBCH	3-hydroxyisobutyryl-CoA hydrolase, mitochondrial OS=Homo sapiens OX=9606 GN=HIBCH PE=1 SV=2	6	9.25945	9.08641	9.31618	9.12815	7.29086	7.81735	7.67764	8.48846	9.19755	7.81858	-1.37897	0.00670498	2.1736	Nonspecific
Q9ULT0	TTC7A_HUMAN	TTC7A	TTC7A	Tetratricopeptide repeat protein 7A OS=Homo sapiens OX=9606 GN=TTC7A PE=1 SV=3	1	3.32786	3.10811	3.11694	3.27237	3.14019	1.75428	2.33932	2.39258	3.20632	2.40659	-0.799728	0.0563194	1.24934	Large Protein Complex
P19021	AMD_HUMAN	PAM	PAM	Peptidyl-glycine alpha-amidating monooxygenase OS=Homo sapiens OX=9606 GN=PAM PE=1 SV=2	7	8.98949	9.06099	9.17688	9.11547	9.86274	9.92475	9.85704	9.53635	9.08571	9.79522	0.709514	0.00218795	2.65996	Nonspecific
P09669	COX6C_HUMAN	COX6C	COX6C	Cytochrome c oxidase subunit 6C OS=Homo sapiens OX=9606 GN=COX6C PE=1 SV=2	7	8.34883	8.74577	8.67277	8.56634	7.75977	8.37291	8.15979	9.43813	8.58343	8.43265	-0.150776	0.529869	0.275831	Mitochondrion
P55786	PSA_HUMAN	NPEPPS	NPEPPS	Puromycin-sensitive aminopeptidase OS=Homo sapiens OX=9606 GN=NPEPPS PE=1 SV=2	13	10.1479	10.0025	10.3476	10.3475	8.86298	9.00714	8.99729	8.87983	10.2114	8.93681	-1.27455	0.000241323	3.6174	Nonspecific
P78347	GTF2I_HUMAN	GTF2I	GTF2I	General transcription factor II-I OS=Homo sapiens OX=9606 GN=GTF2I PE=1 SV=2	16	10.5001	10.6126	10.9391	10.8611	10.137	10.5796	10.3666	9.89996	10.7282	10.2458	-0.482447	0.0601869	1.2205	Nonspecific
Q99808	S29A1_HUMAN	SLC29A1	SLC29A1	Equilibrative nucleoside transporter 1 OS=Homo sapiens OX=9606 GN=SLC29A1 PE=1 SV=3	8	7.56307	7.71191	8.36016	8.27459	8.29801	8.43861	8.29216	6.73425	7.97743	7.94076	-0.0366773	0.652747	0.185255	Plasma membrane
Q96PD2	DCBD2_HUMAN	DCBLD2	DCBLD2	Discoidin, CUB and LCCL domain-containing protein 2 OS=Homo sapiens OX=9606 GN=DCBLD2 PE=1 SV=1	3	6.41436	6.35495	6.79266	6.8181	5.6921	5.88582	5.90814	4.78225	6.59502	5.56708	-1.02794	0.0287332	1.54162	Nonspecific
Q9Y3B7	RM11_HUMAN	MRPL11	MRPL11	39S ribosomal protein L11, mitochondrial OS=Homo sapiens OX=9606 GN=MRPL11 PE=1 SV=1	4	7.11591	7.20092	7.26475	6.8055	5.97887	6.69784	6.51957	7.83135	7.09677	6.75691	-0.33986	0.372476	0.428902	Mitochondrion
Q86SK9	SCD5_HUMAN	SCD5	SCD5	Stearoyl-CoA desaturase 5 OS=Homo sapiens OX=9606 GN=SCD5 PE=1 SV=2	2	9.17104	9.04236	9.0603	9.22957	7.27908	7.46661	7.51437	7.52432	9.12582	7.4461	-1.67972	5.61825e-05	4.2504	Nonspecific
O15155	BET1_HUMAN	BET1	BET1	BET1 homolog OS=Homo sapiens OX=9606 GN=BET1 PE=1 SV=1	1	7.36797	7.2114	7.00316	7.26586	7.26994	7.22127	7.09738	7.53514	7.2121	7.28093	0.0688353	0.466558	0.331094	Ergic/cisGolgi
Q9H4B0	OSGP2_HUMAN	OSGEPL1	OSGEPL1	Probable tRNA N6-adenosine threonylcarbamoyltransferase, mitochondrial OS=Homo sapiens OX=9606 GN=OSGEPL1 PE=2 SV=2	3	7.31402	7.34862	7.4633	7.28811	6.70699	6.7609	7.0655	7.43314	7.35351	6.99163	-0.361879	0.108	0.966576	Nonspecific
P49748	ACADV_HUMAN	ACADVL	ACADVL	Very long-chain specific acyl-CoA dehydrogenase, mitochondrial OS=Homo sapiens OX=9606 GN=ACADVL PE=1 SV=1	14	8.94013	8.90737	9.15781	8.97972	8.08426	8.31668	8.30923	8.46912	8.99626	8.29482	-0.701437	0.00233147	2.63237	Mitochondrion
Q9P0U4	CXXC1_HUMAN	CXXC1	CXXC1	CXXC-type zinc finger protein 1 OS=Homo sapiens OX=9606 GN=CXXC1 PE=1 SV=2	1	3.95716	4.08587	3.99563	3.90388	4.11337	3.97129	4.0156	3.48367	3.98563	3.89598	-0.0896531	0.452977	0.343924	Nonspecific
Q8TD16	BICD2_HUMAN	BICD2	BICD2	Protein bicaudal D homolog 2 OS=Homo sapiens OX=9606 GN=BICD2 PE=1 SV=1	2	7.11945	7.19078	6.86354	7.04192	7.55811	7.11212	7.26007	7.48695	7.05392	7.35431	0.300389	0.0797595	1.09822	Plasma membrane
Q96G01	BICD1_HUMAN	BICD1	BICD1	Protein bicaudal D homolog 1 OS=Homo sapiens OX=9606 GN=BICD1 PE=1 SV=3	1	3.37862	3.39695	3.60576	3.84653	3.31619	3.30866	3.16061	3.75495	3.55697	3.3851	-0.171862	0.319133	0.496029	Nonspecific
P23786	CPT2_HUMAN	CPT2	CPT2	Carnitine O-palmitoyltransferase 2, mitochondrial OS=Homo sapiens OX=9606 GN=CPT2 PE=1 SV=2	21	9.86446	9.88033	10.0561	9.94647	8.71282	9.20565	9.01427	9.35875	9.93685	9.07287	-0.863973	0.00472026	2.32603	Nonspecific
Q9Y5J7	TIM9_HUMAN	TIMM9	TIMM9	Mitochondrial import inner membrane translocase subunit Tim9 OS=Homo sapiens OX=9606 GN=TIMM9 PE=1 SV=1	6	7.47786	7.48515	7.44383	7.32302	6.65834	7.047	6.9602	8.251	7.43247	7.22914	-0.20333	0.466056	0.331562	Mitochondrion
Q08AM6	VAC14_HUMAN	VAC14	VAC14	Protein VAC14 homolog OS=Homo sapiens OX=9606 GN=VAC14 PE=1 SV=1	4	7.47041	7.80391	7.6598	7.76654	9.60988	9.99216	9.79414	9.52164	7.67517	9.72945	2.05429	0.000169354	3.7712	Endosome
Q5EBL8	PDZ11_HUMAN	PDZD11	PDZD11	PDZ domain-containing protein 11 OS=Homo sapiens OX=9606 GN=PDZD11 PE=1 SV=2	1	5.75606	5.60684	5.7566	5.76788	5.2147	4.74876	4.71426	5.96895	5.72185	5.16167	-0.560177	0.13289	0.876507	Nonspecific
P16104	H2AX_HUMAN	H2AFX	H2AX	Histone H2AX OS=Homo sapiens OX=9606 GN=H2AFX PE=1 SV=2	5	7.66794	7.6298	7.47039	7.52698	7.69412	7.75242	7.81377	8.90409	7.57378	8.0411	0.467323	0.180568	0.743359	Nonspecific
Q6FI13	H2A2A_HUMAN	HIST2H2AA3	H2AC18	Histone H2A type 2-A OS=Homo sapiens OX=9606 GN=HIST2H2AA3 PE=1 SV=3	2	8.53374	8.44856	8.23639	8.27912	8.542	8.14317	8.38379	9.88982	8.37445	8.73969	0.365243	0.34846	0.457847	Nonspecific
Q71UI9	H2AV_HUMAN	H2AFV	H2AZ2	Histone H2A.V OS=Homo sapiens OX=9606 GN=H2AFV PE=1 SV=3	1	4.16443	4.53602	4.41454	4.32773	5.19282	5.39035	5.03558	6.14365	4.36068	5.4406	1.07992	0.0164498	1.78384	Nonspecific
P52594	AGFG1_HUMAN	AGFG1	AGFG1	Arf-GAP domain and FG repeat-containing protein 1 OS=Homo sapiens OX=9606 GN=AGFG1 PE=1 SV=2	2	6.64438	6.80972	6.73438	6.67793	6.88505	6.29741	6.52877	6.89979	6.7166	6.65276	-0.0638473	0.524081	0.280601	Plasma membrane
P13987	CD59_HUMAN	CD59	CD59	CD59 glycoprotein OS=Homo sapiens OX=9606 GN=CD59 PE=1 SV=1	4	7.19964	7.34236	7.6655	7.46844	8.02344	8.40902	8.09871	7.09132	7.41899	7.90562	0.486636	0.177015	0.75199	Plasma membrane
O43464	HTRA2_HUMAN	HTRA2	HTRA2	Serine protease HTRA2, mitochondrial OS=Homo sapiens OX=9606 GN=HTRA2 PE=1 SV=2	5	7.12324	6.96769	6.97131	6.91314	5.59177	6.35651	6.06771	7.20567	6.99385	6.30542	-0.68843	0.118959	0.924603	Mitochondrion
O43826	G6PT1_HUMAN	SLC37A4	SLC37A4	Glucose-6-phosphate exchanger SLC37A4 OS=Homo sapiens OX=9606 GN=SLC37A4 PE=1 SV=1	1	4.74802	5.48769	5.64291	5.45507	4.88901	4.97717	4.39426	4.47317	5.33342	4.6834	-0.650021	0.0640075	1.19377	Nonspecific
Q969N2	PIGT_HUMAN	PIGT	PIGT	GPI transamidase component PIG-T OS=Homo sapiens OX=9606 GN=PIGT PE=1 SV=1	5	9.31485	9.26004	9.56109	9.5104	8.25708	8.61157	8.58418	7.59003	9.41159	8.26071	-1.15088	0.0117211	1.93103	ER
Q8NHH9	ATLA2_HUMAN	ATL2	ATL2	Atlastin-2 OS=Homo sapiens OX=9606 GN=ATL2 PE=1 SV=2	14	9.88282	9.70717	9.94692	10.01	8.84714	9.19324	9.14393	8.14297	9.88673	8.83182	-1.05491	0.0163011	1.78778	ER_high_curvature
Q6DD88	ATLA3_HUMAN	ATL3	ATL3	Atlastin-3 OS=Homo sapiens OX=9606 GN=ATL3 PE=1 SV=1	10	9.4201	9.51961	9.68288	9.74989	7.63036	7.57187	7.69738	7.25798	9.59312	7.5394	-2.05372	0.000149413	3.82561	Nonspecific
Q8WXF7	ATLA1_HUMAN	ATL1	ATL1	Atlastin-1 OS=Homo sapiens OX=9606 GN=ATL1 PE=1 SV=1	2	5.37893	5.47106	5.66433	5.74405	2.19143	2.47601	0.370053	2.73762	5.56459	1.94378	-3.62082	0.00308018	2.51142	Nonspecific
O60256	KPRB_HUMAN	PRPSAP2	PRPSAP2	Phosphoribosyl pyrophosphate synthase-associated protein 2 OS=Homo sapiens OX=9606 GN=PRPSAP2 PE=1 SV=1	4	8.65755	8.31094	7.8732	8.3392	7.7889	7.93742	7.61231	8.0738	8.29522	7.85311	-0.442116	0.0858639	1.06619	Large Protein Complex
Q14558	KPRA_HUMAN	PRPSAP1	PRPSAP1	Phosphoribosyl pyrophosphate synthase-associated protein 1 OS=Homo sapiens OX=9606 GN=PRPSAP1 PE=1 SV=2	3	8.75337	8.82209	8.48047	8.88623	7.71935	7.92669	7.62801	8.0523	8.73554	7.83159	-0.903952	0.00274748	2.56107	Large Protein Complex
O75947	ATP5H_HUMAN	ATP5PD	ATP5PD	ATP synthase subunit d, mitochondrial OS=Homo sapiens OX=9606 GN=ATP5PD PE=1 SV=3	18	10.5853	10.5483	10.619	10.4147	9.39628	10.1174	9.7406	11.2141	10.5419	10.1171	-0.424765	0.303785	0.517434	Mitochondrion
Q13425	SNTB2_HUMAN	SNTB2	SNTB2	Beta-2-syntrophin OS=Homo sapiens OX=9606 GN=SNTB2 PE=1 SV=1	16	9.39294	9.15282	9.51376	9.72634	7.27074	7.7535	7.70009	7.80869	9.44647	7.63326	-1.81321	0.000586494	3.23174	Plasma membrane
Q13884	SNTB1_HUMAN	SNTB1	SNTB1	Beta-1-syntrophin OS=Homo sapiens OX=9606 GN=SNTB1 PE=1 SV=3	4	7.02232	7.03943	7.25964	7.43043	6.11519	6.7418	6.59278	7.21948	7.18796	6.66731	-0.520644	0.108607	0.964144	Nonspecific
Q9BRJ2	RM45_HUMAN	MRPL45	MRPL45	39S ribosomal protein L45, mitochondrial OS=Homo sapiens OX=9606 GN=MRPL45 PE=1 SV=2	9	8.17333	8.24009	8.48745	8.15642	7.44521	8.04307	7.82974	8.84796	8.26432	8.0415	-0.222827	0.413974	0.383027	Mitochondrion
Q8TDW0	LRC8C_HUMAN	LRRC8C	LRRC8C	Volume-regulated anion channel subunit LRRC8C OS=Homo sapiens OX=9606 GN=LRRC8C PE=1 SV=2	11	8.60503	8.71089	9.3355	9.22634	9.01536	9.17984	9.17611	7.43465	8.96944	8.70149	-0.267949	0.465116	0.332439	Nonspecific
Q8IWT6	LRC8A_HUMAN	LRRC8A	LRRC8A	Volume-regulated anion channel subunit LRRC8A OS=Homo sapiens OX=9606 GN=LRRC8A PE=1 SV=1	8	8.27467	8.61808	9.35931	9.27579	8.51735	8.81521	8.67133	7.18282	8.88196	8.29668	-0.585288	0.248198	0.605201	Plasma membrane
Q7L1W4	LRC8D_HUMAN	LRRC8D	LRRC8D	Volume-regulated anion channel subunit LRRC8D OS=Homo sapiens OX=9606 GN=LRRC8D PE=1 SV=1	8	8.45042	8.53813	9.08851	9.09227	7.65938	8.06992	7.95296	6.73083	8.79233	7.60327	-1.18906	0.0314308	1.50264	Nonspecific
Q6PCB7	S27A1_HUMAN	SLC27A1	SLC27A1	Long-chain fatty acid transport protein 1 OS=Homo sapiens OX=9606 GN=SLC27A1 PE=1 SV=1	2	5.2509	4.75564	4.95829	5.14373	3.83145	3.92495	4.11076	3.52006	5.02714	3.84681	-1.18033	0.00239707	2.62032	Nonspecific
Q6P1M0	S27A4_HUMAN	SLC27A4	SLC27A4	Long-chain fatty acid transport protein 4 OS=Homo sapiens OX=9606 GN=SLC27A4 PE=1 SV=1	7	8.68226	8.5205	8.59595	8.72465	7.99707	8.37416	8.27327	7.9334	8.63084	8.14447	-0.486369	0.0163313	1.78698	ER
Q9Y2Q3	GSTK1_HUMAN	GSTK1	GSTK1	Glutathione S-transferase kappa 1 OS=Homo sapiens OX=9606 GN=GSTK1 PE=1 SV=3	10	9.76355	9.75289	9.76281	9.72402	8.58197	8.44431	8.74591	9.78049	9.75082	8.88817	-0.862651	0.0527686	1.27762	Nonspecific
P40227	TCPZ_HUMAN	CCT6A	CCT6A	T-complex protein 1 subunit zeta OS=Homo sapiens OX=9606 GN=CCT6A PE=1 SV=3	18	10.9497	10.7905	10.4121	10.557	10.7714	10.6559	10.54	10.7482	10.6773	10.6789	0.00155044	0.680039	0.167466	Large Protein Complex
Q08431	MFGM_HUMAN	MFGE8	MFGE8	Lactadherin OS=Homo sapiens OX=9606 GN=MFGE8 PE=1 SV=3	4	7.93177	8.05892	8.22191	8.13349	9.60703	9.61129	9.54161	10.2049	8.08652	9.74121	1.65469	0.000721059	3.14203	Nonspecific
P50416	CPT1A_HUMAN	CPT1A	CPT1A	Carnitine O-palmitoyltransferase 1, liver isoform OS=Homo sapiens OX=9606 GN=CPT1A PE=1 SV=2	5	7.77014	7.90824	8.32936	8.19793	6.3652	6.95285	6.86105	6.21864	8.05142	6.59943	-1.45199	0.00329708	2.48187	Nonspecific
O43474	KLF4_HUMAN	KLF4	KLF4	Krueppel-like factor 4 OS=Homo sapiens OX=9606 GN=KLF4 PE=1 SV=3	1	3.10223	2.63838	1.55579	2.13095	7.50429	6.64397	6.99801	7.2079	2.35684	7.08855	4.73171	0.000342628	3.46518	Nonspecific
P18124	RL7_HUMAN	RPL7	RPL7	60S ribosomal protein L7 OS=Homo sapiens OX=9606 GN=RPL7 PE=1 SV=1	4	7.70565	7.58031	7.29024	7.49508	7.59456	7.43389	7.52393	8.18265	7.51782	7.68376	0.165938	0.364292	0.43855	Large Protein Complex
Q13188	STK3_HUMAN	STK3	STK3	Serine/threonine-protein kinase 3 OS=Homo sapiens OX=9606 GN=STK3 PE=1 SV=2	2	7.0901	7.34424	7.04552	7.07332	7.35127	7.06308	7.33201	7.12576	7.1383	7.21803	0.0797355	0.39029	0.408613	Nonspecific
Q13043	STK4_HUMAN	STK4	STK4	Serine/threonine-protein kinase 4 OS=Homo sapiens OX=9606 GN=STK4 PE=1 SV=2	1	5.58016	5.65981	4.98646	5.48624	5.12936	4.93249	4.84801	4.85931	5.42817	4.94229	-0.485877	0.0479762	1.31897	Nonspecific
P35268	RL22_HUMAN	RPL22	RPL22	60S ribosomal protein L22 OS=Homo sapiens OX=9606 GN=RPL22 PE=1 SV=2	1	4.64428	4.5354	4.22113	4.77209	4.36361	4.05909	4.25285	5.28236	4.54323	4.48947	-0.0537514	0.614297	0.211622	Large Protein Complex
Q6ZNB6	NFXL1_HUMAN	NFXL1	NFXL1	NF-X1-type zinc finger protein NFXL1 OS=Homo sapiens OX=9606 GN=NFXL1 PE=1 SV=2	13	8.05992	8.05072	8.26032	8.12416	8.15739	8.58444	8.59885	6.75136	8.12378	8.02301	-0.100771	0.595875	0.224845	ER
O75970	MPDZ_HUMAN	MPDZ	MPDZ	Multiple PDZ domain protein OS=Homo sapiens OX=9606 GN=MPDZ PE=1 SV=2	15	9.60119	9.40189	9.81938	9.8697	7.77933	7.96785	8.02594	7.47261	9.67304	7.81143	-1.86161	0.000479719	3.31901	Actin binding proteins
Q15691	MARE1_HUMAN	MAPRE1	MAPRE1	Microtubule-associated protein RP/EB family member 1 OS=Homo sapiens OX=9606 GN=MAPRE1 PE=1 SV=3	4	8.72544	8.71719	8.54174	8.59764	8.40279	8.01435	8.14482	8.72074	8.6455	8.32068	-0.324828	0.12023	0.919987	Large Protein Complex
Q96EY8	MMAB_HUMAN	MMAB	MMAB	Corrinoid adenosyltransferase OS=Homo sapiens OX=9606 GN=MMAB PE=1 SV=1	6	7.62034	7.76801	7.90068	7.6017	6.52685	6.97137	6.88509	7.93226	7.72268	7.07889	-0.643789	0.110396	0.957047	Mitochondrion
Q9H0A0	NAT10_HUMAN	NAT10	NAT10	RNA cytidine acetyltransferase OS=Homo sapiens OX=9606 GN=NAT10 PE=1 SV=2	2	6.7512	6.87599	6.54196	7.05352	7.28263	7.46518	7.51133	6.59218	6.80567	7.21283	0.40716	0.159935	0.796056	Large Protein Complex
O96013	PAK4_HUMAN	PAK4	PAK4	Serine/threonine-protein kinase PAK 4 OS=Homo sapiens OX=9606 GN=PAK4 PE=1 SV=1	5	9.05366	8.85707	9.1774	9.21964	8.45276	8.6702	8.64838	8.63284	9.07694	8.60105	-0.475896	0.00896242	2.04757	Large Protein Complex
Q16630	CPSF6_HUMAN	CPSF6	CPSF6	Cleavage and polyadenylation specificity factor subunit 6 OS=Homo sapiens OX=9606 GN=CPSF6 PE=1 SV=2	8	9.2569	8.92876	7.93665	8.14096	9.88851	9.23304	9.32939	9.6286	8.56582	9.51989	0.954068	0.0574049	1.24105	Large Protein Complex
P52209	6PGD_HUMAN	PGD	PGD	6-phosphogluconate dehydrogenase, decarboxylating OS=Homo sapiens OX=9606 GN=PGD PE=1 SV=3	2	7.7672	7.68338	8.06425	8.03181	6.94373	6.92391	6.88908	6.62369	7.88666	6.8451	-1.04156	0.00124573	2.90458	Nonspecific
Q9UBG0	MRC2_HUMAN	MRC2	MRC2	C-type mannose receptor 2 OS=Homo sapiens OX=9606 GN=MRC2 PE=1 SV=2	4	5.90675	6.3166	6.56947	6.3252	8.98608	9.18401	9.02117	7.43634	6.27951	8.6569	2.37739	0.00624389	2.20454	Endosome
P25325	THTM_HUMAN	MPST	MPST	3-mercaptopyruvate sulfurtransferase OS=Homo sapiens OX=9606 GN=MPST PE=1 SV=3	7	9.18953	9.14939	9.42453	9.1724	7.70511	8.16306	7.93517	9.10701	9.23396	8.22759	-1.00638	0.0374065	1.42705	Nonspecific
Q8IXS6	PALM2_HUMAN	PALM2	PALM2	Paralemmin-2 OS=Homo sapiens OX=9606 GN=PALM2 PE=1 SV=3	4	8.17133	7.74223	8.13108	8.24239	7.12226	7.37633	7.32863	7.40794	8.07176	7.30879	-0.762966	0.00476065	2.32233	Nonspecific
Q15417	CNN3_HUMAN	CNN3	CNN3	Calponin-3 OS=Homo sapiens OX=9606 GN=CNN3 PE=1 SV=1	12	10.514	10.6541	10.203	10.1515	10.3693	9.88794	10.0766	10.6376	10.3806	10.2429	-0.137776	0.433768	0.362742	Nonspecific
Q96K12	FACR2_HUMAN	FAR2	FAR2	Fatty acyl-CoA reductase 2 OS=Homo sapiens OX=9606 GN=FAR2 PE=1 SV=1	1	5.44304	5.4621	5.46458	5.67556	4.20429	4.39003	4.38617	4.6955	5.51132	4.419	-1.09232	0.000860887	3.06505	Nonspecific
O75746	CMC1_HUMAN	SLC25A12	SLC25A12	Calcium-binding mitochondrial carrier protein Aralar1 OS=Homo sapiens OX=9606 GN=SLC25A12 PE=1 SV=2	18	8.47129	8.6288	9.08858	8.74685	7.85426	8.41721	8.2527	8.06861	8.73388	8.14819	-0.585685	0.0350515	1.45529	Nonspecific
Q9UJS0	CMC2_HUMAN	SLC25A13	SLC25A13	Calcium-binding mitochondrial carrier protein Aralar2 OS=Homo sapiens OX=9606 GN=SLC25A13 PE=1 SV=2	17	9.56407	9.80064	10.13	9.91078	8.95139	9.5851	9.23502	9.29704	9.85137	9.26714	-0.584228	0.0336034	1.47362	Mitochondrion
Q9HAW4	CLSPN_HUMAN	CLSPN	CLSPN	Claspin OS=Homo sapiens OX=9606 GN=CLSPN PE=1 SV=3	4	7.78548	7.66005	7.09333	7.07519	8.10169	7.77738	7.74764	8.11687	7.40351	7.93589	0.532382	0.071304	1.14689	Nonspecific
Q9NSY1	BMP2K_HUMAN	BMP2K	BMP2K	BMP-2-inducible protein kinase OS=Homo sapiens OX=9606 GN=BMP2K PE=1 SV=2	15	9.46061	9.22073	9.77772	9.74115	9.68667	9.60538	9.52611	8.76938	9.55005	9.39688	-0.153169	0.452977	0.343924	Nonspecific
Q9H6U8	ALG9_HUMAN	ALG9	ALG9	Alpha-1,2-mannosyltransferase ALG9 OS=Homo sapiens OX=9606 GN=ALG9 PE=1 SV=2	1	5.49077	5.51088	5.61019	5.47146	5.09304	5.29949	5.16568	4.48918	5.52083	5.01185	-0.508978	0.0547951	1.26126	ER
Q92614	MY18A_HUMAN	MYO18A	MYO18A	Unconventional myosin-XVIIIa OS=Homo sapiens OX=9606 GN=MYO18A PE=1 SV=3	13	9.35238	9.08648	9.69679	9.77184	8.07293	8.26521	8.32625	7.10687	9.47687	7.94281	-1.53406	0.0108947	1.96279	Actin binding proteins
P24588	AKAP5_HUMAN	AKAP5	AKAP5	A-kinase anchor protein 5 OS=Homo sapiens OX=9606 GN=AKAP5 PE=1 SV=3	3	7.67061	7.4782	8.00256	8.09252	5.69882	5.62301	5.81472	6.54156	7.81097	5.91953	-1.89145	0.00214723	2.66812	Nonspecific
O15511	ARPC5_HUMAN	ARPC5	ARPC5	Actin-related protein 2/3 complex subunit 5 OS=Homo sapiens OX=9606 GN=ARPC5 PE=1 SV=3	5	9.15215	9.06307	9.22262	8.88579	8.1134	7.73213	7.95647	8.54788	9.08091	8.08747	-0.993436	0.00714971	2.14571	Large Protein Complex
Q9BPX5	ARP5L_HUMAN	ARPC5L	ARPC5L	Actin-related protein 2/3 complex subunit 5-like protein OS=Homo sapiens OX=9606 GN=ARPC5L PE=1 SV=1	5	8.58693	8.34799	8.498	8.28392	7.67273	7.71493	7.55789	8.6444	8.42921	7.89749	-0.531718	0.115799	0.936295	Large Protein Complex
Q12913	PTPRJ_HUMAN	PTPRJ	PTPRJ	Receptor-type tyrosine-protein phosphatase eta OS=Homo sapiens OX=9606 GN=PTPRJ PE=1 SV=3	8	8.95762	9.1768	9.51368	9.34797	9.10985	9.24675	9.2664	8.00952	9.24902	8.90813	-0.340889	0.309545	0.509276	Plasma membrane
Q99755	PI51A_HUMAN	PIP5K1A	PIP5K1A	Phosphatidylinositol 4-phosphate 5-kinase type-1 alpha OS=Homo sapiens OX=9606 GN=PIP5K1A PE=1 SV=1	7	7.42857	7.67935	8.76724	8.74535	7.56032	7.92166	7.9355	7.65526	8.15513	7.76818	-0.386943	0.305064	0.515609	Plasma membrane
O60331	PI51C_HUMAN	PIP5K1C	PIP5K1C	Phosphatidylinositol 4-phosphate 5-kinase type-1 gamma OS=Homo sapiens OX=9606 GN=PIP5K1C PE=1 SV=2	2	4.51906	4.55757	5.73035	5.73483	4.7508	4.75505	4.52552	4.08446	5.13545	4.52896	-0.606496	0.180568	0.743359	Nonspecific
P55036	PSMD4_HUMAN	PSMD4	PSMD4	26S proteasome non-ATPase regulatory subunit 4 OS=Homo sapiens OX=9606 GN=PSMD4 PE=1 SV=1	3	8.93909	8.83877	8.78726	8.75397	9.08012	7.17014	8.86884	9.47797	8.82977	8.64927	-0.180506	0.549218	0.260256	Large Protein Complex
P49790	NU153_HUMAN	NUP153	NUP153	Nuclear pore complex protein Nup153 OS=Homo sapiens OX=9606 GN=NUP153 PE=1 SV=2	12	9.47558	9.68193	9.2017	9.22379	9.92782	9.76718	9.89684	10.1559	9.39575	9.93694	0.541188	0.0212263	1.67313	Nonspecific
A3KMH1	VWA8_HUMAN	VWA8	VWA8	von Willebrand factor A domain-containing protein 8 OS=Homo sapiens OX=9606 GN=VWA8 PE=1 SV=2	16	9.32883	9.41445	9.54426	9.42147	8.2731	8.63488	8.40825	8.40485	9.42725	8.43027	-0.996985	0.000479552	3.31916	Mitochondrion
Q9NQR4	NIT2_HUMAN	NIT2	NIT2	Omega-amidase NIT2 OS=Homo sapiens OX=9606 GN=NIT2 PE=1 SV=1	4	5.78578	5.6706	5.57112	5.37127	5.54858	5.45218	5.37074	6.37978	5.59969	5.68782	0.0881275	0.549218	0.260256	Nonspecific
Q9Y5Y0	FLVC1_HUMAN	FLVCR1	FLVCR1	Feline leukemia virus subgroup C receptor-related protein 1 OS=Homo sapiens OX=9606 GN=FLVCR1 PE=1 SV=1	2	5.31498	5.46198	6.34112	6.21546	5.14556	4.96585	4.92479	3.97411	5.83338	4.75258	-1.08081	0.0493559	1.30666	Plasma membrane
O43175	SERA_HUMAN	PHGDH	PHGDH	D-3-phosphoglycerate dehydrogenase OS=Homo sapiens OX=9606 GN=PHGDH PE=1 SV=4	19	11.0205	11.0607	10.7975	10.9226	10.7562	10.8735	10.871	11.0212	10.9503	10.8805	-0.0698387	0.362828	0.440299	Large Protein Complex
Q96G23	CERS2_HUMAN	CERS2	CERS2	Ceramide synthase 2 OS=Homo sapiens OX=9606 GN=CERS2 PE=1 SV=1	4	8.63153	8.78049	9.1439	9.16607	8.70075	8.67528	8.58631	8.28134	8.9305	8.56092	-0.369578	0.0936946	1.02829	ER
Q15269	PWP2_HUMAN	PWP2	PWP2	Periodic tryptophan protein 2 homolog OS=Homo sapiens OX=9606 GN=PWP2 PE=2 SV=2	1	5.94777	5.96274	6.06109	6.2552	5.89967	5.92164	5.91391	4.79057	6.0567	5.63145	-0.425251	0.205779	0.686599	Nonspecific
P06756	ITAV_HUMAN	ITGAV	ITGAV	Integrin alpha-V OS=Homo sapiens OX=9606 GN=ITGAV PE=1 SV=2	16	9.67732	9.67397	10.0612	10.0157	10	9.9532	10.1369	9.06591	9.85705	9.78902	-0.068034	0.587144	0.231255	Plasma membrane
Q7Z6Z7	HUWE1_HUMAN	HUWE1	HUWE1	E3 ubiquitin-protein ligase HUWE1 OS=Homo sapiens OX=9606 GN=HUWE1 PE=1 SV=3	14	9.19332	9.39433	9.42102	9.39179	9.2068	9.44573	9.47214	7.68766	9.35012	8.95308	-0.397031	0.346978	0.459698	Large Protein Complex
Q8IVL6	P3H3_HUMAN	P3H3	P3H3	Prolyl 3-hydroxylase 3 OS=Homo sapiens OX=9606 GN=P3H3 PE=1 SV=1	1	3.65332	3.71028	3.95793	4.12659	2.63245	3.42992	3.83154	4.26559	3.86203	3.53988	-0.322155	0.359757	0.443991	Nonspecific
Q8NC67	NETO2_HUMAN	NETO2	NETO2	Neuropilin and tolloid-like protein 2 OS=Homo sapiens OX=9606 GN=NETO2 PE=1 SV=1	2	6.3764	6.57228	7.08707	6.94154	7.44171	7.63744	7.5527	6.74388	6.74432	7.34393	0.599609	0.0897431	1.047	Nonspecific
Q96NT0	CC115_HUMAN	CCDC115	CCDC115	Coiled-coil domain-containing protein 115 OS=Homo sapiens OX=9606 GN=CCDC115 PE=1 SV=1	2	5.97234	5.72475	5.65066	5.60809	4.99184	4.92131	5.21913	6.23494	5.73896	5.3418	-0.397157	0.251489	0.599481	Nonspecific
O75340	PDCD6_HUMAN	PDCD6	PDCD6	Programmed cell death protein 6 OS=Homo sapiens OX=9606 GN=PDCD6 PE=1 SV=1	6	7.93621	7.9988	7.41337	7.74618	8.41836	8.1391	8.17896	8.4906	7.77364	8.30675	0.533112	0.0320573	1.49407	Nonspecific
P62424	RL7A_HUMAN	RPL7A	RPL7A	60S ribosomal protein L7a OS=Homo sapiens OX=9606 GN=RPL7A PE=1 SV=2	4	8.33908	8.50953	7.86454	7.89113	8.25624	8.09397	8.17495	8.9016	8.15107	8.35669	0.20562	0.374214	0.42688	Large Protein Complex
P53350	PLK1_HUMAN	PLK1	PLK1	Serine/threonine-protein kinase PLK1 OS=Homo sapiens OX=9606 GN=PLK1 PE=1 SV=1	2	6.12759	6.05437	5.88504	5.9112	6.39674	6.38921	6.24423	5.90769	5.99455	6.23447	0.239917	0.137089	0.862997	Large Protein Complex
Q86VM9	ZCH18_HUMAN	ZC3H18	ZC3H18	Zinc finger CCCH domain-containing protein 18 OS=Homo sapiens OX=9606 GN=ZC3H18 PE=1 SV=2	4	7.8272	7.6204	7.08897	7.37714	7.42513	6.83843	7.26558	6.8861	7.47843	7.10381	-0.374616	0.154398	0.811359	Large Protein Complex
Q5T3I0	GPTC4_HUMAN	GPATCH4	GPATCH4	G patch domain-containing protein 4 OS=Homo sapiens OX=9606 GN=GPATCH4 PE=1 SV=2	10	11.3519	11.5939	11.0245	10.8938	11.5038	10.8918	11.2894	10.0017	11.216	10.9217	-0.294376	0.388214	0.410928	Large Protein Complex
Q96DG6	CMBL_HUMAN	CMBL	CMBL	Carboxymethylenebutenolidase homolog OS=Homo sapiens OX=9606 GN=CMBL PE=1 SV=1	3	9.1108	9.1248	8.81989	9.0991	8.63736	8.76792	8.7494	9.06962	9.03865	8.80607	-0.232571	0.123689	0.907668	Nonspecific
O43861	ATP9B_HUMAN	ATP9B	ATP9B	Probable phospholipid-transporting ATPase IIB OS=Homo sapiens OX=9606 GN=ATP9B PE=2 SV=4	8	8.15491	8.44208	8.71466	8.4256	9.74333	9.99654	9.88668	8.55481	8.43431	9.54534	1.11103	0.0394639	1.4038	Nonspecific
O75110	ATP9A_HUMAN	ATP9A	ATP9A	Probable phospholipid-transporting ATPase IIA OS=Homo sapiens OX=9606 GN=ATP9A PE=1 SV=3	10	8.36621	8.71473	8.89217	8.71834	9.66622	9.89147	9.80381	8.80281	8.67286	9.54108	0.868218	0.0385018	1.41452	Endosome
O95140	MFN2_HUMAN	MFN2	MFN2	Mitofusin-2 OS=Homo sapiens OX=9606 GN=MFN2 PE=1 SV=3	7	7.10017	7.31559	7.71341	7.521	6.56647	7.12921	7.07666	6.639	7.41254	6.85283	-0.559712	0.0524811	1.28	Mitochondrion
O96019	ACL6A_HUMAN	ACTL6A	ACTL6A	Actin-like protein 6A OS=Homo sapiens OX=9606 GN=ACTL6A PE=1 SV=1	6	8.55836	8.31256	7.8523	8.11739	8.68293	8.47176	8.5147	8.58355	8.21015	8.56323	0.353083	0.0929678	1.03167	Nonspecific
Q5T440	CAF17_HUMAN	IBA57	IBA57	Putative transferase CAF17, mitochondrial OS=Homo sapiens OX=9606 GN=IBA57 PE=1 SV=1	6	6.46474	6.44767	6.58439	6.39149	5.165	5.86551	5.66816	6.46141	6.47207	5.79002	-0.682049	0.0714281	1.14613	Nonspecific
P10253	LYAG_HUMAN	GAA	GAA	Lysosomal alpha-glucosidase OS=Homo sapiens OX=9606 GN=GAA PE=1 SV=4	21	9.07931	9.60012	10.4435	10.2267	8.45518	8.65685	8.54215	8.54776	9.8374	8.55049	-1.28691	0.0172754	1.76257	Lysosome
Q96KR1	ZFR_HUMAN	ZFR	ZFR	Zinc finger RNA-binding protein OS=Homo sapiens OX=9606 GN=ZFR PE=1 SV=2	3	9.20526	9.27828	8.70465	8.74046	9.5442	9.1191	9.43994	8.55303	8.98216	9.16407	0.181906	0.432538	0.363976	Large Protein Complex
P51116	FXR2_HUMAN	FXR2	FXR2	Fragile X mental retardation syndrome-related protein 2 OS=Homo sapiens OX=9606 GN=FXR2 PE=1 SV=2	7	8.77063	8.87118	8.62252	8.69014	8.18864	7.96056	8.25989	8.55711	8.73862	8.24155	-0.497067	0.0242176	1.61587	Large Protein Complex
P51114	FXR1_HUMAN	FXR1	FXR1	Fragile X mental retardation syndrome-related protein 1 OS=Homo sapiens OX=9606 GN=FXR1 PE=1 SV=3	5	7.85272	7.91406	7.80235	7.68013	7.19248	7.18449	7.21869	7.06031	7.81232	7.16399	-0.648323	0.000577861	3.23818	Large Protein Complex
Q06787	FMR1_HUMAN	FMR1	FMR1	Synaptic functional regulator FMR1 OS=Homo sapiens OX=9606 GN=FMR1 PE=1 SV=1	5	8.48008	8.48577	8.48342	8.36783	7.79745	6.7605	7.83381	7.81308	8.45428	7.55121	-0.903068	0.0314308	1.50264	Large Protein Complex
P55265	DSRAD_HUMAN	ADAR	ADAR	Double-stranded RNA-specific adenosine deaminase OS=Homo sapiens OX=9606 GN=ADAR PE=1 SV=4	7	9.30881	9.55578	9.22982	9.17458	9.42529	9.21144	9.43927	8.87955	9.31725	9.23889	-0.0783571	0.491877	0.308144	Large Protein Complex
O00170	AIP_HUMAN	AIP	AIP	AH receptor-interacting protein OS=Homo sapiens OX=9606 GN=AIP PE=1 SV=2	4	8.51863	8.43458	7.85068	8.13704	8.47656	8.21015	8.21696	8.78659	8.23523	8.42256	0.187332	0.34846	0.457847	Nonspecific
P16298	PP2BB_HUMAN	PPP3CB	PPP3CB	Serine/threonine-protein phosphatase 2B catalytic subunit beta isoform OS=Homo sapiens OX=9606 GN=PPP3CB PE=1 SV=2	2	4.92452	4.52339	4.59512	4.9333	5.04534	4.40707	4.97387	4.83387	4.74408	4.81504	0.0709547	0.533806	0.272617	Nonspecific
Q08209	PP2BA_HUMAN	PPP3CA	PPP3CA	Serine/threonine-protein phosphatase 2B catalytic subunit alpha isoform OS=Homo sapiens OX=9606 GN=PPP3CA PE=1 SV=1	2	5.10891	5.03705	5.09291	4.96661	5.07924	5.00135	5.00815	5.26647	5.05137	5.0888	0.0374336	0.480132	0.31864	Plasma membrane
Q9HCU5	PREB_HUMAN	PREB	PREB	Prolactin regulatory element-binding protein OS=Homo sapiens OX=9606 GN=PREB PE=1 SV=2	7	7.76425	7.50812	7.61966	7.67239	7.07071	7.02967	7.06861	7.303	7.6411	7.118	-0.523108	0.00364748	2.43801	ER
P50990	TCPQ_HUMAN	CCT8	CCT8	T-complex protein 1 subunit theta OS=Homo sapiens OX=9606 GN=CCT8 PE=1 SV=4	22	11.6138	11.5208	11.1492	11.2804	11.6218	11.4373	11.3378	11.4166	11.391	11.4534	0.06235	0.490663	0.309216	Large Protein Complex
P13073	COX41_HUMAN	COX4I1	COX4I1	Cytochrome c oxidase subunit 4 isoform 1, mitochondrial OS=Homo sapiens OX=9606 GN=COX4I1 PE=1 SV=1	21	10.5194	10.6289	10.6076	10.4522	9.61604	9.88405	9.79906	10.7966	10.552	10.0239	-0.528097	0.122948	0.91028	Mitochondrion
Q8N3R9	MPP5_HUMAN	MPP5	PALS1	MAGUK p55 subfamily member 5 OS=Homo sapiens OX=9606 GN=MPP5 PE=1 SV=3	11	9.91663	9.70972	10.0902	10.1912	8.23055	8.51774	8.49489	9.05176	9.97693	8.57373	-1.4032	0.00266846	2.57374	Nonspecific
Q92973	TNPO1_HUMAN	TNPO1	TNPO1	Transportin-1 OS=Homo sapiens OX=9606 GN=TNPO1 PE=1 SV=2	14	10.3816	10.7448	10.7108	10.6879	10.6919	10.8875	10.8052	9.74831	10.6313	10.5332	-0.098036	0.549218	0.260256	Large Protein Complex
O14787	TNPO2_HUMAN	TNPO2	TNPO2	Transportin-2 OS=Homo sapiens OX=9606 GN=TNPO2 PE=1 SV=3	3	6.83152	7.24463	7.10147	7.08981	6.93886	7.08128	6.99893	6.14282	7.06686	6.79047	-0.276385	0.273988	0.562269	Nonspecific
Q96CP6	ASTRA_HUMAN	GRAMD1A	GRAMD1A	Protein Aster-A OS=Homo sapiens OX=9606 GN=GRAMD1A PE=1 SV=2	3	7.09442	7.00846	7.19532	7.03451	6.2333	6.33383	6.39072	5.4645	7.08318	6.10559	-0.97759	0.0135394	1.8684	Nonspecific
Q9H7F0	AT133_HUMAN	ATP13A3	ATP13A3	Probable cation-transporting ATPase 13A3 OS=Homo sapiens OX=9606 GN=ATP13A3 PE=1 SV=4	20	9.8035	10.0122	10.3578	10.2441	11.2376	11.5137	11.3811	8.9582	10.1044	10.7726	0.668245	0.301294	0.521009	Plasma membrane
P06576	ATPB_HUMAN	ATP5F1B	ATP5F1B	ATP synthase subunit beta, mitochondrial OS=Homo sapiens OX=9606 GN=ATP5F1B PE=1 SV=3	88	11.5852	11.7132	11.8581	11.6517	10.6617	11.2285	10.9264	11.8557	11.702	11.1681	-0.533986	0.117141	0.931289	Mitochondrion
Q9BSH5	HDHD3_HUMAN	HDHD3	HDHD3	Haloacid dehalogenase-like hydrolase domain-containing protein 3 OS=Homo sapiens OX=9606 GN=HDHD3 PE=1 SV=1	3	5.48002	4.99335	5.75497	5.29138	4.26242	4.27159	4.6621	6.08646	5.37993	4.82064	-0.559284	0.263878	0.578597	Nonspecific
P01130	LDLR_HUMAN	LDLR	LDLR	Low-density lipoprotein receptor OS=Homo sapiens OX=9606 GN=LDLR PE=1 SV=1	10	7.53061	7.98173	8.30851	8.10324	9.70347	9.83789	9.78094	8.48267	7.98102	9.45124	1.47022	0.0185007	1.73281	Endosome
Q14114	LRP8_HUMAN	LRP8	LRP8	Low-density lipoprotein receptor-related protein 8 OS=Homo sapiens OX=9606 GN=LRP8 PE=1 SV=4	11	8.37484	8.71842	9.01801	8.7143	9.67272	9.96946	9.84072	8.68316	8.70639	9.54151	0.835124	0.0655994	1.1831	Endosome
P13196	HEM1_HUMAN	ALAS1	ALAS1	5-aminolevulinate synthase, nonspecific, mitochondrial OS=Homo sapiens OX=9606 GN=ALAS1 PE=1 SV=2	6	6.90789	7.15226	7.20453	7.06426	6.43389	6.99677	6.77742	7.47857	7.08224	6.92166	-0.160573	0.423126	0.37353	Nonspecific
P62266	RS23_HUMAN	RPS23	RPS23	40S ribosomal protein S23 OS=Homo sapiens OX=9606 GN=RPS23 PE=1 SV=3	7	11.0609	10.9651	10.6102	10.729	10.8629	10.7133	10.9427	11.6599	10.8413	11.0447	0.203408	0.365381	0.437254	Large Protein Complex
Q96AJ9	VTI1A_HUMAN	VTI1A	VTI1A	Vesicle transport through interaction with t-SNAREs homolog 1A OS=Homo sapiens OX=9606 GN=VTI1A PE=1 SV=2	5	7.05094	7.57019	7.30671	7.2598	9.57843	9.12226	9.61079	9.82528	7.29691	9.53419	2.23728	0.000360768	3.44277	Nonspecific
Q6UVK1	CSPG4_HUMAN	CSPG4	CSPG4	Chondroitin sulfate proteoglycan 4 OS=Homo sapiens OX=9606 GN=CSPG4 PE=1 SV=2	5	7.63976	7.39464	8.15399	8.20267	6.25224	6.8711	6.63615	5.15724	7.84776	6.22918	-1.61858	0.0229004	1.64016	Plasma membrane
P98175	RBM10_HUMAN	RBM10	RBM10	RNA-binding protein 10 OS=Homo sapiens OX=9606 GN=RBM10 PE=1 SV=3	17	11.8578	11.6229	11.1878	11.2652	11.2063	10.9397	10.9074	11.4063	11.4834	11.1149	-0.368542	0.135306	0.868682	Large Protein Complex
Q13310	PABP4_HUMAN	PABPC4	PABPC4	Polyadenylate-binding protein 4 OS=Homo sapiens OX=9606 GN=PABPC4 PE=1 SV=1	20	11.2309	11.3097	10.8332	10.8344	11.2153	10.946	11.0714	11.7089	11.052	11.2354	0.183372	0.362828	0.440299	Large Protein Complex
P11940	PABP1_HUMAN	PABPC1	PABPC1	Polyadenylate-binding protein 1 OS=Homo sapiens OX=9606 GN=PABPC1 PE=1 SV=2	18	10.6523	10.6209	10.1797	10.2125	10.8653	10.4143	10.6756	11.4731	10.4164	10.8571	0.440704	0.160657	0.794101	Large Protein Complex
Q99959	PKP2_HUMAN	PKP2	PKP2	Plakophilin-2 OS=Homo sapiens OX=9606 GN=PKP2 PE=1 SV=2	11	10.0491	9.80518	10.0524	10.1296	8.62062	8.38079	8.60303	7.87311	10.0091	8.36939	-1.63969	0.00120233	2.91998	Plasma membrane
Q9Y3E7	CHMP3_HUMAN	CHMP3	CHMP3	Charged multivesicular body protein 3 OS=Homo sapiens OX=9606 GN=CHMP3 PE=1 SV=3	1	6.6165	7.10803	6.73219	6.60836	8.47924	8.57808	8.58174	9.27009	6.76627	8.72729	1.96102	0.00102849	2.9878	Nonspecific
Q96PY5	FMNL2_HUMAN	FMNL2	FMNL2	Formin-like protein 2 OS=Homo sapiens OX=9606 GN=FMNL2 PE=1 SV=3	5	8.35864	8.26038	8.76098	8.80148	7.61153	7.85604	7.8051	7.49027	8.54537	7.69074	-0.854633	0.00731879	2.13556	Nonspecific
Q4G0I0	CSMT1_HUMAN	CCSMST1	CCSMST1	Protein CCSMST1 OS=Homo sapiens OX=9606 GN=CCSMST1 PE=2 SV=1	2	5.51877	5.51793	5.87394	5.61056	4.94117	5.89805	5.40458	6.20319	5.6303	5.61174	-0.0185549	0.658697	0.181314	Nonspecific
Q14746	COG2_HUMAN	COG2	COG2	Conserved oligomeric Golgi complex subunit 2 OS=Homo sapiens OX=9606 GN=COG2 PE=1 SV=1	4	7.74491	8.1119	7.91857	8.08127	7.6517	7.82453	7.8017	7.42193	7.96416	7.67497	-0.289195	0.0885973	1.05258	Nonspecific
Q9H078	CLPB_HUMAN	CLPB	CLPB	Caseinolytic peptidase B protein homolog OS=Homo sapiens OX=9606 GN=CLPB PE=1 SV=1	23	9.43678	9.42932	9.57633	9.44102	8.46894	8.90598	8.70175	9.63191	9.47086	8.92715	-0.543717	0.105099	0.9784	Mitochondrion
Q01804	OTUD4_HUMAN	OTUD4	OTUD4	OTU domain-containing protein 4 OS=Homo sapiens OX=9606 GN=OTUD4 PE=1 SV=4	8	9.48817	9.10524	8.42109	8.84743	9.99008	9.82992	9.8048	9.11502	8.96548	9.68495	0.719471	0.0788478	1.10321	Large Protein Complex
Q96CS3	FAF2_HUMAN	FAF2	FAF2	FAS-associated factor 2 OS=Homo sapiens OX=9606 GN=FAF2 PE=1 SV=2	10	10.2173	10.0245	10.0216	10.0574	9.34425	9.67604	9.48128	9.67	10.0802	9.54289	-0.537315	0.0051523	2.288	Nonspecific
O00161	SNP23_HUMAN	SNAP23	SNAP23	Synaptosomal-associated protein 23 OS=Homo sapiens OX=9606 GN=SNAP23 PE=1 SV=1	13	9.83272	9.76165	9.99438	10.0358	8.70257	8.99153	8.89202	9.169	9.90614	8.93878	-0.967361	0.0014729	2.83183	Plasma membrane
P67775	PP2AA_HUMAN	PPP2CA	PPP2CA	Serine/threonine-protein phosphatase 2A catalytic subunit alpha isoform OS=Homo sapiens OX=9606 GN=PPP2CA PE=1 SV=1	1	3.29039	3.39384	3.39612	3.92846	2.90887	3.22325	3.20521	3.2683	3.5022	3.15141	-0.350793	0.10767	0.967905	Nonspecific
Q96S59	RANB9_HUMAN	RANBP9	RANBP9	Ran-binding protein 9 OS=Homo sapiens OX=9606 GN=RANBP9 PE=1 SV=1	2	7.28629	7.14193	6.84138	7.02092	6.6372	4.96082	6.51768	6.80741	7.07263	6.23078	-0.841857	0.129798	0.886731	Large Protein Complex
Q8WUM0	NU133_HUMAN	NUP133	NUP133	Nuclear pore complex protein Nup133 OS=Homo sapiens OX=9606 GN=NUP133 PE=1 SV=2	10	9.97434	10.2554	10.2308	10.2631	9.59951	9.36347	9.86371	8.27281	10.1809	9.27487	-0.906045	0.0694639	1.15824	Nuclear pore complex
Q58EX2	SDK2_HUMAN	SDK2	SDK2	Protein sidekick-2 OS=Homo sapiens OX=9606 GN=SDK2 PE=1 SV=3	7	8.23872	8.05763	8.53944	8.57217	7.93535	8.13081	8.06443	6.56259	8.35199	7.67329	-0.678698	0.15701	0.804074	Nonspecific
Q7Z5N4	SDK1_HUMAN	SDK1	SDK1	Protein sidekick-1 OS=Homo sapiens OX=9606 GN=SDK1 PE=2 SV=3	7	8.9038	8.74995	9.35964	9.27662	7.86541	8.21445	8.25675	6.74884	9.0725	7.77136	-1.30114	0.031154	1.50649	Nonspecific
Q02543	RL18A_HUMAN	RPL18A	RPL18A	60S ribosomal protein L18a OS=Homo sapiens OX=9606 GN=RPL18A PE=1 SV=2	7	10.553	10.3702	9.91502	10.0363	10.0685	10.0947	10.1319	10.7451	10.2186	10.26	0.0414162	0.611557	0.213563	Large Protein Complex
Q8IZ21	PHAR4_HUMAN	PHACTR4	PHACTR4	Phosphatase and actin regulator 4 OS=Homo sapiens OX=9606 GN=PHACTR4 PE=1 SV=1	9	8.00992	7.70092	7.95053	7.79085	8.64902	8.78286	8.6775	9.69821	7.86305	8.9519	1.08884	0.0165826	1.78035	Nonspecific
Q96I51	RCC1L_HUMAN	RCC1L	RCC1L	RCC1-like G exchanging factor-like protein OS=Homo sapiens OX=9606 GN=RCC1L PE=1 SV=2	3	5.87832	6.31769	6.74811	6.27409	5.04006	5.71227	5.57534	5.80132	6.30455	5.53225	-0.772305	0.0399425	1.39856	Mitochondrion
Q7Z3C6	ATG9A_HUMAN	ATG9A	ATG9A	Autophagy-related protein 9A OS=Homo sapiens OX=9606 GN=ATG9A PE=1 SV=3	20	8.74824	9.17194	9.59869	9.3996	11.4598	11.2601	11.6653	9.05874	9.22962	10.861	1.63138	0.0672988	1.17199	Nonspecific
Q8WUY1	THEM6_HUMAN	THEM6	THEM6	Protein THEM6 OS=Homo sapiens OX=9606 GN=THEM6 PE=1 SV=2	2	6.61646	6.70739	6.54134	6.7524	4.61457	5.21206	5.06735	5.59176	6.6544	5.12144	-1.53296	0.00216431	2.66468	ER
Q16851	UGPA_HUMAN	UGP2	UGP2	UTP--glucose-1-phosphate uridylyltransferase OS=Homo sapiens OX=9606 GN=UGP2 PE=1 SV=5	3	7.16122	7.47784	7.41782	7.47831	7.30949	6.92749	7.08956	7.68515	7.3838	7.25292	-0.130873	0.415673	0.381248	Large Protein Complex
Q86TV6	TTC7B_HUMAN	TTC7B	TTC7B	Tetratricopeptide repeat protein 7B OS=Homo sapiens OX=9606 GN=TTC7B PE=1 SV=3	5	9.19366	9.19022	9.51177	9.67346	8.45178	8.85697	8.78291	8.74512	9.39228	8.7092	-0.683081	0.0123173	1.90948	Nonspecific
Q92947	GCDH_HUMAN	GCDH	GCDH	Glutaryl-CoA dehydrogenase, mitochondrial OS=Homo sapiens OX=9606 GN=GCDH PE=1 SV=1	8	7.70713	7.74031	7.99106	7.63307	5.85046	6.51349	6.22939	6.89716	7.76789	6.37263	-1.39527	0.00465996	2.33162	Nonspecific
Q15475	SIX1_HUMAN	SIX1	SIX1	Homeobox protein SIX1 OS=Homo sapiens OX=9606 GN=SIX1 PE=1 SV=1	3	9.22195	9.50844	8.77526	8.77591	9.38279	8.76387	9.18905	9.58331	9.07039	9.22975	0.159362	0.446677	0.350006	Nonspecific
O75718	CRTAP_HUMAN	CRTAP	CRTAP	Cartilage-associated protein OS=Homo sapiens OX=9606 GN=CRTAP PE=1 SV=1	7	8.36509	8.29685	8.50971	8.51632	8.36749	8.41362	8.42949	8.02015	8.42199	8.30769	-0.114306	0.315994	0.500321	ER
Q8IXB1	DJC10_HUMAN	DNAJC10	DNAJC10	DnaJ homolog subfamily C member 10 OS=Homo sapiens OX=9606 GN=DNAJC10 PE=1 SV=2	2	5.12087	5.14734	5.47496	5.38521	4.78279	4.98566	4.76578	4.80349	5.28209	4.83443	-0.447664	0.0137486	1.86174	ER
Q9H4I3	TRABD_HUMAN	TRABD	TRABD	TraB domain-containing protein OS=Homo sapiens OX=9606 GN=TRABD PE=1 SV=1	7	7.71759	7.98099	8.30483	8.07015	7.45255	7.32763	7.4993	7.842	8.01839	7.53037	-0.488018	0.0463035	1.33439	Mitochondrion
P33992	MCM5_HUMAN	MCM5	MCM5	DNA replication licensing factor MCM5 OS=Homo sapiens OX=9606 GN=MCM5 PE=1 SV=5	10	9.30751	9.20079	8.70751	8.84275	9.91708	9.49246	9.58897	9.2526	9.01464	9.56278	0.548139	0.056261	1.24979	Large Protein Complex
P43034	LIS1_HUMAN	PAFAH1B1	PAFAH1B1	Platelet-activating factor acetylhydrolase IB subunit alpha OS=Homo sapiens OX=9606 GN=PAFAH1B1 PE=1 SV=2	1	6.79399	6.66397	6.89197	6.97767	7.82295	7.55716	7.63833	7.48786	6.8319	7.62658	0.794677	0.00162848	2.78822	Nonspecific
Q9BS26	ERP44_HUMAN	ERP44	ERP44	Endoplasmic reticulum resident protein 44 OS=Homo sapiens OX=9606 GN=ERP44 PE=1 SV=1	8	8.36858	8.38187	8.17115	8.38578	8.49971	8.29422	8.49406	9.27364	8.32684	8.64041	0.313563	0.218564	0.660421	Ergic/cisGolgi
O43716	GATC_HUMAN	GATC	GATC	Glutamyl-tRNA(Gln) amidotransferase subunit C, mitochondrial OS=Homo sapiens OX=9606 GN=GATC PE=1 SV=1	7	8.40351	8.30846	8.57577	8.29037	7.28868	7.80707	7.60799	8.9447	8.39453	7.91211	-0.482416	0.237957	0.623502	Nonspecific
P22830	HEMH_HUMAN	FECH	FECH	Ferrochelatase, mitochondrial OS=Homo sapiens OX=9606 GN=FECH PE=1 SV=2	17	9.67249	9.77126	9.94882	9.78157	8.56916	8.89458	8.88173	9.50644	9.79354	8.96298	-0.830556	0.0182647	1.73839	Mitochondrion
P15848	ARSB_HUMAN	ARSB	ARSB	Arylsulfatase B OS=Homo sapiens OX=9606 GN=ARSB PE=1 SV=1	3	6.57224	6.98468	7.59272	7.16614	7.30659	7.418	7.29989	7.91315	7.07894	7.4844	0.40546	0.183723	0.735836	Lysosome
P46060	RAGP1_HUMAN	RANGAP1	RANGAP1	Ran GTPase-activating protein 1 OS=Homo sapiens OX=9606 GN=RANGAP1 PE=1 SV=1	11	9.49747	9.54346	9.44346	9.4668	9.57059	9.64747	9.60548	9.4507	9.4878	9.56856	0.0807628	0.161703	0.791282	Nuclear pore complex
P35670	ATP7B_HUMAN	ATP7B	ATP7B	Copper-transporting ATPase 2 OS=Homo sapiens OX=9606 GN=ATP7B PE=1 SV=4	7	6.72421	7.18295	7.4899	7.24962	9.15756	9.39821	9.18915	7.0845	7.16167	8.70736	1.54569	0.0581341	1.23557	Nonspecific
Q04656	ATP7A_HUMAN	ATP7A	ATP7A	Copper-transporting ATPase 1 OS=Homo sapiens OX=9606 GN=ATP7A PE=1 SV=4	9	8.70958	8.86283	9.19998	9.15716	9.80525	10.0836	9.9518	7.99604	8.98239	9.45917	0.476778	0.341036	0.4672	Nonspecific
O43765	SGTA_HUMAN	SGTA	SGTA	Small glutamine-rich tetratricopeptide repeat-containing protein alpha OS=Homo sapiens OX=9606 GN=SGTA PE=1 SV=1	6	9.15626	9.14771	8.81252	8.75632	9.47114	8.98197	9.09743	9.80005	8.9682	9.33765	0.369445	0.158372	0.800321	Nonspecific
Q6PI48	SYDM_HUMAN	DARS2	DARS2	Aspartate--tRNA ligase, mitochondrial OS=Homo sapiens OX=9606 GN=DARS2 PE=1 SV=1	16	8.95463	9.05929	9.1902	9.10292	7.65877	8.2019	8.02241	8.38182	9.07676	8.06622	-1.01054	0.00392576	2.40608	Mitochondrion
P49590	SYHM_HUMAN	HARS2	HARS2	Probable histidine--tRNA ligase, mitochondrial OS=Homo sapiens OX=9606 GN=HARS2 PE=1 SV=1	9	9.1659	9.29467	9.50414	9.26568	8.14125	8.81324	8.4878	9.06769	9.3076	8.62749	-0.680102	0.037811	1.42238	Nonspecific
P12081	SYHC_HUMAN	HARS	HARS1	Histidine--tRNA ligase, cytoplasmic OS=Homo sapiens OX=9606 GN=HARS PE=1 SV=2	11	8.08273	8.31841	8.55136	8.39348	7.74641	7.89241	7.77363	8.02928	8.3365	7.86043	-0.476063	0.0181858	1.74027	Large Protein Complex
P50502	F10A1_HUMAN	ST13	ST13	Hsc70-interacting protein OS=Homo sapiens OX=9606 GN=ST13 PE=1 SV=2	8	8.42163	8.21571	8.08854	7.96979	8.82323	7.93927	8.23893	8.8362	8.17392	8.45941	0.285491	0.274644	0.561231	Large Protein Complex
Q16799	RTN1_HUMAN	RTN1	RTN1	Reticulon-1 OS=Homo sapiens OX=9606 GN=RTN1 PE=1 SV=1	4	7.9998	7.81524	8.01239	8.14166	6.46671	6.34437	6.67234	6.27751	7.99227	6.44023	-1.55204	0.000233272	3.63214	ER_high_curvature
O14672	ADA10_HUMAN	ADAM10	ADAM10	Disintegrin and metalloproteinase domain-containing protein 10 OS=Homo sapiens OX=9606 GN=ADAM10 PE=1 SV=1	6	7.95377	7.88706	8.24434	8.26996	7.74277	8.00217	7.83932	7.92601	8.08879	7.87756	-0.211221	0.137089	0.862997	ER
Q14156	EFR3A_HUMAN	EFR3A	EFR3A	Protein EFR3 homolog A OS=Homo sapiens OX=9606 GN=EFR3A PE=1 SV=2	5	7.91809	7.83755	8.27156	8.28643	7.10616	7.52271	7.53011	6.70112	8.07841	7.21503	-0.863383	0.0233676	1.63139	Plasma membrane
Q9Y2G0	EFR3B_HUMAN	EFR3B	EFR3B	Protein EFR3 homolog B OS=Homo sapiens OX=9606 GN=EFR3B PE=1 SV=2	1	6.22342	6.40503	6.7208	6.79125	4.9085	5.2585	5.343	5.34974	6.53513	5.21493	-1.32019	0.00183048	2.73744	Nonspecific
O60637	TSN3_HUMAN	TSPAN3	TSPAN3	Tetraspanin-3 OS=Homo sapiens OX=9606 GN=TSPAN3 PE=2 SV=1	1	5.41444	5.91626	6.68754	6.36166	6.64261	6.87544	6.76784	3.20611	6.09497	5.873	-0.221976	0.593306	0.226721	Nonspecific
O00425	IF2B3_HUMAN	IGF2BP3	IGF2BP3	Insulin-like growth factor 2 mRNA-binding protein 3 OS=Homo sapiens OX=9606 GN=IGF2BP3 PE=1 SV=2	2	5.03371	5.17541	4.74854	4.93556	4.76431	4.54251	4.80172	5.31286	4.97331	4.85535	-0.117957	0.446677	0.350006	Large Protein Complex
Q9NZI8	IF2B1_HUMAN	IGF2BP1	IGF2BP1	Insulin-like growth factor 2 mRNA-binding protein 1 OS=Homo sapiens OX=9606 GN=IGF2BP1 PE=1 SV=2	11	10.0721	10.0815	9.78939	9.71933	9.62132	9.61089	9.741	10.2778	9.91557	9.81276	-0.102812	0.471949	0.326105	Large Protein Complex
Q9Y6M1	IF2B2_HUMAN	IGF2BP2	IGF2BP2	Insulin-like growth factor 2 mRNA-binding protein 2 OS=Homo sapiens OX=9606 GN=IGF2BP2 PE=1 SV=2	6	9.48977	9.36932	9.02111	8.98604	9.12803	9.03549	9.03515	9.60954	9.21656	9.20205	-0.0145091	0.653871	0.184508	Large Protein Complex
P51532	SMCA4_HUMAN	SMARCA4	SMARCA4	Transcription activator BRG1 OS=Homo sapiens OX=9606 GN=SMARCA4 PE=1 SV=2	9	9.86843	9.85754	9.28167	9.59419	10.1555	10.0747	10.009	8.06058	9.65045	9.57492	-0.0755371	0.627682	0.20226	Nonspecific
Q4G0J3	LARP7_HUMAN	LARP7	LARP7	La-related protein 7 OS=Homo sapiens OX=9606 GN=LARP7 PE=1 SV=1	4	8.79553	8.21382	7.05837	7.6237	8.88302	8.60428	8.53699	8.20954	7.92286	8.55846	0.6356	0.181391	0.741384	Large Protein Complex
Q32P41	TRM5_HUMAN	TRMT5	TRMT5	tRNA (guanine(37)-N1)-methyltransferase OS=Homo sapiens OX=9606 GN=TRMT5 PE=1 SV=2	4	7.309	7.5888	7.76071	7.67657	6.7795	7.02476	6.84912	7.87312	7.58377	7.13163	-0.452146	0.167553	0.775848	Nonspecific
Q15058	KIF14_HUMAN	KIF14	KIF14	Kinesin-like protein KIF14 OS=Homo sapiens OX=9606 GN=KIF14 PE=1 SV=1	3	7.8116	8.10805	8.19439	8.21949	7.71764	7.96835	7.89753	6.62228	8.08338	7.55145	-0.531934	0.176062	0.754334	Large Protein Complex
Q5TCQ9	MAGI3_HUMAN	MAGI3	MAGI3	Membrane-associated guanylate kinase, WW and PDZ domain-containing protein 3 OS=Homo sapiens OX=9606 GN=MAGI3 PE=1 SV=3	4	7.11692	6.96135	7.14128	7.09643	6.40313	6.44684	6.46239	6.75573	7.07899	6.51702	-0.56197	0.00392576	2.40608	Nonspecific
O76094	SRP72_HUMAN	SRP72	SRP72	Signal recognition particle subunit SRP72 OS=Homo sapiens OX=9606 GN=SRP72 PE=1 SV=3	9	9.07308	9.09412	8.75544	8.79888	9.34914	9.16702	9.24468	8.74758	8.93038	9.1271	0.196724	0.258371	0.587756	Nonspecific
Q7Z4H7	HAUS6_HUMAN	HAUS6	HAUS6	HAUS augmin-like complex subunit 6 OS=Homo sapiens OX=9606 GN=HAUS6 PE=1 SV=2	5	6.8789	7.12438	7.02423	6.89559	6.02917	6.37341	6.49925	4.74345	6.98078	5.91132	-1.06945	0.0635775	1.1967	Large Protein Complex
Q12846	STX4_HUMAN	STX4	STX4	Syntaxin-4 OS=Homo sapiens OX=9606 GN=STX4 PE=1 SV=2	9	8.92676	8.71351	9.10351	9.15721	8.03923	8.17931	8.08204	8.07996	8.97525	8.09513	-0.880112	0.00137458	2.86183	Plasma membrane
P61966	AP1S1_HUMAN	AP1S1	AP1S1	AP-1 complex subunit sigma-1A OS=Homo sapiens OX=9606 GN=AP1S1 PE=1 SV=1	4	6.62082	6.83503	6.38801	6.57087	8.04675	8.06157	8.00405	8.4288	6.60368	8.13529	1.53161	0.000479719	3.31901	Large Protein Complex
O60503	ADCY9_HUMAN	ADCY9	ADCY9	Adenylate cyclase type 9 OS=Homo sapiens OX=9606 GN=ADCY9 PE=1 SV=4	11	8.49332	8.27908	8.90352	8.86837	8.79635	9.12137	8.97237	6.91267	8.63607	8.45069	-0.185385	0.551881	0.258155	Plasma membrane
P32856	STX2_HUMAN	STX2	STX2	Syntaxin-2 OS=Homo sapiens OX=9606 GN=STX2 PE=1 SV=3	4	7.78497	7.54353	7.78744	8.17737	8.00395	7.97525	7.80681	8.17669	7.82333	7.99067	0.167345	0.294154	0.531425	Plasma membrane
P12270	TPR_HUMAN	TPR	TPR	Nucleoprotein TPR OS=Homo sapiens OX=9606 GN=TPR PE=1 SV=3	18	10.3632	10.4586	10.0222	10.0713	10.9676	10.4436	10.7022	9.78518	10.2288	10.4747	0.245818	0.356756	0.447629	Nonspecific
P18077	RL35A_HUMAN	RPL35A	RPL35A	60S ribosomal protein L35a OS=Homo sapiens OX=9606 GN=RPL35A PE=1 SV=2	3	7.82864	8.23116	7.80247	7.85595	8.29387	7.91524	8.36797	8.92228	7.92956	8.37484	0.445285	0.129208	0.888712	Large Protein Complex
Q9GZP9	DERL2_HUMAN	DERL2	DERL2	Derlin-2 OS=Homo sapiens OX=9606 GN=DERL2 PE=1 SV=1	2	4.66636	4.87604	4.75097	5.05624	4.13691	3.72053	4.31451	4.20934	4.8374	4.09532	-0.742082	0.0103807	1.98377	Nonspecific
O75643	U520_HUMAN	SNRNP200	SNRNP200	U5 small nuclear ribonucleoprotein 200 kDa helicase OS=Homo sapiens OX=9606 GN=SNRNP200 PE=1 SV=2	21	12.0544	11.9558	11.6318	11.8302	11.7422	11.6349	11.7694	9.37045	11.8681	11.1292	-0.73882	0.255941	0.59186	Large Protein Complex
Q9BR76	COR1B_HUMAN	CORO1B	CORO1B	Coronin-1B OS=Homo sapiens OX=9606 GN=CORO1B PE=1 SV=1	1	7.71644	7.66378	8.11155	8.06492	6.14644	5.97915	5.80096	5.84638	7.88917	5.94323	-1.94594	0.000238631	3.62227	Actin binding proteins
Q53H47	SETMR_HUMAN	SETMAR	SETMAR	Histone-lysine N-methyltransferase SETMAR OS=Homo sapiens OX=9606 GN=SETMAR PE=1 SV=2	1	5.61019	5.66562	4.31717	4.82221	6.02846	5.66346	5.67228	5.8686	5.1038	5.8082	0.704403	0.110122	0.958126	Nonspecific
P60520	GBRL2_HUMAN	GABARAPL2	GABARAPL2	Gamma-aminobutyric acid receptor-associated protein-like 2 OS=Homo sapiens OX=9606 GN=GABARAPL2 PE=1 SV=1	5	9.40699	9.60928	9.68746	9.71528	9.9912	10.2736	10.1597	10.6393	9.60475	10.266	0.661208	0.0151202	1.82044	Endosome
Q9H0R8	GBRL1_HUMAN	GABARAPL1	GABARAPL1	Gamma-aminobutyric acid receptor-associated protein-like 1 OS=Homo sapiens OX=9606 GN=GABARAPL1 PE=1 SV=1	2	7.98751	8.0143	7.94099	8.0788	9.28432	9.32186	9.42063	9.83	8.0054	9.4642	1.4588	0.000479719	3.31901	Nonspecific
O95373	IPO7_HUMAN	IPO7	IPO7	Importin-7 OS=Homo sapiens OX=9606 GN=IPO7 PE=1 SV=1	11	8.35204	8.62228	9.00157	8.91514	8.82984	9.09745	8.9909	7.25036	8.72276	8.54214	-0.18062	0.534607	0.271965	Large Protein Complex
O15397	IPO8_HUMAN	IPO8	IPO8	Importin-8 OS=Homo sapiens OX=9606 GN=IPO8 PE=1 SV=2	6	7.98269	7.79448	7.77054	7.88813	8.50933	8.51924	8.42304	6.83462	7.85896	8.07156	0.212597	0.489552	0.310201	Large Protein Complex
P98155	VLDLR_HUMAN	VLDLR	VLDLR	Very low-density lipoprotein receptor OS=Homo sapiens OX=9606 GN=VLDLR PE=1 SV=1	18	9.74358	10.1336	10.3256	10.1605	10.1396	10.3742	10.283	9.16874	10.0908	9.99139	-0.0994345	0.558136	0.25326	Endosome
Q16576	RBBP7_HUMAN	RBBP7	RBBP7	Histone-binding protein RBBP7 OS=Homo sapiens OX=9606 GN=RBBP7 PE=1 SV=1	8	8.54976	8.48803	8.24875	8.44911	8.38678	7.92875	8.20845	8.38205	8.43391	8.22651	-0.207404	0.171163	0.76659	Nonspecific
Q09028	RBBP4_HUMAN	RBBP4	RBBP4	Histone-binding protein RBBP4 OS=Homo sapiens OX=9606 GN=RBBP4 PE=1 SV=3	5	8.50937	8.41797	8.06113	8.20092	8.59869	8.17927	8.30749	8.42058	8.29735	8.37651	0.0791579	0.463592	0.333864	Nonspecific
P82094	TMF1_HUMAN	TMF1	TMF1	TATA element modulatory factor OS=Homo sapiens OX=9606 GN=TMF1 PE=1 SV=2	12	9.04364	8.94967	8.57311	8.74288	8.66745	8.45187	8.46877	9.00159	8.82732	8.64742	-0.179903	0.299557	0.52352	Nonspecific
Q86V48	LUZP1_HUMAN	LUZP1	LUZP1	Leucine zipper protein 1 OS=Homo sapiens OX=9606 GN=LUZP1 PE=1 SV=2	6	7.67773	7.38828	7.34061	7.47127	7.69882	5.69768	7.2134	7.365	7.46947	6.99372	-0.475747	0.307183	0.512603	Large Protein Complex
P52655	TF2AA_HUMAN	GTF2A1	GTF2A1	Transcription initiation factor IIA subunit 1 OS=Homo sapiens OX=9606 GN=GTF2A1 PE=1 SV=1	3	8.63603	7.88944	6.58301	7.20044	8.94967	8.33208	8.31026	9.36824	7.57723	8.74006	1.16283	0.091329	1.03939	Nonspecific
Q13085	ACACA_HUMAN	ACACA	ACACA	Acetyl-CoA carboxylase 1 OS=Homo sapiens OX=9606 GN=ACACA PE=1 SV=2	4	8.65896	8.49619	8.84093	8.85564	7.71705	7.92346	8.03375	6.67221	8.71293	7.58662	-1.12631	0.0293457	1.53246	Large Protein Complex
Q8TB37	NUBPL_HUMAN	NUBPL	NUBPL	Iron-sulfur protein NUBPL OS=Homo sapiens OX=9606 GN=NUBPL PE=1 SV=3	3	7.55176	7.4329	7.68679	7.2899	6.63037	7.04951	6.86176	7.36624	7.49034	6.97697	-0.513369	0.0501383	1.29983	Nonspecific
Q13825	AUHM_HUMAN	AUH	AUH	Methylglutaconyl-CoA hydratase, mitochondrial OS=Homo sapiens OX=9606 GN=AUH PE=1 SV=1	5	6.00047	6.05745	6.10704	6.13477	5.55392	5.93272	5.40554	6.3473	6.07493	5.80987	-0.265064	0.255178	0.593157	Nonspecific
Q71F23	CENPU_HUMAN	CENPU	CENPU	Centromere protein U OS=Homo sapiens OX=9606 GN=CENPU PE=1 SV=1	3	7.66778	7.80069	7.23407	7.27468	8.10678	7.64425	7.83938	8.41367	7.49431	8.00102	0.506713	0.0876535	1.05723	Nonspecific
Q8IY67	RAVR1_HUMAN	RAVER1	RAVER1	Ribonucleoprotein PTB-binding 1 OS=Homo sapiens OX=9606 GN=RAVER1 PE=1 SV=1	15	10.0255	10.1422	9.19163	9.426	10.0418	9.67594	9.74743	10.2636	9.69631	9.93218	0.235874	0.359757	0.443991	Large Protein Complex
Q9NXW2	DJB12_HUMAN	DNAJB12	DNAJB12	DnaJ homolog subfamily B member 12 OS=Homo sapiens OX=9606 GN=DNAJB12 PE=1 SV=5	6	7.81131	7.63628	7.78	7.73956	7.22566	7.3853	7.38319	7.57483	7.74179	7.39225	-0.349542	0.014869	1.82772	ER
Q9Y697	NFS1_HUMAN	NFS1	NFS1	Cysteine desulfurase, mitochondrial OS=Homo sapiens OX=9606 GN=NFS1 PE=1 SV=3	9	7.79871	8.01218	8.30102	8.02951	6.60812	7.12559	6.89797	7.86633	8.03535	7.1245	-0.910851	0.0388517	1.41059	Mitochondrion
O00410	IPO5_HUMAN	IPO5	IPO5	Importin-5 OS=Homo sapiens OX=9606 GN=IPO5 PE=1 SV=4	23	10.0574	10.4664	10.5011	10.5148	10.7716	11.1902	11.0275	9.78453	10.3849	10.6935	0.308509	0.346978	0.459698	Large Protein Complex
O60518	RNBP6_HUMAN	RANBP6	RANBP6	Ran-binding protein 6 OS=Homo sapiens OX=9606 GN=RANBP6 PE=1 SV=2	4	7.53397	7.82119	8.02785	8.01328	7.40666	7.90678	7.82361	6.72106	7.84907	7.46452	-0.384546	0.239987	0.619813	Nonspecific
P48745	CCN3_HUMAN	CCN3	CCN3	CCN family member 3 OS=Homo sapiens OX=9606 GN=CCN3 PE=1 SV=1	1	3.82709	3.18068	3.89244	3.361	8.97247	6.59261	8.79748	10.0737	3.5653	8.60906	5.04376	0.00297442	2.5266	Nonspecific
Q15021	CND1_HUMAN	NCAPD2	NCAPD2	Condensin complex subunit 1 OS=Homo sapiens OX=9606 GN=NCAPD2 PE=1 SV=3	8	9.24991	9.41332	9.39651	9.44155	9.38631	9.46803	9.45218	8.08772	9.37533	9.09856	-0.276765	0.383191	0.416585	Large Protein Complex
O75976	CBPD_HUMAN	CPD	CPD	Carboxypeptidase D OS=Homo sapiens OX=9606 GN=CPD PE=1 SV=2	36	10.6009	10.7686	10.9708	10.8788	12.099	12.2305	12.267	10.6149	10.8048	11.8029	0.998049	0.0758386	1.12011	Nonspecific
Q9Y2A7	NCKP1_HUMAN	NCKAP1	NCKAP1	Nck-associated protein 1 OS=Homo sapiens OX=9606 GN=NCKAP1 PE=1 SV=1	7	10.439	10.4278	10.6403	10.7756	9.68122	9.64375	9.7383	9.53868	10.5707	9.65049	-0.920178	0.00074772	3.12626	Large Protein Complex
P62081	RS7_HUMAN	RPS7	RPS7	40S ribosomal protein S7 OS=Homo sapiens OX=9606 GN=RPS7 PE=1 SV=1	7	10.7197	10.6866	10.2421	10.2693	10.7373	10.539	10.6223	11.48	10.4794	10.8446	0.365196	0.209228	0.67938	Large Protein Complex
Q6YP21	KAT3_HUMAN	KYAT3	KYAT3	Kynurenine--oxoglutarate transaminase 3 OS=Homo sapiens OX=9606 GN=KYAT3 PE=1 SV=1	9	9.65577	9.77181	9.84763	9.7126	7.87446	8.32851	8.18849	8.72264	9.74695	8.27853	-1.46842	0.00155993	2.8069	Mitochondrion
Q14240	IF4A2_HUMAN	EIF4A2	EIF4A2	Eukaryotic initiation factor 4A-II OS=Homo sapiens OX=9606 GN=EIF4A2 PE=1 SV=2	8	8.3028	8.61088	8.44042	8.44877	8.39959	8.60753	8.6474	8.06695	8.45072	8.43037	-0.0203516	0.629851	0.200762	Large Protein Complex
P60842	IF4A1_HUMAN	EIF4A1	EIF4A1	Eukaryotic initiation factor 4A-I OS=Homo sapiens OX=9606 GN=EIF4A1 PE=1 SV=1	6	7.88625	8.14114	8.16205	8.20548	8.03428	8.42244	8.35028	8.02475	8.09873	8.20794	0.109206	0.366064	0.436443	Large Protein Complex
P38919	IF4A3_HUMAN	EIF4A3	EIF4A3	Eukaryotic initiation factor 4A-III OS=Homo sapiens OX=9606 GN=EIF4A3 PE=1 SV=4	9	10.0041	10.362	10.0401	9.97015	9.79264	9.60959	9.7493	9.90516	10.0941	9.76417	-0.329902	0.0442726	1.35386	Large Protein Complex
Q92616	GCN1_HUMAN	GCN1	GCN1	eIF-2-alpha kinase activator GCN1 OS=Homo sapiens OX=9606 GN=GCN1 PE=1 SV=6	27	10.8861	11.0838	11.0398	11.0956	10.5735	11.1586	10.9332	9.47501	11.0263	10.5351	-0.491251	0.240849	0.618256	Large Protein Complex
P37268	FDFT_HUMAN	FDFT1	FDFT1	Squalene synthase OS=Homo sapiens OX=9606 GN=FDFT1 PE=1 SV=1	12	8.01227	8.24714	8.35176	8.18283	8.64335	8.97724	8.84252	8.87346	8.1985	8.83414	0.635643	0.00363338	2.43969	ER
Q99832	TCPH_HUMAN	CCT7	CCT7	T-complex protein 1 subunit eta OS=Homo sapiens OX=9606 GN=CCT7 PE=1 SV=2	19	10.505	10.5541	10.0525	10.2804	10.5598	10.2232	10.3779	10.5895	10.348	10.4376	0.0896253	0.449946	0.346839	Large Protein Complex
P33121	ACSL1_HUMAN	ACSL1	ACSL1	Long-chain-fatty-acid--CoA ligase 1 OS=Homo sapiens OX=9606 GN=ACSL1 PE=1 SV=1	7	8.7189	8.49631	8.25936	8.50441	8.86765	9.01504	8.87661	8.57605	8.49475	8.83384	0.339091	0.0672988	1.17199	Nonspecific
Q6ZS86	GLPK5_HUMAN	GK5	GK5	Putative glycerol kinase 5 OS=Homo sapiens OX=9606 GN=GK5 PE=2 SV=2	1	3.33274	3.01295	3.22808	3.73481	2.58961	2.94728	3.07296	2.82895	3.32714	2.8597	-0.467445	0.0687686	1.16261	Nonspecific
Q9BTY2	FUCO2_HUMAN	FUCA2	FUCA2	Plasma alpha-L-fucosidase OS=Homo sapiens OX=9606 GN=FUCA2 PE=1 SV=2	9	10.3312	10.8891	11.7739	11.557	9.19101	9.58943	9.52673	7.89413	11.1378	9.05033	-2.08749	0.0182647	1.73839	Nonspecific
Q92572	AP3S1_HUMAN	AP3S1	AP3S1	AP-3 complex subunit sigma-1 OS=Homo sapiens OX=9606 GN=AP3S1 PE=1 SV=1	4	10.0095	10.1244	9.55722	9.67458	10.5707	10.4132	10.488	10.6904	9.8414	10.5406	0.699156	0.0105545	1.97656	Endosome
P61923	COPZ1_HUMAN	COPZ1	COPZ1	Coatomer subunit zeta-1 OS=Homo sapiens OX=9606 GN=COPZ1 PE=1 SV=1	3	7.50152	7.67303	7.15465	7.35143	7.70739	7.62546	7.60381	7.73482	7.42016	7.66787	0.247713	0.102971	0.987285	Large Protein Complex
Q14966	ZN638_HUMAN	ZNF638	ZNF638	Zinc finger protein 638 OS=Homo sapiens OX=9606 GN=ZNF638 PE=1 SV=2	9	10.469	10.4469	9.79844	9.8368	11.2825	10.6179	10.9655	9.93701	10.1378	10.7007	0.562917	0.17275	0.762581	Large Protein Complex
Q86X55	CARM1_HUMAN	CARM1	CARM1	Histone-arginine methyltransferase CARM1 OS=Homo sapiens OX=9606 GN=CARM1 PE=1 SV=3	4	8.69485	8.84917	8.50916	8.66259	9.57625	9.14006	9.28123	8.01508	8.67894	9.00316	0.324215	0.345216	0.46191	Large Protein Complex
Q9Y5S2	MRCKB_HUMAN	CDC42BPB	CDC42BPB	Serine/threonine-protein kinase MRCK beta OS=Homo sapiens OX=9606 GN=CDC42BPB PE=1 SV=2	11	8.98582	8.89177	9.52605	9.64444	8.58986	8.65516	8.904	7.20617	9.26202	8.3388	-0.923221	0.103207	0.98629	Large Protein Complex
Q5VT25	MRCKA_HUMAN	CDC42BPA	CDC42BPA	Serine/threonine-protein kinase MRCK alpha OS=Homo sapiens OX=9606 GN=CDC42BPA PE=1 SV=1	23	10.2132	10.2159	10.9368	10.9709	9.26282	9.59314	9.59062	7.97264	10.5842	9.10481	-1.4794	0.032827	1.48377	Large Protein Complex
Q13509	TBB3_HUMAN	TUBB3	TUBB3	Tubulin beta-3 chain OS=Homo sapiens OX=9606 GN=TUBB3 PE=1 SV=2	18	11.0867	11.1523	10.8532	10.8494	10.6223	10.7226	10.7122	10.6406	10.9854	10.6744	-0.310958	0.0231809	1.63487	Nonspecific
Q13885	TBB2A_HUMAN	TUBB2A	TUBB2A	Tubulin beta-2A chain OS=Homo sapiens OX=9606 GN=TUBB2A PE=1 SV=1	3	6.29066	6.20103	6.45909	6.2734	6.01018	6.20876	6.01123	6.19902	6.30604	6.1073	-0.198745	0.0693699	1.15883	Nonspecific
P07437	TBB5_HUMAN	TUBB	TUBB	Tubulin beta chain OS=Homo sapiens OX=9606 GN=TUBB PE=1 SV=2	7	9.4905	9.56236	9.17445	9.23862	8.93902	8.96431	8.87617	8.98895	9.36648	8.94211	-0.424366	0.0144382	1.84049	Large Protein Complex
P68371	TBB4B_HUMAN	TUBB4B	TUBB4B	Tubulin beta-4B chain OS=Homo sapiens OX=9606 GN=TUBB4B PE=1 SV=1	23	10.8229	10.9374	10.6822	10.7045	10.407	10.5458	10.4645	10.2194	10.7868	10.4092	-0.377565	0.0169128	1.77178	Large Protein Complex
Q9BUF5	TBB6_HUMAN	TUBB6	TUBB6	Tubulin beta-6 chain OS=Homo sapiens OX=9606 GN=TUBB6 PE=1 SV=1	10	8.15063	7.9788	7.92198	7.94062	7.62763	7.79149	7.75316	7.66491	7.99801	7.7093	-0.288712	0.0132939	1.87635	Large Protein Complex
P40616	ARL1_HUMAN	ARL1	ARL1	ADP-ribosylation factor-like protein 1 OS=Homo sapiens OX=9606 GN=ARL1 PE=1 SV=1	11	9.77763	10.4569	9.95191	9.91311	10.2724	9.96685	10.1474	9.65182	10.0249	10.0096	-0.0152598	0.654861	0.183851	Nonspecific
Q15363	TMED2_HUMAN	TMED2	TMED2	Transmembrane emp24 domain-containing protein 2 OS=Homo sapiens OX=9606 GN=TMED2 PE=1 SV=1	11	10.2025	10.4726	10.489	10.5993	10.2773	10.1284	10.1661	9.26463	10.4408	9.95913	-0.481717	0.128371	0.891534	Ergic/cisGolgi
P47897	SYQ_HUMAN	QARS	QARS1	Glutamine--tRNA ligase OS=Homo sapiens OX=9606 GN=QARS PE=1 SV=1	5	8.49175	8.65171	8.67174	8.69226	8.30708	8.25159	8.45374	8.37283	8.62687	8.34631	-0.280555	0.0135581	1.8678	Nonspecific
P07814	SYEP_HUMAN	EPRS	EPRS1	Bifunctional glutamate/proline--tRNA ligase OS=Homo sapiens OX=9606 GN=EPRS PE=1 SV=5	19	9.97314	9.89389	10.041	10.014	9.97414	10.0483	10.0664	9.24161	9.98051	9.83261	-0.147901	0.411325	0.385815	Large Protein Complex
Q8NFV4	ABHDB_HUMAN	ABHD11	ABHD11	Protein ABHD11 OS=Homo sapiens OX=9606 GN=ABHD11 PE=1 SV=1	4	5.57625	5.4108	5.75195	5.46359	4.51937	5.36362	5.0604	6.32797	5.55065	5.31784	-0.232807	0.457917	0.339214	Nonspecific
Q07960	RHG01_HUMAN	ARHGAP1	ARHGAP1	Rho GTPase-activating protein 1 OS=Homo sapiens OX=9606 GN=ARHGAP1 PE=1 SV=1	5	8.47394	8.70904	8.52831	8.58051	8.64654	8.79815	8.67461	9.0631	8.57295	8.7956	0.222652	0.112472	0.948955	Large Protein Complex
P60900	PSA6_HUMAN	PSMA6	PSMA6	Proteasome subunit alpha type-6 OS=Homo sapiens OX=9606 GN=PSMA6 PE=1 SV=1	5	8.34697	8.33693	8.20435	8.24368	8.40118	8.17245	8.26057	8.6376	8.28298	8.36795	0.0849654	0.391703	0.407043	Large Protein Complex
Q9ULH0	KDIS_HUMAN	KIDINS220	KIDINS220	Kinase D-interacting substrate of 220 kDa OS=Homo sapiens OX=9606 GN=KIDINS220 PE=1 SV=3	33	10.6251	10.6181	10.8631	10.8895	11.217	11.4889	11.3489	9.43187	10.7489	10.8717	0.122706	0.588824	0.230015	Nonspecific
Q8NB78	KDM1B_HUMAN	KDM1B	KDM1B	Lysine-specific histone demethylase 1B OS=Homo sapiens OX=9606 GN=KDM1B PE=1 SV=3	2	7.52352	7.53131	7.50089	7.38688	7.53813	7.24813	7.59727	6.55303	7.48565	7.23414	-0.251512	0.312148	0.505639	Nonspecific
Q71RC2	LARP4_HUMAN	LARP4	LARP4	La-related protein 4 OS=Homo sapiens OX=9606 GN=LARP4 PE=1 SV=3	9	7.68822	7.72795	7.77102	7.57458	7.35175	7.316	7.26097	7.78649	7.69044	7.4288	-0.261639	0.11523	0.938435	Large Protein Complex
Q9BUL8	PDC10_HUMAN	PDCD10	PDCD10	Programmed cell death protein 10 OS=Homo sapiens OX=9606 GN=PDCD10 PE=1 SV=1	5	7.51817	7.46919	7.15006	7.35124	7.57684	7.41709	7.49704	8.1061	7.37217	7.64927	0.277103	0.184354	0.734347	Large Protein Complex
Q14157	UBP2L_HUMAN	UBAP2L	UBAP2L	Ubiquitin-associated protein 2-like OS=Homo sapiens OX=9606 GN=UBAP2L PE=1 SV=2	28	10.9202	10.9888	10.1759	10.3822	11.8919	11.2376	11.4666	11.9529	10.6168	11.6372	1.02045	0.0212877	1.67187	Large Protein Complex
P42285	MTREX_HUMAN	MTREX	MTREX	Exosome RNA helicase MTR4 OS=Homo sapiens OX=9606 GN=MTREX PE=1 SV=3	10	9.26447	9.14283	8.85533	8.96082	9.40474	9.18313	9.32801	8.18629	9.05586	9.02554	-0.0303198	0.644246	0.190948	Large Protein Complex
Q9NY93	DDX56_HUMAN	DDX56	DDX56	Probable ATP-dependent RNA helicase DDX56 OS=Homo sapiens OX=9606 GN=DDX56 PE=1 SV=1	1	6.76773	7.05424	6.25907	6.41972	7.22169	7.13211	6.9459	6.95131	6.62519	7.06275	0.437562	0.0897431	1.047	Large Protein Complex
O60869	EDF1_HUMAN	EDF1	EDF1	Endothelial differentiation-related factor 1 OS=Homo sapiens OX=9606 GN=EDF1 PE=1 SV=1	3	7.02959	7.04311	6.88173	6.78633	7.17747	7.02308	6.97211	8.1372	6.93519	7.32746	0.392274	0.220047	0.657484	Large Protein Complex
Q02878	RL6_HUMAN	RPL6	RPL6	60S ribosomal protein L6 OS=Homo sapiens OX=9606 GN=RPL6 PE=1 SV=3	15	11.0915	11.207	10.8241	10.816	11.0966	11.1383	11.1861	11.4114	10.9847	11.2081	0.223462	0.138704	0.857911	Large Protein Complex
Q9UHX1	PUF60_HUMAN	PUF60	PUF60	Poly(U)-binding-splicing factor PUF60 OS=Homo sapiens OX=9606 GN=PUF60 PE=1 SV=1	14	10.7229	10.7476	10.1357	10.2615	11.4508	11.0002	11.1197	11.3121	10.4669	11.2207	0.753778	0.0184905	1.73305	Large Protein Complex
O95628	CNOT4_HUMAN	CNOT4	CNOT4	CCR4-NOT transcription complex subunit 4 OS=Homo sapiens OX=9606 GN=CNOT4 PE=1 SV=3	3	6.90122	7.17418	6.67644	6.69464	7.74416	7.36247	7.40918	8.21337	6.86162	7.68229	0.820676	0.0264421	1.5777	Nonspecific
Q92520	FAM3C_HUMAN	FAM3C	FAM3C	Protein FAM3C OS=Homo sapiens OX=9606 GN=FAM3C PE=1 SV=1	8	9.27381	9.03162	8.81724	9.10289	10.0105	10.1195	9.96194	10.0737	9.05639	10.0414	0.985009	0.000752081	3.12374	Nonspecific
Q8TCD1	CR032_HUMAN	C18orf32	C18orf32	UPF0729 protein C18orf32 OS=Homo sapiens OX=9606 GN=C18orf32 PE=3 SV=1	1	3.18557	3.00176	2.97642	2.97538	2.36479	2.96906	2.49732	2.83583	3.03478	2.66675	-0.368033	0.076574	1.11592	Nonspecific
O00411	RPOM_HUMAN	POLRMT	POLRMT	DNA-directed RNA polymerase, mitochondrial OS=Homo sapiens OX=9606 GN=POLRMT PE=1 SV=2	22	9.53268	9.59608	9.91765	9.63226	7.92708	8.78557	8.32509	8.32819	9.66967	8.34148	-1.32819	0.00284813	2.54544	Mitochondrion
O43242	PSMD3_HUMAN	PSMD3	PSMD3	26S proteasome non-ATPase regulatory subunit 3 OS=Homo sapiens OX=9606 GN=PSMD3 PE=1 SV=2	6	9.34479	9.45979	9.35401	9.36461	9.52861	9.2325	9.33619	9.29926	9.3808	9.34914	-0.0316625	0.50998	0.292447	Large Protein Complex
Q99614	TTC1_HUMAN	TTC1	TTC1	Tetratricopeptide repeat protein 1 OS=Homo sapiens OX=9606 GN=TTC1 PE=1 SV=1	5	7.12364	6.78658	6.61008	6.92125	6.67006	6.57764	6.35716	6.95539	6.86039	6.64006	-0.220321	0.23276	0.633092	Nonspecific
P30153	2AAA_HUMAN	PPP2R1A	PPP2R1A	Serine/threonine-protein phosphatase 2A 65 kDa regulatory subunit A alpha isoform OS=Homo sapiens OX=9606 GN=PPP2R1A PE=1 SV=4	15	11.2624	11.1384	11.0321	11.2539	10.8783	10.9076	10.8919	10.9257	11.1717	10.9009	-0.270833	0.00957439	2.01889	Large Protein Complex
P30154	2AAB_HUMAN	PPP2R1B	PPP2R1B	Serine/threonine-protein phosphatase 2A 65 kDa regulatory subunit A beta isoform OS=Homo sapiens OX=9606 GN=PPP2R1B PE=1 SV=3	8	8.18242	8.41666	8.34555	8.48621	8.2305	8.47837	8.29364	7.96805	8.35771	8.24264	-0.115073	0.345744	0.461245	Large Protein Complex
Q9NP61	ARFG3_HUMAN	ARFGAP3	ARFGAP3	ADP-ribosylation factor GTPase-activating protein 3 OS=Homo sapiens OX=9606 GN=ARFGAP3 PE=1 SV=1	4	10.6134	10.4565	9.7542	10.0034	10.956	10.5151	10.5637	10.8605	10.2069	10.7238	0.516963	0.0906648	1.04256	Nonspecific
Q8N684	CPSF7_HUMAN	CPSF7	CPSF7	Cleavage and polyadenylation specificity factor subunit 7 OS=Homo sapiens OX=9606 GN=CPSF7 PE=1 SV=1	5	9.68008	8.95265	7.77105	8.26781	9.51791	8.86753	8.9038	9.30293	8.6679	9.14804	0.480146	0.300689	0.521882	Large Protein Complex
Q5KU26	COL12_HUMAN	COLEC12	COLEC12	Collectin-12 OS=Homo sapiens OX=9606 GN=COLEC12 PE=1 SV=3	13	8.83291	9.16243	9.18224	8.99295	11.356	11.5596	11.446	10.0621	9.04263	11.1059	2.06329	0.00535322	2.27138	Nonspecific
Q969Z0	FAKD4_HUMAN	TBRG4	TBRG4	FAST kinase domain-containing protein 4 OS=Homo sapiens OX=9606 GN=TBRG4 PE=1 SV=1	23	9.63788	10.0048	10.2639	10.054	8.78491	9.45621	9.20949	9.70048	9.99015	9.28777	-0.702375	0.0457275	1.33982	Mitochondrion
A2RUB6	CCD66_HUMAN	CCDC66	CCDC66	Coiled-coil domain-containing protein 66 OS=Homo sapiens OX=9606 GN=CCDC66 PE=1 SV=4	1	6.69737	6.70855	6.33203	6.32224	6.97526	6.48079	6.6239	6.87934	6.51505	6.73982	0.224778	0.214264	0.669051	Nonspecific
Q7Z739	YTHD3_HUMAN	YTHDF3	YTHDF3	YTH domain-containing family protein 3 OS=Homo sapiens OX=9606 GN=YTHDF3 PE=1 SV=1	3	7.8644	7.97087	7.28028	7.478	9.07949	8.38641	8.70761	9.06969	7.64839	8.8108	1.16241	0.00879413	2.05581	Large Protein Complex
Q9BYJ9	YTHD1_HUMAN	YTHDF1	YTHDF1	YTH domain-containing family protein 1 OS=Homo sapiens OX=9606 GN=YTHDF1 PE=1 SV=1	3	9.39928	9.55802	9.03108	9.02496	9.82156	9.24371	9.46283	9.6318	9.25333	9.53998	0.286645	0.184354	0.734347	Large Protein Complex
Q9Y5A9	YTHD2_HUMAN	YTHDF2	YTHDF2	YTH domain-containing family protein 2 OS=Homo sapiens OX=9606 GN=YTHDF2 PE=1 SV=2	9	8.68837	8.70045	7.96359	8.02512	9.4947	8.76591	8.99484	9.5424	8.34438	9.19946	0.855078	0.0419107	1.37768	Large Protein Complex
Q9UJ41	RABX5_HUMAN	RABGEF1	RABGEF1	Rab5 GDP/GTP exchange factor OS=Homo sapiens OX=9606 GN=RABGEF1 PE=1 SV=2	7	6.72189	6.75642	6.72465	6.74361	9.34807	9.46372	9.25208	9.52563	6.73664	9.39737	2.66073	1.14635e-05	4.94068	Nonspecific
P49641	MA2A2_HUMAN	MAN2A2	MAN2A2	Alpha-mannosidase 2x OS=Homo sapiens OX=9606 GN=MAN2A2 PE=2 SV=3	2	5.03579	5.16956	5.14853	5.21022	5.13492	5.42104	5.54613	3.72604	5.14102	4.95703	-0.183991	0.518718	0.285068	Nonspecific
Q9Y2R4	DDX52_HUMAN	DDX52	DDX52	Probable ATP-dependent RNA helicase DDX52 OS=Homo sapiens OX=9606 GN=DDX52 PE=1 SV=3	7	8.65083	9.16951	8.50759	8.28081	9.10954	8.55361	9.05807	8.32564	8.65219	8.76171	0.109527	0.530393	0.275402	Large Protein Complex
P35249	RFC4_HUMAN	RFC4	RFC4	Replication factor C subunit 4 OS=Homo sapiens OX=9606 GN=RFC4 PE=1 SV=2	2	6.59698	6.63722	5.87943	6.12901	7.27943	6.90706	7.02281	7.38858	6.31066	7.14947	0.83881	0.0209138	1.67957	Large Protein Complex
P83731	RL24_HUMAN	RPL24	RPL24	60S ribosomal protein L24 OS=Homo sapiens OX=9606 GN=RPL24 PE=1 SV=1	5	10.5097	10.5292	10.1917	10.098	10.8528	10.3867	10.4674	10.6645	10.3321	10.5928	0.260704	0.158372	0.800321	Large Protein Complex
O43657	TSN6_HUMAN	TSPAN6	TSPAN6	Tetraspanin-6 OS=Homo sapiens OX=9606 GN=TSPAN6 PE=1 SV=1	2	5.057	5.45918	6.33671	6.17274	6.81808	6.65028	6.47096	4.74703	5.75641	6.17159	0.415179	0.412804	0.384256	Nonspecific
Q15907	RB11B_HUMAN	RAB11B	RAB11B	Ras-related protein Rab-11B OS=Homo sapiens OX=9606 GN=RAB11B PE=1 SV=4	16	9.25189	9.56941	9.72253	9.62064	9.94387	10.0364	10.0265	10.0135	9.54112	10.005	0.463925	0.0132242	1.87863	Nonspecific
P62491	RB11A_HUMAN	RAB11A	RAB11A	Ras-related protein Rab-11A OS=Homo sapiens OX=9606 GN=RAB11A PE=1 SV=3	1	4.29459	4.81798	5.22637	4.89496	5.14222	5.21255	5.13523	4.45313	4.80847	4.98578	0.177308	0.433154	0.363358	Nonspecific
Q14318	FKBP8_HUMAN	FKBP8	FKBP8	Peptidyl-prolyl cis-trans isomerase FKBP8 OS=Homo sapiens OX=9606 GN=FKBP8 PE=1 SV=2	15	9.57596	9.48028	9.66729	9.65032	8.33451	8.41203	8.5384	8.62349	9.59346	8.47711	-1.11635	0.000216911	3.66372	Nonspecific
Q99598	TSNAX_HUMAN	TSNAX	TSNAX	Translin-associated protein X OS=Homo sapiens OX=9606 GN=TSNAX PE=1 SV=1	1	6.39109	6.18153	5.99143	6.12505	5.88708	5.94957	6.10189	5.83552	6.17227	5.94352	-0.228757	0.0924726	1.03399	Large Protein Complex
O14818	PSA7_HUMAN	PSMA7	PSMA7	Proteasome subunit alpha type-7 OS=Homo sapiens OX=9606 GN=PSMA7 PE=1 SV=1	2	8.40296	8.19586	8.11075	8.14007	8.24599	8.03524	8.07791	8.61931	8.21241	8.24461	0.0322001	0.600586	0.221425	Large Protein Complex
Q9BUB7	TMM70_HUMAN	TMEM70	TMEM70	Transmembrane protein 70, mitochondrial OS=Homo sapiens OX=9606 GN=TMEM70 PE=1 SV=2	1	5.34314	6.05132	6.40929	6.00814	5.2329	6.00346	5.8797	6.56112	5.95297	5.9193	-0.0336763	0.647341	0.188867	Mitochondrion
Q6DKK2	TTC19_HUMAN	TTC19	TTC19	Tetratricopeptide repeat protein 19, mitochondrial OS=Homo sapiens OX=9606 GN=TTC19 PE=1 SV=4	3	9.06876	8.88347	8.90918	8.75045	8.06941	8.49271	8.19778	8.83172	8.90296	8.3979	-0.505062	0.0555635	1.25521	Nonspecific
Q13642	FHL1_HUMAN	FHL1	FHL1	Four and a half LIM domains protein 1 OS=Homo sapiens OX=9606 GN=FHL1 PE=1 SV=4	2	7.6507	7.3391	7.35215	7.32954	6.75549	6.73543	6.50034	7.18297	7.41787	6.79356	-0.624315	0.0215821	1.66591	Nonspecific
P08865	RSSA_HUMAN	RPSA	RPSA	40S ribosomal protein SA OS=Homo sapiens OX=9606 GN=RPSA PE=1 SV=4	6	8.2967	7.95714	8.09993	7.9406	8.04739	7.80498	7.75928	8.36237	8.07359	7.99351	-0.0800835	0.49475	0.305614	Large Protein Complex
O00468	AGRIN_HUMAN	AGRN	AGRN	Agrin OS=Homo sapiens OX=9606 GN=AGRN PE=1 SV=6	1	4.57061	5.18014	4.99634	5.246	4.77196	5.17143	4.75568	4.23102	4.99827	4.73252	-0.265748	0.300689	0.521882	Nonspecific
Q9Y5M8	SRPRB_HUMAN	SRPRB	SRPRB	Signal recognition particle receptor subunit beta OS=Homo sapiens OX=9606 GN=SRPRB PE=1 SV=3	6	9.4149	9.29587	9.15283	9.28317	8.55787	8.76735	8.68405	9.07215	9.28669	8.77036	-0.516337	0.0159427	1.79744	ER
O14495	PLPP3_HUMAN	PLPP3	PLPP3	Phospholipid phosphatase 3 OS=Homo sapiens OX=9606 GN=PLPP3 PE=1 SV=1	2	5.62636	5.62622	6.02487	6.17646	6.1378	6.58956	6.15248	5.81193	5.86348	6.17294	0.309466	0.208621	0.680641	Nonspecific
Q9NVT9	ARMC1_HUMAN	ARMC1	ARMC1	Armadillo repeat-containing protein 1 OS=Homo sapiens OX=9606 GN=ARMC1 PE=1 SV=1	1	5.44013	5.09013	4.92686	4.90672	5.35671	5.32404	5.54168	5.42655	5.09096	5.41224	0.321286	0.0788478	1.10321	Mitochondrion
Q99758	ABCA3_HUMAN	ABCA3	ABCA3	ATP-binding cassette sub-family A member 3 OS=Homo sapiens OX=9606 GN=ABCA3 PE=1 SV=2	3	4.94359	5.05656	5.85494	5.58276	4.55337	4.92629	4.9082	3.84323	5.35946	4.55777	-0.801689	0.0800372	1.09671	Nonspecific
Q9UH65	SWP70_HUMAN	SWAP70	SWAP70	Switch-associated protein 70 OS=Homo sapiens OX=9606 GN=SWAP70 PE=1 SV=1	3	6.883	6.99976	7.05951	7.23219	4.54411	3.73482	4.32565	4.0902	7.04361	4.17369	-2.86992	0.000194124	3.71192	Large Protein Complex
P04179	SODM_HUMAN	SOD2	SOD2	Superoxide dismutase [Mn], mitochondrial OS=Homo sapiens OX=9606 GN=SOD2 PE=1 SV=3	11	8.44309	8.43421	8.46837	8.31702	7.46893	7.86687	7.58537	8.79848	8.41567	7.92991	-0.485758	0.179683	0.745492	Mitochondrion
P57740	NU107_HUMAN	NUP107	NUP107	Nuclear pore complex protein Nup107 OS=Homo sapiens OX=9606 GN=NUP107 PE=1 SV=1	5	6.55813	6.59726	6.53622	6.42725	6.12366	6.36138	6.39459	5.51871	6.52971	6.09959	-0.430128	0.1104	0.957032	Nonspecific
Q15118	PDK1_HUMAN	PDK1	PDK1	[Pyruvate dehydrogenase (acetyl-transferring)] kinase isozyme 1, mitochondrial OS=Homo sapiens OX=9606 GN=PDK1 PE=1 SV=1	4	7.26238	7.37051	7.69305	7.41054	6.38838	6.99555	6.63796	7.28577	7.43412	6.82692	-0.607204	0.0551502	1.25845	Nonspecific
Q15119	PDK2_HUMAN	PDK2	PDK2	[Pyruvate dehydrogenase (acetyl-transferring)] kinase isozyme 2, mitochondrial OS=Homo sapiens OX=9606 GN=PDK2 PE=1 SV=2	1	6.66869	6.84945	7.13577	6.9729	4.9782	5.44843	5.11324	6.00826	6.9067	5.38703	-1.51967	0.00429097	2.36744	Nonspecific
Q96RP9	EFGM_HUMAN	GFM1	GFM1	Elongation factor G, mitochondrial OS=Homo sapiens OX=9606 GN=GFM1 PE=1 SV=2	23	9.77908	9.72453	10.1092	9.89243	8.29082	8.70251	8.70789	8.92073	9.87632	8.65549	-1.22083	0.00183406	2.73659	Mitochondrion
Q9UNF0	PACN2_HUMAN	PACSIN2	PACSIN2	Protein kinase C and casein kinase substrate in neurons protein 2 OS=Homo sapiens OX=9606 GN=PACSIN2 PE=1 SV=2	5	8.51112	8.38865	8.8622	8.95185	8.13835	8.04197	8.02765	7.80166	8.67845	8.00241	-0.676047	0.0137668	1.86117	Large Protein Complex
P21964	COMT_HUMAN	COMT	COMT	Catechol O-methyltransferase OS=Homo sapiens OX=9606 GN=COMT PE=1 SV=2	14	9.30893	9.11734	9.05327	9.24569	8.70051	8.80841	8.69419	8.84539	9.18131	8.76213	-0.419183	0.00446237	2.35043	ER
Q5T0N5	FBP1L_HUMAN	FNBP1L	FNBP1L	Formin-binding protein 1-like OS=Homo sapiens OX=9606 GN=FNBP1L PE=1 SV=3	4	8.15655	8.15813	7.91021	8.0507	8.21721	8.03799	8.04551	8.08591	8.0689	8.09665	0.0277555	0.536363	0.270541	Large Protein Complex
P28074	PSB5_HUMAN	PSMB5	PSMB5	Proteasome subunit beta type-5 OS=Homo sapiens OX=9606 GN=PSMB5 PE=1 SV=3	3	7.34165	7.37438	7.51988	7.50809	7.50114	7.07204	7.52653	7.74532	7.436	7.46126	0.0252597	0.618058	0.208971	Large Protein Complex
P16435	NCPR_HUMAN	POR	POR	NADPH--cytochrome P450 reductase OS=Homo sapiens OX=9606 GN=POR PE=1 SV=2	20	10.8198	10.4707	10.3213	10.5414	9.85456	10.1248	9.97656	9.96875	10.5383	9.98117	-0.557149	0.0109173	1.96188	ER
P62979	RS27A_HUMAN	RPS27A	RPS27A	Ubiquitin-40S ribosomal protein S27a OS=Homo sapiens OX=9606 GN=RPS27A PE=1 SV=2	11	9.23982	9.48098	9.68541	9.7262	10.7109	10.8182	10.7054	10.7793	9.5331	10.7534	1.22034	0.000577861	3.23818	Large Protein Complex
O95202	LETM1_HUMAN	LETM1	LETM1	Mitochondrial proton/calcium exchanger protein OS=Homo sapiens OX=9606 GN=LETM1 PE=1 SV=1	28	10.5602	10.5274	10.7331	10.5039	9.50637	10.1507	9.88183	10.1383	10.5811	9.9193	-0.661842	0.016913	1.77178	Mitochondrion
O95613	PCNT_HUMAN	PCNT	PCNT	Pericentrin OS=Homo sapiens OX=9606 GN=PCNT PE=1 SV=4	4	8.37332	8.27044	8.15036	8.11797	7.82967	7.97105	8.06745	6.9689	8.22802	7.70926	-0.518758	0.119332	0.923244	Large Protein Complex
O60313	OPA1_HUMAN	OPA1	OPA1	Dynamin-like 120 kDa protein, mitochondrial OS=Homo sapiens OX=9606 GN=OPA1 PE=1 SV=3	35	10.9402	10.8869	11.0061	10.914	9.6769	10.151	9.96282	10.3989	10.9368	10.0474	-0.889369	0.00529275	2.27632	Mitochondrion
Q86SF2	GALT7_HUMAN	GALNT7	GALNT7	N-acetylgalactosaminyltransferase 7 OS=Homo sapiens OX=9606 GN=GALNT7 PE=1 SV=1	10	9.05037	8.89978	8.51733	8.81704	8.94178	8.7003	8.84451	8.92105	8.82113	8.85191	0.0307783	0.589871	0.229243	Golgi
P36957	ODO2_HUMAN	DLST	DLST	Dihydrolipoyllysine-residue succinyltransferase component of 2-oxoglutarate dehydrogenase complex, mitochondrial OS=Homo sapiens OX=9606 GN=DLST PE=1 SV=4	12	9.35301	9.42011	9.55833	9.38223	8.584	9.12575	8.93572	9.8796	9.42842	9.13127	-0.297153	0.303019	0.51853	Mitochondrion
Q9NUE0	ZDH18_HUMAN	ZDHHC18	ZDHHC18	Palmitoyltransferase ZDHHC18 OS=Homo sapiens OX=9606 GN=ZDHHC18 PE=1 SV=2	1	4.44911	4.51786	4.93148	5.15507	3.50359	4.11	4.35759	3.03909	4.76338	3.75257	-1.01081	0.0477599	1.32094	Nonspecific
Q8IZN3	ZDH14_HUMAN	ZDHHC14	ZDHHC14	Probable palmitoyltransferase ZDHHC14 OS=Homo sapiens OX=9606 GN=ZDHHC14 PE=1 SV=1	3	4.5802	4.65098	5.35365	5.49781	5.41014	5.39886	5.56934	4.78856	5.02066	5.29173	0.271065	0.345744	0.461245	Nonspecific
Q969S9	RRF2M_HUMAN	GFM2	GFM2	Ribosome-releasing factor 2, mitochondrial OS=Homo sapiens OX=9606 GN=GFM2 PE=1 SV=1	8	7.69937	7.59502	8.0209	7.73802	6.23378	6.73174	6.58837	6.82699	7.76333	6.59522	-1.1681	0.00220404	2.65678	Nonspecific
P78324	SHPS1_HUMAN	SIRPA	SIRPA	Tyrosine-protein phosphatase non-receptor type substrate 1 OS=Homo sapiens OX=9606 GN=SIRPA PE=1 SV=2	4	5.77536	6.02738	6.42297	6.29054	6.28912	6.42256	6.34282	6.17934	6.12906	6.30846	0.179399	0.274644	0.561231	Nonspecific
P40855	PEX19_HUMAN	PEX19	PEX19	Peroxisomal biogenesis factor 19 OS=Homo sapiens OX=9606 GN=PEX19 PE=1 SV=1	7	9.47074	9.31974	9.04216	9.07241	9.17528	8.9252	8.81791	9.48121	9.22626	9.0999	-0.126364	0.423126	0.37353	Nonspecific
O14776	TCRG1_HUMAN	TCERG1	TCERG1	Transcription elongation regulator 1 OS=Homo sapiens OX=9606 GN=TCERG1 PE=1 SV=2	10	8.29221	8.40236	7.76333	7.8821	9.199	8.58347	8.75712	8.59816	8.085	8.78444	0.69944	0.0340921	1.46735	Large Protein Complex
Q02218	ODO1_HUMAN	OGDH	OGDH	2-oxoglutarate dehydrogenase, mitochondrial OS=Homo sapiens OX=9606 GN=OGDH PE=1 SV=3	19	9.52422	9.57781	9.78522	9.66176	7.91412	8.31159	8.24344	8.48923	9.63725	8.2396	-1.39766	0.000591466	3.22807	Mitochondrion
Q9ULD0	OGDHL_HUMAN	OGDHL	OGDHL	2-oxoglutarate dehydrogenase-like, mitochondrial OS=Homo sapiens OX=9606 GN=OGDHL PE=1 SV=3	1	2.40369	2.93087	2.84638	3.02127	3.09249	2.81608	3.25881	2.29877	2.80055	2.86654	0.0659841	0.583652	0.233846	Nonspecific
P00367	DHE3_HUMAN	GLUD1	GLUD1	Glutamate dehydrogenase 1, mitochondrial OS=Homo sapiens OX=9606 GN=GLUD1 PE=1 SV=2	26	10.0626	10.0431	10.2655	10.0228	9.20057	9.7191	9.51602	10.3192	10.0985	9.68873	-0.409777	0.16368	0.786005	Mitochondrion
P27635	RL10_HUMAN	RPL10	RPL10	60S ribosomal protein L10 OS=Homo sapiens OX=9606 GN=RPL10 PE=1 SV=4	8	10.718	10.8473	10.4207	10.4156	10.9017	10.6149	10.8239	11.2175	10.6004	10.8895	0.289111	0.154398	0.811359	Large Protein Complex
P39019	RS19_HUMAN	RPS19	RPS19	40S ribosomal protein S19 OS=Homo sapiens OX=9606 GN=RPS19 PE=1 SV=2	12	10.8991	10.2845	9.88429	9.9866	10.7644	10.2336	10.1968	11.2429	10.2636	10.6094	0.345785	0.316659	0.499409	Large Protein Complex
P39210	MPV17_HUMAN	MPV17	MPV17	Protein Mpv17 OS=Homo sapiens OX=9606 GN=MPV17 PE=1 SV=1	1	2.19228	2.85185	3.04833	3.05175	2.07601	1.71712	1.58178	3.33638	2.78605	2.17782	-0.608231	0.229114	0.639949	Nonspecific
Q01650	LAT1_HUMAN	SLC7A5	SLC7A5	Large neutral amino acids transporter small subunit 1 OS=Homo sapiens OX=9606 GN=SLC7A5 PE=1 SV=2	4	5.90383	5.61322	6.3672	6.11981	5.25195	5.83241	5.42178	5.55143	6.00101	5.51439	-0.486622	0.0797595	1.09822	Plasma membrane
Q92536	YLAT2_HUMAN	SLC7A6	SLC7A6	Y+L amino acid transporter 2 OS=Homo sapiens OX=9606 GN=SLC7A6 PE=1 SV=3	7	7.8236	8.02846	8.54425	8.60907	7.62346	7.58076	7.68416	7.24265	8.25135	7.53276	-0.718586	0.0339236	1.4695	Nonspecific
Q6P2I3	FAH2B_HUMAN	FAHD2B	FAHD2B	Fumarylacetoacetate hydrolase domain-containing protein 2B OS=Homo sapiens OX=9606 GN=FAHD2B PE=1 SV=1	5	7.03549	7.00213	7.23163	7.0378	5.83509	6.26729	6.06028	6.95666	7.07676	6.27983	-0.796934	0.0369976	1.43183	Nonspecific
P08240	SRPRA_HUMAN	SRPRA	SRPRA	Signal recognition particle receptor subunit alpha OS=Homo sapiens OX=9606 GN=SRPRA PE=1 SV=2	16	10.9549	11.0428	11.1869	11.1716	10.125	10.4487	10.2808	10.2908	11.089	10.2863	-0.802734	0.000911525	3.04023	ER
Q92542	NICA_HUMAN	NCSTN	NCSTN	Nicastrin OS=Homo sapiens OX=9606 GN=NCSTN PE=1 SV=2	14	8.95782	9.26362	9.73048	9.61574	9.7095	10.0062	9.89073	8.70703	9.39192	9.57837	0.186456	0.479111	0.319564	Nonspecific
Q6P5Z2	PKN3_HUMAN	PKN3	PKN3	Serine/threonine-protein kinase N3 OS=Homo sapiens OX=9606 GN=PKN3 PE=1 SV=1	6	7.13707	7.04858	7.61128	7.7335	6.78904	7.03358	6.90545	6.6627	7.38261	6.84769	-0.534918	0.0524399	1.28034	Large Protein Complex
Q9BQE5	APOL2_HUMAN	APOL2	APOL2	Apolipoprotein L2 OS=Homo sapiens OX=9606 GN=APOL2 PE=1 SV=1	4	8.01367	7.8553	7.43171	7.69467	7.30722	7.21672	7.09345	7.35904	7.74884	7.24411	-0.504733	0.0246289	1.60856	ER
P10114	RAP2A_HUMAN	RAP2A	RAP2A	Ras-related protein Rap-2a OS=Homo sapiens OX=9606 GN=RAP2A PE=1 SV=1	13	8.7431	8.83167	9.34033	9.27258	9.16921	9.43462	9.29218	8.82993	9.04692	9.18148	0.134561	0.432538	0.363976	Nonspecific
P61225	RAP2B_HUMAN	RAP2B	RAP2B	Ras-related protein Rap-2b OS=Homo sapiens OX=9606 GN=RAP2B PE=1 SV=1	7	8.24208	8.28347	8.81518	8.76957	8.43343	8.83552	8.59193	8.07128	8.52757	8.48304	-0.0445343	0.606988	0.21682	Plasma membrane
Q8IXI1	MIRO2_HUMAN	RHOT2	RHOT2	Mitochondrial Rho GTPase 2 OS=Homo sapiens OX=9606 GN=RHOT2 PE=1 SV=2	12	8.77333	8.79147	9.02705	8.96424	8.07051	8.62364	8.30347	8.17199	8.88902	8.2924	-0.596621	0.0139848	1.85434	Mitochondrion
Q9Y3L5	RAP2C_HUMAN	RAP2C	RAP2C	Ras-related protein Rap-2c OS=Homo sapiens OX=9606 GN=RAP2C PE=1 SV=1	1	4.71382	4.6279	5.34723	5.36577	3.38565	3.89223	4.14066	3.49766	5.01368	3.72905	-1.28463	0.00981218	2.00823	Plasma membrane
Q8IXI2	MIRO1_HUMAN	RHOT1	RHOT1	Mitochondrial Rho GTPase 1 OS=Homo sapiens OX=9606 GN=RHOT1 PE=1 SV=2	6	9.06568	9.31672	9.80446	9.52151	7.49996	8.14309	7.96772	7.69654	9.42709	7.82682	-1.60027	0.00202263	2.69408	Nonspecific
Q8WVX9	FACR1_HUMAN	FAR1	FAR1	Fatty acyl-CoA reductase 1 OS=Homo sapiens OX=9606 GN=FAR1 PE=1 SV=1	7	9.17	9.22044	9.26852	9.35084	8.04549	8.31957	8.21856	8.41893	9.25245	8.25064	-1.00181	0.000479719	3.31901	Nonspecific
Q15643	TRIPB_HUMAN	TRIP11	TRIP11	Thyroid receptor-interacting protein 11 OS=Homo sapiens OX=9606 GN=TRIP11 PE=1 SV=3	37	12.0752	12.1579	11.4744	11.9036	11.7266	11.1654	11.5244	10.5212	11.9028	11.2344	-0.668388	0.0999981	1.00001	Nonspecific
Q4G176	ACSF3_HUMAN	ACSF3	ACSF3	Acyl-CoA synthetase family member 3, mitochondrial OS=Homo sapiens OX=9606 GN=ACSF3 PE=1 SV=3	9	7.67597	7.5927	8.02724	7.66429	6.08496	6.65068	6.3698	6.86738	7.74005	6.4932	-1.24685	0.00364748	2.43801	Mitochondrion
P50748	KNTC1_HUMAN	KNTC1	KNTC1	Kinetochore-associated protein 1 OS=Homo sapiens OX=9606 GN=KNTC1 PE=1 SV=1	1	4.75452	4.78392	4.82917	4.81638	4.14524	4.57405	3.93442	4.26177	4.796	4.22887	-0.567128	0.0162696	1.78862	Nonspecific
Q9H299	SH3L3_HUMAN	SH3BGRL3	SH3BGRL3	SH3 domain-binding glutamic acid-rich-like protein 3 OS=Homo sapiens OX=9606 GN=SH3BGRL3 PE=1 SV=1	1	4.56918	4.6246	5.11431	5.05151	3.31543	3.59985	3.37508	4.92961	4.8399	3.80499	-1.0349	0.0688634	1.16201	Actin binding proteins
Q8TCG1	CIP2A_HUMAN	CIP2A	CIP2A	Protein CIP2A OS=Homo sapiens OX=9606 GN=CIP2A PE=1 SV=2	2	6.83791	7.16458	7.18302	7.157	6.76273	7.02433	7.04266	5.73576	7.08563	6.64137	-0.444256	0.221682	0.654269	Nonspecific
P17098	ZNF8_HUMAN	ZNF8	ZNF8	Zinc finger protein 8 OS=Homo sapiens OX=9606 GN=ZNF8 PE=1 SV=2	1	7.31085	7.25831	6.46892	6.32265	8.07402	7.42412	7.76944	7.07693	6.84018	7.58613	0.745948	0.0969823	1.01331	Nonspecific
Q96A65	EXOC4_HUMAN	EXOC4	EXOC4	Exocyst complex component 4 OS=Homo sapiens OX=9606 GN=EXOC4 PE=1 SV=1	10	8.56251	8.56486	8.92481	8.93052	8.05925	8.48679	8.43728	7.52988	8.74568	8.1283	-0.617375	0.0710226	1.1486	Large Protein Complex
P07237	PDIA1_HUMAN	P4HB	P4HB	Protein disulfide-isomerase OS=Homo sapiens OX=9606 GN=P4HB PE=1 SV=3	26	11.2024	11.0714	11.2106	11.1175	10.2998	10.2952	10.2461	10.7219	11.1505	10.3908	-0.759735	0.00329656	2.48194	ER
Q9UL26	RB22A_HUMAN	RAB22A	RAB22A	Ras-related protein Rab-22A OS=Homo sapiens OX=9606 GN=RAB22A PE=1 SV=2	5	6.18499	6.49372	6.59671	6.5451	7.79038	8.02042	7.87893	7.90926	6.45513	7.89975	1.44462	0.000240547	3.6188	Plasma membrane
Q13636	RAB31_HUMAN	RAB31	RAB31	Ras-related protein Rab-31 OS=Homo sapiens OX=9606 GN=RAB31 PE=1 SV=1	2	6.61686	6.59172	6.51139	6.66369	7.50352	7.49641	7.50898	7.80159	6.59591	7.57762	0.981711	0.000383801	3.41589	Nonspecific
Q8NBS9	TXND5_HUMAN	TXNDC5	TXNDC5	Thioredoxin domain-containing protein 5 OS=Homo sapiens OX=9606 GN=TXNDC5 PE=1 SV=2	11	8.4878	8.33754	8.38182	8.40631	8.2735	8.28234	8.20873	9.12656	8.40336	8.47278	0.0694167	0.563078	0.249432	ER
P56545	CTBP2_HUMAN	CTBP2	CTBP2	C-terminal-binding protein 2 OS=Homo sapiens OX=9606 GN=CTBP2 PE=1 SV=1	2	5.19554	5.18564	4.16718	4.01379	5.55925	5.22071	5.21035	5.61695	4.64054	5.40181	0.761277	0.092577	1.0335	Nonspecific
Q8N0U8	VKORL_HUMAN	VKORC1L1	VKORC1L1	Vitamin K epoxide reductase complex subunit 1-like protein 1 OS=Homo sapiens OX=9606 GN=VKORC1L1 PE=1 SV=2	1	7.42808	7.55558	7.45644	7.67687	7.09461	7.45843	7.30297	7.72024	7.52924	7.39406	-0.135181	0.341036	0.4672	ER
Q9BQB6	VKOR1_HUMAN	VKORC1	VKORC1	Vitamin K epoxide reductase complex subunit 1 OS=Homo sapiens OX=9606 GN=VKORC1 PE=1 SV=1	2	6.70913	6.74148	6.64995	6.84128	6.09007	6.2883	6.07412	6.36782	6.73546	6.20508	-0.530381	0.00363338	2.43969	ER
Q5T8P6	RBM26_HUMAN	RBM26	RBM26	RNA-binding protein 26 OS=Homo sapiens OX=9606 GN=RBM26 PE=1 SV=3	8	9.32083	9.39375	8.83254	9.04226	10.2512	9.87864	10.0565	9.69682	9.14735	9.97081	0.82346	0.0111623	1.95225	Large Protein Complex
Q13433	S39A6_HUMAN	SLC39A6	SLC39A6	Zinc transporter ZIP6 OS=Homo sapiens OX=9606 GN=SLC39A6 PE=1 SV=3	2	6.83389	6.55337	7.19494	7.27057	6.48759	6.78356	6.52395	6.2619	6.96319	6.51425	-0.448942	0.091817	1.03708	Plasma membrane
P10155	RO60_HUMAN	RO60	RO60	60 kDa SS-A/Ro ribonucleoprotein OS=Homo sapiens OX=9606 GN=RO60 PE=1 SV=2	1	6.28062	6.16482	6.22339	6.16357	6.73782	6.78178	6.56905	6.7751	6.2081	6.71594	0.507838	0.00110565	2.95638	Nonspecific
Q92738	US6NL_HUMAN	USP6NL	USP6NL	USP6 N-terminal-like protein OS=Homo sapiens OX=9606 GN=USP6NL PE=1 SV=3	3	7.57402	7.56603	8.38984	8.53657	3.76458	5.05043	5.33701	4.92142	8.01661	4.76836	-3.24825	0.00206299	2.6855	Nonspecific
Q13330	MTA1_HUMAN	MTA1	MTA1	Metastasis-associated protein MTA1 OS=Homo sapiens OX=9606 GN=MTA1 PE=1 SV=2	2	6.16905	6.41048	6.09545	6.03272	6.61223	6.43168	6.66845	6.66485	6.17693	6.5943	0.417377	0.0165378	1.78152	Nonspecific
O60831	PRAF2_HUMAN	PRAF2	PRAF2	PRA1 family protein 2 OS=Homo sapiens OX=9606 GN=PRAF2 PE=1 SV=1	3	6.25757	6.0173	5.92842	6.2674	5.99339	6.30121	6.21511	6.43265	6.11767	6.23559	0.117916	0.343174	0.464486	Nonspecific
Q9Y3B8	ORN_HUMAN	REXO2	REXO2	Oligoribonuclease, mitochondrial OS=Homo sapiens OX=9606 GN=REXO2 PE=1 SV=3	4	8.35901	8.30271	8.57598	8.33783	7.80679	8.16827	7.91762	8.71279	8.39388	8.15137	-0.242516	0.281753	0.550131	Nonspecific
P49368	TCPG_HUMAN	CCT3	CCT3	T-complex protein 1 subunit gamma OS=Homo sapiens OX=9606 GN=CCT3 PE=1 SV=4	27	11.002	11.0345	10.6096	10.7424	10.7681	10.6524	10.6033	10.6706	10.8471	10.6736	-0.173526	0.179683	0.745492	Large Protein Complex
Q27J81	INF2_HUMAN	INF2	INF2	Inverted formin-2 OS=Homo sapiens OX=9606 GN=INF2 PE=1 SV=2	11	9.28329	9.51734	9.42159	9.43837	8.95146	9.34235	9.31233	7.42741	9.41514	8.75839	-0.65676	0.21076	0.676211	Nonspecific
Q93009	UBP7_HUMAN	USP7	USP7	Ubiquitin carboxyl-terminal hydrolase 7 OS=Homo sapiens OX=9606 GN=USP7 PE=1 SV=2	16	10.4699	10.4992	10.3924	10.3584	10.9924	10.4776	10.8494	9.92432	10.4299	10.561	0.13101	0.477867	0.320693	Large Protein Complex
Q8WXF1	PSPC1_HUMAN	PSPC1	PSPC1	Paraspeckle component 1 OS=Homo sapiens OX=9606 GN=PSPC1 PE=1 SV=1	10	9.33973	8.64385	7.53377	7.96819	10.0695	9.38199	9.49475	10.4143	8.37139	9.84014	1.46875	0.0388517	1.41059	Large Protein Complex
P38606	VATA_HUMAN	ATP6V1A	ATP6V1A	V-type proton ATPase catalytic subunit A OS=Homo sapiens OX=9606 GN=ATP6V1A PE=1 SV=2	33	10.2998	10.7124	10.774	10.701	12.3327	12.4299	12.2539	12.286	10.6218	12.3256	1.70381	0.000208267	3.68138	Endosome
Q8IX90	SKA3_HUMAN	SKA3	SKA3	Spindle and kinetochore-associated protein 3 OS=Homo sapiens OX=9606 GN=SKA3 PE=1 SV=2	1	3.82214	3.60896	2.87786	3.84941	4.20494	4.19306	4.22304	4.69594	3.53959	4.32925	0.789652	0.0426586	1.36999	Nonspecific
P23526	SAHH_HUMAN	AHCY	AHCY	Adenosylhomocysteinase OS=Homo sapiens OX=9606 GN=AHCY PE=1 SV=4	5	8.08357	7.93585	8.2898	8.3705	7.03404	7.16113	7.22872	7.41117	8.16993	7.20877	-0.961163	0.00196782	2.70601	Nonspecific
Q96HN2	SAHH3_HUMAN	AHCYL2	AHCYL2	Adenosylhomocysteinase 3 OS=Homo sapiens OX=9606 GN=AHCYL2 PE=1 SV=1	5	7.448	7.36715	7.84268	7.85639	6.72758	6.96829	6.84989	6.06681	7.62856	6.65314	-0.975416	0.0180216	1.74421	Nonspecific
O43865	SAHH2_HUMAN	AHCYL1	AHCYL1	S-adenosylhomocysteine hydrolase-like protein 1 OS=Homo sapiens OX=9606 GN=AHCYL1 PE=1 SV=2	8	9.05189	8.95395	9.16246	9.19708	8.84122	8.88507	8.82404	7.95203	9.09135	8.62559	-0.465755	0.119083	0.924149	Nonspecific
O00443	P3C2A_HUMAN	PIK3C2A	PIK3C2A	Phosphatidylinositol 4-phosphate 3-kinase C2 domain-containing subunit alpha OS=Homo sapiens OX=9606 GN=PIK3C2A PE=1 SV=2	23	10.2214	10.2209	10.4117	10.4727	10.2597	10.7215	10.6057	9.93346	10.3317	10.3801	0.0484251	0.587144	0.231255	Large Protein Complex
P49916	DNLI3_HUMAN	LIG3	LIG3	DNA ligase 3 OS=Homo sapiens OX=9606 GN=LIG3 PE=1 SV=2	2	5.98097	6.04295	5.92754	5.7218	5.53699	5.43578	5.5225	5.22837	5.91832	5.43091	-0.487405	0.0095284	2.02098	Nonspecific
Q15084	PDIA6_HUMAN	PDIA6	PDIA6	Protein disulfide-isomerase A6 OS=Homo sapiens OX=9606 GN=PDIA6 PE=1 SV=1	10	10.6665	10.442	10.5381	10.4592	9.74935	9.84903	9.79357	10.3868	10.5264	9.9447	-0.581719	0.0243731	1.61309	ER
P14927	QCR7_HUMAN	UQCRB	UQCRB	Cytochrome b-c1 complex subunit 7 OS=Homo sapiens OX=9606 GN=UQCRB PE=1 SV=2	10	8.7836	8.68948	8.70791	8.48939	7.79818	8.1792	7.85363	9.12581	8.6676	8.23921	-0.428392	0.227206	0.643581	Mitochondrion
P50579	MAP2_HUMAN	METAP2	METAP2	Methionine aminopeptidase 2 OS=Homo sapiens OX=9606 GN=METAP2 PE=1 SV=1	5	6.14989	5.91249	6.26509	6.16094	6.35444	6.41241	6.6899	6.09238	6.1221	6.38728	0.265178	0.139629	0.855023	Large Protein Complex
Q32MZ4	LRRF1_HUMAN	LRRFIP1	LRRFIP1	Leucine-rich repeat flightless-interacting protein 1 OS=Homo sapiens OX=9606 GN=LRRFIP1 PE=1 SV=2	8	9.93384	9.69455	9.51425	9.54827	9.72732	9.21871	9.30203	10.2186	9.67273	9.61665	-0.0560734	0.597533	0.223638	Large Protein Complex
Q9Y608	LRRF2_HUMAN	LRRFIP2	LRRFIP2	Leucine-rich repeat flightless-interacting protein 2 OS=Homo sapiens OX=9606 GN=LRRFIP2 PE=1 SV=1	1	5.72005	5.6876	5.70846	6.01166	4.84214	4.67865	4.71784	5.75079	5.78194	4.99735	-0.784587	0.047276	1.32536	Actin binding proteins
Q7KZ85	SPT6H_HUMAN	SUPT6H	SUPT6H	Transcription elongation factor SPT6 OS=Homo sapiens OX=9606 GN=SUPT6H PE=1 SV=2	3	7.46998	7.13055	6.69901	6.72339	7.72042	7.26654	7.48877	5.26491	7.00573	6.93516	-0.0705751	0.637123	0.195777	Large Protein Complex
P14550	AK1A1_HUMAN	AKR1A1	AKR1A1	Aldo-keto reductase family 1 member A1 OS=Homo sapiens OX=9606 GN=AKR1A1 PE=1 SV=3	5	7.71012	7.5336	7.74381	7.79077	7.31959	7.46869	7.32644	8.17022	7.69458	7.57123	-0.123341	0.46301	0.33441	Nonspecific
P38159	RBMX_HUMAN	RBMX	RBMX	RNA-binding motif protein, X chromosome OS=Homo sapiens OX=9606 GN=RBMX PE=1 SV=3	8	9.82115	9.68139	9.29665	9.43187	9.57469	9.51226	9.50306	10.7655	9.55776	9.83889	0.281123	0.371313	0.43026	Large Protein Complex
Q96E39	RMXL1_HUMAN	RBMXL1	RBMXL1	RNA binding motif protein, X-linked-like-1 OS=Homo sapiens OX=9606 GN=RBMXL1 PE=1 SV=1	2	5.30827	4.84911	4.68101	4.55682	4.54439	4.79081	4.61446	5.52713	4.8488	4.8692	0.0203975	0.655716	0.183284	Nonspecific
Q96GW9	SYMM_HUMAN	MARS2	MARS2	Methionine--tRNA ligase, mitochondrial OS=Homo sapiens OX=9606 GN=MARS2 PE=1 SV=2	5	7.08228	7.14894	7.38594	7.13505	5.48119	6.07137	5.83131	6.37368	7.18805	5.93939	-1.24867	0.00394682	2.40375	Mitochondrion
O15355	PPM1G_HUMAN	PPM1G	PPM1G	Protein phosphatase 1G OS=Homo sapiens OX=9606 GN=PPM1G PE=1 SV=1	5	9.07655	9.04545	8.49118	8.55399	9.16859	8.55982	8.85606	8.14516	8.79179	8.68241	-0.109387	0.529869	0.275831	Nonspecific
Q9UPT5	EXOC7_HUMAN	EXOC7	EXOC7	Exocyst complex component 7 OS=Homo sapiens OX=9606 GN=EXOC7 PE=1 SV=3	7	9.29641	9.26399	9.16011	9.271	8.78907	8.85791	8.70924	9.07848	9.24788	8.85868	-0.389202	0.0121052	1.91703	Large Protein Complex
Q8WXH0	SYNE2_HUMAN	SYNE2	SYNE2	Nesprin-2 OS=Homo sapiens OX=9606 GN=SYNE2 PE=1 SV=3	13	8.86709	9.04529	9.27575	9.22103	8.1035	8.54279	8.43547	7.10016	9.10229	8.04548	-1.05681	0.0414674	1.38229	Nonspecific
P57678	GEMI4_HUMAN	GEMIN4	GEMIN4	Gem-associated protein 4 OS=Homo sapiens OX=9606 GN=GEMIN4 PE=1 SV=2	10	10.0173	10.0105	9.6992	9.78382	9.58565	9.85783	9.74246	8.59504	9.87769	9.44525	-0.43244	0.21076	0.676211	Nonspecific
P46013	KI67_HUMAN	MKI67	MKI67	Proliferation marker protein Ki-67 OS=Homo sapiens OX=9606 GN=MKI67 PE=1 SV=2	5	7.51421	7.49705	7.2975	7.36451	7.88401	7.41301	7.82766	7.36115	7.41832	7.62146	0.203138	0.22105	0.65551	Nonspecific
Q7L3T8	SYPM_HUMAN	PARS2	PARS2	Probable proline--tRNA ligase, mitochondrial OS=Homo sapiens OX=9606 GN=PARS2 PE=1 SV=1	5	7.0225	7.03186	7.50625	7.21324	6.45645	6.72844	6.46293	7.12559	7.19346	6.69335	-0.50011	0.0671363	1.17304	Nonspecific
Q8N3X1	FNBP4_HUMAN	FNBP4	FNBP4	Formin-binding protein 4 OS=Homo sapiens OX=9606 GN=FNBP4 PE=1 SV=3	4	7.67634	7.83395	7.34306	7.27636	8.64053	8.16356	8.27232	8.52314	7.53243	8.39989	0.867459	0.00874946	2.05802	Nonspecific
P16949	STMN1_HUMAN	STMN1	STMN1	Stathmin OS=Homo sapiens OX=9606 GN=STMN1 PE=1 SV=3	4	7.33038	7.27841	7.3107	7.1381	6.78738	6.52567	6.63873	7.67614	7.2644	6.90698	-0.357418	0.231556	0.635343	Nonspecific
Q3SXY8	AR13B_HUMAN	ARL13B	ARL13B	ADP-ribosylation factor-like protein 13B OS=Homo sapiens OX=9606 GN=ARL13B PE=1 SV=1	11	9.78494	9.97324	10.2412	10.0779	11.1044	11.2472	11.1123	10.9188	10.0193	11.0957	1.07638	0.000952177	3.02128	Plasma membrane
Q9UKJ5	CHIC2_HUMAN	CHIC2	CHIC2	Cysteine-rich hydrophobic domain-containing protein 2 OS=Homo sapiens OX=9606 GN=CHIC2 PE=1 SV=1	1	7.3235	7.29245	7.65585	7.66281	8.23881	8.38347	8.3889	8.05216	7.48365	8.26583	0.782181	0.00431807	2.36471	Nonspecific
P42166	LAP2A_HUMAN	TMPO	TMPO	Lamina-associated polypeptide 2, isoform alpha OS=Homo sapiens OX=9606 GN=TMPO PE=1 SV=2	22	10.2391	10.1554	9.67548	9.9395	10.2468	10.0016	10.0942	10.3854	10.0024	10.182	0.179616	0.272439	0.564731	Nonspecific
P42167	LAP2B_HUMAN	TMPO	TMPO	Lamina-associated polypeptide 2, isoforms beta/gamma OS=Homo sapiens OX=9606 GN=TMPO PE=1 SV=2	6	7.87785	7.86011	7.55194	7.88177	7.37842	7.39763	7.60551	6.94258	7.79292	7.33104	-0.461882	0.0515744	1.28757	Nuclear pore complex
Q9Y4R8	TELO2_HUMAN	TELO2	TELO2	Telomere length regulation protein TEL2 homolog OS=Homo sapiens OX=9606 GN=TELO2 PE=1 SV=2	2	5.48125	5.80767	5.76871	5.933	5.79421	6.13653	6.22473	5.17837	5.74766	5.83346	0.0858024	0.555268	0.255498	Large Protein Complex
O75400	PR40A_HUMAN	PRPF40A	PRPF40A	Pre-mRNA-processing factor 40 homolog A OS=Homo sapiens OX=9606 GN=PRPF40A PE=1 SV=2	23	11.786	11.5965	10.7989	10.9404	12.2785	11.6425	11.8706	9.93973	11.2804	11.4328	0.152377	0.582713	0.234545	Large Protein Complex
Q9BSH4	TACO1_HUMAN	TACO1	TACO1	Translational activator of cytochrome c oxidase 1 OS=Homo sapiens OX=9606 GN=TACO1 PE=1 SV=1	4	7.97643	8.00575	8.15316	7.96736	6.47085	7.10668	6.66192	7.86109	8.02567	7.02514	-1.00054	0.0373151	1.42812	Nonspecific
O43678	NDUA2_HUMAN	NDUFA2	NDUFA2	NADH dehydrogenase [ubiquinone] 1 alpha subcomplex subunit 2 OS=Homo sapiens OX=9606 GN=NDUFA2 PE=1 SV=3	6	8.4383	8.4982	8.52909	8.32301	7.07406	7.43674	7.20491	8.86442	8.44715	7.64503	-0.802117	0.129208	0.888712	Mitochondrion
Q9Y2Z0	SGT1_HUMAN	SUGT1	SUGT1	Protein SGT1 homolog OS=Homo sapiens OX=9606 GN=SUGT1 PE=1 SV=3	8	8.95783	8.88325	8.46988	8.58006	9.45623	9.00335	9.20019	9.73925	8.72275	9.34975	0.626996	0.0387431	1.41181	Nonspecific
Q96AQ6	PBIP1_HUMAN	PBXIP1	PBXIP1	Pre-B-cell leukemia transcription factor-interacting protein 1 OS=Homo sapiens OX=9606 GN=PBXIP1 PE=1 SV=1	3	6.58517	6.40882	6.40675	6.47014	5.19768	5.15058	5.43488	4.61377	6.46772	5.09923	-1.36849	0.00191158	2.71861	Nonspecific
P46940	IQGA1_HUMAN	IQGAP1	IQGAP1	Ras GTPase-activating-like protein IQGAP1 OS=Homo sapiens OX=9606 GN=IQGAP1 PE=1 SV=1	34	11.0693	10.9672	11.4888	11.5759	9.55774	9.77962	9.89903	9.78058	11.2753	9.75424	-1.52107	0.000990178	3.00429	Nonspecific
Q86VI3	IQGA3_HUMAN	IQGAP3	IQGAP3	Ras GTPase-activating-like protein IQGAP3 OS=Homo sapiens OX=9606 GN=IQGAP3 PE=1 SV=2	1	3.25563	3.62342	3.75605	3.98004	2.94604	3.01561	3.81983	2.53029	3.65379	3.07794	-0.575842	0.137874	0.860517	Large Protein Complex
Q13576	IQGA2_HUMAN	IQGAP2	IQGAP2	Ras GTPase-activating-like protein IQGAP2 OS=Homo sapiens OX=9606 GN=IQGAP2 PE=1 SV=4	4	7.35687	7.44807	8.10459	8.16506	5.66432	5.90206	6.09633	5.54951	7.76865	5.80305	-1.9656	0.00164917	2.78273	Nonspecific
P43897	EFTS_HUMAN	TSFM	TSFM	Elongation factor Ts, mitochondrial OS=Homo sapiens OX=9606 GN=TSFM PE=1 SV=2	17	10.1604	10.2408	10.4729	10.1889	9.05933	9.82598	9.48819	10.4297	10.2658	9.70081	-0.564967	0.13375	0.873706	Mitochondrion
O60832	DKC1_HUMAN	DKC1	DKC1	H/ACA ribonucleoprotein complex subunit DKC1 OS=Homo sapiens OX=9606 GN=DKC1 PE=1 SV=3	5	8.77378	8.54717	8.12834	8.10716	8.75846	8.36015	8.63574	8.26427	8.38911	8.50465	0.11554	0.466056	0.331562	Large Protein Complex
Q9H5X1	CIA2A_HUMAN	CIAO2A	CIAO2A	Cytosolic iron-sulfur assembly component 2A OS=Homo sapiens OX=9606 GN=CIAO2A PE=1 SV=1	2	7.34306	7.58332	6.72301	7.13046	7.6555	7.21029	7.43956	7.65309	7.19496	7.48961	0.294648	0.220617	0.65636	Nonspecific
P42345	MTOR_HUMAN	MTOR	MTOR	Serine/threonine-protein kinase mTOR OS=Homo sapiens OX=9606 GN=MTOR PE=1 SV=1	7	8.21419	8.39753	8.69731	8.7778	9.02713	8.95363	8.99033	7.39297	8.52171	8.59101	0.0693065	0.620445	0.207297	Nonspecific
O43809	CPSF5_HUMAN	NUDT21	NUDT21	Cleavage and polyadenylation specificity factor subunit 5 OS=Homo sapiens OX=9606 GN=NUDT21 PE=1 SV=1	3	8.34217	7.85865	6.77554	7.19488	8.61944	8.08003	8.1047	8.75415	7.54281	8.38958	0.846773	0.100987	0.995733	Large Protein Complex
P46108	CRK_HUMAN	CRK	CRK	Adapter molecule crk OS=Homo sapiens OX=9606 GN=CRK PE=1 SV=2	1	4.2036	3.69967	4.05797	3.97582	4.38681	4.1103	3.89887	5.33412	3.98427	4.43253	0.448259	0.232229	0.634084	Nonspecific
Q9NYB9	ABI2_HUMAN	ABI2	ABI2	Abl interactor 2 OS=Homo sapiens OX=9606 GN=ABI2 PE=1 SV=1	1	3.69276	3.42643	3.94085	4.31209	3.29959	2.25331	2.43247	3.33196	3.84303	2.82933	-1.0137	0.0463035	1.33439	Large Protein Complex
Q8IZP0	ABI1_HUMAN	ABI1	ABI1	Abl interactor 1 OS=Homo sapiens OX=9606 GN=ABI1 PE=1 SV=4	4	6.44977	6.28738	6.68073	6.82117	5.54281	5.51008	5.19349	6.24612	6.55976	5.62312	-0.936641	0.0240224	1.61938	Large Protein Complex
Q12959	DLG1_HUMAN	DLG1	DLG1	Disks large homolog 1 OS=Homo sapiens OX=9606 GN=DLG1 PE=1 SV=2	23	10.2989	10.0879	10.4891	10.6492	8.05207	8.34345	8.33487	8.74969	10.3813	8.37002	-2.01126	0.00057041	3.24381	Plasma membrane
Q92796	DLG3_HUMAN	DLG3	DLG3	Disks large homolog 3 OS=Homo sapiens OX=9606 GN=DLG3 PE=1 SV=2	3	6.93186	6.58743	7.32702	7.47013	5.30436	5.64452	5.71739	6.30957	7.07911	5.74396	-1.33515	0.011774	1.92908	Nonspecific
Q5T2T1	MPP7_HUMAN	MPP7	MPP7	MAGUK p55 subfamily member 7 OS=Homo sapiens OX=9606 GN=MPP7 PE=1 SV=1	16	10.8881	10.6159	10.9784	11.1612	8.23836	8.43691	8.33885	9.19949	10.9109	8.5534	-2.35753	0.000823331	3.08443	Plasma membrane
P56937	DHB7_HUMAN	HSD17B7	HSD17B7	3-keto-steroid reductase OS=Homo sapiens OX=9606 GN=HSD17B7 PE=1 SV=1	1	4.94482	4.858	5.01453	4.76402	3.70265	3.96141	3.56747	4.30008	4.89534	3.8829	-1.01244	0.00465996	2.33162	Nonspecific
Q15006	EMC2_HUMAN	EMC2	EMC2	ER membrane protein complex subunit 2 OS=Homo sapiens OX=9606 GN=EMC2 PE=1 SV=1	8	7.82318	7.72966	7.54684	7.69755	7.1903	7.48344	7.26681	7.62831	7.69931	7.39222	-0.307091	0.0621194	1.20677	ER
Q99747	SNAG_HUMAN	NAPG	NAPG	Gamma-soluble NSF attachment protein OS=Homo sapiens OX=9606 GN=NAPG PE=1 SV=1	14	8.34213	8.81214	8.93996	8.66135	10.9165	11.0003	10.8489	11.6882	8.6889	11.1135	2.42459	0.000600424	3.22154	Nonspecific
Q13740	CD166_HUMAN	ALCAM	ALCAM	CD166 antigen OS=Homo sapiens OX=9606 GN=ALCAM PE=1 SV=2	14	10.4097	9.95261	10.4284	10.5445	8.74347	9.01748	9.01728	8.65663	10.3338	8.85871	-1.47509	0.000952177	3.02128	Nonspecific
Q9H857	NT5D2_HUMAN	NT5DC2	NT5DC2	5'-nucleotidase domain-containing protein 2 OS=Homo sapiens OX=9606 GN=NT5DC2 PE=1 SV=1	21	10.0612	10.1318	10.2975	10.1543	8.78354	9.36182	9.14984	9.53817	10.1612	9.20834	-0.952857	0.00582491	2.23471	Mitochondrion
Q9H6T3	RPAP3_HUMAN	RPAP3	RPAP3	RNA polymerase II-associated protein 3 OS=Homo sapiens OX=9606 GN=RPAP3 PE=1 SV=2	1	5.26478	5.0808	4.29622	4.32326	5.10953	4.91563	5.04223	4.84874	4.74127	4.97903	0.237764	0.34846	0.457847	Large Protein Complex
P02792	FRIL_HUMAN	FTL	FTL	Ferritin light chain OS=Homo sapiens OX=9606 GN=FTL PE=1 SV=2	2	5.17937	5.49215	5.67573	5.51457	5.96498	6.37555	6.03886	6.74008	5.46546	6.27987	0.814409	0.0197718	1.70395	Nonspecific
Q709F0	ACD11_HUMAN	ACAD11	ACAD11	Acyl-CoA dehydrogenase family member 11 OS=Homo sapiens OX=9606 GN=ACAD11 PE=1 SV=3	7	8.08544	7.87587	7.90193	7.95071	8.00116	8.36723	8.34201	8.36764	7.95349	8.26951	0.316023	0.0402912	1.39479	Nonspecific
Q8N3Z3	GTPB8_HUMAN	GTPBP8	GTPBP8	GTP-binding protein 8 OS=Homo sapiens OX=9606 GN=GTPBP8 PE=2 SV=1	1	4.70407	4.84519	5.0988	4.56202	2.47214	4.00377	3.59722	4.62464	4.80252	3.67444	-1.12808	0.0796785	1.09866	Nonspecific
Q9H6Y7	RN167_HUMAN	RNF167	RNF167	E3 ubiquitin-protein ligase RNF167 OS=Homo sapiens OX=9606 GN=RNF167 PE=1 SV=1	2	5.5617	6.0222	6.72279	6.45166	7.67677	7.95075	7.78343	6.25	6.18959	7.41524	1.22565	0.0645691	1.18998	Lysosome
Q6IQ49	SDE2_HUMAN	SDE2	SDE2	Replication stress response regulator SDE2 OS=Homo sapiens OX=9606 GN=SDE2 PE=1 SV=1	10	10.0387	10.1489	9.58956	9.5537	9.67014	9.29773	9.51783	9.97215	9.83272	9.61446	-0.21826	0.31005	0.508568	Large Protein Complex
P29084	T2EB_HUMAN	GTF2E2	GTF2E2	Transcription initiation factor IIE subunit beta OS=Homo sapiens OX=9606 GN=GTF2E2 PE=1 SV=1	1	4.19189	4.31917	3.81678	3.51157	4.91335	4.01177	4.38564	5.19816	3.95985	4.62723	0.667378	0.112607	0.948433	Large Protein Complex
O75688	PPM1B_HUMAN	PPM1B	PPM1B	Protein phosphatase 1B OS=Homo sapiens OX=9606 GN=PPM1B PE=1 SV=1	2	5.45465	5.24318	4.53493	4.98085	5.30565	5.33111	5.27832	4.65517	5.0534	5.14256	0.0891612	0.550995	0.258852	Nonspecific
Q9Y426	C2CD2_HUMAN	C2CD2	C2CD2	C2 domain-containing protein 2 OS=Homo sapiens OX=9606 GN=C2CD2 PE=1 SV=2	3	9.58221	9.22269	9.53717	9.63081	8.1362	8.33437	8.36233	7.67269	9.49322	8.1264	-1.36682	0.00214648	2.66827	Nonspecific
O43172	PRP4_HUMAN	PRPF4	PRPF4	U4/U6 small nuclear ribonucleoprotein Prp4 OS=Homo sapiens OX=9606 GN=PRPF4 PE=1 SV=2	2	5.64757	5.6244	4.95794	5.39734	5.83383	5.39184	5.36336	5.45848	5.40681	5.51187	0.105065	0.478545	0.320077	Large Protein Complex
Q9NX62	IMPA3_HUMAN	IMPAD1	BPNT2	Inositol monophosphatase 3 OS=Homo sapiens OX=9606 GN=IMPAD1 PE=1 SV=1	3	8.04548	7.91435	7.92835	8.03159	8.10713	8.30089	8.20322	8.57129	7.97994	8.29563	0.315691	0.0460033	1.33721	Golgi
Q8NCM8	DYHC2_HUMAN	DYNC2H1	DYNC2H1	Cytoplasmic dynein 2 heavy chain 1 OS=Homo sapiens OX=9606 GN=DYNC2H1 PE=1 SV=4	2	7.89652	7.54074	7.18422	7.46413	7.18764	7.32261	7.1054	6.06925	7.5214	6.92122	-0.600179	0.137874	0.860517	Nonspecific
Q96ER9	CCD51_HUMAN	CCDC51	CCDC51	Coiled-coil domain-containing protein 51 OS=Homo sapiens OX=9606 GN=CCDC51 PE=1 SV=2	7	9.56615	9.58316	9.75095	9.62077	8.02056	8.34623	8.40124	9.01644	9.63026	8.44612	-1.18414	0.00593649	2.22647	Nonspecific
Q8N335	GPD1L_HUMAN	GPD1L	GPD1L	Glycerol-3-phosphate dehydrogenase 1-like protein OS=Homo sapiens OX=9606 GN=GPD1L PE=1 SV=1	1	2.75386	3.09879	3.29577	3.06488	2.91143	2.61415	2.11855	3.21357	3.05332	2.71442	-0.338898	0.239335	0.620993	Nonspecific
Q6P3X3	TTC27_HUMAN	TTC27	TTC27	Tetratricopeptide repeat protein 27 OS=Homo sapiens OX=9606 GN=TTC27 PE=1 SV=1	2	7.40658	7.40504	7.41213	7.4161	7.11673	7.60942	7.48609	5.96659	7.40996	7.04471	-0.365252	0.331908	0.478982	Nonspecific
Q8NI36	WDR36_HUMAN	WDR36	WDR36	WD repeat-containing protein 36 OS=Homo sapiens OX=9606 GN=WDR36 PE=1 SV=1	3	8.8639	8.92389	8.34889	8.72123	8.98845	8.79753	8.88171	8.07851	8.71448	8.68655	-0.027928	0.638832	0.194614	Nonspecific
O43615	TIM44_HUMAN	TIMM44	TIMM44	Mitochondrial import inner membrane translocase subunit TIM44 OS=Homo sapiens OX=9606 GN=TIMM44 PE=1 SV=2	18	10.2718	10.2714	10.1828	10.1991	9.53188	9.65366	9.37582	9.92022	10.2313	9.6204	-0.610873	0.00766411	2.11554	Mitochondrion
Q9UK61	TASOR_HUMAN	TASOR	TASOR	Protein TASOR OS=Homo sapiens OX=9606 GN=TASOR PE=1 SV=3	2	4.99299	5.13655	4.89985	5.30892	4.86067	5.03739	5.02468	3.95713	5.08458	4.71997	-0.364611	0.23276	0.633092	Nonspecific
Q8N511	TM199_HUMAN	TMEM199	TMEM199	Transmembrane protein 199 OS=Homo sapiens OX=9606 GN=TMEM199 PE=1 SV=1	1	3.83459	3.68065	3.83309	3.54094	2.68857	2.95058	3.59175	3.82615	3.72232	3.26426	-0.458056	0.169506	0.770816	ER
Q15334	L2GL1_HUMAN	LLGL1	LLGL1	Lethal(2) giant larvae protein homolog 1 OS=Homo sapiens OX=9606 GN=LLGL1 PE=1 SV=3	9	7.96263	7.85922	8.55097	8.65982	6.62731	7.04785	7.01014	6.24088	8.25816	6.73155	-1.52661	0.00627784	2.20219	Nonspecific
P60660	MYL6_HUMAN	MYL6	MYL6	Myosin light polypeptide 6 OS=Homo sapiens OX=9606 GN=MYL6 PE=1 SV=2	2	8.6528	8.50294	8.7107	8.67895	7.70079	7.76388	7.82089	9.00363	8.63635	8.0723	-0.564052	0.147366	0.831602	Actin binding proteins
Q9NR45	SIAS_HUMAN	NANS	NANS	Sialic acid synthase OS=Homo sapiens OX=9606 GN=NANS PE=1 SV=2	1	4.6983	4.92261	4.55709	4.62212	4.34087	4.54282	4.07841	4.64627	4.70003	4.40209	-0.297937	0.119332	0.923244	Nonspecific
Q04721	NOTC2_HUMAN	NOTCH2	NOTCH2	Neurogenic locus notch homolog protein 2 OS=Homo sapiens OX=9606 GN=NOTCH2 PE=1 SV=3	26	10.5494	10.4438	10.9211	10.8475	10.5922	10.8717	10.6676	9.83512	10.6905	10.4917	-0.198824	0.394783	0.403642	Plasma membrane
Q53LP3	SWAHC_HUMAN	SOWAHC	SOWAHC	Ankyrin repeat domain-containing protein SOWAHC OS=Homo sapiens OX=9606 GN=SOWAHC PE=1 SV=1	3	6.35398	6.36054	6.23641	6.43298	7.68476	6.25767	7.65072	8.06076	6.34598	7.41347	1.0675	0.0610299	1.21446	Nonspecific
Q9UBF2	COPG2_HUMAN	COPG2	COPG2	Coatomer subunit gamma-2 OS=Homo sapiens OX=9606 GN=COPG2 PE=1 SV=1	2	5.81818	5.91332	5.98886	5.92344	5.73469	5.52547	5.61421	4.9681	5.91095	5.46062	-0.450334	0.0658354	1.18154	Large Protein Complex
Q9P2R7	SUCB1_HUMAN	SUCLA2	SUCLA2	Succinate--CoA ligase [ADP-forming] subunit beta, mitochondrial OS=Homo sapiens OX=9606 GN=SUCLA2 PE=1 SV=3	11	9.57025	9.61787	9.67698	9.52845	8.29595	8.9692	8.79917	9.50995	9.59839	8.89357	-0.704825	0.0549137	1.26032	Mitochondrion
P08133	ANXA6_HUMAN	ANXA6	ANXA6	Annexin A6 OS=Homo sapiens OX=9606 GN=ANXA6 PE=1 SV=3	7	8.15658	7.92352	7.91231	7.98601	6.98713	7.35275	7.0483	7.39755	7.99461	7.19643	-0.798174	0.0029737	2.5267	Nonspecific
Q15390	MTFR1_HUMAN	MTFR1	MTFR1	Mitochondrial fission regulator 1 OS=Homo sapiens OX=9606 GN=MTFR1 PE=1 SV=2	1	2.40244	2.97528	2.66615	1.8067	3.21077	3.03598	3.23499	3.99532	2.46264	3.36926	0.906619	0.0560579	1.25136	Nonspecific
P23381	SYWC_HUMAN	WARS	WARS1	Tryptophan--tRNA ligase, cytoplasmic OS=Homo sapiens OX=9606 GN=WARS PE=1 SV=2	2	6.85635	6.83798	6.50769	6.53968	7.04637	6.53901	6.67452	6.81061	6.68543	6.76763	0.0822016	0.466558	0.331094	Large Protein Complex
Q9H3P2	NELFA_HUMAN	NELFA	NELFA	Negative elongation factor A OS=Homo sapiens OX=9606 GN=NELFA PE=1 SV=3	5	7.0797	6.8987	6.41588	6.71794	7.35148	7.15483	7.1629	7.57301	6.77805	7.31056	0.532502	0.0415716	1.3812	Large Protein Complex
Q8TEQ0	SNX29_HUMAN	SNX29	SNX29	Sorting nexin-29 OS=Homo sapiens OX=9606 GN=SNX29 PE=1 SV=3	10	7.16887	7.54399	7.21218	7.25668	9.51739	9.85432	9.73727	9.0953	7.29543	9.55107	2.25564	0.000391379	3.4074	Nonspecific
O43156	TTI1_HUMAN	TTI1	TTI1	TELO2-interacting protein 1 homolog OS=Homo sapiens OX=9606 GN=TTI1 PE=1 SV=3	1	5.71811	6.19171	6.43909	6.4023	5.88491	6.10791	6.04682	4.77994	6.1878	5.70489	-0.482909	0.227206	0.643581	Large Protein Complex
Q9HC21	TPC_HUMAN	SLC25A19	SLC25A19	Mitochondrial thiamine pyrophosphate carrier OS=Homo sapiens OX=9606 GN=SLC25A19 PE=1 SV=1	7	8.55346	8.73085	9.37593	9.079	7.62289	8.18481	8.08093	7.8319	8.93481	7.93013	-1.00468	0.0128323	1.8917	Nonspecific
Q6P1L8	RM14_HUMAN	MRPL14	MRPL14	39S ribosomal protein L14, mitochondrial OS=Homo sapiens OX=9606 GN=MRPL14 PE=1 SV=1	5	7.47195	7.42998	7.35589	7.13875	6.55991	7.06682	6.70631	8.35182	7.34914	7.17122	-0.177929	0.522141	0.282212	Mitochondrion
Q05519	SRS11_HUMAN	SRSF11	SRSF11	Serine/arginine-rich splicing factor 11 OS=Homo sapiens OX=9606 GN=SRSF11 PE=1 SV=1	3	8.21448	8.28983	7.63573	7.80361	8.67149	8.03954	8.38048	7.65164	7.98591	8.18579	0.199875	0.411325	0.385815	Large Protein Complex
P19388	RPAB1_HUMAN	POLR2E	POLR2E	DNA-directed RNA polymerases I, II, and III subunit RPABC1 OS=Homo sapiens OX=9606 GN=POLR2E PE=1 SV=4	3	6.12057	6.26103	6.435	6.36633	6.42989	6.52134	6.39514	7.34954	6.29573	6.67398	0.378246	0.180568	0.743359	Large Protein Complex
Q9H3U5	MFSD1_HUMAN	MFSD1	MFSD1	Major facilitator superfamily domain-containing protein 1 OS=Homo sapiens OX=9606 GN=MFSD1 PE=2 SV=2	2	3.37873	3.44587	4.79079	4.32408	5.76477	6.30552	6.017	5.38982	3.98487	5.86928	1.88441	0.010451	1.98084	Nonspecific
P57088	TMM33_HUMAN	TMEM33	TMEM33	Transmembrane protein 33 OS=Homo sapiens OX=9606 GN=TMEM33 PE=1 SV=2	8	8.82777	9.08041	9.45854	9.40751	9.26371	9.52496	9.32339	9.19079	9.19356	9.32571	0.132154	0.386796	0.412518	ER
Q9P0V3	SH3B4_HUMAN	SH3BP4	SH3BP4	SH3 domain-binding protein 4 OS=Homo sapiens OX=9606 GN=SH3BP4 PE=1 SV=1	7	9.01576	9.13804	9.69529	9.65395	9.4225	9.78902	9.76009	8.18743	9.37576	9.28976	-0.085997	0.604425	0.218657	Plasma membrane
Q9Y6Q9	NCOA3_HUMAN	NCOA3	NCOA3	Nuclear receptor coactivator 3 OS=Homo sapiens OX=9606 GN=NCOA3 PE=1 SV=1	1	4.27985	4.60201	3.76122	4.40376	4.35907	4.00321	4.42838	3.94154	4.26171	4.18305	-0.0786606	0.546297	0.262571	Nonspecific
Q5VT52	RPRD2_HUMAN	RPRD2	RPRD2	Regulation of nuclear pre-mRNA domain-containing protein 2 OS=Homo sapiens OX=9606 GN=RPRD2 PE=1 SV=1	13	10.7718	10.9303	10.1396	10.3642	11.9785	11.5363	11.6225	11.4968	10.5515	11.6585	1.10704	0.00760488	2.11891	Nonspecific
P42771	CDN2A_HUMAN	CDKN2A	CDKN2A	Cyclin-dependent kinase inhibitor 2A OS=Homo sapiens OX=9606 GN=CDKN2A PE=1 SV=2	5	8.29405	8.24557	8.47049	8.49847	7.75735	7.81679	7.74412	8.29254	8.37714	7.9027	-0.474445	0.0355034	1.44973	Nonspecific
O75935	DCTN3_HUMAN	DCTN3	DCTN3	Dynactin subunit 3 OS=Homo sapiens OX=9606 GN=DCTN3 PE=1 SV=1	4	6.16296	6.13989	5.80471	5.96665	6.33803	6.27288	6.23666	6.58981	6.01855	6.35935	0.340792	0.0478682	1.31995	Large Protein Complex
Q8N392	RHG18_HUMAN	ARHGAP18	ARHGAP18	Rho GTPase-activating protein 18 OS=Homo sapiens OX=9606 GN=ARHGAP18 PE=1 SV=3	1	4.26736	4.30714	3.69392	4.33781	4.28165	4.09237	3.81868	2.93711	4.15156	3.78245	-0.369105	0.294854	0.530393	Nonspecific
P13639	EF2_HUMAN	EEF2	EEF2	Elongation factor 2 OS=Homo sapiens OX=9606 GN=EEF2 PE=1 SV=4	31	11.9749	11.8607	11.7533	11.8345	11.3159	11.2206	11.217	11.2279	11.8559	11.2453	-0.610527	0.000411986	3.38512	Large Protein Complex
P40222	TXLNA_HUMAN	TXLNA	TXLNA	Alpha-taxilin OS=Homo sapiens OX=9606 GN=TXLNA PE=1 SV=3	11	10.51	10.4923	10.1474	10.1516	10.7577	10.1167	10.3368	10.7522	10.3253	10.4908	0.165517	0.361639	0.441724	Large Protein Complex
Q9UBC2	EP15R_HUMAN	EPS15L1	EPS15L1	Epidermal growth factor receptor substrate 15-like 1 OS=Homo sapiens OX=9606 GN=EPS15L1 PE=1 SV=1	11	9.72985	9.65173	10.203	10.1855	9.37991	9.11842	9.17088	9.69775	9.94253	9.34174	-0.600794	0.0428976	1.36757	Plasma membrane
Q9NY26	S39A1_HUMAN	SLC39A1	SLC39A1	Zinc transporter ZIP1 OS=Homo sapiens OX=9606 GN=SLC39A1 PE=1 SV=1	2	1.67358	2.39582	1.72982	3.02878	5.46948	5.73503	5.37379	5.23216	2.207	5.45262	3.24562	0.000792639	3.10092	Nonspecific
Q9HCL2	GPAT1_HUMAN	GPAM	GPAM	Glycerol-3-phosphate acyltransferase 1, mitochondrial OS=Homo sapiens OX=9606 GN=GPAM PE=1 SV=3	2	5.7897	6.28085	7.0242	6.32254	5.20367	5.66387	5.06274	4.49454	6.35432	5.10621	-1.24812	0.0271296	1.56656	Nonspecific
O15164	TIF1A_HUMAN	TRIM24	TRIM24	Transcription intermediary factor 1-alpha OS=Homo sapiens OX=9606 GN=TRIM24 PE=1 SV=3	1	5.67029	5.78149	5.68021	5.77536	6.11692	6.26479	6.50718	5.25188	5.72684	6.03519	0.308355	0.289929	0.537709	Nonspecific
Q9NPQ8	RIC8A_HUMAN	RIC8A	RIC8A	Synembryn-A OS=Homo sapiens OX=9606 GN=RIC8A PE=1 SV=3	1	6.27671	6.73861	7.17327	6.87542	6.53872	6.9963	6.89478	5.28064	6.766	6.42761	-0.338393	0.397491	0.400673	Nonspecific
O75063	XYLK_HUMAN	FAM20B	FAM20B	Glycosaminoglycan xylosylkinase OS=Homo sapiens OX=9606 GN=FAM20B PE=1 SV=1	3	5.77684	6.07694	5.84915	6.03881	5.32659	5.72125	5.58086	5.20657	5.93543	5.45882	-0.476617	0.0301031	1.52139	Golgi
O00522	KRIT1_HUMAN	KRIT1	KRIT1	Krev interaction trapped protein 1 OS=Homo sapiens OX=9606 GN=KRIT1 PE=1 SV=2	4	5.89057	6.3456	6.93519	6.79643	6.81441	7.09479	7.01975	6.77321	6.49195	6.92554	0.433589	0.15616	0.806429	Nonspecific
Q9UJV9	DDX41_HUMAN	DDX41	DDX41	Probable ATP-dependent RNA helicase DDX41 OS=Homo sapiens OX=9606 GN=DDX41 PE=1 SV=2	7	9.40685	9.41341	9.4232	9.77711	10.0051	10.2211	10.221	10.1789	9.50514	10.1566	0.651415	0.00391726	2.40702	Large Protein Complex
P49427	UB2R1_HUMAN	CDC34	CDC34	Ubiquitin-conjugating enzyme E2 R1 OS=Homo sapiens OX=9606 GN=CDC34 PE=1 SV=2	1	4.59515	4.953	4.90806	4.96065	5.05189	5.21365	4.86413	5.33684	4.85421	5.11662	0.26241	0.126329	0.898497	Nonspecific
P33993	MCM7_HUMAN	MCM7	MCM7	DNA replication licensing factor MCM7 OS=Homo sapiens OX=9606 GN=MCM7 PE=1 SV=4	1	3.0448	3.17193	2.48523	3.16185	3.86892	2.86502	2.91074	3.62035	2.96595	3.31626	0.350307	0.277644	0.556511	Nonspecific
Q9NVH0	EXD2_HUMAN	EXD2	EXD2	Exonuclease 3'-5' domain-containing protein 2 OS=Homo sapiens OX=9606 GN=EXD2 PE=1 SV=2	9	9.09685	9.17493	9.41695	9.19076	7.73156	8.34864	8.23079	8.10447	9.21987	8.10387	-1.116	0.00214723	2.66812	Nonspecific
Q15043	S39AE_HUMAN	SLC39A14	SLC39A14	Zinc transporter ZIP14 OS=Homo sapiens OX=9606 GN=SLC39A14 PE=1 SV=3	6	8.64198	8.73733	9.17867	9.16887	9.4751	9.83816	9.57647	7.57667	8.93171	9.1166	0.184887	0.552383	0.25776	Plasma membrane
Q9P0J1	PDP1_HUMAN	PDP1	PDP1	[Pyruvate dehydrogenase [acetyl-transferring]]-phosphatase 1, mitochondrial OS=Homo sapiens OX=9606 GN=PDP1 PE=1 SV=3	5	5.79658	5.81771	5.95017	5.77193	5.6723	5.93672	5.82948	6.2201	5.8341	5.91465	0.0805547	0.437189	0.359331	Nonspecific
P50570	DYN2_HUMAN	DNM2	DNM2	Dynamin-2 OS=Homo sapiens OX=9606 GN=DNM2 PE=1 SV=2	10	9.50801	9.69726	9.70375	9.70399	9.9929	9.69054	10.3675	10.163	9.65325	10.0535	0.400248	0.0626415	1.20314	Nonspecific
Q9UHB9	SRP68_HUMAN	SRP68	SRP68	Signal recognition particle subunit SRP68 OS=Homo sapiens OX=9606 GN=SRP68 PE=1 SV=2	11	9.90495	10.0716	9.64974	9.75344	9.73476	9.67666	9.782	9.06602	9.84493	9.56486	-0.280069	0.206591	0.684889	ER
P43155	CACP_HUMAN	CRAT	CRAT	Carnitine O-acetyltransferase OS=Homo sapiens OX=9606 GN=CRAT PE=1 SV=5	6	7.57332	7.90389	8.07786	7.89774	6.8865	7.11609	7.00349	7.43687	7.8632	7.11074	-0.752462	0.0106112	1.97423	Mitochondrion
Q96CP2	FWCH2_HUMAN	FLYWCH2	FLYWCH2	FLYWCH family member 2 OS=Homo sapiens OX=9606 GN=FLYWCH2 PE=1 SV=1	1	7.51561	6.88561	6.09524	6.47882	6.84662	6.47944	6.58573	7.51535	6.74382	6.85678	0.112962	0.571171	0.243234	Large Protein Complex
Q7L2E3	DHX30_HUMAN	DHX30	DHX30	ATP-dependent RNA helicase DHX30 OS=Homo sapiens OX=9606 GN=DHX30 PE=1 SV=1	32	10.5902	10.6421	10.9578	10.7097	9.30277	9.73265	9.66561	9.60328	10.7249	9.57608	-1.14885	0.000952177	3.02128	Mitochondrion
Q66K14	TBC9B_HUMAN	TBC1D9B	TBC1D9B	TBC1 domain family member 9B OS=Homo sapiens OX=9606 GN=TBC1D9B PE=1 SV=3	2	5.98283	6.192	6.09093	6.22499	5.92755	6.42969	6.24535	4.07505	6.12269	5.66941	-0.453277	0.376324	0.424438	Nonspecific
Q5TF39	MFS4B_HUMAN	MFSD4B	MFSD4B	Sodium-dependent glucose transporter 1 OS=Homo sapiens OX=9606 GN=MFSD4B PE=2 SV=1	4	4.51068	5.25643	5.35709	5.42475	8.34857	8.60196	8.5982	6.16216	5.13724	7.92773	2.79049	0.0135394	1.8684	Endosome
Q9UM22	EPDR1_HUMAN	EPDR1	EPDR1	Mammalian ependymin-related protein 1 OS=Homo sapiens OX=9606 GN=EPDR1 PE=1 SV=2	3	5.72664	6.07365	6.90691	6.7623	4.12594	3.7964	4.36159	4.02435	6.36737	4.07707	-2.29031	0.00204156	2.69004	Nonspecific
P80404	GABT_HUMAN	ABAT	ABAT	4-aminobutyrate aminotransferase, mitochondrial OS=Homo sapiens OX=9606 GN=ABAT PE=1 SV=3	4	5.5996	5.86123	5.91154	6.01236	2.72044	3.58662	3.71959	4.02201	5.84618	3.51217	-2.33402	0.00166628	2.77825	Nonspecific
Q9NY61	AATF_HUMAN	AATF	AATF	Protein AATF OS=Homo sapiens OX=9606 GN=AATF PE=1 SV=1	1	3.60591	3.35682	2.97307	3.38964	3.32802	3.5215	3.02784	3.77668	3.33136	3.41351	0.0821517	0.533121	0.273174	Nonspecific
Q01518	CAP1_HUMAN	CAP1	CAP1	Adenylyl cyclase-associated protein 1 OS=Homo sapiens OX=9606 GN=CAP1 PE=1 SV=5	13	10.5669	10.547	10.653	10.776	10.1	10.0057	9.99358	10.4681	10.6357	10.1418	-0.493925	0.0189257	1.72295	Large Protein Complex
Q9Y6D5	BIG2_HUMAN	ARFGEF2	ARFGEF2	Brefeldin A-inhibited guanine nucleotide-exchange protein 2 OS=Homo sapiens OX=9606 GN=ARFGEF2 PE=1 SV=3	3	7.7607	7.53852	7.28807	7.62756	7.18081	7.57562	7.39917	5.56051	7.55371	6.92903	-0.624684	0.237229	0.624831	Large Protein Complex
Q9Y6D6	BIG1_HUMAN	ARFGEF1	ARFGEF1	Brefeldin A-inhibited guanine nucleotide-exchange protein 1 OS=Homo sapiens OX=9606 GN=ARFGEF1 PE=1 SV=2	3	7.24971	7.20946	7.004	7.35338	7.02981	7.1571	7.00681	6.10651	7.20414	6.82506	-0.379077	0.198958	0.701238	Large Protein Complex
Q9Y5A7	NUB1_HUMAN	NUB1	NUB1	NEDD8 ultimate buster 1 OS=Homo sapiens OX=9606 GN=NUB1 PE=1 SV=2	3	6.2895	6.47454	6.23442	6.1219	6.72577	6.22524	6.75364	6.09693	6.28009	6.4504	0.170305	0.347594	0.458928	Nonspecific
Q9H8V3	ECT2_HUMAN	ECT2	ECT2	Protein ECT2 OS=Homo sapiens OX=9606 GN=ECT2 PE=1 SV=4	3	7.69458	7.78252	7.42844	7.28643	8.54903	8.28535	8.30329	7.84679	7.54799	8.24612	0.698124	0.0233894	1.63098	Large Protein Complex
Q9Y234	LIPT_HUMAN	LIPT1	LIPT1	Lipoyltransferase 1, mitochondrial OS=Homo sapiens OX=9606 GN=LIPT1 PE=1 SV=1	1	3.76014	4.01631	3.81078	4.05388	2.35933	3.25286	2.36744	4.20671	3.91028	3.04659	-0.863691	0.128371	0.891534	Nonspecific
Q16134	ETFD_HUMAN	ETFDH	ETFDH	Electron transfer flavoprotein-ubiquinone oxidoreductase, mitochondrial OS=Homo sapiens OX=9606 GN=ETFDH PE=1 SV=2	6	7.78456	7.73898	7.90238	7.63294	6.96344	7.7241	7.30177	8.05894	7.76472	7.51206	-0.252654	0.316659	0.499409	Nonspecific
Q9NTI5	PDS5B_HUMAN	PDS5B	PDS5B	Sister chromatid cohesion protein PDS5 homolog B OS=Homo sapiens OX=9606 GN=PDS5B PE=1 SV=1	3	7.87717	8.10033	7.78874	7.91224	8.43566	8.65651	8.47436	6.93084	7.91962	8.12435	0.204729	0.491877	0.308144	Nonspecific
Q29RF7	PDS5A_HUMAN	PDS5A	PDS5A	Sister chromatid cohesion protein PDS5 homolog A OS=Homo sapiens OX=9606 GN=PDS5A PE=1 SV=1	8	9.24432	9.30481	9.01022	9.16249	9.71667	9.84429	10.0348	8.27068	9.18046	9.4666	0.286139	0.424273	0.372354	Large Protein Complex
Q4G0N4	NAKD2_HUMAN	NADK2	NADK2	NAD kinase 2, mitochondrial OS=Homo sapiens OX=9606 GN=NADK2 PE=1 SV=2	5	6.66558	6.9518	7.30155	6.94026	6.84702	7.39795	6.97798	7.65079	6.9648	7.21843	0.253636	0.291423	0.535476	Mitochondrion
Q6IAA8	LTOR1_HUMAN	LAMTOR1	LAMTOR1	Ragulator complex protein LAMTOR1 OS=Homo sapiens OX=9606 GN=LAMTOR1 PE=1 SV=2	14	7.99256	8.55378	8.92095	8.67547	10.4899	10.6861	10.4789	11.1409	8.53569	10.6989	2.16324	0.00123818	2.90722	Lysosome
O95347	SMC2_HUMAN	SMC2	SMC2	Structural maintenance of chromosomes protein 2 OS=Homo sapiens OX=9606 GN=SMC2 PE=1 SV=2	3	8.61504	8.7472	8.62602	8.61337	8.66878	8.78153	8.83885	8.18512	8.65041	8.61857	-0.031843	0.603627	0.219232	Large Protein Complex
P43246	MSH2_HUMAN	MSH2	MSH2	DNA mismatch repair protein Msh2 OS=Homo sapiens OX=9606 GN=MSH2 PE=1 SV=1	5	9.84618	10.1128	9.57847	9.65157	10.4702	10.0415	10.1977	9.10016	9.79724	9.95238	0.155141	0.500143	0.300906	Large Protein Complex
Q96JC1	VPS39_HUMAN	VPS39	VPS39	Vam6/Vps39-like protein OS=Homo sapiens OX=9606 GN=VPS39 PE=1 SV=2	2	3.71374	3.58053	4.16671	3.8341	5.67186	5.97891	5.67057	5.68172	3.82377	5.75076	1.92699	0.000287746	3.54099	Endosome
O14735	CDIPT_HUMAN	CDIPT	CDIPT	CDP-diacylglycerol--inositol 3-phosphatidyltransferase OS=Homo sapiens OX=9606 GN=CDIPT PE=1 SV=1	2	5.60919	6.05357	6.23843	6.03416	5.45644	5.87155	5.7185	5.69848	5.98384	5.68624	-0.297598	0.135306	0.868682	ER
Q9H330	TM245_HUMAN	TMEM245	TMEM245	Transmembrane protein 245 OS=Homo sapiens OX=9606 GN=TMEM245 PE=1 SV=3	1	5.19547	4.9973	5.69996	5.84749	4.69019	5.36883	5.00421	3.40917	5.43505	4.6181	-0.816953	0.15701	0.804074	ER
P30044	PRDX5_HUMAN	PRDX5	PRDX5	Peroxiredoxin-5, mitochondrial OS=Homo sapiens OX=9606 GN=PRDX5 PE=1 SV=4	8	9.33776	9.35024	9.3846	9.17078	8.00287	8.58492	8.41712	9.75391	9.31084	8.6897	-0.62114	0.17275	0.762581	Mitochondrion
O76021	RL1D1_HUMAN	RSL1D1	RSL1D1	Ribosomal L1 domain-containing protein 1 OS=Homo sapiens OX=9606 GN=RSL1D1 PE=1 SV=3	7	9.05581	9.10455	8.86359	8.88622	9.23537	9.3381	9.38132	8.36779	8.97754	9.08065	0.103102	0.526719	0.278421	Nonspecific
O94760	DDAH1_HUMAN	DDAH1	DDAH1	N(G),N(G)-dimethylarginine dimethylaminohydrolase 1 OS=Homo sapiens OX=9606 GN=DDAH1 PE=1 SV=3	5	9.15685	8.89522	9.36174	9.58761	6.49666	6.30293	6.67935	7.68623	9.25036	6.79129	-2.45906	0.00236332	2.62648	Plasma membrane
P18669	PGAM1_HUMAN	PGAM1	PGAM1	Phosphoglycerate mutase 1 OS=Homo sapiens OX=9606 GN=PGAM1 PE=1 SV=2	11	9.74044	9.42709	9.70853	9.75936	8.9227	8.9587	8.88884	9.79321	9.65885	9.14086	-0.51799	0.094702	1.02364	Nonspecific
P09211	GSTP1_HUMAN	GSTP1	GSTP1	Glutathione S-transferase P OS=Homo sapiens OX=9606 GN=GSTP1 PE=1 SV=2	3	5.8966	5.70043	6.25241	6.10497	6.82041	6.68135	6.52743	7.4061	5.9886	6.85882	0.870222	0.0218348	1.66085	Nonspecific
Q5W0Z9	ZDH20_HUMAN	ZDHHC20	ZDHHC20	Palmitoyltransferase ZDHHC20 OS=Homo sapiens OX=9606 GN=ZDHHC20 PE=1 SV=1	3	5.66322	5.76423	6.14617	6.10794	7.23065	7.25775	7.1906	7.13172	5.92039	7.20268	1.28229	0.000616444	3.21011	Nonspecific
Q9UIJ5	ZDHC2_HUMAN	ZDHHC2	ZDHHC2	Palmitoyltransferase ZDHHC2 OS=Homo sapiens OX=9606 GN=ZDHHC2 PE=1 SV=1	2	5.65979	5.93973	6.23939	5.98418	6.98363	7.16271	7.26749	6.9143	5.95577	7.08203	1.12626	0.00179708	2.74543	Nonspecific
P27816	MAP4_HUMAN	MAP4	MAP4	Microtubule-associated protein 4 OS=Homo sapiens OX=9606 GN=MAP4 PE=1 SV=3	31	10.7186	10.4581	10.0715	10.0735	11.5536	10.8114	11.0608	11.6603	10.3304	11.2716	0.941153	0.0247636	1.60619	Large Protein Complex
Q5SSJ5	HP1B3_HUMAN	HP1BP3	HP1BP3	Heterochromatin protein 1-binding protein 3 OS=Homo sapiens OX=9606 GN=HP1BP3 PE=1 SV=1	3	6.69078	6.55998	6.17649	6.03688	6.53369	6.58837	6.56888	6.7884	6.36603	6.61983	0.253801	0.191292	0.718303	Nonspecific
P04637	P53_HUMAN	TP53	TP53	Cellular tumor antigen p53 OS=Homo sapiens OX=9606 GN=TP53 PE=1 SV=4	10	8.21542	8.2232	8.47762	8.30849	7.60662	7.92817	7.76906	8.33512	8.30618	7.90975	-0.396437	0.0837786	1.07687	Nonspecific
Q96DZ1	ERLEC_HUMAN	ERLEC1	ERLEC1	Endoplasmic reticulum lectin 1 OS=Homo sapiens OX=9606 GN=ERLEC1 PE=1 SV=1	4	8.59836	8.41467	8.35049	8.37108	7.70001	7.494	7.77737	8.80222	8.43365	7.9434	-0.490249	0.172073	0.764287	Nonspecific
Q9UPT8	ZC3H4_HUMAN	ZC3H4	ZC3H4	Zinc finger CCCH domain-containing protein 4 OS=Homo sapiens OX=9606 GN=ZC3H4 PE=1 SV=3	3	8.39296	8.13607	7.62931	7.7365	8.65511	8.15213	8.2346	7.7582	7.97371	8.20001	0.226302	0.359251	0.444602	Large Protein Complex
Q9BVL4	SELO_HUMAN	SELENOO	SELENOO	Protein adenylyltransferase SelO, mitochondrial OS=Homo sapiens OX=9606 GN=SELENOO PE=1 SV=3	1	4.07054	4.20704	4.04987	3.1883	2.58207	2.24723	2.94339	1.94042	3.87894	2.42828	-1.45066	0.0123173	1.90948	Nonspecific
Q9NQG5	RPR1B_HUMAN	RPRD1B	RPRD1B	Regulation of nuclear pre-mRNA domain-containing protein 1B OS=Homo sapiens OX=9606 GN=RPRD1B PE=1 SV=1	3	7.54078	7.69739	6.95918	6.90872	8.22517	7.55879	7.79281	8.45226	7.27652	8.00726	0.730741	0.0681958	1.16624	Nonspecific
Q96T17	MA7D2_HUMAN	MAP7D2	MAP7D2	MAP7 domain-containing protein 2 OS=Homo sapiens OX=9606 GN=MAP7D2 PE=1 SV=2	2	6.38213	6.68871	5.99163	6.02925	2.41168	3.34352	2.2979	2.03774	6.27293	2.52271	-3.75022	0.000479719	3.31901	Nonspecific
Q9NV70	EXOC1_HUMAN	EXOC1	EXOC1	Exocyst complex component 1 OS=Homo sapiens OX=9606 GN=EXOC1 PE=1 SV=4	6	8.11595	8.09386	8.28476	8.34578	7.63988	7.75968	7.96632	6.81715	8.21009	7.54576	-0.664332	0.0685143	1.16422	Large Protein Complex
O00429	DNM1L_HUMAN	DNM1L	DNM1L	Dynamin-1-like protein OS=Homo sapiens OX=9606 GN=DNM1L PE=1 SV=2	6	8.78002	9.07341	8.67893	8.86761	9.09556	9.36539	9.33363	9.10999	8.84999	9.22614	0.376149	0.0312927	1.50456	Large Protein Complex
Q9Y6D9	MD1L1_HUMAN	MAD1L1	MAD1L1	Mitotic spindle assembly checkpoint protein MAD1 OS=Homo sapiens OX=9606 GN=MAD1L1 PE=1 SV=2	10	9.45447	9.37894	8.6979	8.87296	9.73858	9.27733	9.29082	9.35323	9.10107	9.41499	0.313919	0.208621	0.680641	Nonspecific
Q14C86	GAPD1_HUMAN	GAPVD1	GAPVD1	GTPase-activating protein and VPS9 domain-containing protein 1 OS=Homo sapiens OX=9606 GN=GAPVD1 PE=1 SV=2	17	9.88105	10.1565	10.2401	10.2591	10.8635	11.1427	11.0677	9.04779	10.1342	10.5304	0.396219	0.39403	0.40447	Nonspecific
Q5THJ4	VP13D_HUMAN	VPS13D	VPS13D	Vacuolar protein sorting-associated protein 13D OS=Homo sapiens OX=9606 GN=VPS13D PE=1 SV=2	15	10.3127	10.4167	10.4001	10.3869	10.0192	9.97013	10.2037	8.67225	10.3791	9.7163	-0.662802	0.135306	0.868682	Large Protein Complex
P04062	GLCM_HUMAN	GBA	GBA	Lysosomal acid glucosylceramidase OS=Homo sapiens OX=9606 GN=GBA PE=1 SV=3	12	7.80544	8.23791	9.10414	8.74192	9.3242	9.67692	9.5005	9.76575	8.47235	9.56684	1.09449	0.0255786	1.59212	Lysosome
Q13485	SMAD4_HUMAN	SMAD4	SMAD4	Mothers against decapentaplegic homolog 4 OS=Homo sapiens OX=9606 GN=SMAD4 PE=1 SV=1	3	9.54889	9.13747	7.9528	8.56153	9.87219	9.54824	9.41986	9.08807	8.80017	9.48209	0.681919	0.149906	0.824182	Nonspecific
Q9NWX6	THG1_HUMAN	THG1L	THG1L	Probable tRNA(His) guanylyltransferase OS=Homo sapiens OX=9606 GN=THG1L PE=1 SV=2	2	4.81423	4.6366	4.90841	4.93904	3.74949	4.6783	4.27105	4.36232	4.82457	4.26529	-0.559278	0.0577725	1.23828	Nonspecific
Q96GS4	BORC6_HUMAN	BORCS6	BORCS6	BLOC-1-related complex subunit 6 OS=Homo sapiens OX=9606 GN=BORCS6 PE=1 SV=2	9	7.25682	7.91847	8.35662	8.25325	9.90579	10.0899	9.87816	10.5255	7.94629	10.0999	2.15357	0.00213688	2.67022	Endosome
Q9BW60	ELOV1_HUMAN	ELOVL1	ELOVL1	Elongation of very long chain fatty acids protein 1 OS=Homo sapiens OX=9606 GN=ELOVL1 PE=1 SV=1	2	8.11773	8.00634	7.87346	8.05057	7.48712	7.86028	7.75548	8.38575	8.01203	7.87216	-0.139869	0.41873	0.378066	ER
Q8N490	PNKD_HUMAN	PNKD	PNKD	Probable hydrolase PNKD OS=Homo sapiens OX=9606 GN=PNKD PE=1 SV=2	2	5.52242	5.35468	5.78658	5.44213	4.36426	4.91424	5.03894	6.15377	5.52645	5.1178	-0.408651	0.307183	0.512603	Nonspecific
Q13618	CUL3_HUMAN	CUL3	CUL3	Cullin-3 OS=Homo sapiens OX=9606 GN=CUL3 PE=1 SV=2	6	8.80166	9.00227	8.94123	9.03268	9.17864	8.60344	9.23244	9.03818	8.94446	9.01317	0.0687133	0.512366	0.29042	Large Protein Complex
Q9Y5X1	SNX9_HUMAN	SNX9	SNX9	Sorting nexin-9 OS=Homo sapiens OX=9606 GN=SNX9 PE=1 SV=1	10	7.81914	8.22082	9.14924	8.81421	10.2443	10.842	10.7634	10.0638	8.50085	10.4784	1.97752	0.0059088	2.2285	Plasma membrane
Q9NZC3	GDE1_HUMAN	GDE1	GDE1	Glycerophosphodiester phosphodiesterase 1 OS=Homo sapiens OX=9606 GN=GDE1 PE=1 SV=1	1	4.92644	4.81411	5.11589	5.23918	4.79315	4.99099	5.34253	4.36493	5.02391	4.8729	-0.151005	0.434173	0.362338	ER
Q92552	RT27_HUMAN	MRPS27	MRPS27	28S ribosomal protein S27, mitochondrial OS=Homo sapiens OX=9606 GN=MRPS27 PE=1 SV=3	17	9.30629	9.61365	9.80107	9.55529	8.47037	9.05286	8.67493	9.25957	9.56907	8.86443	-0.704641	0.0310547	1.50787	Mitochondrion
Q08426	ECHP_HUMAN	EHHADH	EHHADH	Peroxisomal bifunctional enzyme OS=Homo sapiens OX=9606 GN=EHHADH PE=1 SV=3	5	7.25398	7.09665	7.04378	7.09312	5.94999	6.40297	6.22126	6.36075	7.12188	6.23375	-0.888137	0.00169851	2.76993	Nonspecific
Q3SXM5	HSDL1_HUMAN	HSDL1	HSDL1	Inactive hydroxysteroid dehydrogenase-like protein 1 OS=Homo sapiens OX=9606 GN=HSDL1 PE=1 SV=3	6	7.3782	7.62141	7.84872	7.79034	5.91039	6.62043	6.48919	6.51435	7.65967	6.38359	-1.27608	0.00310964	2.50729	Nonspecific
Q9Y3D7	TIM16_HUMAN	PAM16	PAM16	Mitochondrial import inner membrane translocase subunit TIM16 OS=Homo sapiens OX=9606 GN=PAM16 PE=1 SV=2	7	7.26919	7.20619	7.20061	7.00805	6.41758	6.77369	6.44821	7.68077	7.17101	6.83006	-0.340949	0.285341	0.544637	Nonspecific
Q9P2B2	FPRP_HUMAN	PTGFRN	PTGFRN	Prostaglandin F2 receptor negative regulator OS=Homo sapiens OX=9606 GN=PTGFRN PE=1 SV=2	10	10.0618	9.94627	10.4559	10.426	9.78992	10.034	9.98922	8.58937	10.2225	9.60064	-0.621874	0.160657	0.794101	Plasma membrane
Q8IWR0	Z3H7A_HUMAN	ZC3H7A	ZC3H7A	Zinc finger CCCH domain-containing protein 7A OS=Homo sapiens OX=9606 GN=ZC3H7A PE=1 SV=1	2	5.86689	6.26623	5.93182	5.84111	6.96757	6.51371	6.77004	5.77086	5.97651	6.50555	0.529033	0.134605	0.87094	Large Protein Complex
Q14008	CKAP5_HUMAN	CKAP5	CKAP5	Cytoskeleton-associated protein 5 OS=Homo sapiens OX=9606 GN=CKAP5 PE=1 SV=3	40	12.117	12.2411	12.0159	12.0991	12.2522	12.3468	12.4006	10.7773	12.1183	11.9442	-0.174042	0.516584	0.286859	Large Protein Complex
Q96IG2	FXL20_HUMAN	FBXL20	FBXL20	F-box/LRR-repeat protein 20 OS=Homo sapiens OX=9606 GN=FBXL20 PE=1 SV=2	4	6.21176	6.32617	6.25962	6.53558	6.08155	6.19779	6.12709	6.29671	6.33328	6.17579	-0.157495	0.140299	0.852945	Nonspecific
P28331	NDUS1_HUMAN	NDUFS1	NDUFS1	NADH-ubiquinone oxidoreductase 75 kDa subunit, mitochondrial OS=Homo sapiens OX=9606 GN=NDUFS1 PE=1 SV=3	35	10.4725	10.462	10.5515	10.4005	9.48194	9.75618	9.69212	10.2328	10.4716	9.79077	-0.680853	0.0162696	1.78862	Mitochondrion
Q8WUD6	CHPT1_HUMAN	CHPT1	CHPT1	Cholinephosphotransferase 1 OS=Homo sapiens OX=9606 GN=CHPT1 PE=1 SV=1	2	7.89228	7.69936	7.61668	7.86228	7.65211	7.67775	7.58826	7.43115	7.76765	7.58732	-0.180331	0.109611	0.960145	Nonspecific
Q6NSJ5	LRC8E_HUMAN	LRRC8E	LRRC8E	Volume-regulated anion channel subunit LRRC8E OS=Homo sapiens OX=9606 GN=LRRC8E PE=1 SV=2	1	5.9792	5.76485	6.31375	6.39103	6.0575	6.11601	6.17044	5.55385	6.11221	5.97445	-0.137758	0.432538	0.363976	Nonspecific
Q9Y314	NOSIP_HUMAN	NOSIP	NOSIP	Nitric oxide synthase-interacting protein OS=Homo sapiens OX=9606 GN=NOSIP PE=1 SV=1	7	9.73129	9.09788	7.55315	8.28949	9.62292	9.04689	9.00486	9.88424	8.66795	9.38973	0.721776	0.223414	0.650889	Large Protein Complex
P53618	COPB_HUMAN	COPB1	COPB1	Coatomer subunit beta OS=Homo sapiens OX=9606 GN=COPB1 PE=1 SV=3	8	8.5662	8.81714	8.74714	8.76584	8.80293	8.94984	8.96227	8.13653	8.72408	8.71289	-0.0111857	0.662199	0.179012	Large Protein Complex
P16070	CD44_HUMAN	CD44	CD44	CD44 antigen OS=Homo sapiens OX=9606 GN=CD44 PE=1 SV=3	8	5.90443	5.59066	5.8116	5.69674	9.82782	10.3168	10.0503	9.00222	5.75086	9.79928	4.04842	0.000240547	3.6188	Plasma membrane
Q8NE71	ABCF1_HUMAN	ABCF1	ABCF1	ATP-binding cassette sub-family F member 1 OS=Homo sapiens OX=9606 GN=ABCF1 PE=1 SV=2	7	7.48779	7.57999	7.66918	7.77166	7.76218	7.65918	7.61088	6.75031	7.62716	7.44564	-0.181515	0.406605	0.390827	Nonspecific
Q12800	TFCP2_HUMAN	TFCP2	TFCP2	Alpha-globin transcription factor CP2 OS=Homo sapiens OX=9606 GN=TFCP2 PE=1 SV=2	1	6.14406	6.15762	5.96933	6.14688	6.77752	6.37344	6.37748	6.72221	6.10447	6.56266	0.45819	0.0209138	1.67957	Nonspecific
P26640	SYVC_HUMAN	VARS	VARS1	Valine--tRNA ligase OS=Homo sapiens OX=9606 GN=VARS PE=1 SV=4	4	8.01044	7.97191	7.89111	7.95684	7.72518	7.67877	7.65499	7.21897	7.95757	7.56948	-0.388097	0.0367666	1.43455	Large Protein Complex
Q86UD0	SAPC2_HUMAN	SAPCD2	SAPCD2	Suppressor APC domain-containing protein 2 OS=Homo sapiens OX=9606 GN=SAPCD2 PE=1 SV=2	1	3.48477	3.00876	3.21742	3.3778	3.73181	3.43691	3.39236	3.84808	3.27219	3.60229	0.330103	0.101982	0.991476	Nonspecific
Q9BPX3	CND3_HUMAN	NCAPG	NCAPG	Condensin complex subunit 3 OS=Homo sapiens OX=9606 GN=NCAPG PE=1 SV=1	2	6.83738	7.19021	7.35412	7.42156	7.1976	7.47913	7.619	6.13318	7.20082	7.10723	-0.0935895	0.585462	0.232501	Large Protein Complex
Q9Y2V7	COG6_HUMAN	COG6	COG6	Conserved oligomeric Golgi complex subunit 6 OS=Homo sapiens OX=9606 GN=COG6 PE=1 SV=2	1	4.8636	5.08455	4.95354	4.90286	4.43799	4.49897	4.50824	2.63614	4.95114	4.02033	-0.930803	0.119586	0.92232	Nonspecific
P62937	PPIA_HUMAN	PPIA	PPIA	Peptidyl-prolyl cis-trans isomerase A OS=Homo sapiens OX=9606 GN=PPIA PE=1 SV=2	10	9.44473	9.04029	9.34633	9.35396	8.82396	8.86846	8.72664	9.58036	9.29632	8.99986	-0.296469	0.22404	0.649674	Large Protein Complex
Q9HD42	CHM1A_HUMAN	CHMP1A	CHMP1A	Charged multivesicular body protein 1a OS=Homo sapiens OX=9606 GN=CHMP1A PE=1 SV=1	3	7.05181	7.25889	6.90503	6.94458	8.62796	8.70817	8.56546	9.4698	7.04007	8.84285	1.80278	0.00164993	2.78253	Endosome
Q9NWU1	OXSM_HUMAN	OXSM	OXSM	3-oxoacyl-[acyl-carrier-protein] synthase, mitochondrial OS=Homo sapiens OX=9606 GN=OXSM PE=1 SV=1	5	6.14436	6.22602	6.60346	6.32953	5.56427	5.8367	5.7933	6.46854	6.32584	5.9157	-0.410137	0.135306	0.868682	Nonspecific
Q9UNM6	PSD13_HUMAN	PSMD13	PSMD13	26S proteasome non-ATPase regulatory subunit 13 OS=Homo sapiens OX=9606 GN=PSMD13 PE=1 SV=2	3	6.30847	6.25268	6.08275	6.06961	6.54358	6.5216	6.30892	6.71563	6.17838	6.52243	0.344056	0.0330893	1.48031	Large Protein Complex
O75592	MYCB2_HUMAN	MYCBP2	MYCBP2	E3 ubiquitin-protein ligase MYCBP2 OS=Homo sapiens OX=9606 GN=MYCBP2 PE=1 SV=4	2	7.71956	7.52819	7.96005	8.03851	7.15439	7.39498	7.18536	5.77352	7.81158	6.87706	-0.934514	0.0807324	1.09295	Nonspecific
Q6R327	RICTR_HUMAN	RICTOR	RICTOR	Rapamycin-insensitive companion of mTOR OS=Homo sapiens OX=9606 GN=RICTOR PE=1 SV=1	4	7.5776	7.73082	7.77981	7.77601	8.69807	8.8311	8.71336	7.04338	7.71606	8.32147	0.605413	0.218564	0.660421	Large Protein Complex
Q9UBB4	ATX10_HUMAN	ATXN10	ATXN10	Ataxin-10 OS=Homo sapiens OX=9606 GN=ATXN10 PE=1 SV=1	4	8.35721	8.62276	8.5166	8.51301	8.42092	8.84491	8.62076	8.0789	8.50239	8.49137	-0.0110195	0.658697	0.181314	Large Protein Complex
Q9BVQ7	SPA5L_HUMAN	SPATA5L1	SPATA5L1	Spermatogenesis-associated protein 5-like protein 1 OS=Homo sapiens OX=9606 GN=SPATA5L1 PE=1 SV=2	1	3.61063	4.11165	3.66193	3.6081	3.54749	4.051	4.30889	3.89687	3.74808	3.95106	0.202985	0.320535	0.494124	Nonspecific
P28676	GRAN_HUMAN	GCA	GCA	Grancalcin OS=Homo sapiens OX=9606 GN=GCA PE=1 SV=2	1	7.22456	7.60623	7.20599	7.15083	5.25256	5.46354	5.04928	5.15147	7.2969	5.22921	-2.06769	0.000197565	3.70429	Nonspecific
Q9Y4H2	IRS2_HUMAN	IRS2	IRS2	Insulin receptor substrate 2 OS=Homo sapiens OX=9606 GN=IRS2 PE=1 SV=2	6	7.10961	6.74417	6.51637	6.49201	9.98922	9.65469	9.62909	9.5914	6.71554	9.7161	3.00056	0.000125046	3.90293	Large Protein Complex
P30626	SORCN_HUMAN	SRI	SRI	Sorcin OS=Homo sapiens OX=9606 GN=SRI PE=1 SV=1	8	8.81089	9.02004	8.41583	8.43624	9.50312	8.97855	9.25069	9.53052	8.67075	9.31572	0.644971	0.0347193	1.45943	Nonspecific
O94776	MTA2_HUMAN	MTA2	MTA2	Metastasis-associated protein MTA2 OS=Homo sapiens OX=9606 GN=MTA2 PE=1 SV=1	11	8.86144	9.01608	8.53738	8.59187	9.44508	9.24978	9.38431	9.51465	8.75169	9.39846	0.646762	0.0081036	2.09132	Nonspecific
Q9BSJ8	ESYT1_HUMAN	ESYT1	ESYT1	Extended synaptotagmin-1 OS=Homo sapiens OX=9606 GN=ESYT1 PE=1 SV=1	21	9.73739	9.70592	10.0481	10.0689	9.26897	9.70269	9.59238	8.74917	9.89008	9.3283	-0.561783	0.0814665	1.08902	Nonspecific
Q93008	USP9X_HUMAN	USP9X	USP9X	Probable ubiquitin carboxyl-terminal hydrolase FAF-X OS=Homo sapiens OX=9606 GN=USP9X PE=1 SV=3	13	9.37419	9.4804	9.71519	9.73504	9.26883	9.34389	9.30786	8.01442	9.57621	8.98375	-0.592457	0.151649	0.81916	Large Protein Complex
P04920	B3A2_HUMAN	SLC4A2	SLC4A2	Anion exchange protein 2 OS=Homo sapiens OX=9606 GN=SLC4A2 PE=1 SV=4	10	7.99212	8.04111	8.4094	8.24841	8.93191	9.32833	9.17757	7.66176	8.17276	8.77489	0.602135	0.191292	0.718303	Nonspecific
Q9Y2Q5	LTOR2_HUMAN	LAMTOR2	LAMTOR2	Ragulator complex protein LAMTOR2 OS=Homo sapiens OX=9606 GN=LAMTOR2 PE=1 SV=1	5	6.76601	7.2309	7.41712	7.17123	8.94285	9.14938	8.96391	9.70912	7.14632	9.19131	2.045	0.00100442	2.99808	Lysosome
P04843	RPN1_HUMAN	RPN1	RPN1	Dolichyl-diphosphooligosaccharide--protein glycosyltransferase subunit 1 OS=Homo sapiens OX=9606 GN=RPN1 PE=1 SV=1	28	11.0013	10.8688	10.9986	11.0154	10.3186	10.2925	10.5345	9.99982	10.971	10.2864	-0.684668	0.00465996	2.33162	ER
P23368	MAOM_HUMAN	ME2	ME2	NAD-dependent malic enzyme, mitochondrial OS=Homo sapiens OX=9606 GN=ME2 PE=1 SV=1	14	8.7324	8.85326	9.08114	8.87015	7.64699	8.19329	8.01954	8.81962	8.88424	8.16986	-0.71438	0.0547044	1.26198	Mitochondrion
Q13617	CUL2_HUMAN	CUL2	CUL2	Cullin-2 OS=Homo sapiens OX=9606 GN=CUL2 PE=1 SV=2	2	5.4224	5.09974	5.2925	5.40416	5.4252	5.14041	5.18634	5.26035	5.3047	5.25308	-0.0516262	0.481825	0.317111	Large Protein Complex
Q14667	K0100_HUMAN	KIAA0100	KIAA0100	Protein KIAA0100 OS=Homo sapiens OX=9606 GN=KIAA0100 PE=1 SV=3	1	7.89859	7.64785	7.76618	7.84407	6.53934	7.09587	6.8798	6.30635	7.78917	6.70534	-1.08383	0.00476065	2.32233	ER
P62249	RS16_HUMAN	RPS16	RPS16	40S ribosomal protein S16 OS=Homo sapiens OX=9606 GN=RPS16 PE=1 SV=2	6	9.96847	10.3089	9.82587	9.72496	10.427	10.1183	10.3046	10.8765	9.95705	10.4316	0.474544	0.0883428	1.05383	Large Protein Complex
Q9Y2B0	CNPY2_HUMAN	CNPY2	CNPY2	Protein canopy homolog 2 OS=Homo sapiens OX=9606 GN=CNPY2 PE=1 SV=1	5	8.56703	8.30597	8.53728	8.2923	8.20352	8.16062	8.11606	9.16188	8.42565	8.41052	-0.0151256	0.661219	0.179655	ER
P50914	RL14_HUMAN	RPL14	RPL14	60S ribosomal protein L14 OS=Homo sapiens OX=9606 GN=RPL14 PE=1 SV=4	4	10.3268	10.0816	9.7722	9.79184	9.76817	9.97044	10.0181	10.9327	9.9931	10.1724	0.179268	0.452814	0.34408	Large Protein Complex
Q9BQG0	MBB1A_HUMAN	MYBBP1A	MYBBP1A	Myb-binding protein 1A OS=Homo sapiens OX=9606 GN=MYBBP1A PE=1 SV=2	7	8.51288	8.73919	8.50152	8.53221	8.75479	8.65564	8.77022	7.00629	8.57145	8.29673	-0.274717	0.44777	0.348945	Nonspecific
Q9HB07	MYG1_HUMAN	C12orf10	MYG1	UPF0160 protein MYG1, mitochondrial OS=Homo sapiens OX=9606 GN=C12orf10 PE=1 SV=2	2	4.37327	3.81157	3.45498	4.16394	3.39094	2.99223	3.74596	4.43808	3.95094	3.6418	-0.30914	0.373056	0.428226	Nonspecific
Q86VR2	RETR3_HUMAN	RETREG3	RETREG3	Reticulophagy regulator 3 OS=Homo sapiens OX=9606 GN=RETREG3 PE=1 SV=1	3	7.43843	7.24472	7.55057	7.63786	5.98994	6.18415	6.32201	4.94684	7.4679	5.86074	-1.60716	0.00905852	2.04294	Nonspecific
P08237	PFKAM_HUMAN	PFKM	PFKM	ATP-dependent 6-phosphofructokinase, muscle type OS=Homo sapiens OX=9606 GN=PFKM PE=1 SV=2	5	8.08913	8.1031	8.11494	8.14871	7.57596	7.70895	7.51101	7.44386	8.11397	7.55995	-0.554025	0.000820495	3.08592	Large Protein Complex
P17858	PFKAL_HUMAN	PFKL	PFKL	ATP-dependent 6-phosphofructokinase, liver type OS=Homo sapiens OX=9606 GN=PFKL PE=1 SV=6	2	6.16626	6.12468	6.39087	6.32272	5.51999	5.90992	5.83165	5.95051	6.25113	5.80302	-0.448113	0.0214958	1.66765	Large Protein Complex
Q01813	PFKAP_HUMAN	PFKP	PFKP	ATP-dependent 6-phosphofructokinase, platelet type OS=Homo sapiens OX=9606 GN=PFKP PE=1 SV=2	2	7.52712	7.06576	7.69322	7.79432	6.28776	6.30232	6.2394	5.79813	7.5201	6.1569	-1.3632	0.00289396	2.53851	Large Protein Complex
Q9H4L5	OSBL3_HUMAN	OSBPL3	OSBPL3	Oxysterol-binding protein-related protein 3 OS=Homo sapiens OX=9606 GN=OSBPL3 PE=1 SV=1	2	6.10608	6.00967	6.08189	5.94242	6.69626	6.67518	6.48257	5.3556	6.03501	6.3024	0.267389	0.376324	0.424438	ER_high_curvature
Q99497	PARK7_HUMAN	PARK7	PARK7	Protein/nucleic acid deglycase DJ-1 OS=Homo sapiens OX=9606 GN=PARK7 PE=1 SV=2	6	8.32664	8.17418	8.26812	8.23385	7.61212	7.83343	7.79282	8.67889	8.2507	7.97932	-0.271381	0.287559	0.541273	Nonspecific
P33527	MRP1_HUMAN	ABCC1	ABCC1	Multidrug resistance-associated protein 1 OS=Homo sapiens OX=9606 GN=ABCC1 PE=1 SV=3	27	10.47	10.2776	10.9439	10.9598	8.80716	9.21713	9.26654	7.34718	10.6628	8.6595	-2.00331	0.0167696	1.77548	Nonspecific
Q86TG7	PEG10_HUMAN	PEG10	PEG10	Retrotransposon-derived protein PEG10 OS=Homo sapiens OX=9606 GN=PEG10 PE=1 SV=2	3	6.98466	6.6884	5.79669	6.25687	8.0893	7.75209	7.69107	8.16741	6.43166	7.92497	1.49331	0.00751502	2.12407	Large Protein Complex
Q9NPA8	ENY2_HUMAN	ENY2	ENY2	Transcription and mRNA export factor ENY2 OS=Homo sapiens OX=9606 GN=ENY2 PE=1 SV=1	2	7.73543	7.91328	7.05092	7.09522	8.4389	7.91796	8.10438	8.96482	7.44871	8.35652	0.907805	0.0522737	1.28172	Nonspecific
O95182	NDUA7_HUMAN	NDUFA7	NDUFA7	NADH dehydrogenase [ubiquinone] 1 alpha subcomplex subunit 7 OS=Homo sapiens OX=9606 GN=NDUFA7 PE=1 SV=3	4	8.92058	8.79545	8.97291	8.65719	7.34937	8.33282	7.93736	9.34488	8.83653	8.24111	-0.595422	0.220047	0.657484	Mitochondrion
P40937	RFC5_HUMAN	RFC5	RFC5	Replication factor C subunit 5 OS=Homo sapiens OX=9606 GN=RFC5 PE=1 SV=1	2	6.0725	6.20432	5.81455	5.92994	6.76479	6.72178	6.90995	6.6567	6.00533	6.76331	0.757976	0.00202558	2.69345	Large Protein Complex
Q9BV79	MECR_HUMAN	MECR	MECR	Enoyl-[acyl-carrier-protein] reductase, mitochondrial OS=Homo sapiens OX=9606 GN=MECR PE=1 SV=2	6	9.05014	9.14906	9.31247	9.00953	8.07977	8.84368	8.52502	9.70576	9.1303	8.78856	-0.341744	0.331908	0.478982	Nonspecific
Q14344	GNA13_HUMAN	GNA13	GNA13	Guanine nucleotide-binding protein subunit alpha-13 OS=Homo sapiens OX=9606 GN=GNA13 PE=1 SV=2	10	9.55447	9.83456	10.1883	10.299	8.7825	9.03535	9.00537	9.33711	9.96908	9.04008	-0.928997	0.0125969	1.89974	Plasma membrane
Q5JWF2	GNAS1_HUMAN	GNAS	GNAS	Guanine nucleotide-binding protein G(s) subunit alpha isoforms XLas OS=Homo sapiens OX=9606 GN=GNAS PE=1 SV=2	20	10.4788	10.6749	11.032	11.0507	9.29081	9.55766	9.45466	9.58428	10.8091	9.47185	-1.33724	0.00124413	2.90513	Nonspecific
P04899	GNAI2_HUMAN	GNAI2	GNAI2	Guanine nucleotide-binding protein G(i) subunit alpha-2 OS=Homo sapiens OX=9606 GN=GNAI2 PE=1 SV=3	12	10.4817	10.5034	10.7181	10.7923	9.55551	9.87954	9.85906	9.83254	10.6239	9.78166	-0.842201	0.0018364	2.73603	Plasma membrane
P08754	GNAI3_HUMAN	GNAI3	GNAI3	Guanine nucleotide-binding protein G(k) subunit alpha OS=Homo sapiens OX=9606 GN=GNAI3 PE=1 SV=3	7	9.38829	9.39127	9.41342	9.58968	8.4175	8.39135	8.59943	8.53431	9.44566	8.48565	-0.960019	0.000238631	3.62227	Plasma membrane
P29992	GNA11_HUMAN	GNA11	GNA11	Guanine nucleotide-binding protein subunit alpha-11 OS=Homo sapiens OX=9606 GN=GNA11 PE=1 SV=2	9	9.4295	9.44833	9.68349	9.81612	8.48595	8.61971	8.62687	8.93769	9.59436	8.66755	-0.926805	0.00270485	2.56786	Plasma membrane
P50148	GNAQ_HUMAN	GNAQ	GNAQ	Guanine nucleotide-binding protein G(q) subunit alpha OS=Homo sapiens OX=9606 GN=GNAQ PE=1 SV=4	5	8.60349	7.89653	8.04279	8.57701	6.98322	7.03799	6.73259	7.71656	8.27995	7.11759	-1.16236	0.0165826	1.78035	Plasma membrane
P63096	GNAI1_HUMAN	GNAI1	GNAI1	Guanine nucleotide-binding protein G(i) subunit alpha-1 OS=Homo sapiens OX=9606 GN=GNAI1 PE=1 SV=2	5	6.98314	7.05965	7.30029	7.32195	6.38238	6.58453	6.51784	6.80943	7.16626	6.57355	-0.592711	0.0101469	1.99367	Plasma membrane
P09471	GNAO_HUMAN	GNAO1	GNAO1	Guanine nucleotide-binding protein G(o) subunit alpha OS=Homo sapiens OX=9606 GN=GNAO1 PE=1 SV=4	1	3.5	3.63177	4.28557	4.774	1.65211	1.30877	2.31739	1.54144	4.04783	1.70493	-2.34291	0.00363338	2.43969	Nonspecific
Q53GS7	GLE1_HUMAN	GLE1	GLE1	Nucleoporin GLE1 OS=Homo sapiens OX=9606 GN=GLE1 PE=1 SV=2	5	9.64223	9.81591	9.7432	9.72866	9.32777	9.39865	9.57188	8.44622	9.7325	9.18613	-0.546373	0.104535	0.98074	Ergic/cisGolgi
Q8WV41	SNX33_HUMAN	SNX33	SNX33	Sorting nexin-33 OS=Homo sapiens OX=9606 GN=SNX33 PE=1 SV=1	3	6.81959	7.19464	7.62637	7.57098	7.53208	8.07506	7.87718	7.94556	7.3029	7.85747	0.554574	0.0715521	1.14538	Plasma membrane
O00186	STXB3_HUMAN	STXBP3	STXBP3	Syntaxin-binding protein 3 OS=Homo sapiens OX=9606 GN=STXBP3 PE=1 SV=2	14	10.1092	9.9515	10.2677	10.4285	9.03587	9.21301	9.18533	9.489	10.1892	9.2308	-0.958445	0.00274748	2.56107	Plasma membrane
Q9UJX3	APC7_HUMAN	ANAPC7	ANAPC7	Anaphase-promoting complex subunit 7 OS=Homo sapiens OX=9606 GN=ANAPC7 PE=1 SV=4	1	6.65155	6.65608	6.31769	6.51924	6.33364	6.44311	6.58917	5.43026	6.53614	6.19904	-0.337099	0.259129	0.586483	Nonspecific
Q15404	RSU1_HUMAN	RSU1	RSU1	Ras suppressor protein 1 OS=Homo sapiens OX=9606 GN=RSU1 PE=1 SV=3	4	8.28699	8.14932	7.92783	8.00856	7.63125	7.53183	7.68913	8.36606	8.09317	7.80457	-0.288604	0.21934	0.658881	Large Protein Complex
Q8TCS8	PNPT1_HUMAN	PNPT1	PNPT1	Polyribonucleotide nucleotidyltransferase 1, mitochondrial OS=Homo sapiens OX=9606 GN=PNPT1 PE=1 SV=2	28	10.0302	10.2411	10.315	10.0051	9.21153	9.65141	9.37756	9.86943	10.1479	9.52748	-0.620376	0.0231809	1.63487	Mitochondrion
O75882	ATRN_HUMAN	ATRN	ATRN	Attractin OS=Homo sapiens OX=9606 GN=ATRN PE=1 SV=2	3	5.47403	5.97049	6.45954	6.18217	6.84238	7.10866	6.89079	5.81414	6.02156	6.66399	0.642433	0.145842	0.836116	Nonspecific
P27105	STOM_HUMAN	STOM	STOM	Erythrocyte band 7 integral membrane protein OS=Homo sapiens OX=9606 GN=STOM PE=1 SV=3	11	8.03622	8.61542	8.99379	8.79777	8.94607	9.21995	9.11291	9.39087	8.6108	9.16745	0.55665	0.0762844	1.11756	Plasma membrane
O14641	DVL2_HUMAN	DVL2	DVL2	Segment polarity protein dishevelled homolog DVL-2 OS=Homo sapiens OX=9606 GN=DVL2 PE=1 SV=1	5	6.86135	7.13169	6.99844	7.05157	7.30047	6.97593	7.14299	7.03885	7.01076	7.11456	0.103797	0.284069	0.546576	Nonspecific
Q92997	DVL3_HUMAN	DVL3	DVL3	Segment polarity protein dishevelled homolog DVL-3 OS=Homo sapiens OX=9606 GN=DVL3 PE=1 SV=2	1	6.0225	5.83973	5.41394	5.86381	5.61776	5.63991	5.5305	5.3704	5.785	5.53964	-0.245355	0.160657	0.794101	Nonspecific
O14640	DVL1_HUMAN	DVL1	DVL1	Segment polarity protein dishevelled homolog DVL-1 OS=Homo sapiens OX=9606 GN=DVL1 PE=1 SV=2	1	4.03152	3.97722	4.29177	4.18883	3.34063	3.41557	3.253	2.93662	4.12233	3.23646	-0.885876	0.00267106	2.57332	Nonspecific
Q03135	CAV1_HUMAN	CAV1	CAV1	Caveolin-1 OS=Homo sapiens OX=9606 GN=CAV1 PE=1 SV=4	3	8.23877	8.21115	8.33601	8.43919	8.7321	8.759	8.62699	8.87203	8.30628	8.74753	0.44125	0.0042249	2.37418	Nonspecific
Q92541	RTF1_HUMAN	RTF1	RTF1	RNA polymerase-associated protein RTF1 homolog OS=Homo sapiens OX=9606 GN=RTF1 PE=1 SV=4	5	8.44338	8.40204	7.90696	7.91848	8.89528	8.40567	8.58951	8.10996	8.16771	8.5001	0.332391	0.198255	0.702776	Nonspecific
Q9BY77	PDIP3_HUMAN	POLDIP3	POLDIP3	Polymerase delta-interacting protein 3 OS=Homo sapiens OX=9606 GN=POLDIP3 PE=1 SV=2	5	9.95526	10.1385	9.38486	9.33422	10.6716	9.88069	10.2959	10.9246	9.7032	10.4432	0.739986	0.078447	1.10542	Large Protein Complex
Q9BYD2	RM09_HUMAN	MRPL9	MRPL9	39S ribosomal protein L9, mitochondrial OS=Homo sapiens OX=9606 GN=MRPL9 PE=1 SV=2	8	7.93354	8.13146	8.02373	7.84565	7.56167	7.92458	7.74567	8.44745	7.98359	7.91984	-0.0637538	0.561353	0.250764	Mitochondrion
Q92581	SL9A6_HUMAN	SLC9A6	SLC9A6	Sodium/hydrogen exchanger 6 OS=Homo sapiens OX=9606 GN=SLC9A6 PE=1 SV=2	7	7.67825	8.07186	8.41645	8.16768	9.52115	9.60866	9.46886	7.30757	8.08356	8.97656	0.893002	0.189776	0.721758	Endosome
Q5SW79	CE170_HUMAN	CEP170	CEP170	Centrosomal protein of 170 kDa OS=Homo sapiens OX=9606 GN=CEP170 PE=1 SV=1	15	10.3001	9.83243	8.96723	9.31254	10.1064	9.56852	9.62698	9.89945	9.60308	9.80033	0.197249	0.451411	0.345428	Large Protein Complex
Q9HAR2	AGRL3_HUMAN	ADGRL3	ADGRL3	Adhesion G protein-coupled receptor L3 OS=Homo sapiens OX=9606 GN=ADGRL3 PE=1 SV=2	4	5.4405	5.42741	5.34394	5.49659	6.91307	7.10528	6.92605	7.45367	5.42711	7.09952	1.67241	0.000310591	3.50781	Nonspecific
Q8IYW5	RN168_HUMAN	RNF168	RNF168	E3 ubiquitin-protein ligase RNF168 OS=Homo sapiens OX=9606 GN=RNF168 PE=1 SV=1	1	3.96303	3.95167	3.43055	3.25127	4.69002	4.31043	4.5838	4.73952	3.64913	4.58094	0.931809	0.0126052	1.89945	Nonspecific
Q9HCN8	SDF2L_HUMAN	SDF2L1	SDF2L1	Stromal cell-derived factor 2-like protein 1 OS=Homo sapiens OX=9606 GN=SDF2L1 PE=1 SV=2	2	9.5514	9.20865	9.25978	9.22225	8.56496	5.55489	8.5465	9.77101	9.31052	8.10934	-1.20118	0.234024	0.630739	ER
Q99470	SDF2_HUMAN	SDF2	SDF2	Stromal cell-derived factor 2 OS=Homo sapiens OX=9606 GN=SDF2 PE=1 SV=2	6	8.45209	8.3341	8.32419	8.202	7.82578	6.45923	7.91944	8.87193	8.32809	7.76909	-0.559001	0.290636	0.536651	ER
Q9Y584	TIM22_HUMAN	TIMM22	TIMM22	Mitochondrial import inner membrane translocase subunit Tim22 OS=Homo sapiens OX=9606 GN=TIMM22 PE=1 SV=2	2	7.47201	7.61891	7.69684	7.5571	7.27331	7.54734	7.50779	7.71317	7.58621	7.5104	-0.0758102	0.410658	0.38652	Nonspecific
P17980	PRS6A_HUMAN	PSMC3	PSMC3	26S proteasome regulatory subunit 6A OS=Homo sapiens OX=9606 GN=PSMC3 PE=1 SV=3	8	7.88027	7.77955	7.68627	7.66416	7.96667	7.59211	7.69249	8.28413	7.75256	7.88385	0.131288	0.386134	0.413262	Large Protein Complex
Q8NFH5	NUP35_HUMAN	NUP35	NUP35	Nucleoporin NUP35 OS=Homo sapiens OX=9606 GN=NUP35 PE=1 SV=1	4	6.21486	5.87077	5.73294	5.6732	6.71684	6.04681	6.37896	7.05734	5.87294	6.54999	0.677048	0.058637	1.23183	Nuclear pore complex
Q8NI60	COQ8A_HUMAN	COQ8A	COQ8A	Atypical kinase COQ8A, mitochondrial OS=Homo sapiens OX=9606 GN=COQ8A PE=1 SV=1	14	8.1679	8.4561	8.50091	8.28698	7.43572	7.94701	7.61135	7.7741	8.35297	7.69205	-0.660928	0.00925734	2.03351	Nonspecific
Q4U2R6	RM51_HUMAN	MRPL51	MRPL51	39S ribosomal protein L51, mitochondrial OS=Homo sapiens OX=9606 GN=MRPL51 PE=1 SV=1	5	7.68398	7.91255	7.9666	7.63504	6.93328	7.48173	7.22284	8.59147	7.79954	7.55733	-0.242211	0.440224	0.356326	Nonspecific
O14656	TOR1A_HUMAN	TOR1A	TOR1A	Torsin-1A OS=Homo sapiens OX=9606 GN=TOR1A PE=1 SV=1	8	8.93913	8.8708	8.80903	8.95188	8.31383	8.24593	8.21974	8.17815	8.89271	8.23941	-0.6533	0.000207261	3.68348	ER
Q9P2N7	KLH13_HUMAN	KLHL13	KLHL13	Kelch-like protein 13 OS=Homo sapiens OX=9606 GN=KLHL13 PE=1 SV=3	7	7.70851	8.20139	8.40416	8.24754	9.8875	10.0083	9.83983	9.79585	8.1404	9.88286	1.74246	0.000508374	3.29382	Nonspecific
P05165	PCCA_HUMAN	PCCA	PCCA	Propionyl-CoA carboxylase alpha chain, mitochondrial OS=Homo sapiens OX=9606 GN=PCCA PE=1 SV=4	6	7.56121	7.50587	7.86658	7.66374	6.84771	7.29278	6.8347	7.00409	7.64935	6.99482	-0.65453	0.00934428	2.02945	Nonspecific
Q14671	PUM1_HUMAN	PUM1	PUM1	Pumilio homolog 1 OS=Homo sapiens OX=9606 GN=PUM1 PE=1 SV=3	13	9.81438	9.83336	9.23676	9.37063	10.2682	10.0441	10.1381	9.54321	9.56378	9.99838	0.434597	0.123572	0.908081	Nonspecific
Q8TB72	PUM2_HUMAN	PUM2	PUM2	Pumilio homolog 2 OS=Homo sapiens OX=9606 GN=PUM2 PE=1 SV=2	1	6.24313	6.70735	6.43471	6.30662	6.4234	6.46025	6.50374	6.36938	6.42295	6.43919	0.0162401	0.624874	0.204207	Nonspecific
Q8N257	H2B3B_HUMAN	HIST3H2BB	H2BU1	Histone H2B type 3-B OS=Homo sapiens OX=9606 GN=HIST3H2BB PE=1 SV=3	5	11.4071	11.3545	11.0411	11.1325	11.3342	11.3199	11.3428	12.6065	11.2338	11.6509	0.417091	0.251489	0.599481	Nonspecific
O60814	H2B1K_HUMAN	HIST1H2BK	H2BC12	Histone H2B type 1-K OS=Homo sapiens OX=9606 GN=HIST1H2BK PE=1 SV=3	2	7.46778	7.35782	7.14652	7.36637	7.5329	7.49724	7.64988	8.83567	7.33463	7.87892	0.544294	0.169506	0.770816	Large Protein Complex
P48382	RFX5_HUMAN	RFX5	RFX5	DNA-binding protein RFX5 OS=Homo sapiens OX=9606 GN=RFX5 PE=1 SV=1	2	7.42527	7.18883	6.94073	7.12849	7.73072	7.4332	7.57392	8.01176	7.17083	7.6874	0.516574	0.0361012	1.44248	Nonspecific
O14497	ARI1A_HUMAN	ARID1A	ARID1A	AT-rich interactive domain-containing protein 1A OS=Homo sapiens OX=9606 GN=ARID1A PE=1 SV=3	4	8.08173	7.95567	7.45002	7.64289	8.25276	8.09725	8.16351	6.69206	7.78258	7.80139	0.0188161	0.665535	0.176829	Nonspecific
P55010	IF5_HUMAN	EIF5	EIF5	Eukaryotic translation initiation factor 5 OS=Homo sapiens OX=9606 GN=EIF5 PE=1 SV=2	2	8.42172	8.02131	7.53254	7.94394	8.14483	8.05858	8.04653	8.07561	7.97988	8.08139	0.101509	0.474454	0.323806	Large Protein Complex
O43264	ZW10_HUMAN	ZW10	ZW10	Centromere/kinetochore protein zw10 homolog OS=Homo sapiens OX=9606 GN=ZW10 PE=1 SV=3	9	9.60221	9.60311	9.55389	9.65608	8.84765	9.18331	9.0356	8.2802	9.60382	8.83669	-0.767128	0.0214958	1.66765	Nonspecific
P29144	TPP2_HUMAN	TPP2	TPP2	Tripeptidyl-peptidase 2 OS=Homo sapiens OX=9606 GN=TPP2 PE=1 SV=4	6	8.83673	8.93951	9.16745	9.17158	9.37754	9.56874	9.45004	8.06205	9.02882	9.11459	0.0857729	0.593904	0.226284	Nonspecific
O00746	NDKM_HUMAN	NME4	NME4	Nucleoside diphosphate kinase, mitochondrial OS=Homo sapiens OX=9606 GN=NME4 PE=1 SV=1	5	7.94998	8.19556	8.68264	8.36623	5.55571	5.70482	5.77769	6.93062	8.29861	5.99221	-2.3064	0.00326923	2.48555	Nonspecific
P82930	RT34_HUMAN	MRPS34	MRPS34	28S ribosomal protein S34, mitochondrial OS=Homo sapiens OX=9606 GN=MRPS34 PE=1 SV=2	9	8.43388	8.58295	8.6258	8.46873	7.31215	8.01081	7.6967	9.08649	8.52784	8.02654	-0.501303	0.239987	0.619813	Nonspecific
Q9NZ45	CISD1_HUMAN	CISD1	CISD1	CDGSH iron-sulfur domain-containing protein 1 OS=Homo sapiens OX=9606 GN=CISD1 PE=1 SV=1	5	9.00294	9.0571	9.32505	9.21298	7.24293	7.55799	7.53077	8.27517	9.14952	7.65172	-1.4978	0.00345281	2.46183	Mitochondrion
Q13438	OS9_HUMAN	OS9	OS9	Protein OS-9 OS=Homo sapiens OX=9606 GN=OS9 PE=1 SV=1	9	8.7884	8.55536	8.71867	8.73733	8.19224	8.27382	8.1842	8.9433	8.69994	8.39839	-0.301548	0.182391	0.738997	ER
O60507	TPST1_HUMAN	TPST1	TPST1	Protein-tyrosine sulfotransferase 1 OS=Homo sapiens OX=9606 GN=TPST1 PE=1 SV=1	3	7.04768	6.75936	6.70784	6.85351	6.78496	6.96923	6.83702	6.5778	6.8421	6.79225	-0.0498425	0.51344	0.28951	Nonspecific
O95295	SNAPN_HUMAN	SNAPIN	SNAPIN	SNARE-associated protein Snapin OS=Homo sapiens OX=9606 GN=SNAPIN PE=1 SV=1	6	7.54929	7.49068	7.2825	7.27543	8.91269	8.98362	8.90204	10.031	7.39948	9.20733	1.80786	0.00364748	2.43801	Endosome
Q9NQ50	RM40_HUMAN	MRPL40	MRPL40	39S ribosomal protein L40, mitochondrial OS=Homo sapiens OX=9606 GN=MRPL40 PE=1 SV=1	8	8.29466	8.28227	8.2891	8.11451	7.55631	8.01219	7.75111	8.85582	8.24514	8.04386	-0.201279	0.425936	0.370655	Nonspecific
Q9UEU0	VTI1B_HUMAN	VTI1B	VTI1B	Vesicle transport through interaction with t-SNAREs homolog 1B OS=Homo sapiens OX=9606 GN=VTI1B PE=1 SV=3	9	6.21204	6.67923	6.88423	6.48491	8.52464	8.75097	8.65899	9.00676	6.5651	8.73534	2.17024	0.000350756	3.45499	Endosome
Q16698	DECR_HUMAN	DECR1	DECR1	2,4-dienoyl-CoA reductase, mitochondrial OS=Homo sapiens OX=9606 GN=DECR1 PE=1 SV=1	3	8.95064	8.87937	9.13593	8.90973	5.38421	5.35181	5.80472	5.92154	8.96892	5.61557	-3.35335	6.45004e-05	4.19044	Mitochondrion
Q9H0E3	SP130_HUMAN	SAP130	SAP130	Histone deacetylase complex subunit SAP130 OS=Homo sapiens OX=9606 GN=SAP130 PE=1 SV=1	1	5.96748	6.24327	5.69685	5.73687	6.34171	6.11622	6.20352	6.33085	5.91112	6.24807	0.336957	0.0758386	1.12011	Nonspecific
Q15369	ELOC_HUMAN	ELOC	ELOC	Elongin-C OS=Homo sapiens OX=9606 GN=ELOC PE=1 SV=1	1	4.19249	4.2305	3.21552	4.14485	4.66154	4.21069	4.38579	4.92529	3.94584	4.54583	0.59999	0.112607	0.948433	Large Protein Complex
P42785	PCP_HUMAN	PRCP	PRCP	Lysosomal Pro-X carboxypeptidase OS=Homo sapiens OX=9606 GN=PRCP PE=1 SV=1	7	6.97754	7.39164	8.32431	8.00594	8.10101	7.96268	8.31192	8.33162	7.67486	8.17681	0.501949	0.181391	0.741384	Lysosome
Q7Z6E9	RBBP6_HUMAN	RBBP6	RBBP6	E3 ubiquitin-protein ligase RBBP6 OS=Homo sapiens OX=9606 GN=RBBP6 PE=1 SV=1	9	8.86631	8.9645	8.76178	8.79996	9.21877	9.02169	9.1592	8.37416	8.84814	8.94346	0.095317	0.501895	0.299387	Nonspecific
P12268	IMDH2_HUMAN	IMPDH2	IMPDH2	Inosine-5'-monophosphate dehydrogenase 2 OS=Homo sapiens OX=9606 GN=IMPDH2 PE=1 SV=2	13	9.71443	9.49481	9.53885	9.54106	9.43776	9.56619	9.53269	10.2335	9.57229	9.69253	0.12024	0.446077	0.35059	Nonspecific
Q9H3S7	PTN23_HUMAN	PTPN23	PTPN23	Tyrosine-protein phosphatase non-receptor type 23 OS=Homo sapiens OX=9606 GN=PTPN23 PE=1 SV=1	5	7.61632	7.79801	7.72033	7.72553	8.43803	8.71644	8.61296	7.87356	7.71505	8.41025	0.695203	0.0257069	1.58995	Nonspecific
Q92959	SO2A1_HUMAN	SLCO2A1	SLCO2A1	Solute carrier organic anion transporter family member 2A1 OS=Homo sapiens OX=9606 GN=SLCO2A1 PE=1 SV=2	2	9.07888	9.45165	9.49812	9.43355	10.3878	10.4907	10.3463	9.76047	9.36555	10.2463	0.880771	0.0118378	1.92673	Nonspecific
Q5JRA6	TGO1_HUMAN	MIA3	MIA3	Transport and Golgi organization protein 1 homolog OS=Homo sapiens OX=9606 GN=MIA3 PE=1 SV=1	34	10.6366	10.5523	10.6737	10.6301	10.0884	10.4383	10.3179	9.28221	10.6232	10.0317	-0.591518	0.0923414	1.0346	Nonspecific
Q9BVG4	PBDC1_HUMAN	PBDC1	PBDC1	Protein PBDC1 OS=Homo sapiens OX=9606 GN=PBDC1 PE=1 SV=1	7	8.57265	8.56265	8.15542	8.21381	8.92284	8.42295	8.4916	9.12167	8.37613	8.73976	0.36363	0.146581	0.833923	Large Protein Complex
Q16186	ADRM1_HUMAN	ADRM1	ADRM1	Proteasomal ubiquitin receptor ADRM1 OS=Homo sapiens OX=9606 GN=ADRM1 PE=1 SV=2	3	7.18684	6.92625	6.42558	6.3991	7.30359	6.88122	6.85302	7.53347	6.73444	7.14283	0.408383	0.179683	0.745492	Large Protein Complex
P82932	RT06_HUMAN	MRPS6	MRPS6	28S ribosomal protein S6, mitochondrial OS=Homo sapiens OX=9606 GN=MRPS6 PE=1 SV=3	5	8.57507	8.59947	8.98593	8.465	7.58792	8.25094	8.11342	9.21488	8.65637	8.29179	-0.364578	0.319133	0.496029	Mitochondrion
Q86X29	LSR_HUMAN	LSR	LSR	Lipolysis-stimulated lipoprotein receptor OS=Homo sapiens OX=9606 GN=LSR PE=1 SV=4	6	8.34387	8.05912	8.40102	8.55565	6.03143	6.05094	6.09466	4.98085	8.33991	5.78947	-2.55044	0.0011447	2.94131	Plasma membrane
Q9P2N5	RBM27_HUMAN	RBM27	RBM27	RNA-binding protein 27 OS=Homo sapiens OX=9606 GN=RBM27 PE=1 SV=2	14	10.1218	9.73662	8.70462	9.12556	10.4789	9.45959	9.91938	10.0648	9.42214	9.98065	0.558518	0.205095	0.688046	Large Protein Complex
Q96RQ3	MCCA_HUMAN	MCCC1	MCCC1	Methylcrotonoyl-CoA carboxylase subunit alpha, mitochondrial OS=Homo sapiens OX=9606 GN=MCCC1 PE=1 SV=3	10	7.88605	7.87808	8.28099	8.06237	6.17596	6.73345	6.58591	7.07502	8.02687	6.64259	-1.38429	0.00316099	2.50018	Nonspecific
Q9Y6I3	EPN1_HUMAN	EPN1	EPN1	Epsin-1 OS=Homo sapiens OX=9606 GN=EPN1 PE=1 SV=2	5	7.65333	7.7174	8.31388	8.3041	7.42119	7.76398	7.61324	8.00206	7.99717	7.70012	-0.297058	0.227684	0.642668	Nonspecific
Q9Y6A5	TACC3_HUMAN	TACC3	TACC3	Transforming acidic coiled-coil-containing protein 3 OS=Homo sapiens OX=9606 GN=TACC3 PE=1 SV=1	3	7.12851	7.17941	6.80195	6.77855	7.66598	7.32611	7.28474	7.68968	6.9721	7.49162	0.519519	0.0305719	1.51468	Nonspecific
Q8IUW5	RELL1_HUMAN	RELL1	RELL1	RELT-like protein 1 OS=Homo sapiens OX=9606 GN=RELL1 PE=1 SV=1	7	8.07012	7.99871	8.84105	8.74956	7.99669	8.45132	8.20978	7.47654	8.41486	8.03358	-0.381277	0.252112	0.598406	Nonspecific
P54819	KAD2_HUMAN	AK2	AK2	Adenylate kinase 2, mitochondrial OS=Homo sapiens OX=9606 GN=AK2 PE=1 SV=2	14	9.62996	9.56779	9.59523	9.28915	8.50693	8.96672	8.67828	9.93577	9.52053	9.02193	-0.498603	0.195627	0.708571	Nonspecific
Q96MF7	NSE2_HUMAN	NSMCE2	NSMCE2	E3 SUMO-protein ligase NSE2 OS=Homo sapiens OX=9606 GN=NSMCE2 PE=1 SV=2	2	6.9403	7.28127	7.03629	6.93371	8.25208	8.02794	8.04497	8.61644	7.04789	8.23536	1.18746	0.00211223	2.67526	Large Protein Complex
Q9Y6M9	NDUB9_HUMAN	NDUFB9	NDUFB9	NADH dehydrogenase [ubiquinone] 1 beta subcomplex subunit 9 OS=Homo sapiens OX=9606 GN=NDUFB9 PE=1 SV=3	12	8.15024	7.97579	7.95423	7.74207	6.72415	7.37438	6.96907	8.27874	7.95559	7.33658	-0.619001	0.15241	0.816987	Mitochondrion
O75431	MTX2_HUMAN	MTX2	MTX2	Metaxin-2 OS=Homo sapiens OX=9606 GN=MTX2 PE=1 SV=1	7	9.51738	9.57096	9.6117	9.50868	8.23412	8.7276	8.65925	9.37873	9.55218	8.74992	-0.802254	0.0322124	1.49198	Nonspecific
Q9Y2Z4	SYYM_HUMAN	YARS2	YARS2	Tyrosine--tRNA ligase, mitochondrial OS=Homo sapiens OX=9606 GN=YARS2 PE=1 SV=2	8	7.81992	8.00828	7.98876	7.82424	7.56886	7.74207	7.79939	8.09929	7.9103	7.8024	-0.1079	0.358837	0.445103	Mitochondrion
Q08357	S20A2_HUMAN	SLC20A2	SLC20A2	Sodium-dependent phosphate transporter 2 OS=Homo sapiens OX=9606 GN=SLC20A2 PE=1 SV=1	8	6.72717	6.74822	7.16018	7.26845	8.21241	8.44946	8.36238	6.06523	6.97601	7.77237	0.796363	0.229114	0.639949	Nonspecific
Q8WUM9	S20A1_HUMAN	SLC20A1	SLC20A1	Sodium-dependent phosphate transporter 1 OS=Homo sapiens OX=9606 GN=SLC20A1 PE=1 SV=1	7	9.8912	9.75788	10.2433	10.227	10.0684	10.2681	10.2131	8.186	10.0299	9.6839	-0.345965	0.434173	0.362338	Plasma membrane
P49189	AL9A1_HUMAN	ALDH9A1	ALDH9A1	4-trimethylaminobutyraldehyde dehydrogenase OS=Homo sapiens OX=9606 GN=ALDH9A1 PE=1 SV=3	12	9.3653	9.21738	9.32652	9.20796	7.96623	8.4378	8.1742	8.86828	9.27929	8.36163	-0.917663	0.0117526	1.92986	Mitochondrion
Q99570	PI3R4_HUMAN	PIK3R4	PIK3R4	Phosphoinositide 3-kinase regulatory subunit 4 OS=Homo sapiens OX=9606 GN=PIK3R4 PE=1 SV=3	4	6.11859	6.84234	6.67999	6.51942	7.66856	7.80114	7.72016	7.08378	6.54008	7.56841	1.02832	0.0124228	1.90578	Endosome
Q9BQI0	AIF1L_HUMAN	AIF1L	AIF1L	Allograft inflammatory factor 1-like OS=Homo sapiens OX=9606 GN=AIF1L PE=1 SV=1	7	8.53883	8.41759	8.75196	8.81913	7.3053	7.83486	7.55271	8.62972	8.63188	7.83065	-0.801231	0.0625677	1.20365	Nonspecific
O43766	LIAS_HUMAN	LIAS	LIAS	Lipoyl synthase, mitochondrial OS=Homo sapiens OX=9606 GN=LIAS PE=1 SV=3	2	3.97164	4.10074	4.00295	3.75857	3.44369	3.99878	3.5856	4.57655	3.95848	3.90116	-0.0573227	0.600586	0.221425	Nonspecific
Q14247	SRC8_HUMAN	CTTN	CTTN	Src substrate cortactin OS=Homo sapiens OX=9606 GN=CTTN PE=1 SV=2	26	12.3253	11.8787	11.4746	11.67	12.1326	11.717	11.6748	12.6862	11.8371	12.0527	0.215546	0.415673	0.381248	Actin binding proteins
P62995	TRA2B_HUMAN	TRA2B	TRA2B	Transformer-2 protein homolog beta OS=Homo sapiens OX=9606 GN=TRA2B PE=1 SV=1	1	5.18236	5.08473	4.84782	4.73046	4.87703	4.35048	4.7251	5.38374	4.96134	4.83409	-0.127254	0.48115	0.31772	Large Protein Complex
Q9UNX3	RL26L_HUMAN	RPL26L1	RPL26L1	60S ribosomal protein L26-like 1 OS=Homo sapiens OX=9606 GN=RPL26L1 PE=1 SV=1	7	8.83026	8.804	8.34943	8.42495	8.70139	8.91154	8.89629	9.53135	8.60216	9.01014	0.407987	0.137874	0.860517	Nonspecific
Q14534	ERG1_HUMAN	SQLE	SQLE	Squalene monooxygenase OS=Homo sapiens OX=9606 GN=SQLE PE=1 SV=3	4	6.50047	6.20649	6.26698	6.35427	6.87448	7.1688	6.95653	7.23405	6.33205	7.05847	0.726416	0.00282975	2.54825	ER
Q9H9B4	SFXN1_HUMAN	SFXN1	SFXN1	Sideroflexin-1 OS=Homo sapiens OX=9606 GN=SFXN1 PE=1 SV=4	16	8.74635	8.8664	9.00638	8.8973	8.04725	8.48534	8.24742	8.99963	8.87911	8.44491	-0.4342	0.115361	0.937942	Mitochondrion
[truncated: 3,296 more rows]

## Sheet: Enriched proteins
List of the enriched proteins (log2 FC>1.0, p-value <0.02)
Revised Gene	log2FC	adj. p-value	Compartment (Itzhak 2016)
RUFY1	3.29467	0.00074772	Nonspecific
RUFY2	3.59507	0.000326789	Nonspecific
[truncated: 314 more rows]

[truncated: 4 more sheets: Manual curation of localization, categorized, Unique_common proteins(fig2e), Experimental Set-up]
