# Supplementary material for: Spatial snapshots of amyloid precursor protein intramembrane processing via early endosome proteomics
Source: Nat Commun. 2022 Oct 16;13:6112. doi: 10.1038/s41467-022-33881-x (PMC9573879; doi:10.1038/s41467-022-33881-x)
Supplement: Supplementary file 7 — Supplementary Data 4 [file 41467_2022_33881_MOESM7_ESM.xlsx]

## Sheet: Extended Data Fig.2c, 2d
Supplementary Data Table 4. Quantitative proteomics of TMEM192-HA-purified lysosomes versus control immunoprecipitates.
Entry	Entry name	Gene	Revised Gene	Description	Number of peptides	log2(HA_Ctrl_1)	log2(HA_Ctrl_2)	log2(HA_Ctrl_3)	log2(HA_Ctrl_4)	log2(HA_TMEM192_1)	log2(HA_TMEM192_2)	log2(HA_TMEM192_3)	log2(HA_TMEM192_4)	log2(HA_Ctrl_Avg)	log2(HA_TMEM192_Avg)	log2FC	adj. p-value	-log10(p-value)	Compartment
P0CG40	SP9_HUMAN	SP9	SP9	Transcription factor Sp9 OS=Homo sapiens OX=9606 GN=SP9 PE=3 SV=1	3	8.27281	8.60402	8.49647	8.69698	8.79759	8.81135	8.60616	8.97013	8.51757	8.79631	0.278733	0.106727	0.971725	Nonspecific
P55011	S12A2_HUMAN	SLC12A2	SLC12A2	Solute carrier family 12 member 2 OS=Homo sapiens OX=9606 GN=SLC12A2 PE=1 SV=1	7	9.57506	9.08403	9.35732	9.06125	8.06347	8.25195	8.25366	7.81792	9.26941	8.09675	-1.17267	0.0034288	2.46486	Plasma membrane
Q9NYV4	CDK12_HUMAN	CDK12	CDK12	Cyclin-dependent kinase 12 OS=Homo sapiens OX=9606 GN=CDK12 PE=1 SV=2	7	9.34974	9.51367	9.44996	9.81147	9.98184	10.2766	9.76135	9.79166	9.53121	9.95286	0.421649	0.0758575	1.12	Large Protein Complex
P06493	CDK1_HUMAN	CDK1	CDK1	Cyclin-dependent kinase 1 OS=Homo sapiens OX=9606 GN=CDK1 PE=1 SV=3	6	7.0285	7.28811	7.16364	7.0601	7.15197	7.23639	7.32992	7.2525	7.13509	7.2427	0.107608	0.231895	0.634708	Large Protein Complex
P11802	CDK4_HUMAN	CDK4	CDK4	Cyclin-dependent kinase 4 OS=Homo sapiens OX=9606 GN=CDK4 PE=1 SV=2	4	6.55495	6.71514	6.74839	6.79077	6.71953	6.75176	6.66755	7.08835	6.70231	6.8068	0.104483	0.397592	0.400562	Nonspecific
P06241	FYN_HUMAN	FYN	FYN	Tyrosine-protein kinase Fyn OS=Homo sapiens OX=9606 GN=FYN PE=1 SV=3	6	10.3588	10.3774	10.3719	10.313	9.49035	9.59473	9.45114	9.72987	10.3553	9.56652	-0.788758	0.000892294	3.04949	Plasma membrane
Q00537	CDK17_HUMAN	CDK17	CDK17	Cyclin-dependent kinase 17 OS=Homo sapiens OX=9606 GN=CDK17 PE=1 SV=2	6	8.05877	8.41741	8.39422	8.48567	8.27242	8.20047	8.1555	8.2046	8.33902	8.20825	-0.130769	0.289515	0.538329	Nonspecific
P07948	LYN_HUMAN	LYN	LYN	Tyrosine-protein kinase Lyn OS=Homo sapiens OX=9606 GN=LYN PE=1 SV=3	3	8.30191	8.16207	8.17931	7.95214	7.59548	7.58254	7.45904	7.7744	8.14886	7.60286	-0.545994	0.00843591	2.07387	Plasma membrane
P21802	FGFR2_HUMAN	FGFR2	FGFR2	Fibroblast growth factor receptor 2 OS=Homo sapiens OX=9606 GN=FGFR2 PE=1 SV=1	2	6.11466	5.83272	5.9253	6.19288	5.1123	5.32633	5.15121	5.2467	6.01639	5.20913	-0.807254	0.00223118	2.65146	Nonspecific
Q00535	CDK5_HUMAN	CDK5	CDK5	Cyclin-dependent-like kinase 5 OS=Homo sapiens OX=9606 GN=CDK5 PE=1 SV=3	2	5.89037	6.24167	6.5188	5.90511	5.73319	5.61506	5.96179	5.98152	6.13899	5.82289	-0.316097	0.183938	0.735329	Large Protein Complex
P50750	CDK9_HUMAN	CDK9	CDK9	Cyclin-dependent kinase 9 OS=Homo sapiens OX=9606 GN=CDK9 PE=1 SV=3	3	7.18892	7.47064	7.38538	7.4729	7.61884	7.89183	7.72723	7.82339	7.37946	7.76532	0.38586	0.0201129	1.69653	Large Protein Complex
Q14004	CDK13_HUMAN	CDK13	CDK13	Cyclin-dependent kinase 13 OS=Homo sapiens OX=9606 GN=CDK13 PE=1 SV=2	5	8.31909	8.2217	8.12613	8.2318	7.88159	8.04103	7.86039	7.83971	8.22468	7.90568	-0.318999	0.0104252	1.98192	Nonspecific
Q00534	CDK6_HUMAN	CDK6	CDK6	Cyclin-dependent kinase 6 OS=Homo sapiens OX=9606 GN=CDK6 PE=1 SV=1	2	4.41727	4.24385	4.61154	4.61299	5.08562	5.27918	5.05166	4.75326	4.47141	5.04243	0.571017	0.0243827	1.61292	Nonspecific
P12931	SRC_HUMAN	SRC	SRC	Proto-oncogene tyrosine-protein kinase Src OS=Homo sapiens OX=9606 GN=SRC PE=1 SV=3	2	6.83331	6.76083	6.69125	6.61013	5.7306	5.55766	5.86258	5.60757	6.72388	5.6896	-1.03428	0.000878729	3.05615	Nonspecific
P07947	YES_HUMAN	YES1	YES1	Tyrosine-protein kinase Yes OS=Homo sapiens OX=9606 GN=YES1 PE=1 SV=3	4	9.25559	9.20427	9.04109	9.05945	8.26244	8.20045	8.32043	8.62736	9.1401	8.35267	-0.78743	0.0035785	2.4463	Plasma membrane
P11362	FGFR1_HUMAN	FGFR1	FGFR1	Fibroblast growth factor receptor 1 OS=Homo sapiens OX=9606 GN=FGFR1 PE=1 SV=3	2	6.81053	6.72913	6.86188	6.76674	6.31531	6.08743	5.8385	6.29345	6.79207	6.13367	-0.658397	0.00769616	2.11373	Nonspecific
Q9UPZ9	ICK_HUMAN	ICK	CILK1	Serine/threonine-protein kinase ICK OS=Homo sapiens OX=9606 GN=ICK PE=1 SV=1	1	3.91636	4.47385	4.75005	4.43984	4.11478	2.76015	3.97547	3.43768	4.39502	3.57202	-0.823004	0.11034	0.957268	Nonspecific
P36578	RL4_HUMAN	RPL4	RPL4	60S ribosomal protein L4 OS=Homo sapiens OX=9606 GN=RPL4 PE=1 SV=5	5	7.88888	8.0338	8.32656	8.21475	7.84986	8.02507	8.01858	8.01197	8.116	7.97637	-0.13963	0.290574	0.536743	Large Protein Complex
Q8WUQ7	CATIN_HUMAN	CACTIN	CACTIN	Cactin OS=Homo sapiens OX=9606 GN=CACTIN PE=1 SV=3	2	6.60876	6.57152	6.57622	6.60815	6.51159	6.64956	6.35942	6.00895	6.59116	6.38238	-0.208784	0.242519	0.615254	Nonspecific
Q9BTD8	RBM42_HUMAN	RBM42	RBM42	RNA-binding protein 42 OS=Homo sapiens OX=9606 GN=RBM42 PE=1 SV=1	1	5.79184	6.13742	5.66539	5.92145	5.63272	5.79856	5.78991	5.61446	5.87902	5.70891	-0.170114	0.241028	0.617932	Large Protein Complex
P55036	PSMD4_HUMAN	PSMD4	PSMD4	26S proteasome non-ATPase regulatory subunit 4 OS=Homo sapiens OX=9606 GN=PSMD4 PE=1 SV=1	6	7.74939	8.00067	7.89029	7.98095	8.07381	8.18909	8.02518	8.17291	7.90533	8.11525	0.209924	0.0585357	1.23258	Large Protein Complex
Q9BQE4	SELS_HUMAN	SELENOS	SELENOS	Selenoprotein S OS=Homo sapiens OX=9606 GN=SELENOS PE=1 SV=3	2	7.5792	7.80933	7.70988	7.66236	7.12321	7.2698	7.34268	7.02799	7.69019	7.19092	-0.499272	0.00736641	2.13274	Nonspecific
Q9UNF1	MAGD2_HUMAN	MAGED2	MAGED2	Melanoma-associated antigen D2 OS=Homo sapiens OX=9606 GN=MAGED2 PE=1 SV=2	8	7.36766	7.43036	7.34932	7.72648	7.3113	7.31911	7.14641	7.11445	7.46846	7.22282	-0.245637	0.104699	0.980056	Large Protein Complex
Q9Y5V3	MAGD1_HUMAN	MAGED1	MAGED1	Melanoma-associated antigen D1 OS=Homo sapiens OX=9606 GN=MAGED1 PE=1 SV=3	5	6.97249	7.02951	6.99309	7.12399	6.75259	6.83316	6.65416	6.91775	7.02977	6.78942	-0.240351	0.033555	1.47424	Nonspecific
Q9NQP4	PFD4_HUMAN	PFDN4	PFDN4	Prefoldin subunit 4 OS=Homo sapiens OX=9606 GN=PFDN4 PE=1 SV=1	4	7.31262	7.61257	7.54753	7.5366	7.30018	7.33282	7.37269	7.53389	7.50233	7.3849	-0.117433	0.268259	0.571446	Nonspecific
O15357	SHIP2_HUMAN	INPPL1	INPPL1	Phosphatidylinositol 3,4,5-trisphosphate 5-phosphatase 2 OS=Homo sapiens OX=9606 GN=INPPL1 PE=1 SV=2	3	8.09938	8.46554	8.45371	8.44506	8.15337	8.37377	8.29244	8.34409	8.36592	8.29092	-0.0750064	0.472593	0.325513	Large Protein Complex
Q96P70	IPO9_HUMAN	IPO9	IPO9	Importin-9 OS=Homo sapiens OX=9606 GN=IPO9 PE=1 SV=3	6	8.01252	7.96153	7.90081	9.03325	8.70473	8.55182	8.44345	8.47165	8.22703	8.54291	0.315885	0.341227	0.466957	Large Protein Complex
P30260	CDC27_HUMAN	CDC27	CDC27	Cell division cycle protein 27 homolog OS=Homo sapiens OX=9606 GN=CDC27 PE=1 SV=2	5	8.37456	8.51953	8.52626	8.77	8.74057	8.90377	8.59524	8.83073	8.54759	8.76758	0.219994	0.140511	0.852291	Nonspecific
Q9NP50	SHCAF_HUMAN	SINHCAF	SINHCAF	SIN3-HDAC complex-associated factor OS=Homo sapiens OX=9606 GN=SINHCAF PE=1 SV=1	1	4.43409	4.63276	4.69915	4.73636	4.37855	5.01886	4.4692	4.39327	4.62559	4.56497	-0.0606207	0.615692	0.210637	Nonspecific
O94766	B3GA3_HUMAN	B3GAT3	B3GAT3	Galactosylgalactosylxylosylprotein 3-beta-glucuronosyltransferase 3 OS=Homo sapiens OX=9606 GN=B3GAT3 PE=1 SV=2	6	7.40336	7.5739	7.57756	7.63435	7.74445	7.69494	7.57996	7.77801	7.54729	7.69934	0.152052	0.112917	0.94724	Nonspecific
P02786	TFR1_HUMAN	TFRC	TFRC	Transferrin receptor protein 1 OS=Homo sapiens OX=9606 GN=TFRC PE=1 SV=2	15	11.6396	11.8676	11.8483	11.8111	12.1836	12.1486	11.8902	12.2444	11.7916	12.1167	0.325056	0.0397279	1.4009	Endosome
P07954	FUMH_HUMAN	FH	FH	Fumarate hydratase, mitochondrial OS=Homo sapiens OX=9606 GN=FH PE=1 SV=3	8	10.5164	9.73417	9.99645	9.54843	10.5225	10.021	10.4262	9.73057	9.94887	10.1751	0.226202	0.44574	0.350918	Mitochondrion
O94826	TOM70_HUMAN	TOMM70	TOMM70	Mitochondrial import receptor subunit TOM70 OS=Homo sapiens OX=9606 GN=TOMM70 PE=1 SV=1	5	9.54513	9.03696	9.10031	8.80174	9.58219	9.35822	9.55432	9.02482	9.12104	9.37989	0.25885	0.300362	0.522356	Mitochondrion
Q9P2E9	RRBP1_HUMAN	RRBP1	RRBP1	Ribosome-binding protein 1 OS=Homo sapiens OX=9606 GN=RRBP1 PE=1 SV=5	7	8.62083	8.11651	8.2924	8.68778	8.57285	8.77464	8.61159	8.35778	8.42938	8.57921	0.149834	0.406303	0.39115	ER
P23381	SYWC_HUMAN	WARS	WARS1	Tryptophan--tRNA ligase, cytoplasmic OS=Homo sapiens OX=9606 GN=WARS PE=1 SV=2	4	8.76176	8.95196	8.88301	8.82365	8.44576	8.53672	8.68848	8.668	8.8551	8.58474	-0.270356	0.0288925	1.53921	Large Protein Complex
P35221	CTNA1_HUMAN	CTNNA1	CTNNA1	Catenin alpha-1 OS=Homo sapiens OX=9606 GN=CTNNA1 PE=1 SV=1	13	9.51978	9.62055	9.56174	9.40834	9.02193	9.05974	9.14309	9.08106	9.5276	9.07645	-0.451149	0.00204104	2.69015	Large Protein Complex
Q8TAE8	G45IP_HUMAN	GADD45GIP1	GADD45GIP1	Growth arrest and DNA damage-inducible proteins-interacting protein 1 OS=Homo sapiens OX=9606 GN=GADD45GIP1 PE=1 SV=1	5	7.91245	7.30184	7.52766	7.11732	7.82849	7.59849	7.65291	7.23023	7.46482	7.57753	0.112711	0.552389	0.257755	Mitochondrion
P31948	STIP1_HUMAN	STIP1	STIP1	Stress-induced-phosphoprotein 1 OS=Homo sapiens OX=9606 GN=STIP1 PE=1 SV=1	5	10.3062	10.3922	10.364	10.4193	10.6308	10.4591	10.5226	10.5978	10.3704	10.5526	0.18217	0.0255427	1.59273	Nonspecific
Q13423	NNTM_HUMAN	NNT	NNT	NAD(P) transhydrogenase, mitochondrial OS=Homo sapiens OX=9606 GN=NNT PE=1 SV=3	9	10.0572	9.30978	9.40063	9.18323	10.1164	9.92468	10.0923	9.29792	9.48771	9.85785	0.370135	0.282866	0.54842	Nonspecific
P35251	RFC1_HUMAN	RFC1	RFC1	Replication factor C subunit 1 OS=Homo sapiens OX=9606 GN=RFC1 PE=1 SV=4	4	8.41564	8.48513	8.46917	8.53935	8.83113	8.92496	8.55932	8.67554	8.47732	8.74774	0.270413	0.051089	1.29167	Large Protein Complex
Q92575	UBXN4_HUMAN	UBXN4	UBXN4	UBX domain-containing protein 4 OS=Homo sapiens OX=9606 GN=UBXN4 PE=1 SV=2	4	7.9608	7.73364	7.85732	8.02603	7.16379	7.17228	7.29366	7.25066	7.89445	7.2201	-0.674347	0.00166429	2.77877	ER
Q12955	ANK3_HUMAN	ANK3	ANK3	Ankyrin-3 OS=Homo sapiens OX=9606 GN=ANK3 PE=1 SV=3	3	6.96475	6.89985	7.1644	7.02321	6.36953	6.28271	6.34977	6.57769	7.01305	6.39492	-0.618131	0.00355979	2.44858	Nonspecific
Q01484	ANK2_HUMAN	ANK2	ANK2	Ankyrin-2 OS=Homo sapiens OX=9606 GN=ANK2 PE=1 SV=4	2	5.4401	5.01833	5.60936	5.38165	4.58493	4.74267	4.61464	4.41828	5.36236	4.59013	-0.772231	0.00927522	2.03268	Nonspecific
O60885	BRD4_HUMAN	BRD4	BRD4	Bromodomain-containing protein 4 OS=Homo sapiens OX=9606 GN=BRD4 PE=1 SV=2	6	9.39399	9.84256	9.79088	10.0557	9.4662	9.64201	9.41415	9.67493	9.77079	9.54932	-0.221462	0.255978	0.591798	Nonspecific
P25440	BRD2_HUMAN	BRD2	BRD2	Bromodomain-containing protein 2 OS=Homo sapiens OX=9606 GN=BRD2 PE=1 SV=2	7	8.40914	8.18716	8.24625	8.62083	9.03769	8.63383	8.4038	8.94336	8.36585	8.75467	0.388823	0.122264	0.912703	Nonspecific
Q15059	BRD3_HUMAN	BRD3	BRD3	Bromodomain-containing protein 3 OS=Homo sapiens OX=9606 GN=BRD3 PE=1 SV=1	2	3.66123	3.51543	2.35118	3.71452	3.82513	3.55564	3.9485	4.15176	3.31059	3.87026	0.559668	0.218893	0.659768	Nonspecific
Q9NV92	NFIP2_HUMAN	NDFIP2	NDFIP2	NEDD4 family-interacting protein 2 OS=Homo sapiens OX=9606 GN=NDFIP2 PE=1 SV=2	1	3.62993	4.66899	4.59048	3.76641	3.94262	4.4561	4.58283	4.41826	4.16395	4.34995	0.185998	0.523191	0.28134	Nonspecific
Q14498	RBM39_HUMAN	RBM39	RBM39	RNA-binding protein 39 OS=Homo sapiens OX=9606 GN=RBM39 PE=1 SV=2	5	8.56712	8.95874	8.74789	9.22755	9.11448	9.17025	8.92548	9.05155	8.87532	9.06544	0.190119	0.308894	0.51019	Large Protein Complex
Q86U06	RBM23_HUMAN	RBM23	RBM23	Probable RNA-binding protein 23 OS=Homo sapiens OX=9606 GN=RBM23 PE=1 SV=1	6	7.62736	8.04234	8.00193	7.8879	7.84536	7.892	7.69363	7.9595	7.88988	7.84762	-0.0422613	0.606327	0.217293	Nonspecific
Q9BWF3	RBM4_HUMAN	RBM4	RBM4	RNA-binding protein 4 OS=Homo sapiens OX=9606 GN=RBM4 PE=1 SV=1	7	8.17752	8.31979	8.4056	8.44286	8.69079	8.99222	8.73496	9.08804	8.33644	8.8765	0.54006	0.0145452	1.83728	Large Protein Complex
Q9NX63	MIC19_HUMAN	CHCHD3	CHCHD3	MICOS complex subunit MIC19 OS=Homo sapiens OX=9606 GN=CHCHD3 PE=1 SV=1	4	9.27315	8.80663	8.95345	8.39726	9.43194	9.04118	9.32771	8.82374	8.85762	9.15614	0.298523	0.295108	0.530018	Mitochondrion
P26641	EF1G_HUMAN	EEF1G	EEF1G	Elongation factor 1-gamma OS=Homo sapiens OX=9606 GN=EEF1G PE=1 SV=3	4	7.90464	7.87972	7.84713	7.73229	7.63318	7.75955	8.11266	7.58889	7.84095	7.77357	-0.0673756	0.5473	0.261775	Large Protein Complex
P31350	RIR2_HUMAN	RRM2	RRM2	Ribonucleoside-diphosphate reductase subunit M2 OS=Homo sapiens OX=9606 GN=RRM2 PE=1 SV=1	5	7.90909	8.3453	8.14843	8.42311	7.96081	8.04888	8.01057	8.26061	8.20648	8.07022	-0.136265	0.376245	0.424529	Nonspecific
Q7LG56	RIR2B_HUMAN	RRM2B	RRM2B	Ribonucleoside-diphosphate reductase subunit M2 B OS=Homo sapiens OX=9606 GN=RRM2B PE=1 SV=1	3	6.76053	7.21364	7.15239	7.37418	7.7648	7.64176	7.68535	7.67245	7.12518	7.69109	0.565907	0.0210618	1.6765	Nonspecific
Q16643	DREB_HUMAN	DBN1	DBN1	Drebrin OS=Homo sapiens OX=9606 GN=DBN1 PE=1 SV=4	7	8.76722	8.5275	8.63938	8.52095	8.35848	8.38777	8.24174	8.3689	8.61376	8.33922	-0.27454	0.0234859	1.62919	Nonspecific
O14981	BTAF1_HUMAN	BTAF1	BTAF1	TATA-binding protein-associated factor 172 OS=Homo sapiens OX=9606 GN=BTAF1 PE=1 SV=2	2	6.46251	6.6136	6.86524	6.93917	6.62103	6.71374	6.62477	6.68169	6.72013	6.66031	-0.0598201	0.552389	0.257755	Nonspecific
Q9Y426	C2CD2_HUMAN	C2CD2	C2CD2	C2 domain-containing protein 2 OS=Homo sapiens OX=9606 GN=C2CD2 PE=1 SV=2	1	6.73537	6.35782	6.38528	6.28469	5.41682	5.92205	5.47242	5.08437	6.44079	5.47391	-0.966881	0.0135758	1.86724	Nonspecific
Q7Z5L9	I2BP2_HUMAN	IRF2BP2	IRF2BP2	Interferon regulatory factor 2-binding protein 2 OS=Homo sapiens OX=9606 GN=IRF2BP2 PE=1 SV=2	9	8.22295	8.6612	8.52357	8.37312	8.96624	9.09979	8.79293	9.24757	8.44521	9.02663	0.581422	0.0205426	1.68734	Large Protein Complex
Q9UNS1	TIM_HUMAN	TIMELESS	TIMELESS	Protein timeless homolog OS=Homo sapiens OX=9606 GN=TIMELESS PE=1 SV=2	1	4.0686	4.82771	4.38028	4.42599	4.63028	4.75266	4.95862	4.8151	4.42564	4.78917	0.363523	0.133802	0.873538	Nonspecific
P08559	ODPA_HUMAN	PDHA1	PDHA1	Pyruvate dehydrogenase E1 component subunit alpha, somatic form, mitochondrial OS=Homo sapiens OX=9606 GN=PDHA1 PE=1 SV=3	6	8.4782	7.63108	7.72742	7.42121	8.29022	7.95433	8.18371	7.47267	7.81448	7.97523	0.160758	0.544742	0.26381	Mitochondrion
Q99733	NP1L4_HUMAN	NAP1L4	NAP1L4	Nucleosome assembly protein 1-like 4 OS=Homo sapiens OX=9606 GN=NAP1L4 PE=1 SV=1	3	8.08173	8.44788	8.28096	8.12339	8.46963	8.43132	8.50728	8.59027	8.23349	8.49962	0.266134	0.0617045	1.20968	Large Protein Complex
P55209	NP1L1_HUMAN	NAP1L1	NAP1L1	Nucleosome assembly protein 1-like 1 OS=Homo sapiens OX=9606 GN=NAP1L1 PE=1 SV=1	4	7.77202	8.0784	7.75784	7.91084	8.13848	8.0837	8.1018	8.28256	7.87977	8.15163	0.27186	0.0537905	1.26929	Large Protein Complex
P19338	NUCL_HUMAN	NCL	NCL	Nucleolin OS=Homo sapiens OX=9606 GN=NCL PE=1 SV=3	8	10.0911	9.80578	9.87749	9.76912	9.43975	9.47496	9.54777	9.62313	9.88586	9.5214	-0.364456	0.0188135	1.72553	Large Protein Complex
P49006	MRP_HUMAN	MARCKSL1	MARCKSL1	MARCKS-related protein OS=Homo sapiens OX=9606 GN=MARCKSL1 PE=1 SV=2	8	10.414	9.84366	10.1857	9.75233	9.88862	9.64806	9.73575	9.94574	10.0489	9.80454	-0.244386	0.255978	0.591798	Plasma membrane
Q7KZF4	SND1_HUMAN	SND1	SND1	Staphylococcal nuclease domain-containing protein 1 OS=Homo sapiens OX=9606 GN=SND1 PE=1 SV=1	7	8.27935	8.34697	8.16472	8.00801	7.70914	7.84946	8.2005	7.77492	8.19977	7.88351	-0.31626	0.104181	0.98221	Endosome
P18206	VINC_HUMAN	VCL	VCL	Vinculin OS=Homo sapiens OX=9606 GN=VCL PE=1 SV=4	6	9.26239	9.78775	9.67411	9.59153	9.46619	9.38208	9.58232	9.51265	9.57895	9.48581	-0.0931394	0.458112	0.339028	Nonspecific
Q8IYI6	EXOC8_HUMAN	EXOC8	EXOC8	Exocyst complex component 8 OS=Homo sapiens OX=9606 GN=EXOC8 PE=1 SV=2	3	7.63056	7.57906	7.71214	7.49507	7.58712	7.38691	7.63048	7.35634	7.60421	7.49021	-0.113996	0.277101	0.557361	Large Protein Complex
P19404	NDUV2_HUMAN	NDUFV2	NDUFV2	NADH dehydrogenase [ubiquinone] flavoprotein 2, mitochondrial OS=Homo sapiens OX=9606 GN=NDUFV2 PE=1 SV=2	7	9.51826	8.84995	8.95457	8.79619	9.61352	9.33566	9.51586	9.02844	9.02974	9.37337	0.343628	0.215144	0.667271	Mitochondrion
O43837	IDH3B_HUMAN	IDH3B	IDH3B	Isocitrate dehydrogenase [NAD] subunit beta, mitochondrial OS=Homo sapiens OX=9606 GN=IDH3B PE=1 SV=2	5	7.99766	7.18585	7.39275	7.15784	7.64049	7.36898	7.71705	6.90162	7.43352	7.40703	-0.0264913	0.718544	0.143546	Mitochondrion
Q9UBF2	COPG2_HUMAN	COPG2	COPG2	Coatomer subunit gamma-2 OS=Homo sapiens OX=9606 GN=COPG2 PE=1 SV=1	4	9.40098	9.69819	9.76313	9.81317	9.65676	9.82498	9.62332	9.53192	9.66887	9.65924	-0.00962421	0.72331	0.140675	Large Protein Complex
Q9Y678	COPG1_HUMAN	COPG1	COPG1	Coatomer subunit gamma-1 OS=Homo sapiens OX=9606 GN=COPG1 PE=1 SV=1	6	7.80696	8.22463	8.08372	8.02938	7.95086	8.1177	8.01564	7.99063	8.03617	8.01871	-0.0174626	0.68216	0.166114	Large Protein Complex
P54802	ANAG_HUMAN	NAGLU	NAGLU	Alpha-N-acetylglucosaminidase OS=Homo sapiens OX=9606 GN=NAGLU PE=1 SV=2	2	4.56202	4.42465	4.32444	4.48318	5.34716	5.66792	5.2714	5.6106	4.44857	5.47427	1.0257	0.00171944	2.76461	Nonspecific
O00330	ODPX_HUMAN	PDHX	PDHX	Pyruvate dehydrogenase protein X component, mitochondrial OS=Homo sapiens OX=9606 GN=PDHX PE=1 SV=3	6	9.18324	8.44688	8.50883	8.25389	9.06545	8.69806	8.89419	8.3384	8.59821	8.74903	0.150816	0.529414	0.276205	Mitochondrion
P13995	MTDC_HUMAN	MTHFD2	MTHFD2	Bifunctional methylenetetrahydrofolate dehydrogenase/cyclohydrolase, mitochondrial OS=Homo sapiens OX=9606 GN=MTHFD2 PE=1 SV=2	8	10.5055	9.86283	10.0545	9.35749	10.2215	9.79468	10.2554	9.45128	9.94506	9.93071	-0.014355	0.737494	0.132242	Mitochondrion
Q96F24	NRBF2_HUMAN	NRBF2	NRBF2	Nuclear receptor-binding factor 2 OS=Homo sapiens OX=9606 GN=NRBF2 PE=1 SV=1	3	6.1969	6.51186	6.57604	6.59487	6.77612	6.75898	6.7281	7.04186	6.46992	6.82626	0.356345	0.058302	1.23432	Nonspecific
Q53H12	AGK_HUMAN	AGK	AGK	Acylglycerol kinase, mitochondrial OS=Homo sapiens OX=9606 GN=AGK PE=1 SV=2	7	9.26108	8.49029	8.60573	8.58342	9.39536	9.09682	9.16919	8.72466	8.73513	9.09651	0.361376	0.222132	0.653389	Mitochondrion
P06753	TPM3_HUMAN	TPM3	TPM3	Tropomyosin alpha-3 chain OS=Homo sapiens OX=9606 GN=TPM3 PE=1 SV=2	6	10.061	10.2674	10.3165	10.419	10.262	10.2888	10.2207	10.5215	10.266	10.3233	0.0572928	0.538212	0.269047	Nonspecific
P67936	TPM4_HUMAN	TPM4	TPM4	Tropomyosin alpha-4 chain OS=Homo sapiens OX=9606 GN=TPM4 PE=1 SV=3	4	9.2344	9.4429	9.54565	9.31269	8.832	8.76722	8.71681	8.89434	9.38391	8.80259	-0.581319	0.00341963	2.46602	Nonspecific
P09493	TPM1_HUMAN	TPM1	TPM1	Tropomyosin alpha-1 chain OS=Homo sapiens OX=9606 GN=TPM1 PE=1 SV=2	3	7.87798	8.06356	8.06094	8.02454	7.0366	6.96912	6.94519	7.19881	8.00676	7.03743	-0.969327	0.00078768	3.10365	Nonspecific
P55060	XPO2_HUMAN	CSE1L	CSE1L	Exportin-2 OS=Homo sapiens OX=9606 GN=CSE1L PE=1 SV=3	7	9.99008	10.3811	10.3333	10.4645	9.63688	9.77584	9.97698	9.76507	10.2922	9.78869	-0.503546	0.0255427	1.59273	Nonspecific
O75061	AUXI_HUMAN	DNAJC6	DNAJC6	Putative tyrosine-protein phosphatase auxilin OS=Homo sapiens OX=9606 GN=DNAJC6 PE=1 SV=3	1	5.32571	4.92462	4.61422	4.71112	4.37092	4.47968	4.5292	4.36986	4.89392	4.43742	-0.4565	0.0709003	1.14935	Nonspecific
Q9Y277	VDAC3_HUMAN	VDAC3	VDAC3	Voltage-dependent anion-selective channel protein 3 OS=Homo sapiens OX=9606 GN=VDAC3 PE=1 SV=1	9	8.23311	7.32308	7.49201	7.56154	8.30656	7.96814	8.29628	7.82226	7.65243	8.09831	0.445876	0.165997	0.779899	Mitochondrion
P21796	VDAC1_HUMAN	VDAC1	VDAC1	Voltage-dependent anion-selective channel protein 1 OS=Homo sapiens OX=9606 GN=VDAC1 PE=1 SV=2	6	8.36032	7.62861	7.84051	7.75435	8.54896	8.38322	8.51818	8.07788	7.89595	8.38206	0.486113	0.093102	1.03104	Mitochondrion
P15923	TFE2_HUMAN	TCF3	TCF3	Transcription factor E2-alpha OS=Homo sapiens OX=9606 GN=TCF3 PE=1 SV=1	3	4.42967	4.70752	5.02587	4.93848	4.47776	5.1111	4.50543	4.78803	4.77538	4.72058	-0.0548061	0.649674	0.187305	Nonspecific
Q99081	HTF4_HUMAN	TCF12	TCF12	Transcription factor 12 OS=Homo sapiens OX=9606 GN=TCF12 PE=1 SV=1	5	5.9973	6.17794	6.42828	6.41125	6.54721	6.37867	6.44959	6.78319	6.25369	6.53967	0.285974	0.137241	0.862516	Nonspecific
O43395	PRPF3_HUMAN	PRPF3	PRPF3	U4/U6 small nuclear ribonucleoprotein Prp3 OS=Homo sapiens OX=9606 GN=PRPF3 PE=1 SV=2	7	6.43494	6.58028	6.51972	6.97555	6.82092	6.74821	6.85286	6.87119	6.62762	6.82329	0.195672	0.22415	0.649461	Large Protein Complex
Q9H4W6	COE3_HUMAN	EBF3	EBF3	Transcription factor COE3 OS=Homo sapiens OX=9606 GN=EBF3 PE=1 SV=2	4	7.73821	8.02582	8.01153	8.06904	8.06402	8.21309	7.90776	7.99218	7.96115	8.04426	0.0831144	0.437533	0.358989	Nonspecific
Q9UPP1	PHF8_HUMAN	PHF8	PHF8	Histone lysine demethylase PHF8 OS=Homo sapiens OX=9606 GN=PHF8 PE=1 SV=3	8	8.19226	8.35188	8.28834	8.46327	8.44826	8.68426	8.36762	8.45761	8.32394	8.48944	0.165496	0.172819	0.762409	Nonspecific
Q86VP6	CAND1_HUMAN	CAND1	CAND1	Cullin-associated NEDD8-dissociated protein 1 OS=Homo sapiens OX=9606 GN=CAND1 PE=1 SV=2	9	9.1234	9.6164	9.56335	9.39318	9.10636	9.38828	9.45076	9.14032	9.42408	9.27143	-0.152656	0.358689	0.445283	Nonspecific
P98194	AT2C1_HUMAN	ATP2C1	ATP2C1	Calcium-transporting ATPase type 2C member 1 OS=Homo sapiens OX=9606 GN=ATP2C1 PE=1 SV=3	6	8.49139	8.57818	8.60241	8.63566	8.12346	8.23072	7.98299	8.05018	8.57691	8.09684	-0.480074	0.00279578	2.5535	Nonspecific
Q8NFC6	BD1L1_HUMAN	BOD1L1	BOD1L1	Biorientation of chromosomes in cell division protein 1-like 1 OS=Homo sapiens OX=9606 GN=BOD1L1 PE=1 SV=2	6	6.64671	6.92793	7.25032	7.43091	6.81483	7.12914	6.88515	7.41585	7.06397	7.06124	-0.00272544	0.751319	0.124175	Nonspecific
Q96IK1	BOD1_HUMAN	BOD1	BOD1	Biorientation of chromosomes in cell division protein 1 OS=Homo sapiens OX=9606 GN=BOD1 PE=1 SV=2	3	7.29169	7.09278	7.30328	7.72191	7.99071	7.88184	7.95623	8.18959	7.35241	8.00459	0.652178	0.0186949	1.72828	Nonspecific
Q15293	RCN1_HUMAN	RCN1	RCN1	Reticulocalbin-1 OS=Homo sapiens OX=9606 GN=RCN1 PE=1 SV=1	5	9.68546	9.76953	9.72734	9.78008	10.2557	10.1634	9.78377	10.1974	9.7406	10.1001	0.359486	0.046446	1.33305	ER
Q6UWJ1	TMCO3_HUMAN	TMCO3	TMCO3	Transmembrane and coiled-coil domain-containing protein 3 OS=Homo sapiens OX=9606 GN=TMCO3 PE=1 SV=1	4	8.72853	8.82347	8.90145	8.718	8.3688	8.52228	8.36405	8.23755	8.79286	8.37317	-0.419689	0.00752929	2.12325	Nonspecific
O60784	TOM1_HUMAN	TOM1	TOM1	Target of Myb protein 1 OS=Homo sapiens OX=9606 GN=TOM1 PE=1 SV=2	5	8.69359	9.01785	9.00406	9.07678	8.57708	8.49355	8.3742	8.83991	8.94807	8.57118	-0.376886	0.0666288	1.17634	Nonspecific
Q6VMQ6	MCAF1_HUMAN	ATF7IP	ATF7IP	Activating transcription factor 7-interacting protein 1 OS=Homo sapiens OX=9606 GN=ATF7IP PE=1 SV=3	2	5.78472	6.17245	5.91712	6.01543	5.99676	6.03138	5.89658	6.03318	5.97243	5.98948	0.0170452	0.679364	0.167897	Nonspecific
P98196	AT11A_HUMAN	ATP11A	ATP11A	Probable phospholipid-transporting ATPase IH OS=Homo sapiens OX=9606 GN=ATP11A PE=1 SV=3	8	8.83404	8.70791	8.73355	8.85966	8.56957	8.58959	8.46814	8.62898	8.78379	8.56407	-0.219716	0.0198066	1.70319	Nonspecific
Q9Y2G3	AT11B_HUMAN	ATP11B	ATP11B	Probable phospholipid-transporting ATPase IF OS=Homo sapiens OX=9606 GN=ATP11B PE=1 SV=2	4	9.06074	8.9602	8.9175	9.25199	8.56574	8.58595	8.31339	8.94336	9.04761	8.60211	-0.445497	0.0605226	1.21808	Nonspecific
Q8NB49	AT11C_HUMAN	ATP11C	ATP11C	Phospholipid-transporting ATPase IG OS=Homo sapiens OX=9606 GN=ATP11C PE=1 SV=3	7	8.34634	8.42914	8.39008	8.42171	7.51897	7.66097	7.51697	7.69077	8.39682	7.59692	-0.799897	0.000398075	3.40004	Nonspecific
P80723	BASP1_HUMAN	BASP1	BASP1	Brain acid soluble protein 1 OS=Homo sapiens OX=9606 GN=BASP1 PE=1 SV=2	6	9.15169	8.58569	8.64839	8.42551	8.4133	7.95769	8.19727	8.27145	8.70282	8.20993	-0.492892	0.078577	1.1047	Plasma membrane
Q8N163	CCAR2_HUMAN	CCAR2	CCAR2	Cell cycle and apoptosis regulator protein 2 OS=Homo sapiens OX=9606 GN=CCAR2 PE=1 SV=2	10	8.83186	9.32316	9.23373	9.28707	9.41196	9.46752	9.47416	9.37829	9.16895	9.43298	0.264026	0.11618	0.934868	Nonspecific
Q13330	MTA1_HUMAN	MTA1	MTA1	Metastasis-associated protein MTA1 OS=Homo sapiens OX=9606 GN=MTA1 PE=1 SV=2	3	8.06459	8.22921	8.29493	8.27802	8.1758	8.29033	8.20826	8.41362	8.21669	8.272	0.0553139	0.471903	0.326148	Nonspecific
Q12929	EPS8_HUMAN	EPS8	EPS8	Epidermal growth factor receptor kinase substrate 8 OS=Homo sapiens OX=9606 GN=EPS8 PE=1 SV=1	7	7.60274	7.91688	7.88398	7.85582	8.07749	8.08196	8.00814	8.00278	7.81485	8.04259	0.227742	0.0576055	1.23954	Nonspecific
P46821	MAP1B_HUMAN	MAP1B	MAP1B	Microtubule-associated protein 1B OS=Homo sapiens OX=9606 GN=MAP1B PE=1 SV=2	5	7.56552	7.62594	7.91855	7.98136	7.56032	7.80635	7.54669	7.8588	7.77284	7.69304	-0.0798026	0.525379	0.279527	Nonspecific
P06454	PTMA_HUMAN	PTMA	PTMA	Prothymosin alpha OS=Homo sapiens OX=9606 GN=PTMA PE=1 SV=2	1	6.4169	5.20214	5.29893	1.71663	2.26667	3.07905	4.67571	1.81157	4.65865	2.95825	-1.7004	0.264262	0.577966	Nonspecific
Q9Y2A7	NCKP1_HUMAN	NCKAP1	NCKAP1	Nck-associated protein 1 OS=Homo sapiens OX=9606 GN=NCKAP1 PE=1 SV=1	5	7.66211	7.5567	7.52378	7.7274	7.40554	7.61743	7.58042	7.50628	7.6175	7.52742	-0.0900779	0.281928	0.549861	Large Protein Complex
Q9NW82	WDR70_HUMAN	WDR70	WDR70	WD repeat-containing protein 70 OS=Homo sapiens OX=9606 GN=WDR70 PE=1 SV=1	6	8.24663	8.53142	8.46853	8.67903	8.98807	8.96992	8.73337	9.09753	8.4814	8.94722	0.46582	0.0266992	1.5735	Large Protein Complex
P29966	MARCS_HUMAN	MARCKS	MARCKS	Myristoylated alanine-rich C-kinase substrate OS=Homo sapiens OX=9606 GN=MARCKS PE=1 SV=4	10	10.4119	9.94687	10.1054	9.89301	9.54387	9.27469	9.49946	9.57074	10.0893	9.47219	-0.617096	0.0164975	1.78258	Nonspecific
Q8IY63	AMOL1_HUMAN	AMOTL1	AMOTL1	Angiomotin-like protein 1 OS=Homo sapiens OX=9606 GN=AMOTL1 PE=1 SV=1	3	6.89324	7.05782	7.06501	6.68786	6.89812	6.71987	6.55382	6.9257	6.92598	6.77438	-0.151605	0.317613	0.498102	Nonspecific
Q16706	MA2A1_HUMAN	MAN2A1	MAN2A1	Alpha-mannosidase 2 OS=Homo sapiens OX=9606 GN=MAN2A1 PE=1 SV=2	8	8.35639	8.36861	8.43725	8.44481	8.42011	8.51456	8.34797	8.06372	8.40176	8.33659	-0.0651738	0.505357	0.296402	Golgi
Q9HCS7	SYF1_HUMAN	XAB2	XAB2	Pre-mRNA-splicing factor SYF1 OS=Homo sapiens OX=9606 GN=XAB2 PE=1 SV=2	1	4.77242	4.72256	5.01631	5.40167	3.76886	4.21481	3.89516	4.42017	4.97824	4.07475	-0.903492	0.0219579	1.65841	Large Protein Complex
Q9NR33	DPOE4_HUMAN	POLE4	POLE4	DNA polymerase epsilon subunit 4 OS=Homo sapiens OX=9606 GN=POLE4 PE=1 SV=2	3	8.15299	8.66162	8.63891	8.61157	9.07327	9.28854	9.26982	9.45841	8.51627	9.27251	0.756238	0.0106868	1.97115	Nonspecific
Q9BUK6	MSTO1_HUMAN	MSTO1	MSTO1	Protein misato homolog 1 OS=Homo sapiens OX=9606 GN=MSTO1 PE=1 SV=1	1	4.61596	4.67849	4.53515	4.02934	4.11537	4.57678	3.93992	3.93657	4.46474	4.14216	-0.322573	0.239229	0.621187	Nonspecific
O75717	WDHD1_HUMAN	WDHD1	WDHD1	WD repeat and HMG-box DNA-binding protein 1 OS=Homo sapiens OX=9606 GN=WDHD1 PE=1 SV=1	7	8.33817	8.50882	8.75464	8.97359	8.76764	9.0596	8.71425	8.8369	8.6438	8.8446	0.200794	0.305754	0.514628	Large Protein Complex
Q08379	GOGA2_HUMAN	GOLGA2	GOLGA2	Golgin subfamily A member 2 OS=Homo sapiens OX=9606 GN=GOLGA2 PE=1 SV=3	4	8.0089	7.90717	7.95254	7.9338	7.58323	7.42595	7.33203	7.49173	7.9506	7.45823	-0.49237	0.00209986	2.67781	Nonspecific
Q6ZVM7	TM1L2_HUMAN	TOM1L2	TOM1L2	TOM1-like protein 2 OS=Homo sapiens OX=9606 GN=TOM1L2 PE=1 SV=1	5	6.47378	6.5388	6.24589	6.31603	6.17102	6.04646	6.34409	6.44749	6.39363	6.25227	-0.14136	0.307272	0.512478	Nonspecific
O60524	NEMF_HUMAN	NEMF	NEMF	Nuclear export mediator factor NEMF OS=Homo sapiens OX=9606 GN=NEMF PE=1 SV=4	2	5.7518	5.98371	5.85363	6.01531	5.8632	5.95123	5.80014	5.66416	5.90111	5.81968	-0.0814313	0.401122	0.396724	Nonspecific
O75909	CCNK_HUMAN	CCNK	CCNK	Cyclin-K OS=Homo sapiens OX=9606 GN=CCNK PE=1 SV=2	6	9.08078	9.41344	9.29173	9.50411	9.70204	9.98959	9.5281	9.59248	9.32252	9.70305	0.380539	0.0726326	1.13887	Large Protein Complex
Q8IXQ3	CI040_HUMAN	C9orf40	C9orf40	Uncharacterized protein C9orf40 OS=Homo sapiens OX=9606 GN=C9orf40 PE=1 SV=1	6	7.54271	7.8854	7.7614	7.82253	8.38234	8.39481	8.23198	8.64039	7.75301	8.41238	0.659373	0.00729333	2.13707	Nonspecific
P49327	FAS_HUMAN	FASN	FASN	Fatty acid synthase OS=Homo sapiens OX=9606 GN=FASN PE=1 SV=3	5	6.60171	6.67631	6.54349	6.96747	6.91066	6.96058	6.97328	6.79985	6.69724	6.91109	0.213849	0.13894	0.857174	Large Protein Complex
P53985	MOT1_HUMAN	SLC16A1	SLC16A1	Monocarboxylate transporter 1 OS=Homo sapiens OX=9606 GN=SLC16A1 PE=1 SV=3	9	12.0604	11.719	11.793	12.0154	11.1161	11.2909	11.3997	11.0398	11.8969	11.2116	-0.685297	0.00720439	2.1424	Plasma membrane
Q9Y487	VPP2_HUMAN	ATP6V0A2	ATP6V0A2	V-type proton ATPase 116 kDa subunit a isoform 2 OS=Homo sapiens OX=9606 GN=ATP6V0A2 PE=1 SV=2	3	6.69526	6.91326	6.81661	7.09265	6.98662	6.89801	6.86934	7.0754	6.87945	6.95734	0.0778988	0.445691	0.350966	Nonspecific
Q9P032	NDUF4_HUMAN	NDUFAF4	NDUFAF4	NADH dehydrogenase [ubiquinone] 1 alpha subcomplex assembly factor 4 OS=Homo sapiens OX=9606 GN=NDUFAF4 PE=1 SV=1	7	8.86616	8.50277	8.56527	8.32656	8.47957	8.43768	8.76194	8.14343	8.56519	8.45566	-0.109534	0.507303	0.294732	Nonspecific
Q10471	GALT2_HUMAN	GALNT2	GALNT2	Polypeptide N-acetylgalactosaminyltransferase 2 OS=Homo sapiens OX=9606 GN=GALNT2 PE=1 SV=1	8	9.80847	10.0335	10.0149	10.0687	9.93214	9.87999	9.85934	9.80088	9.9814	9.86809	-0.113314	0.193059	0.71431	Golgi
O00273	DFFA_HUMAN	DFFA	DFFA	DNA fragmentation factor subunit alpha OS=Homo sapiens OX=9606 GN=DFFA PE=1 SV=1	7	9.11664	9.33675	9.34509	9.37913	9.48344	9.34632	9.36493	9.44174	9.2944	9.40911	0.114709	0.205935	0.68627	Nonspecific
P04406	G3P_HUMAN	GAPDH	GAPDH	Glyceraldehyde-3-phosphate dehydrogenase OS=Homo sapiens OX=9606 GN=GAPDH PE=1 SV=3	8	10.8585	10.6605	10.324	10.182	12.1962	12.2552	11.9505	12.8873	10.5063	12.3223	1.81605	0.00361912	2.4414	Nonspecific
Q4KMQ2	ANO6_HUMAN	ANO6	ANO6	Anoctamin-6 OS=Homo sapiens OX=9606 GN=ANO6 PE=1 SV=2	6	9.1603	9.21357	9.25225	9.21471	8.4972	8.56218	8.40906	8.41543	9.21021	8.47097	-0.739238	0.000359804	3.44393	Plasma membrane
O95104	SFR15_HUMAN	SCAF4	SCAF4	Splicing factor, arginine/serine-rich 15 OS=Homo sapiens OX=9606 GN=SCAF4 PE=1 SV=3	8	9.05041	9.30492	9.30407	9.38127	9.39773	9.39712	9.23481	9.57	9.26017	9.39992	0.139746	0.269016	0.570221	Large Protein Complex
Q86XP3	DDX42_HUMAN	DDX42	DDX42	ATP-dependent RNA helicase DDX42 OS=Homo sapiens OX=9606 GN=DDX42 PE=1 SV=1	4	7.24387	7.46853	7.27469	7.67722	8.28247	8.44272	8.11711	8.41232	7.41608	8.31366	0.897579	0.00361912	2.4414	Large Protein Complex
Q13123	RED_HUMAN	IK	IK	Protein Red OS=Homo sapiens OX=9606 GN=IK PE=1 SV=3	8	8.77209	9.08705	9.11946	9.24525	9.47427	9.6807	9.43334	9.76402	9.05596	9.58808	0.532119	0.0229816	1.63862	Large Protein Complex
Q9UEW8	STK39_HUMAN	STK39	STK39	STE20/SPS1-related proline-alanine-rich protein kinase OS=Homo sapiens OX=9606 GN=STK39 PE=1 SV=3	2	5.2109	5.36701	5.43289	5.12175	5.22314	5.2538	4.53612	4.90387	5.28314	4.97923	-0.303904	0.209063	0.679723	Nonspecific
O95747	OXSR1_HUMAN	OXSR1	OXSR1	Serine/threonine-protein kinase OSR1 OS=Homo sapiens OX=9606 GN=OXSR1 PE=1 SV=1	5	9.33755	9.61199	9.66132	9.71512	9.39844	9.40323	9.40455	9.41244	9.5815	9.40467	-0.176831	0.137899	0.860438	Large Protein Complex
Q96CT7	CC124_HUMAN	CCDC124	CCDC124	Coiled-coil domain-containing protein 124 OS=Homo sapiens OX=9606 GN=CCDC124 PE=1 SV=1	6	7.35375	7.72138	7.50801	7.49385	7.29092	7.41534	7.25751	7.17701	7.51925	7.28519	-0.234051	0.0869625	1.06067	Nonspecific
Q5PRF9	SMAG2_HUMAN	SAMD4B	SAMD4B	Protein Smaug homolog 2 OS=Homo sapiens OX=9606 GN=SAMD4B PE=1 SV=1	3	4.00196	4.59371	4.63166	4.35489	4.45944	4.16628	4.36365	4.59108	4.39555	4.39511	-0.000440575	0.754535	0.122321	Large Protein Complex
Q92925	SMRD2_HUMAN	SMARCD2	SMARCD2	SWI/SNF-related matrix-associated actin-dependent regulator of chromatin subfamily D member 2 OS=Homo sapiens OX=9606 GN=SMARCD2 PE=1 SV=3	3	7.75124	8.1017	8.10314	7.98332	7.65376	7.81846	7.61658	7.85749	7.98485	7.73657	-0.248282	0.0999554	1.00019	Nonspecific
A4D1S0	KLRG2_HUMAN	KLRG2	KLRG2	Killer cell lectin-like receptor subfamily G member 2 OS=Homo sapiens OX=9606 GN=KLRG2 PE=1 SV=3	2	6.04809	5.8133	5.81681	5.55081	5.34647	5.54058	5.34855	5.38189	5.80725	5.40437	-0.402876	0.0351083	1.45459	Nonspecific
O75175	CNOT3_HUMAN	CNOT3	CNOT3	CCR4-NOT transcription complex subunit 3 OS=Homo sapiens OX=9606 GN=CNOT3 PE=1 SV=1	5	7.70593	7.8643	8.08921	8.18571	7.82604	8.04798	7.84823	8.03571	7.96129	7.93949	-0.0217968	0.685531	0.163973	Large Protein Complex
Q9Y5K8	VATD_HUMAN	ATP6V1D	ATP6V1D	V-type proton ATPase subunit D OS=Homo sapiens OX=9606 GN=ATP6V1D PE=1 SV=1	8	8.91947	9.28125	9.1138	9.1763	9.67208	9.46485	9.51054	9.93733	9.12271	9.6462	0.523495	0.0257102	1.58989	Endosome
P22102	PUR2_HUMAN	GART	GART	Trifunctional purine biosynthetic protein adenosine-3 OS=Homo sapiens OX=9606 GN=GART PE=1 SV=1	5	7.66839	7.95672	7.89715	7.31264	7.1318	7.21839	7.35519	7.24704	7.70872	7.23811	-0.470617	0.0557659	1.25363	Nonspecific
Q8IYS2	K2013_HUMAN	KIAA2013	KIAA2013	Uncharacterized protein KIAA2013 OS=Homo sapiens OX=9606 GN=KIAA2013 PE=1 SV=1	3	7.00521	7.21054	7.29303	7.31083	7.08113	6.98918	7.03052	6.9431	7.2049	7.01098	-0.19392	0.0898668	1.0464	Golgi
P28838	AMPL_HUMAN	LAP3	LAP3	Cytosol aminopeptidase OS=Homo sapiens OX=9606 GN=LAP3 PE=1 SV=3	6	8.59644	7.67688	7.84733	7.68249	8.56221	8.11046	8.3879	7.71848	7.95079	8.19476	0.243978	0.431123	0.365399	Mitochondrion
O75533	SF3B1_HUMAN	SF3B1	SF3B1	Splicing factor 3B subunit 1 OS=Homo sapiens OX=9606 GN=SF3B1 PE=1 SV=3	5	9.05302	9.32909	9.4864	9.5268	9.24954	9.47271	9.3826	9.31956	9.34883	9.3561	0.00727082	0.732665	0.135095	Large Protein Complex
O95714	HERC2_HUMAN	HERC2	HERC2	E3 ubiquitin-protein ligase HERC2 OS=Homo sapiens OX=9606 GN=HERC2 PE=1 SV=2	5	8.3003	8.35862	8.2843	8.40323	7.08053	7.34018	7.1052	7.06144	8.33661	7.14684	-1.18977	0.000359804	3.44393	Nonspecific
Q9BQ69	MACD1_HUMAN	MACROD1	MACROD1	ADP-ribose glycohydrolase MACROD1 OS=Homo sapiens OX=9606 GN=MACROD1 PE=1 SV=2	4	7.58724	6.81341	6.97794	6.35855	6.91364	6.73571	7.14777	6.1487	6.93428	6.73646	-0.197826	0.527514	0.277766	Mitochondrion
P27694	RFA1_HUMAN	RPA1	RPA1	Replication protein A 70 kDa DNA-binding subunit OS=Homo sapiens OX=9606 GN=RPA1 PE=1 SV=2	6	8.31162	8.48624	8.53921	8.74747	9.14556	9.13391	8.89523	9.1669	8.52113	9.0854	0.564268	0.0113769	1.94398	Large Protein Complex
Q9Y520	PRC2C_HUMAN	PRRC2C	PRRC2C	Protein PRRC2C OS=Homo sapiens OX=9606 GN=PRRC2C PE=1 SV=4	6	8.4345	8.46899	8.50525	8.84395	8.91605	8.92684	8.5778	9.28281	8.56317	8.92588	0.362701	0.137899	0.860438	Large Protein Complex
Q5JSZ5	PRC2B_HUMAN	PRRC2B	PRRC2B	Protein PRRC2B OS=Homo sapiens OX=9606 GN=PRRC2B PE=1 SV=2	9	8.95852	8.97937	9.20273	9.36777	9.63792	9.69139	9.30067	10.0511	9.1271	9.67028	0.543178	0.0601659	1.22065	Large Protein Complex
P48634	PRC2A_HUMAN	PRRC2A	PRRC2A	Protein PRRC2A OS=Homo sapiens OX=9606 GN=PRRC2A PE=1 SV=3	9	8.81856	8.89505	8.89528	9.04512	9.23194	9.1044	8.82127	9.52179	8.9135	9.16985	0.256348	0.208176	0.68157	Nonspecific
Q9Y3D6	FIS1_HUMAN	FIS1	FIS1	Mitochondrial fission 1 protein OS=Homo sapiens OX=9606 GN=FIS1 PE=1 SV=2	3	8.49063	8.96916	8.86263	9.00637	8.7203	8.80344	8.89602	8.75122	8.8322	8.79274	-0.039454	0.632304	0.199074	Nonspecific
P10586	PTPRF_HUMAN	PTPRF	PTPRF	Receptor-type tyrosine-protein phosphatase F OS=Homo sapiens OX=9606 GN=PTPRF PE=1 SV=2	3	6.17991	6.1598	6.21187	5.7771	5.81898	5.58771	5.76209	5.91809	6.08217	5.77172	-0.310454	0.093102	1.03104	Plasma membrane
Q13332	PTPRS_HUMAN	PTPRS	PTPRS	Receptor-type tyrosine-protein phosphatase S OS=Homo sapiens OX=9606 GN=PTPRS PE=1 SV=3	5	7.57641	7.3531	7.39254	7.29247	6.9163	7.0218	6.84904	6.88634	7.40363	6.91837	-0.485261	0.00441706	2.35487	Plasma membrane
P05386	RLA1_HUMAN	RPLP1	RPLP1	60S acidic ribosomal protein P1 OS=Homo sapiens OX=9606 GN=RPLP1 PE=1 SV=1	2	9.31932	9.88304	9.76887	9.83609	9.8795	10.058	10.0404	10.0829	9.70183	10.0152	0.31336	0.115835	0.936159	Large Protein Complex
Q8TEX9	IPO4_HUMAN	IPO4	IPO4	Importin-4 OS=Homo sapiens OX=9606 GN=IPO4 PE=1 SV=2	5	7.74944	7.88026	8.22287	8.34654	7.6519	7.91412	7.78623	7.6822	8.04978	7.75861	-0.291165	0.165997	0.779899	Large Protein Complex
Q8WZA9	IRGQ_HUMAN	IRGQ	IRGQ	Immunity-related GTPase family Q protein OS=Homo sapiens OX=9606 GN=IRGQ PE=1 SV=1	2	4.15064	4.15288	3.87017	4.0899	3.34765	3.12088	3.8847	3.76836	4.0659	3.5304	-0.535499	0.0708692	1.14954	Nonspecific
P78371	TCPB_HUMAN	CCT2	CCT2	T-complex protein 1 subunit beta OS=Homo sapiens OX=9606 GN=CCT2 PE=1 SV=4	9	8.84676	9.01253	8.90305	8.86393	8.81241	8.77681	8.83069	8.90562	8.90657	8.83139	-0.0751805	0.21618	0.665185	Large Protein Complex
Q9BYJ9	YTHD1_HUMAN	YTHDF1	YTHDF1	YTH domain-containing family protein 1 OS=Homo sapiens OX=9606 GN=YTHDF1 PE=1 SV=1	7	7.14567	7.45678	7.43221	7.67641	7.71533	7.53733	7.64204	7.74025	7.42777	7.65874	0.230973	0.158603	0.799688	Large Protein Complex
Q7Z739	YTHD3_HUMAN	YTHDF3	YTHDF3	YTH domain-containing family protein 3 OS=Homo sapiens OX=9606 GN=YTHDF3 PE=1 SV=1	10	9.0075	9.24023	9.0413	9.34439	9.93512	9.77293	9.40678	9.95938	9.15836	9.76855	0.610198	0.0248916	1.60395	Large Protein Complex
Q9Y5A9	YTHD2_HUMAN	YTHDF2	YTHDF2	YTH domain-containing family protein 2 OS=Homo sapiens OX=9606 GN=YTHDF2 PE=1 SV=2	9	8.41702	8.54447	8.55657	8.9254	9.22426	9.11924	8.96837	9.29109	8.61087	9.15074	0.539875	0.0229473	1.63927	Large Protein Complex
P04049	RAF1_HUMAN	RAF1	RAF1	RAF proto-oncogene serine/threonine-protein kinase OS=Homo sapiens OX=9606 GN=RAF1 PE=1 SV=1	6	7.61095	7.64014	7.75915	7.87323	7.73306	7.84723	7.66312	7.83079	7.72087	7.76855	0.0476807	0.508598	0.293626	Nonspecific
P15056	BRAF_HUMAN	BRAF	BRAF	Serine/threonine-protein kinase B-raf OS=Homo sapiens OX=9606 GN=BRAF PE=1 SV=4	2	5.57185	5.86207	5.71637	5.9281	6.01797	5.98307	5.39044	5.99591	5.7696	5.84685	0.0772495	0.583486	0.23397	Nonspecific
P10398	ARAF_HUMAN	ARAF	ARAF	Serine/threonine-protein kinase A-Raf OS=Homo sapiens OX=9606 GN=ARAF PE=1 SV=2	3	5.65745	5.76711	6.04046	5.89316	5.8013	6.02618	5.55144	5.83874	5.83955	5.80441	-0.0351307	0.650331	0.186865	Nonspecific
Q96PK6	RBM14_HUMAN	RBM14	RBM14	RNA-binding protein 14 OS=Homo sapiens OX=9606 GN=RBM14 PE=1 SV=2	10	9.62255	10.001	9.79585	10.0327	10.222	10.3828	9.72308	10.2117	9.86304	10.1349	0.271828	0.227343	0.643319	Large Protein Complex
P35232	PHB_HUMAN	PHB	PHB	Prohibitin OS=Homo sapiens OX=9606 GN=PHB PE=1 SV=1	9	10.4798	9.80325	10.0231	9.63174	10.3631	10.0921	10.3315	9.674	9.98446	10.1152	0.130715	0.54895	0.260467	Mitochondrion
Q8IUD2	RB6I2_HUMAN	ERC1	ERC1	ELKS/Rab6-interacting/CAST family member 1 OS=Homo sapiens OX=9606 GN=ERC1 PE=1 SV=1	7	8.55721	8.82762	8.74441	8.86081	9.17013	9.13263	8.79999	9.17539	8.74751	9.06954	0.322023	0.0682488	1.1659	Large Protein Complex
Q9NQG6	MID51_HUMAN	MIEF1	MIEF1	Mitochondrial dynamics protein MID51 OS=Homo sapiens OX=9606 GN=MIEF1 PE=1 SV=1	1	4.87281	4.70896	4.66412	4.72781	4.32864	4.11364	3.97098	4.28408	4.74342	4.17434	-0.569088	0.00649937	2.18713	Nonspecific
Q8NDI1	EHBP1_HUMAN	EHBP1	EHBP1	EH domain-binding protein 1 OS=Homo sapiens OX=9606 GN=EHBP1 PE=1 SV=3	1	3.31406	3.43154	3.36408	3.67893	3.86015	4.25202	3.44747	3.91284	3.44715	3.86812	0.420968	0.11414	0.94256	Nonspecific
Q9UNX4	WDR3_HUMAN	WDR3	WDR3	WD repeat-containing protein 3 OS=Homo sapiens OX=9606 GN=WDR3 PE=1 SV=1	1	4.45358	4.47473	4.61212	4.86907	5.35726	4.92181	4.88212	4.91066	4.60237	5.01796	0.41559	0.0709807	1.14886	Nonspecific
Q7Z417	NUFP2_HUMAN	NUFIP2	NUFIP2	Nuclear fragile X mental retardation-interacting protein 2 OS=Homo sapiens OX=9606 GN=NUFIP2 PE=1 SV=1	7	7.8792	7.99949	8.09568	8.32239	8.34301	8.46245	8.23846	8.66784	8.07419	8.42794	0.353751	0.0785157	1.10504	Large Protein Complex
Q15652	JHD2C_HUMAN	JMJD1C	JMJD1C	Probable JmjC domain-containing histone demethylation protein 2C OS=Homo sapiens OX=9606 GN=JMJD1C PE=1 SV=2	4	6.39232	6.61045	6.78918	6.82472	6.84351	7.11061	6.73436	6.88555	6.65417	6.89351	0.239339	0.169191	0.771622	Nonspecific
Q7LBC6	KDM3B_HUMAN	KDM3B	KDM3B	Lysine-specific demethylase 3B OS=Homo sapiens OX=9606 GN=KDM3B PE=1 SV=2	5	7.67398	7.87312	8.04206	8.01796	8.06584	8.25178	7.96505	8.25777	7.90178	8.13511	0.233331	0.13857	0.858332	Nonspecific
Q13428	TCOF_HUMAN	TCOF1	TCOF1	Treacle protein OS=Homo sapiens OX=9606 GN=TCOF1 PE=1 SV=3	14	10.2644	10.6338	10.4641	10.5036	10.2481	10.2626	10.0551	10.8209	10.4665	10.3467	-0.119763	0.503836	0.29771	Large Protein Complex
P20248	CCNA2_HUMAN	CCNA2	CCNA2	Cyclin-A2 OS=Homo sapiens OX=9606 GN=CCNA2 PE=1 SV=2	4	7.36532	7.4648	7.1406	7.79058	7.72511	7.77437	7.70254	7.96856	7.44032	7.79264	0.352318	0.105293	0.977598	Large Protein Complex
Q68EM7	RHG17_HUMAN	ARHGAP17	ARHGAP17	Rho GTPase-activating protein 17 OS=Homo sapiens OX=9606 GN=ARHGAP17 PE=1 SV=1	6	7.77961	8.09512	8.01786	8.2698	8.66233	8.58234	8.52104	8.726	8.0406	8.62293	0.582329	0.0106118	1.97421	Large Protein Complex
Q86UK7	ZN598_HUMAN	ZNF598	ZNF598	E3 ubiquitin-protein ligase ZNF598 OS=Homo sapiens OX=9606 GN=ZNF598 PE=1 SV=1	9	7.42059	7.89903	7.95578	7.87733	7.62676	7.75547	7.47886	7.8704	7.78818	7.68287	-0.105313	0.485232	0.314051	Large Protein Complex
Q92879	CELF1_HUMAN	CELF1	CELF1	CUGBP Elav-like family member 1 OS=Homo sapiens OX=9606 GN=CELF1 PE=1 SV=2	14	9.63593	9.8039	9.61998	9.97872	10.1657	10.1141	10.0949	10.0877	9.75963	10.1156	0.355972	0.0229816	1.63862	Large Protein Complex
O95319	CELF2_HUMAN	CELF2	CELF2	CUGBP Elav-like family member 2 OS=Homo sapiens OX=9606 GN=CELF2 PE=1 SV=1	2	6.10939	6.18686	6.22319	6.15476	5.60297	5.77324	5.69695	5.74488	6.16855	5.70451	-0.464037	0.00139255	2.85619	Nonspecific
P52815	RM12_HUMAN	MRPL12	MRPL12	39S ribosomal protein L12, mitochondrial OS=Homo sapiens OX=9606 GN=MRPL12 PE=1 SV=2	4	10.219	9.30883	9.59386	9.16617	10.0911	9.66481	9.96821	9.46431	9.57197	9.79711	0.225134	0.441865	0.35471	Mitochondrion
Q6ZNB6	NFXL1_HUMAN	NFXL1	NFXL1	NF-X1-type zinc finger protein NFXL1 OS=Homo sapiens OX=9606 GN=NFXL1 PE=1 SV=2	2	5.78347	5.49518	5.39354	5.65689	5.48031	5.74841	5.47314	4.66833	5.58227	5.34255	-0.239722	0.397592	0.400562	ER
Q9H0D6	XRN2_HUMAN	XRN2	XRN2	5'-3' exoribonuclease 2 OS=Homo sapiens OX=9606 GN=XRN2 PE=1 SV=1	10	7.17212	7.4168	7.52103	7.41285	7.74733	7.71315	7.75589	7.90416	7.3807	7.78013	0.399434	0.0152314	1.81726	Large Protein Complex
Q92797	SYMPK_HUMAN	SYMPK	SYMPK	Symplekin OS=Homo sapiens OX=9606 GN=SYMPK PE=1 SV=2	4	6.94349	7.14878	7.1946	7.29716	6.79013	7.10509	6.90241	6.76129	7.14601	6.88973	-0.256278	0.105424	0.97706	Large Protein Complex
P42684	ABL2_HUMAN	ABL2	ABL2	Tyrosine-protein kinase ABL2 OS=Homo sapiens OX=9606 GN=ABL2 PE=1 SV=1	4	7.63983	7.84691	7.84488	7.87601	7.86506	8.0177	7.87644	8.05299	7.80191	7.95305	0.15114	0.140949	0.850938	Large Protein Complex
P00519	ABL1_HUMAN	ABL1	ABL1	Tyrosine-protein kinase ABL1 OS=Homo sapiens OX=9606 GN=ABL1 PE=1 SV=4	2	4.46742	4.57583	4.76912	4.53055	4.83208	5.27193	4.97404	4.84563	4.58573	4.98092	0.395191	0.0476375	1.32205	Nonspecific
Q9H0L4	CSTFT_HUMAN	CSTF2T	CSTF2T	Cleavage stimulation factor subunit 2 tau variant OS=Homo sapiens OX=9606 GN=CSTF2T PE=1 SV=1	3	6.50589	6.82745	6.72288	6.68821	7.05355	7.0547	6.90303	7.15312	6.68611	7.0411	0.354989	0.0221001	1.65561	Nonspecific
P33240	CSTF2_HUMAN	CSTF2	CSTF2	Cleavage stimulation factor subunit 2 OS=Homo sapiens OX=9606 GN=CSTF2 PE=1 SV=1	2	7.67787	8.21163	8.16984	8.15973	8.17364	8.34002	8.24667	8.34768	8.05477	8.277	0.222238	0.208176	0.68157	Large Protein Complex
Q96EV2	RBM33_HUMAN	RBM33	RBM33	RNA-binding protein 33 OS=Homo sapiens OX=9606 GN=RBM33 PE=1 SV=3	8	9.17991	9.48484	9.60509	9.57744	9.80994	9.98559	9.58743	10.1574	9.46182	9.88508	0.42326	0.0771457	1.11269	Large Protein Complex
Q13813	SPTN1_HUMAN	SPTAN1	SPTAN1	Spectrin alpha chain, non-erythrocytic 1 OS=Homo sapiens OX=9606 GN=SPTAN1 PE=1 SV=3	11	8.74869	9.16346	9.01442	8.43619	7.90095	8.09313	7.99672	7.75099	8.84069	7.93545	-0.905242	0.0111156	1.95407	Actin binding proteins
P07814	SYEP_HUMAN	EPRS	EPRS1	Bifunctional glutamate/proline--tRNA ligase OS=Homo sapiens OX=9606 GN=EPRS PE=1 SV=5	7	8.54004	8.77446	8.85562	8.88006	8.20211	8.52652	8.43843	8.12921	8.76255	8.32407	-0.438476	0.0356402	1.44806	Large Protein Complex
Q14980	NUMA1_HUMAN	NUMA1	NUMA1	Nuclear mitotic apparatus protein 1 OS=Homo sapiens OX=9606 GN=NUMA1 PE=1 SV=2	7	7.77683	7.98502	8.07147	8.17979	7.6021	8.14854	7.60017	7.41885	8.00328	7.69241	-0.310865	0.197038	0.705451	Nonspecific
Q3ZAQ7	VMA21_HUMAN	VMA21	VMA21	Vacuolar ATPase assembly integral membrane protein VMA21 OS=Homo sapiens OX=9606 GN=VMA21 PE=1 SV=1	1	4.79641	5.09533	4.81488	5.02389	4.78521	4.74311	5.06497	4.90803	4.93263	4.87533	-0.0572995	0.543988	0.264411	Nonspecific
Q96CF2	CHM4C_HUMAN	CHMP4C	CHMP4C	Charged multivesicular body protein 4c OS=Homo sapiens OX=9606 GN=CHMP4C PE=1 SV=1	2	5.89065	6.52504	6.15305	5.91798	5.8853	5.83067	5.95159	6.23231	6.12168	5.97496	-0.146716	0.431123	0.365399	Nonspecific
Q9H444	CHM4B_HUMAN	CHMP4B	CHMP4B	Charged multivesicular body protein 4b OS=Homo sapiens OX=9606 GN=CHMP4B PE=1 SV=1	5	8.61568	8.95921	8.79922	8.69756	8.60935	8.63996	8.53178	8.82965	8.76792	8.65269	-0.115232	0.32902	0.482778	Nonspecific
O00139	KIF2A_HUMAN	KIF2A	KIF2A	Kinesin-like protein KIF2A OS=Homo sapiens OX=9606 GN=KIF2A PE=1 SV=3	4	6.06211	6.06896	6.35658	6.39595	6.42316	6.22556	6.33002	6.27253	6.2209	6.31281	0.0919163	0.409206	0.388058	Large Protein Complex
O43524	FOXO3_HUMAN	FOXO3	FOXO3	Forkhead box protein O3 OS=Homo sapiens OX=9606 GN=FOXO3 PE=1 SV=1	5	8.73241	9.00618	9.04312	9.11581	9.20794	9.14533	8.97025	9.59137	8.97438	9.22872	0.254343	0.215144	0.667271	Nonspecific
P42765	THIM_HUMAN	ACAA2	ACAA2	3-ketoacyl-CoA thiolase, mitochondrial OS=Homo sapiens OX=9606 GN=ACAA2 PE=1 SV=2	6	8.89212	8.1262	8.22071	7.82812	8.34266	7.95278	8.27265	7.72155	8.26679	8.07241	-0.194378	0.476575	0.321869	Mitochondrion
O95831	AIFM1_HUMAN	AIFM1	AIFM1	Apoptosis-inducing factor 1, mitochondrial OS=Homo sapiens OX=9606 GN=AIFM1 PE=1 SV=1	5	8.39185	7.58682	7.75784	7.80545	8.49943	8.00639	8.05431	7.80573	7.88549	8.09147	0.205977	0.415548	0.381379	Mitochondrion
Q14978	NOLC1_HUMAN	NOLC1	NOLC1	Nucleolar and coiled-body phosphoprotein 1 OS=Homo sapiens OX=9606 GN=NOLC1 PE=1 SV=2	7	8.35572	8.11938	8.18922	8.43046	9.63302	9.09082	8.96253	9.38247	8.27369	9.26721	0.993518	0.00686674	2.16325	Large Protein Complex
P61201	CSN2_HUMAN	COPS2	COPS2	COP9 signalosome complex subunit 2 OS=Homo sapiens OX=9606 GN=COPS2 PE=1 SV=1	5	8.82962	9.14769	9.18965	9.29444	8.78653	8.94975	9.01143	9.01962	9.11535	8.94183	-0.173517	0.239229	0.621187	Large Protein Complex
P55084	ECHB_HUMAN	HADHB	HADHB	Trifunctional enzyme subunit beta, mitochondrial OS=Homo sapiens OX=9606 GN=HADHB PE=1 SV=3	8	9.68386	8.9531	9.06189	8.76902	10.0923	9.72483	9.95818	9.31579	9.11697	9.77278	0.655817	0.09328	1.03021	Mitochondrion
Q9BUE6	ISCA1_HUMAN	ISCA1	ISCA1	Iron-sulfur cluster assembly 1 homolog, mitochondrial OS=Homo sapiens OX=9606 GN=ISCA1 PE=1 SV=1	1	7.13033	6.64195	6.53797	6.58341	7.35338	7.11895	7.35561	6.90696	6.72342	7.18372	0.460308	0.0827467	1.08225	Nonspecific
Q14534	ERG1_HUMAN	SQLE	SQLE	Squalene monooxygenase OS=Homo sapiens OX=9606 GN=SQLE PE=1 SV=3	3	6.69346	6.51424	6.64554	6.72997	6.7781	6.30736	6.74833	6.55319	6.6458	6.59674	-0.049059	0.595555	0.225078	ER
Q16891	MIC60_HUMAN	IMMT	IMMT	MICOS complex subunit MIC60 OS=Homo sapiens OX=9606 GN=IMMT PE=1 SV=1	8	9.54713	8.83069	9.0071	8.81863	9.60105	9.33024	9.43436	8.79897	9.05089	9.29115	0.240265	0.390047	0.408883	Mitochondrion
Q96DX7	TRI44_HUMAN	TRIM44	TRIM44	Tripartite motif-containing protein 44 OS=Homo sapiens OX=9606 GN=TRIM44 PE=1 SV=1	1	3.445	3.65908	3.63509	3.61418	3.89349	3.82527	3.82465	3.3346	3.58834	3.7195	0.131162	0.401122	0.396724	Nonspecific
P35222	CTNB1_HUMAN	CTNNB1	CTNNB1	Catenin beta-1 OS=Homo sapiens OX=9606 GN=CTNNB1 PE=1 SV=1	5	7.98894	7.85249	7.94049	7.43739	7.24408	7.19624	7.36467	7.14285	7.80483	7.23696	-0.567866	0.0215797	1.66595	Nonspecific
Q8IY67	RAVR1_HUMAN	RAVER1	RAVER1	Ribonucleoprotein PTB-binding 1 OS=Homo sapiens OX=9606 GN=RAVER1 PE=1 SV=1	2	4.63111	5.37522	5.07215	4.87262	5.29823	4.13834	4.85743	5.10498	4.98778	4.84974	-0.138032	0.577324	0.23858	Large Protein Complex
Q8NE71	ABCF1_HUMAN	ABCF1	ABCF1	ATP-binding cassette sub-family F member 1 OS=Homo sapiens OX=9606 GN=ABCF1 PE=1 SV=2	6	7.39431	7.40384	7.36462	7.40511	7.64078	7.65071	7.55282	7.60743	7.39197	7.61294	0.220968	0.00178687	2.74791	Nonspecific
Q9NZI7	UBIP1_HUMAN	UBP1	UBP1	Upstream-binding protein 1 OS=Homo sapiens OX=9606 GN=UBP1 PE=1 SV=1	3	7.12725	7.3871	7.36869	7.09297	7.35245	7.12588	7.26008	7.54712	7.244	7.32138	0.0773808	0.503836	0.29771	Nonspecific
Q15334	L2GL1_HUMAN	LLGL1	LLGL1	Lethal(2) giant larvae protein homolog 1 OS=Homo sapiens OX=9606 GN=LLGL1 PE=1 SV=3	2	6.72997	6.38852	6.63735	6.75042	6.00982	6.01789	6.2722	5.89837	6.62657	6.04957	-0.576994	0.0120357	1.91953	Nonspecific
Q9Y6N7	ROBO1_HUMAN	ROBO1	ROBO1	Roundabout homolog 1 OS=Homo sapiens OX=9606 GN=ROBO1 PE=1 SV=1	2	4.92724	4.95776	5.00863	5.05576	4.65649	4.22093	5.40279	4.76395	4.98735	4.76104	-0.226307	0.409206	0.388058	Plasma membrane
P25787	PSA2_HUMAN	PSMA2	PSMA2	Proteasome subunit alpha type-2 OS=Homo sapiens OX=9606 GN=PSMA2 PE=1 SV=2	2	4.89436	5.00606	4.73982	4.88638	4.96272	4.77102	4.83039	4.68449	4.88166	4.81216	-0.0694984	0.426181	0.370406	Large Protein Complex
Q8WXI9	P66B_HUMAN	GATAD2B	GATAD2B	Transcriptional repressor p66-beta OS=Homo sapiens OX=9606 GN=GATAD2B PE=1 SV=1	5	7.42264	7.67873	7.72421	7.64891	7.70449	7.92642	7.78849	7.9547	7.61862	7.84352	0.224903	0.0930105	1.03147	Nonspecific
Q86YP4	P66A_HUMAN	GATAD2A	GATAD2A	Transcriptional repressor p66-alpha OS=Homo sapiens OX=9606 GN=GATAD2A PE=1 SV=1	3	6.73007	6.94193	7.14036	7.00578	6.72222	6.99456	6.62877	7.13135	6.95453	6.86923	-0.0853094	0.529414	0.276205	Nonspecific
O15031	PLXB2_HUMAN	PLXNB2	PLXNB2	Plexin-B2 OS=Homo sapiens OX=9606 GN=PLXNB2 PE=1 SV=3	7	8.47342	8.21798	8.40975	8.00852	7.6198	7.515	7.56113	7.66664	8.27742	7.59064	-0.686777	0.00594576	2.22579	Plasma membrane
Q9C0H2	TTYH3_HUMAN	TTYH3	TTYH3	Protein tweety homolog 3 OS=Homo sapiens OX=9606 GN=TTYH3 PE=1 SV=3	2	6.63258	6.59066	6.68166	6.81784	8.46323	8.52622	8.23185	8.69493	6.68069	8.47905	1.79837	0.000359804	3.44393	Nonspecific
Q9Y6E0	STK24_HUMAN	STK24	STK24	Serine/threonine-protein kinase 24 OS=Homo sapiens OX=9606 GN=STK24 PE=1 SV=1	6	9.941	10.487	10.3357	10.3452	10.4168	10.4862	10.3477	10.4422	10.2772	10.4232	0.145997	0.321463	0.492868	Large Protein Complex
O00506	STK25_HUMAN	STK25	STK25	Serine/threonine-protein kinase 25 OS=Homo sapiens OX=9606 GN=STK25 PE=1 SV=1	3	5.21788	5.89123	5.16491	5.38278	5.56828	5.28144	5.2	5.43342	5.4142	5.37079	-0.0434158	0.664811	0.177302	Nonspecific
Q9P289	STK26_HUMAN	STK26	STK26	Serine/threonine-protein kinase 26 OS=Homo sapiens OX=9606 GN=STK26 PE=1 SV=2	3	5.40988	5.77099	5.74277	5.90185	6.19188	5.95271	5.85873	6.06016	5.70637	6.01587	0.309498	0.0999042	1.00042	Large Protein Complex
Q8NF37	PCAT1_HUMAN	LPCAT1	LPCAT1	Lysophosphatidylcholine acyltransferase 1 OS=Homo sapiens OX=9606 GN=LPCAT1 PE=1 SV=2	6	7.15168	6.9709	7.05072	7.2527	7.25768	7.228	7.385	7.0175	7.1065	7.22204	0.115545	0.329485	0.482164	ER
Q9Y639	NPTN_HUMAN	NPTN	NPTN	Neuroplastin OS=Homo sapiens OX=9606 GN=NPTN PE=1 SV=2	5	7.34057	6.94208	6.94707	6.84742	6.1203	6.20106	6.40014	6.18932	7.01929	6.2277	-0.791581	0.00563851	2.24884	Plasma membrane
Q96TA1	NIBL1_HUMAN	FAM129B	NIBAN2	Niban-like protein 1 OS=Homo sapiens OX=9606 GN=FAM129B PE=1 SV=3	5	9.42986	9.71209	9.82683	9.79464	9.57196	9.69473	9.53733	9.4202	9.69086	9.55605	-0.134803	0.306627	0.51339	Large Protein Complex
Q96JP5	ZFP91_HUMAN	ZFP91	ZFP91	E3 ubiquitin-protein ligase ZFP91 OS=Homo sapiens OX=9606 GN=ZFP91 PE=1 SV=1	2	6.73901	6.41557	6.71621	7.00213	6.7331	6.91193	6.60631	6.79469	6.71823	6.76151	0.0432778	0.632304	0.199074	Nonspecific
Q15181	IPYR_HUMAN	PPA1	PPA1	Inorganic pyrophosphatase OS=Homo sapiens OX=9606 GN=PPA1 PE=1 SV=2	6	7.8328	7.52059	6.84643	6.77022	6.80231	6.66954	7.66642	6.74838	7.24251	6.97166	-0.270848	0.457111	0.339978	Nonspecific
Q9H2U2	IPYR2_HUMAN	PPA2	PPA2	Inorganic pyrophosphatase 2, mitochondrial OS=Homo sapiens OX=9606 GN=PPA2 PE=1 SV=2	4	9.07984	8.29527	8.36538	8.22007	9.03193	8.66617	8.96069	8.24303	8.49014	8.72545	0.235313	0.422922	0.373739	Mitochondrion
Q15233	NONO_HUMAN	NONO	NONO	Non-POU domain-containing octamer-binding protein OS=Homo sapiens OX=9606 GN=NONO PE=1 SV=4	6	7.89868	8.11013	7.96047	7.94439	8.3	8.24385	8.17514	8.247	7.97842	8.2415	0.263079	0.012163	1.91496	Large Protein Complex
Q9HCM7	FBSL_HUMAN	FBRSL1	FBRSL1	Fibrosin-1-like protein OS=Homo sapiens OX=9606 GN=FBRSL1 PE=1 SV=4	3	6.90513	7.33982	6.9762	7.08231	7.95438	7.74545	7.55589	7.91247	7.07587	7.79205	0.716179	0.00935194	2.0291	Nonspecific
P06737	PYGL_HUMAN	PYGL	PYGL	Glycogen phosphorylase, liver form OS=Homo sapiens OX=9606 GN=PYGL PE=1 SV=4	8	9.47088	9.50791	9.26348	9.23946	9.40696	9.41759	9.56206	9.31364	9.37043	9.42506	0.0546316	0.514127	0.28893	Nonspecific
P11216	PYGB_HUMAN	PYGB	PYGB	Glycogen phosphorylase, brain form OS=Homo sapiens OX=9606 GN=PYGB PE=1 SV=5	4	6.67391	6.76425	6.58754	6.67693	6.96768	7.01977	7.09586	7.07531	6.67566	7.03965	0.363996	0.00272885	2.56402	Large Protein Complex
Q8NE35	CPEB3_HUMAN	CPEB3	CPEB3	Cytoplasmic polyadenylation element-binding protein 3 OS=Homo sapiens OX=9606 GN=CPEB3 PE=1 SV=2	3	8.43771	8.81198	8.7513	8.66762	8.96684	8.974	8.74022	9.11449	8.66715	8.94889	0.281737	0.094002	1.02686	Nonspecific
Q17RY0	CPEB4_HUMAN	CPEB4	CPEB4	Cytoplasmic polyadenylation element-binding protein 4 OS=Homo sapiens OX=9606 GN=CPEB4 PE=1 SV=1	3	6.03729	6.56203	6.41733	6.16152	6.68461	6.93672	6.3804	6.80339	6.29454	6.70128	0.40674	0.101586	0.993167	Nonspecific
O95793	STAU1_HUMAN	STAU1	STAU1	Double-stranded RNA-binding protein Staufen homolog 1 OS=Homo sapiens OX=9606 GN=STAU1 PE=1 SV=2	7	9.33838	9.55568	9.66582	9.95031	9.45777	9.61887	9.50117	9.96321	9.62755	9.63526	0.00770728	0.738507	0.131645	Large Protein Complex
O94868	FCSD2_HUMAN	FCHSD2	FCHSD2	F-BAR and double SH3 domains protein 2 OS=Homo sapiens OX=9606 GN=FCHSD2 PE=1 SV=3	1	3.91981	4.29104	4.04919	3.98859	3.86813	4.07331	3.61463	4.00601	4.06216	3.89052	-0.171638	0.290574	0.536743	Nonspecific
O75694	NU155_HUMAN	NUP155	NUP155	Nuclear pore complex protein Nup155 OS=Homo sapiens OX=9606 GN=NUP155 PE=1 SV=1	4	6.40847	6.45261	6.24844	6.19588	6.20236	6.36244	6.64819	6.25109	6.32635	6.36602	0.0396678	0.625582	0.203716	Nonspecific
Q5T1J5	CHCH9_HUMAN	CHCHD2P9	CHCHD2P9	Putative coiled-coil-helix-coiled-coil-helix domain-containing protein CHCHD2P9, mitochondrial OS=Homo sapiens OX=9606 GN=CHCHD2P9 PE=5 SV=1	3	6.48252	6.76638	6.67165	6.40981	7.12908	7.018	7.12397	7.32867	6.58259	7.14993	0.56734	0.00956767	2.01919	Nonspecific
O95817	BAG3_HUMAN	BAG3	BAG3	BAG family molecular chaperone regulator 3 OS=Homo sapiens OX=9606 GN=BAG3 PE=1 SV=3	6	6.77248	6.92497	7.06876	6.97823	7.21871	7.36658	7.17396	7.59899	6.93611	7.33956	0.403451	0.0374825	1.42617	Nonspecific
Q7Z2K8	GRIN1_HUMAN	GPRIN1	GPRIN1	G protein-regulated inducer of neurite outgrowth 1 OS=Homo sapiens OX=9606 GN=GPRIN1 PE=1 SV=2	2	5.88137	5.89157	5.92273	5.51621	5.42944	5.42181	5.3921	5.71095	5.80297	5.48857	-0.314396	0.0869321	1.06082	Plasma membrane
P06576	ATPB_HUMAN	ATP5F1B	ATP5F1B	ATP synthase subunit beta, mitochondrial OS=Homo sapiens OX=9606 GN=ATP5F1B PE=1 SV=3	9	7.94986	7.62285	7.565	7.57031	8.40858	7.96065	8.23125	7.85634	7.677	8.1142	0.4372	0.0709003	1.14935	Mitochondrion
Q9BUL5	PHF23_HUMAN	PHF23	PHF23	PHD finger protein 23 OS=Homo sapiens OX=9606 GN=PHF23 PE=1 SV=1	1	5.2236	5.72172	5.62574	5.61169	5.82938	6.11914	5.6961	6.07884	5.54569	5.93086	0.385175	0.08752	1.05789	Nonspecific
Q9H3U1	UN45A_HUMAN	UNC45A	UNC45A	Protein unc-45 homolog A OS=Homo sapiens OX=9606 GN=UNC45A PE=1 SV=1	4	5.3876	5.4851	5.55063	5.40779	5.28126	5.59245	5.29831	5.66295	5.45778	5.45874	0.000962633	0.75162	0.124001	Large Protein Complex
P41440	S19A1_HUMAN	SLC19A1	SLC19A1	Folate transporter 1 OS=Homo sapiens OX=9606 GN=SLC19A1 PE=1 SV=3	2	7.23304	7.34188	7.52551	7.30284	6.98164	7.03924	7.05444	7.1114	7.35082	7.04668	-0.304141	0.0178824	1.74757	Plasma membrane
Q99543	DNJC2_HUMAN	DNAJC2	DNAJC2	DnaJ homolog subfamily C member 2 OS=Homo sapiens OX=9606 GN=DNAJC2 PE=1 SV=4	2	6.45436	6.4887	6.61836	6.68188	6.93334	6.90405	6.54078	6.84249	6.56083	6.80516	0.244337	0.11034	0.957268	Large Protein Complex
O75449	KTNA1_HUMAN	KATNA1	KATNA1	Katanin p60 ATPase-containing subunit A1 OS=Homo sapiens OX=9606 GN=KATNA1 PE=1 SV=1	2	4.2681	4.63455	4.00465	4.15379	4.30056	3.96927	4.19462	4.41916	4.26528	4.2209	-0.0443728	0.652145	0.185656	Large Protein Complex
Q15075	EEA1_HUMAN	EEA1	EEA1	Early endosome antigen 1 OS=Homo sapiens OX=9606 GN=EEA1 PE=1 SV=2	10	10.1122	10.3473	10.4516	10.2673	9.4826	9.29757	9.17136	9.58615	10.2946	9.38442	-0.910188	0.00286277	2.54321	Nonspecific
Q16204	CCDC6_HUMAN	CCDC6	CCDC6	Coiled-coil domain-containing protein 6 OS=Homo sapiens OX=9606 GN=CCDC6 PE=1 SV=2	6	8.63111	8.79334	8.96568	9.0678	9.28657	9.3193	9.07644	9.60241	8.86448	9.32118	0.456699	0.0522679	1.28176	Nonspecific
Q969V3	NCLN_HUMAN	NCLN	NCLN	Nicalin OS=Homo sapiens OX=9606 GN=NCLN PE=1 SV=2	10	8.49057	8.69447	8.49563	8.60727	8.15359	8.32273	8.53057	7.8783	8.57199	8.2213	-0.350688	0.103714	0.984165	Nonspecific
P35914	HMGCL_HUMAN	HMGCL	HMGCL	Hydroxymethylglutaryl-CoA lyase, mitochondrial OS=Homo sapiens OX=9606 GN=HMGCL PE=1 SV=2	1	5.03988	4.62262	4.96034	4.4352	4.97525	4.27714	4.97847	4.74114	4.76451	4.743	-0.0215089	0.718544	0.143546	Nonspecific
P46459	NSF_HUMAN	NSF	NSF	Vesicle-fusing ATPase OS=Homo sapiens OX=9606 GN=NSF PE=1 SV=3	7	9.05508	9.32785	9.30408	9.16864	8.45537	8.53584	8.46122	9.0149	9.21391	8.61683	-0.59708	0.025218	1.59829	Nonspecific
Q969G3	SMCE1_HUMAN	SMARCE1	SMARCE1	SWI/SNF-related matrix-associated actin-dependent regulator of chromatin subfamily E member 1 OS=Homo sapiens OX=9606 GN=SMARCE1 PE=1 SV=2	6	8.80522	8.83988	8.98025	9.18893	8.95478	8.94487	8.83836	9.26274	8.95357	9.00019	0.0466189	0.613418	0.212243	Nonspecific
Q96I24	FUBP3_HUMAN	FUBP3	FUBP3	Far upstream element-binding protein 3 OS=Homo sapiens OX=9606 GN=FUBP3 PE=1 SV=2	5	6.18965	6.33766	6.47689	6.65627	6.58443	6.76378	6.56754	7.04555	6.41512	6.74032	0.32521	0.127417	0.894774	Large Protein Complex
Q92945	FUBP2_HUMAN	KHSRP	KHSRP	Far upstream element-binding protein 2 OS=Homo sapiens OX=9606 GN=KHSRP PE=1 SV=4	9	9.23539	9.32053	9.3684	9.45923	9.53174	9.6995	9.436	9.98268	9.34589	9.66248	0.316594	0.0978212	1.00957	Large Protein Complex
Q96AE4	FUBP1_HUMAN	FUBP1	FUBP1	Far upstream element-binding protein 1 OS=Homo sapiens OX=9606 GN=FUBP1 PE=1 SV=3	8	7.69298	7.73899	7.66534	7.71533	8.41242	8.41254	8.18937	8.5705	7.70316	8.39621	0.693049	4.28301e-06	5.36825	Large Protein Complex
Q96AE4	FUBP1_HUMAN	FUBP1	FUBP1	Far upstream element-binding protein 1 OS=Homo sapiens OX=9606 GN=FUBP1 PE=1 SV=3	8	7.69298	7.73899	7.66534	7.71533	8.41242	8.41254	8.18937	8.5705	7.70316	8.39621	0.693049	4.28301e-06	5.36825	Large Protein Complex
Q9NR56	MBNL1_HUMAN	MBNL1	MBNL1	Muscleblind-like protein 1 OS=Homo sapiens OX=9606 GN=MBNL1 PE=1 SV=2	4	8.41878	8.71684	8.85203	8.7662	8.86618	8.97963	8.8105	9.09744	8.68846	8.93844	0.249978	0.124969	0.903197	Large Protein Complex
Q5VZF2	MBNL2_HUMAN	MBNL2	MBNL2	Muscleblind-like protein 2 OS=Homo sapiens OX=9606 GN=MBNL2 PE=1 SV=2	1	6.90288	7.27612	7.14712	7.18231	7.37852	7.44138	7.23564	7.56755	7.12711	7.40577	0.278661	0.0819963	1.08621	Large Protein Complex
Q9NUK0	MBNL3_HUMAN	MBNL3	MBNL3	Muscleblind-like protein 3 OS=Homo sapiens OX=9606 GN=MBNL3 PE=1 SV=2	1	4.56527	5.28677	4.71531	5.07872	5.26061	5.37561	4.80325	5.44138	4.91152	5.22021	0.308695	0.267394	0.572849	Large Protein Complex
O00116	ADAS_HUMAN	AGPS	AGPS	Alkyldihydroxyacetonephosphate synthase, peroxisomal OS=Homo sapiens OX=9606 GN=AGPS PE=1 SV=1	7	8.68782	8.73451	8.88146	8.89872	8.53022	8.5082	8.65503	8.50824	8.80063	8.55042	-0.250203	0.0266927	1.57361	Peroxisome
Q96HY6	DDRGK_HUMAN	DDRGK1	DDRGK1	DDRGK domain-containing protein 1 OS=Homo sapiens OX=9606 GN=DDRGK1 PE=1 SV=2	3	5.98529	6.38663	6.02968	6.23071	5.69144	5.82213	6.12662	5.51757	6.15808	5.78944	-0.368638	0.111083	0.954352	ER
P13861	KAP2_HUMAN	PRKAR2A	PRKAR2A	cAMP-dependent protein kinase type II-alpha regulatory subunit OS=Homo sapiens OX=9606 GN=PRKAR2A PE=1 SV=2	6	8.35257	8.46426	8.47382	8.44314	8.30972	8.34877	8.27407	8.3254	8.43345	8.31449	-0.118957	0.031642	1.49974	Nonspecific
P31323	KAP3_HUMAN	PRKAR2B	PRKAR2B	cAMP-dependent protein kinase type II-beta regulatory subunit OS=Homo sapiens OX=9606 GN=PRKAR2B PE=1 SV=3	4	6.85731	6.95652	6.90819	6.99718	6.76549	6.53989	6.75475	6.59435	6.9298	6.66362	-0.266176	0.0231137	1.63613	Nonspecific
P62258	1433E_HUMAN	YWHAE	YWHAE	14-3-3 protein epsilon OS=Homo sapiens OX=9606 GN=YWHAE PE=1 SV=1	5	8.61635	8.92992	8.78964	8.72235	8.72882	8.72939	9.01383	8.92692	8.76457	8.84974	0.0851753	0.424044	0.372589	Large Protein Complex
Q04917	1433F_HUMAN	YWHAH	YWHAH	14-3-3 protein eta OS=Homo sapiens OX=9606 GN=YWHAH PE=1 SV=4	3	8.16246	8.28267	8.30164	8.1389	8.30964	8.21581	8.4291	8.38593	8.22142	8.33512	0.1137	0.180548	0.743407	Large Protein Complex
P27348	1433T_HUMAN	YWHAQ	YWHAQ	14-3-3 protein theta OS=Homo sapiens OX=9606 GN=YWHAQ PE=1 SV=1	3	6.85912	7.05357	6.85802	7.00925	6.34595	6.18483	6.67301	6.74971	6.94499	6.48837	-0.456615	0.0506166	1.29571	Large Protein Complex
P31946	1433B_HUMAN	YWHAB	YWHAB	14-3-3 protein beta/alpha OS=Homo sapiens OX=9606 GN=YWHAB PE=1 SV=3	7	9.51862	9.83431	9.68373	9.53351	9.21153	9.11277	9.464	9.3236	9.64254	9.27798	-0.364566	0.0402898	1.39481	Large Protein Complex
P61981	1433G_HUMAN	YWHAG	YWHAG	14-3-3 protein gamma OS=Homo sapiens OX=9606 GN=YWHAG PE=1 SV=2	9	9.15728	9.36559	9.27387	9.2583	9.19984	9.10368	9.3658	9.31677	9.26376	9.24652	-0.0172365	0.664494	0.177509	Large Protein Complex
P63104	1433Z_HUMAN	YWHAZ	YWHAZ	14-3-3 protein zeta/delta OS=Homo sapiens OX=9606 GN=YWHAZ PE=1 SV=1	7	9.28296	9.65141	9.4594	9.39692	9.29587	9.21713	9.63641	9.50133	9.44767	9.41268	-0.0349894	0.646031	0.189747	Large Protein Complex
Q12959	DLG1_HUMAN	DLG1	DLG1	Disks large homolog 1 OS=Homo sapiens OX=9606 GN=DLG1 PE=1 SV=2	5	9.22661	9.08614	9.24236	8.66601	7.86491	7.81689	8.09191	7.80698	9.05528	7.89517	-1.16011	0.0029147	2.53541	Plasma membrane
P23588	IF4B_HUMAN	EIF4B	EIF4B	Eukaryotic translation initiation factor 4B OS=Homo sapiens OX=9606 GN=EIF4B PE=1 SV=2	7	8.67575	8.69616	8.54167	8.5842	9.09397	8.80126	8.69728	9.12844	8.62445	8.93023	0.305789	0.0774947	1.11073	Large Protein Complex
Q13118	KLF10_HUMAN	KLF10	KLF10	Krueppel-like factor 10 OS=Homo sapiens OX=9606 GN=KLF10 PE=1 SV=1	1	5.13231	5.40509	5.42957	5.88529	5.3039	5.57518	5.25427	5.6962	5.46306	5.45739	-0.00567681	0.743798	0.128545	Nonspecific
Q9Y5B9	SP16H_HUMAN	SUPT16H	SUPT16H	FACT complex subunit SPT16 OS=Homo sapiens OX=9606 GN=SUPT16H PE=1 SV=1	3	6.67095	6.46359	6.36916	6.70523	6.83288	6.80036	7.17968	6.66576	6.55223	6.86967	0.317437	0.110278	0.95751	Large Protein Complex
Q92538	GBF1_HUMAN	GBF1	GBF1	Golgi-specific brefeldin A-resistance guanine nucleotide exchange factor 1 OS=Homo sapiens OX=9606 GN=GBF1 PE=1 SV=2	7	7.6477	7.85209	7.81907	7.90403	7.46709	7.64466	7.46312	7.34	7.80572	7.47872	-0.327002	0.0275994	1.5591	Large Protein Complex
Q8IYB1	M21D2_HUMAN	MB21D2	MB21D2	Protein MB21D2 OS=Homo sapiens OX=9606 GN=MB21D2 PE=1 SV=3	3	6.49159	6.80457	6.44616	6.82024	6.90322	6.95991	6.69588	7.07196	6.64064	6.90774	0.267102	0.138199	0.859497	Nonspecific
Q96NL6	SCLT1_HUMAN	SCLT1	SCLT1	Sodium channel and clathrin linker 1 OS=Homo sapiens OX=9606 GN=SCLT1 PE=1 SV=2	2	5.78204	6.23211	6.02789	5.81956	5.80283	6.0641	5.67145	6.08173	5.9654	5.90503	-0.0603703	0.595083	0.225422	Nonspecific
Q04637	IF4G1_HUMAN	EIF4G1	EIF4G1	Eukaryotic translation initiation factor 4 gamma 1 OS=Homo sapiens OX=9606 GN=EIF4G1 PE=1 SV=4	7	9.51375	9.7846	9.89399	9.95814	9.88291	10.1692	9.79873	9.71991	9.78762	9.89268	0.105058	0.316883	0.499101	Large Protein Complex
Q04637	IF4G1_HUMAN	EIF4G1	EIF4G1	Eukaryotic translation initiation factor 4 gamma 1 OS=Homo sapiens OX=9606 GN=EIF4G1 PE=1 SV=4	7	9.51375	9.7846	9.89399	9.95814	9.88291	10.1692	9.79873	9.71991	9.78762	9.89268	0.105058	0.316883	0.499101	Large Protein Complex
O43432	IF4G3_HUMAN	EIF4G3	EIF4G3	Eukaryotic translation initiation factor 4 gamma 3 OS=Homo sapiens OX=9606 GN=EIF4G3 PE=1 SV=2	2	6.46169	6.54515	6.69737	6.95829	6.73639	6.7348	6.50672	6.92081	6.66562	6.72468	0.0590567	0.591694	0.227903	Large Protein Complex
P53041	PPP5_HUMAN	PPP5C	PPP5C	Serine/threonine-protein phosphatase 5 OS=Homo sapiens OX=9606 GN=PPP5C PE=1 SV=1	3	6.42388	6.18975	6.22683	5.78181	5.47997	5.47978	5.73202	5.76829	6.15557	5.61502	-0.540551	0.0395744	1.40259	Large Protein Complex
O15439	MRP4_HUMAN	ABCC4	ABCC4	Multidrug resistance-associated protein 4 OS=Homo sapiens OX=9606 GN=ABCC4 PE=1 SV=3	6	8.51242	8.0954	8.30627	8.15268	6.93826	7.22082	7.35164	6.80034	8.26669	7.07777	-1.18893	0.00314572	2.50228	Plasma membrane
Q9UI08	EVL_HUMAN	EVL	EVL	Ena/VASP-like protein OS=Homo sapiens OX=9606 GN=EVL PE=1 SV=2	1	5.1668	5.4903	5.83138	5.63671	5.57232	5.75549	5.46755	5.84705	5.5313	5.6606	0.129304	0.454249	0.342706	Large Protein Complex
O15127	SCAM2_HUMAN	SCAMP2	SCAMP2	Secretory carrier-associated membrane protein 2 OS=Homo sapiens OX=9606 GN=SCAMP2 PE=1 SV=2	7	9.397	9.64645	9.60106	9.42774	8.85487	8.70809	8.69106	9.18993	9.51806	8.86099	-0.657078	0.0121889	1.91404	Endosome
Q9C0C2	TB182_HUMAN	TNKS1BP1	TNKS1BP1	182 kDa tankyrase-1-binding protein OS=Homo sapiens OX=9606 GN=TNKS1BP1 PE=1 SV=4	6	6.78253	6.94426	7.24233	7.21183	6.86193	6.98519	6.73162	7.40879	7.04524	6.99688	-0.0483535	0.654113	0.184347	Large Protein Complex
A2RU67	F234B_HUMAN	FAM234B	FAM234B	Protein FAM234B OS=Homo sapiens OX=9606 GN=FAM234B PE=1 SV=1	3	7.11045	7.27794	7.41077	7.27428	7.10241	6.8802	6.67646	7.28947	7.26836	6.98713	-0.281227	0.164813	0.783008	Nonspecific
Q8N5S9	KKCC1_HUMAN	CAMKK1	CAMKK1	Calcium/calmodulin-dependent protein kinase kinase 1 OS=Homo sapiens OX=9606 GN=CAMKK1 PE=1 SV=2	2	5.59406	6.24779	6.08679	6.04919	6.78794	6.91533	6.87478	7.07133	5.99446	6.91235	0.917891	0.00661319	2.17959	Nonspecific
O95470	SGPL1_HUMAN	SGPL1	SGPL1	Sphingosine-1-phosphate lyase 1 OS=Homo sapiens OX=9606 GN=SGPL1 PE=1 SV=3	6	8.50247	8.42365	8.36658	8.4918	8.20495	8.33978	8.31028	7.91722	8.44612	8.19306	-0.253066	0.094491	1.02461	ER
Q9Y3F4	STRAP_HUMAN	STRAP	STRAP	Serine-threonine kinase receptor-associated protein OS=Homo sapiens OX=9606 GN=STRAP PE=1 SV=1	10	9.07112	9.04899	9.0905	9.14471	9.24963	9.2227	9.33808	9.45487	9.08883	9.31632	0.22749	0.0248827	1.6041	Large Protein Complex
Q8WUF5	IASPP_HUMAN	PPP1R13L	PPP1R13L	RelA-associated inhibitor OS=Homo sapiens OX=9606 GN=PPP1R13L PE=1 SV=4	2	4.05937	4.45515	4.5296	4.7725	3.77454	4.31809	4.09124	3.80374	4.45415	3.9969	-0.45725	0.110278	0.95751	Large Protein Complex
Q6P1J9	CDC73_HUMAN	CDC73	CDC73	Parafibromin OS=Homo sapiens OX=9606 GN=CDC73 PE=1 SV=1	5	9.61665	10.1746	9.88179	10.0495	10.3781	10.6545	10.3431	10.5922	9.93061	10.4919	0.561334	0.0272976	1.56388	Large Protein Complex
Q02952	AKA12_HUMAN	AKAP12	AKAP12	A-kinase anchor protein 12 OS=Homo sapiens OX=9606 GN=AKAP12 PE=1 SV=4	7	6.7322	6.81109	6.91803	7.01732	7.47608	7.32564	7.21736	7.62951	6.86966	7.41215	0.542488	0.0124982	1.90315	Nonspecific
Q9HCC0	MCCB_HUMAN	MCCC2	MCCC2	Methylcrotonoyl-CoA carboxylase beta chain, mitochondrial OS=Homo sapiens OX=9606 GN=MCCC2 PE=1 SV=1	6	7.72563	6.90633	6.95202	6.72536	7.61295	7.24196	7.56432	6.74978	7.07733	7.29225	0.214918	0.478625	0.320005	Mitochondrion
P58107	EPIPL_HUMAN	EPPK1	EPPK1	Epiplakin OS=Homo sapiens OX=9606 GN=EPPK1 PE=1 SV=3	7	8.30781	8.58362	8.73495	8.63666	8.55859	8.8147	8.69893	8.37348	8.56576	8.61142	0.0456634	0.622463	0.205887	Large Protein Complex
Q15149	PLEC_HUMAN	PLEC	PLEC	Plectin OS=Homo sapiens OX=9606 GN=PLEC PE=1 SV=3	8	9.68276	9.95008	10.0005	10.0827	10.0455	10.3283	9.97536	9.69641	9.929	10.0114	0.0823869	0.553136	0.257168	Large Protein Complex
Q99615	DNJC7_HUMAN	DNAJC7	DNAJC7	DnaJ homolog subfamily C member 7 OS=Homo sapiens OX=9606 GN=DNAJC7 PE=1 SV=2	10	8.23612	8.8382	8.54286	8.96074	9.10454	9.11453	9.02122	9.27582	8.64448	9.12903	0.484545	0.068666	1.16326	Nonspecific
P53365	ARFP2_HUMAN	ARFIP2	ARFIP2	Arfaptin-2 OS=Homo sapiens OX=9606 GN=ARFIP2 PE=1 SV=1	6	8.65786	8.94902	9.03423	9.14032	9.66091	9.63265	9.51014	9.70661	8.94536	9.62758	0.682222	0.00641084	2.19309	Nonspecific
P53367	ARFP1_HUMAN	ARFIP1	ARFIP1	Arfaptin-1 OS=Homo sapiens OX=9606 GN=ARFIP1 PE=1 SV=2	7	8.17055	8.42252	8.43496	8.71094	8.83888	8.61082	8.58329	8.82568	8.43474	8.71467	0.279922	0.130822	0.883319	Large Protein Complex
Q8N128	F177A_HUMAN	FAM177A1	FAM177A1	Protein FAM177A1 OS=Homo sapiens OX=9606 GN=FAM177A1 PE=1 SV=1	3	6.8693	7.08019	6.94677	6.95653	6.8529	6.66502	7.26178	7.03632	6.9632	6.954	-0.00919469	0.730704	0.136259	Nonspecific
Q5UIP0	RIF1_HUMAN	RIF1	RIF1	Telomere-associated protein RIF1 OS=Homo sapiens OX=9606 GN=RIF1 PE=1 SV=2	3	6.59367	6.69114	6.86518	6.88035	6.30629	7.02593	6.66691	6.48777	6.75759	6.62172	-0.135862	0.44705	0.349644	Nonspecific
P61927	RL37_HUMAN	RPL37	RPL37	60S ribosomal protein L37 OS=Homo sapiens OX=9606 GN=RPL37 PE=1 SV=2	1	5.593	5.7982	5.79965	5.58945	5.20481	5.61754	5.69203	5.5243	5.69507	5.50967	-0.185406	0.242519	0.615254	Large Protein Complex
Q86U90	YRDC_HUMAN	YRDC	YRDC	YrdC domain-containing protein, mitochondrial OS=Homo sapiens OX=9606 GN=YRDC PE=1 SV=1	1	3.64926	4.02768	3.73425	3.79053	4.44856	3.91958	4.56377	4.51312	3.80043	4.36126	0.560823	0.0458804	1.33837	Nonspecific
P22314	UBA1_HUMAN	UBA1	UBA1	Ubiquitin-like modifier-activating enzyme 1 OS=Homo sapiens OX=9606 GN=UBA1 PE=1 SV=3	5	9.64848	9.97722	9.99619	9.89027	9.49922	9.62179	9.67619	9.6065	9.87804	9.60092	-0.277118	0.052586	1.27913	Nonspecific
P13804	ETFA_HUMAN	ETFA	ETFA	Electron transfer flavoprotein subunit alpha, mitochondrial OS=Homo sapiens OX=9606 GN=ETFA PE=1 SV=1	3	10.4217	9.57197	9.74735	9.46272	10.0891	9.68358	10.0194	9.353	9.80093	9.78627	-0.0146597	0.735383	0.133487	Mitochondrion
O00461	GOLI4_HUMAN	GOLIM4	GOLIM4	Golgi integral membrane protein 4 OS=Homo sapiens OX=9606 GN=GOLIM4 PE=1 SV=1	7	8.8462	8.90529	8.99701	9.1405	8.52099	8.50849	8.36715	8.15782	8.97225	8.38861	-0.583639	0.00904347	2.04367	Golgi
Q15814	TBCC_HUMAN	TBCC	TBCC	Tubulin-specific chaperone C OS=Homo sapiens OX=9606 GN=TBCC PE=1 SV=2	2	7.81073	8.34615	8.22221	8.39042	7.91512	7.88873	7.69045	7.91945	8.19238	7.85344	-0.33894	0.106272	0.973579	Nonspecific
Q99460	PSMD1_HUMAN	PSMD1	PSMD1	26S proteasome non-ATPase regulatory subunit 1 OS=Homo sapiens OX=9606 GN=PSMD1 PE=1 SV=2	9	8.99178	9.31707	9.16663	9.37932	9.27374	9.29915	9.35517	9.24707	9.2137	9.29378	0.0800793	0.417597	0.379243	Large Protein Complex
O95684	FR1OP_HUMAN	FGFR1OP	CEP43	FGFR1 oncogene partner OS=Homo sapiens OX=9606 GN=FGFR1OP PE=1 SV=1	3	5.87369	6.11938	5.92791	6.26529	6.53484	6.50204	6.436	6.3252	6.04657	6.44952	0.402953	0.0259199	1.58637	Large Protein Complex
Q29RF7	PDS5A_HUMAN	PDS5A	PDS5A	Sister chromatid cohesion protein PDS5 homolog A OS=Homo sapiens OX=9606 GN=PDS5A PE=1 SV=1	8	8.86231	8.98352	9.13774	9.03538	8.91827	9.13002	8.9958	8.82578	9.00474	8.96747	-0.0372703	0.589321	0.229648	Large Protein Complex
Q9UKM9	RALY_HUMAN	RALY	RALY	RNA-binding protein Raly OS=Homo sapiens OX=9606 GN=RALY PE=1 SV=1	3	7.3603	7.47061	7.55721	7.54422	6.80556	7.22774	7.01431	7.34375	7.48309	7.09784	-0.385244	0.058302	1.23432	Large Protein Complex
Q13435	SF3B2_HUMAN	SF3B2	SF3B2	Splicing factor 3B subunit 2 OS=Homo sapiens OX=9606 GN=SF3B2 PE=1 SV=2	4	8.35348	8.57357	8.70544	8.81095	8.85313	8.87546	8.75309	9.00694	8.61086	8.87216	0.261295	0.109463	0.960732	Large Protein Complex
Q96KN1	FA84B_HUMAN	FAM84B	LRATD2	Protein FAM84B OS=Homo sapiens OX=9606 GN=FAM84B PE=1 SV=1	8	8.55822	9.16795	8.85433	8.88096	9.41183	9.59093	9.36249	9.71237	8.86537	9.5194	0.654038	0.0188311	1.72512	Nonspecific
Q8N8S7	ENAH_HUMAN	ENAH	ENAH	Protein enabled homolog OS=Homo sapiens OX=9606 GN=ENAH PE=1 SV=2	8	8.353	8.60176	8.54401	8.75046	8.89848	8.87259	8.67844	9.0543	8.56231	8.87595	0.313644	0.072204	1.14144	Nonspecific
P05023	AT1A1_HUMAN	ATP1A1	ATP1A1	Sodium/potassium-transporting ATPase subunit alpha-1 OS=Homo sapiens OX=9606 GN=ATP1A1 PE=1 SV=1	21	11.3086	11.0585	11.1768	10.9205	10.2632	10.2833	10.4285	10.1766	11.1161	10.2879	-0.828179	0.00219291	2.65898	Plasma membrane
Q6P5Z2	PKN3_HUMAN	PKN3	PKN3	Serine/threonine-protein kinase N3 OS=Homo sapiens OX=9606 GN=PKN3 PE=1 SV=1	2	6.06597	6.28465	6.11961	5.90645	5.41042	5.66155	5.2566	5.19351	6.09417	5.38052	-0.713654	0.0091896	2.0367	Large Protein Complex
P39060	COIA1_HUMAN	COL18A1	COL18A1	Collagen alpha-1(XVIII) chain OS=Homo sapiens OX=9606 GN=COL18A1 PE=1 SV=5	2	7.49348	7.47778	7.51274	7.67453	9.47709	9.3779	9.2132	9.36513	7.53963	9.35833	1.8187	0.000127451	3.89466	Nonspecific
P00558	PGK1_HUMAN	PGK1	PGK1	Phosphoglycerate kinase 1 OS=Homo sapiens OX=9606 GN=PGK1 PE=1 SV=3	5	10.1088	9.81611	9.46323	8.82572	8.72429	8.83001	9.77112	8.91716	9.55346	9.06065	-0.492812	0.285118	0.544975	Large Protein Complex
P22033	MUTA_HUMAN	MMUT	MMUT	Methylmalonyl-CoA mutase, mitochondrial OS=Homo sapiens OX=9606 GN=MMUT PE=1 SV=4	5	11.2707	10.4832	10.5788	10.3328	10.9485	10.5901	10.8704	10.1954	10.6664	10.6511	-0.0152705	0.734364	0.134089	Mitochondrion
Q9BQS8	FYCO1_HUMAN	FYCO1	FYCO1	FYVE and coiled-coil domain-containing protein 1 OS=Homo sapiens OX=9606 GN=FYCO1 PE=1 SV=3	5	7.82258	7.95009	7.96902	8.05704	8.58334	8.45345	8.25635	8.55874	7.94968	8.46297	0.513287	0.00752929	2.12325	Nonspecific
P00390	GSHR_HUMAN	GSR	GSR	Glutathione reductase, mitochondrial OS=Homo sapiens OX=9606 GN=GSR PE=1 SV=2	7	9.33444	8.65612	8.63803	8.43328	9.07423	8.80317	9.14433	8.56272	8.76547	8.89611	0.130643	0.543988	0.264411	Mitochondrion
P35611	ADDA_HUMAN	ADD1	ADD1	Alpha-adducin OS=Homo sapiens OX=9606 GN=ADD1 PE=1 SV=2	9	8.7708	8.83863	8.92102	8.69808	8.24778	8.26344	8.16062	8.28514	8.80713	8.23925	-0.567883	0.00142021	2.84765	Large Protein Complex
P35612	ADDB_HUMAN	ADD2	ADD2	Beta-adducin OS=Homo sapiens OX=9606 GN=ADD2 PE=1 SV=3	4	8.02158	8.00171	8.15807	7.84731	7.47197	7.52727	7.46914	7.48647	8.00717	7.48871	-0.518456	0.00262307	2.58119	Nonspecific
P24752	THIL_HUMAN	ACAT1	ACAT1	Acetyl-CoA acetyltransferase, mitochondrial OS=Homo sapiens OX=9606 GN=ACAT1 PE=1 SV=1	9	9.59973	8.72755	8.96215	8.65634	9.34034	8.97904	9.2639	8.63848	8.98644	9.05544	0.0689994	0.655748	0.183263	Mitochondrion
P11172	UMPS_HUMAN	UMPS	UMPS	Uridine 5'-monophosphate synthase OS=Homo sapiens OX=9606 GN=UMPS PE=1 SV=1	5	10.3023	10.5514	10.6315	10.5842	10.1733	10.2566	10.4908	10.2634	10.5174	10.296	-0.221343	0.123947	0.906764	Nonspecific
P11310	ACADM_HUMAN	ACADM	ACADM	Medium-chain specific acyl-CoA dehydrogenase, mitochondrial OS=Homo sapiens OX=9606 GN=ACADM PE=1 SV=1	5	7.84211	7.07754	7.20988	6.85042	7.82531	7.62872	7.98815	7.06344	7.24499	7.6264	0.381415	0.295898	0.528858	Mitochondrion
O75955	FLOT1_HUMAN	FLOT1	FLOT1	Flotillin-1 OS=Homo sapiens OX=9606 GN=FLOT1 PE=1 SV=3	5	8.23013	8.35074	8.26176	8.14907	8.9215	8.92259	8.6149	9.39661	8.24792	8.9639	0.715979	0.0205426	1.68734	Nonspecific
Q15311	RBP1_HUMAN	RALBP1	RALBP1	RalA-binding protein 1 OS=Homo sapiens OX=9606 GN=RALBP1 PE=1 SV=3	1	4.27441	4.17117	4.51918	4.08511	3.58098	4.43484	3.90706	3.54147	4.26247	3.86609	-0.396382	0.194105	0.711964	Nonspecific
O15498	YKT6_HUMAN	YKT6	YKT6	Synaptobrevin homolog YKT6 OS=Homo sapiens OX=9606 GN=YKT6 PE=1 SV=1	3	7.87498	8.21776	8.00722	8.26992	8.20601	8.05811	8.23193	8.23733	8.09247	8.18335	0.0908749	0.416958	0.379907	Nonspecific
P02545	LMNA_HUMAN	LMNA	LMNA	Prelamin-A/C OS=Homo sapiens OX=9606 GN=LMNA PE=1 SV=1	7	8.19579	8.39227	8.47607	8.26663	8.25347	8.61026	8.39372	8.44755	8.33269	8.42625	0.0935629	0.39649	0.401767	Nonspecific
P05141	ADT2_HUMAN	SLC25A5	SLC25A5	ADP/ATP translocase 2 OS=Homo sapiens OX=9606 GN=SLC25A5 PE=1 SV=7	15	11.126	10.2265	10.4171	10.302	10.7389	10.4956	10.8374	9.86456	10.5179	10.4841	-0.0338042	0.712699	0.147094	Mitochondrion
P12235	ADT1_HUMAN	SLC25A4	SLC25A4	ADP/ATP translocase 1 OS=Homo sapiens OX=9606 GN=SLC25A4 PE=1 SV=4	4	9.43716	8.66357	8.79726	8.71497	8.7851	8.62445	9.04815	8.17871	8.90324	8.6591	-0.244135	0.400709	0.397171	Mitochondrion
P22695	QCR2_HUMAN	UQCRC2	UQCRC2	Cytochrome b-c1 complex subunit 2, mitochondrial OS=Homo sapiens OX=9606 GN=UQCRC2 PE=1 SV=3	7	8.84524	8.05806	8.32993	8.27101	8.85259	8.6397	8.81251	8.27942	8.37606	8.64605	0.269994	0.304114	0.516963	Mitochondrion
P54136	SYRC_HUMAN	RARS	RARS1	Arginine--tRNA ligase, cytoplasmic OS=Homo sapiens OX=9606 GN=RARS PE=1 SV=2	5	7.45923	7.69593	7.75095	7.68197	7.37165	7.5908	7.66493	7.54251	7.64702	7.54247	-0.104551	0.334256	0.475921	Large Protein Complex
Q9Y4E8	UBP15_HUMAN	USP15	USP15	Ubiquitin carboxyl-terminal hydrolase 15 OS=Homo sapiens OX=9606 GN=USP15 PE=1 SV=3	1	4.65437	4.94067	5.07582	4.69578	4.93706	4.95594	4.8315	5.23749	4.84166	4.9905	0.148837	0.349027	0.457141	Nonspecific
Q9Y6Y8	S23IP_HUMAN	SEC23IP	SEC23IP	SEC23-interacting protein OS=Homo sapiens OX=9606 GN=SEC23IP PE=1 SV=1	7	8.75988	8.9094	9.01755	9.1743	9.13115	9.36021	8.93947	9.0726	8.96528	9.12586	0.160575	0.298252	0.525417	Large Protein Complex
P62873	GBB1_HUMAN	GNB1	GNB1	Guanine nucleotide-binding protein G(I)/G(S)/G(T) subunit beta-1 OS=Homo sapiens OX=9606 GN=GNB1 PE=1 SV=3	10	9.82634	9.58109	9.62163	9.76538	9.33266	9.16683	8.94835	9.42003	9.69861	9.21697	-0.481641	0.0248827	1.6041	Plasma membrane
Q9HAV0	GBB4_HUMAN	GNB4	GNB4	Guanine nucleotide-binding protein subunit beta-4 OS=Homo sapiens OX=9606 GN=GNB4 PE=1 SV=3	1	6.43807	6.32922	6.51089	6.68139	6.59392	6.47769	5.89832	6.49967	6.48989	6.3674	-0.122493	0.486576	0.31285	Plasma membrane
Q6Y7W6	GGYF2_HUMAN	GIGYF2	GIGYF2	GRB10-interacting GYF protein 2 OS=Homo sapiens OX=9606 GN=GIGYF2 PE=1 SV=1	7	7.96362	8.40136	8.45766	8.59454	8.72519	8.65127	8.16584	8.96312	8.3543	8.62636	0.272058	0.307272	0.512478	Large Protein Complex
Q9UJV9	DDX41_HUMAN	DDX41	DDX41	Probable ATP-dependent RNA helicase DDX41 OS=Homo sapiens OX=9606 GN=DDX41 PE=1 SV=2	6	7.87781	8.42715	8.33408	7.97674	8.31192	8.38356	8.20223	8.4824	8.15394	8.34502	0.19108	0.295108	0.530018	Large Protein Complex
A0FGR8	ESYT2_HUMAN	ESYT2	ESYT2	Extended synaptotagmin-2 OS=Homo sapiens OX=9606 GN=ESYT2 PE=1 SV=1	10	9.43291	9.7008	9.7133	9.4955	9.27773	9.32113	9.50586	9.22991	9.58563	9.33366	-0.251971	0.0781116	1.10728	Nonspecific
Q8N6H7	ARFG2_HUMAN	ARFGAP2	ARFGAP2	ADP-ribosylation factor GTPase-activating protein 2 OS=Homo sapiens OX=9606 GN=ARFGAP2 PE=1 SV=1	7	7.36163	7.69397	7.46614	7.8573	8.13486	7.93903	7.60118	8.17354	7.59476	7.96215	0.367392	0.134009	0.872865	Large Protein Complex
Q9NP61	ARFG3_HUMAN	ARFGAP3	ARFGAP3	ADP-ribosylation factor GTPase-activating protein 3 OS=Homo sapiens OX=9606 GN=ARFGAP3 PE=1 SV=1	7	6.72219	7.17863	7.30614	7.24852	7.51544	7.42674	6.95683	7.63496	7.11387	7.38349	0.269622	0.283365	0.547653	Nonspecific
P35658	NU214_HUMAN	NUP214	NUP214	Nuclear pore complex protein Nup214 OS=Homo sapiens OX=9606 GN=NUP214 PE=1 SV=2	7	8.51443	8.72262	8.6713	8.92796	8.60069	8.78771	8.44073	8.5848	8.70908	8.60348	-0.105596	0.401122	0.396724	Nuclear pore complex
Q9HBF4	ZFYV1_HUMAN	ZFYVE1	ZFYVE1	Zinc finger FYVE domain-containing protein 1 OS=Homo sapiens OX=9606 GN=ZFYVE1 PE=1 SV=1	4	7.13759	7.0546	7.02447	7.28086	6.86788	6.64602	6.52978	6.69501	7.12438	6.68467	-0.439709	0.0135758	1.86724	Nonspecific
Q969K3	RNF34_HUMAN	RNF34	RNF34	E3 ubiquitin-protein ligase RNF34 OS=Homo sapiens OX=9606 GN=RNF34 PE=1 SV=1	3	5.85032	6.0426	6.24556	5.89566	6.04864	6.14011	5.83565	6.01828	6.00854	6.01067	0.0021348	0.74798	0.12611	Nonspecific
O14964	HGS_HUMAN	HGS	HGS	Hepatocyte growth factor-regulated tyrosine kinase substrate OS=Homo sapiens OX=9606 GN=HGS PE=1 SV=1	8	8.87986	9.05831	9.06966	9.17222	8.67308	8.60401	8.35074	8.90046	9.04501	8.63207	-0.412942	0.0496529	1.30406	Endosome
P46734	MP2K3_HUMAN	MAP2K3	MAP2K3	Dual specificity mitogen-activated protein kinase kinase 3 OS=Homo sapiens OX=9606 GN=MAP2K3 PE=1 SV=2	2	4.98691	4.5175	4.81153	4.69925	4.71439	4.71332	3.79493	4.42745	4.7538	4.41252	-0.341277	0.261112	0.583173	Large Protein Complex
Q86WJ1	CHD1L_HUMAN	CHD1L	CHD1L	Chromodomain-helicase-DNA-binding protein 1-like OS=Homo sapiens OX=9606 GN=CHD1L PE=1 SV=3	6	7.15194	7.41681	7.36667	7.57886	7.69613	7.64896	7.64648	7.55318	7.37857	7.63619	0.257616	0.0728334	1.13767	Nonspecific
O95782	AP2A1_HUMAN	AP2A1	AP2A1	AP-2 complex subunit alpha-1 OS=Homo sapiens OX=9606 GN=AP2A1 PE=1 SV=3	4	8.06407	8.18466	8.2648	8.47319	7.53579	7.38555	7.45621	7.59772	8.24668	7.49382	-0.752862	0.00294086	2.53153	Nonspecific
O94973	AP2A2_HUMAN	AP2A2	AP2A2	AP-2 complex subunit alpha-2 OS=Homo sapiens OX=9606 GN=AP2A2 PE=1 SV=2	5	9.72291	9.83139	9.89298	9.9517	9.3447	9.39934	9.46141	9.49081	9.84974	9.42407	-0.425676	0.00358778	2.44517	Nonspecific
P11717	MPRI_HUMAN	IGF2R	IGF2R	Cation-independent mannose-6-phosphate receptor OS=Homo sapiens OX=9606 GN=IGF2R PE=1 SV=3	8	10.535	10.6159	10.8259	10.8644	9.83821	9.58621	9.30422	10.064	10.7103	9.69817	-1.01215	0.0087197	2.0595	Endosome
P15927	RFA2_HUMAN	RPA2	RPA2	Replication protein A 32 kDa subunit OS=Homo sapiens OX=9606 GN=RPA2 PE=1 SV=1	9	8.90191	9.15004	9.17354	9.26734	9.277	9.17778	9.04272	9.39559	9.12321	9.22327	0.100063	0.408417	0.388896	Large Protein Complex
P52272	HNRPM_HUMAN	HNRNPM	HNRNPM	Heterogeneous nuclear ribonucleoprotein M OS=Homo sapiens OX=9606 GN=HNRNPM PE=1 SV=3	4	7.75794	7.82955	7.87035	7.92797	7.55306	7.81672	7.44159	7.73967	7.84645	7.63776	-0.208691	0.119081	0.924156	Large Protein Complex
Q6ZRI6	CO039_HUMAN	C15orf39	C15orf39	Uncharacterized protein C15orf39 OS=Homo sapiens OX=9606 GN=C15orf39 PE=1 SV=3	3	8.33039	8.71963	8.8302	8.71172	8.57317	8.58612	8.45154	8.75508	8.64798	8.59148	-0.0565064	0.583486	0.23397	Nonspecific
P61247	RS3A_HUMAN	RPS3A	RPS3A	40S ribosomal protein S3a OS=Homo sapiens OX=9606 GN=RPS3A PE=1 SV=2	9	8.9511	9.03211	9.07592	8.90606	8.82078	9.04512	8.84754	8.95884	8.9913	8.91807	-0.0732286	0.344025	0.46341	Large Protein Complex
Q9NVN8	GNL3L_HUMAN	GNL3L	GNL3L	Guanine nucleotide-binding protein-like 3-like protein OS=Homo sapiens OX=9606 GN=GNL3L PE=1 SV=1	3	7.19633	7.28718	7.39956	7.46766	7.39384	7.37392	7.18672	7.28701	7.33768	7.31037	-0.0273129	0.617798	0.209153	Nonspecific
Q9BVP2	GNL3_HUMAN	GNL3	GNL3	Guanine nucleotide-binding protein-like 3 OS=Homo sapiens OX=9606 GN=GNL3 PE=1 SV=2	4	8.37355	8.3805	8.31808	8.40346	7.96307	8.21929	7.9225	7.97846	8.3689	8.02083	-0.348065	0.0122017	1.91358	Large Protein Complex
Q16514	TAF12_HUMAN	TAF12	TAF12	Transcription initiation factor TFIID subunit 12 OS=Homo sapiens OX=9606 GN=TAF12 PE=1 SV=1	2	6.95992	7.42804	7.32377	7.46707	7.38582	7.75906	7.76686	7.85466	7.2947	7.6916	0.396899	0.090017	1.04568	Nonspecific
Q9H8Y8	GORS2_HUMAN	GORASP2	GORASP2	Golgi reassembly-stacking protein 2 OS=Homo sapiens OX=9606 GN=GORASP2 PE=1 SV=3	2	7.98603	8.02334	8.02586	8.31977	8.32852	8.12225	7.89855	8.21702	8.08875	8.14158	0.0528325	0.586537	0.231705	Nonspecific
Q9H8V3	ECT2_HUMAN	ECT2	ECT2	Protein ECT2 OS=Homo sapiens OX=9606 GN=ECT2 PE=1 SV=4	7	8.63984	8.84661	8.87938	8.97536	8.90099	8.99703	8.84226	8.83392	8.8353	8.89355	0.0582526	0.476575	0.321869	Large Protein Complex
O75477	ERLN1_HUMAN	ERLIN1	ERLIN1	Erlin-1 OS=Homo sapiens OX=9606 GN=ERLIN1 PE=1 SV=1	10	9.49582	9.47503	9.47345	9.53985	9.44986	9.61908	9.4694	9.4322	9.49604	9.49263	-0.00340191	0.728047	0.137841	ER
O94905	ERLN2_HUMAN	ERLIN2	ERLIN2	Erlin-2 OS=Homo sapiens OX=9606 GN=ERLIN2 PE=1 SV=1	6	7.612	7.66174	7.64277	7.51031	7.63171	7.59296	7.47037	7.38955	7.60671	7.52115	-0.0855598	0.293522	0.532359	ER
P42892	ECE1_HUMAN	ECE1	ECE1	Endothelin-converting enzyme 1 OS=Homo sapiens OX=9606 GN=ECE1 PE=1 SV=2	7	9.03235	9.04721	9.14048	9.13695	8.89879	8.79545	8.4915	8.99952	9.08925	8.79631	-0.292936	0.0870607	1.06018	Endosome
Q7RTP6	MICA3_HUMAN	MICAL3	MICAL3	[F-actin]-monooxygenase MICAL3 OS=Homo sapiens OX=9606 GN=MICAL3 PE=1 SV=2	4	6.62657	6.61662	6.59813	6.99225	6.69416	6.83397	6.64688	6.61807	6.70839	6.69827	-0.0101237	0.719928	0.142711	Nonspecific
O95433	AHSA1_HUMAN	AHSA1	AHSA1	Activator of 90 kDa heat shock protein ATPase homolog 1 OS=Homo sapiens OX=9606 GN=AHSA1 PE=1 SV=1	5	7.40885	7.64954	7.5021	7.67115	7.76718	7.52993	7.40346	7.79154	7.55791	7.62303	0.0651153	0.533918	0.272525	Nonspecific
P49411	EFTU_HUMAN	TUFM	TUFM	Elongation factor Tu, mitochondrial OS=Homo sapiens OX=9606 GN=TUFM PE=1 SV=2	7	10.555	9.70893	9.81219	9.49417	10.4487	10.0728	10.3827	9.57271	9.89257	10.1192	0.226647	0.471212	0.326784	Mitochondrion
Q9NS00	C1GLT_HUMAN	C1GALT1	C1GALT1	Glycoprotein-N-acetylgalactosamine 3-beta-galactosyltransferase 1 OS=Homo sapiens OX=9606 GN=C1GALT1 PE=1 SV=1	2	6.13836	6.3157	6.25537	6.39387	6.05786	6.18325	5.98435	5.98045	6.27582	6.05148	-0.224348	0.053264	1.27357	Nonspecific
Q9H9E3	COG4_HUMAN	COG4	COG4	Conserved oligomeric Golgi complex subunit 4 OS=Homo sapiens OX=9606 GN=COG4 PE=1 SV=3	2	6.29899	6.48748	6.54452	6.84134	6.3416	6.32404	6.01889	6.32904	6.54309	6.25339	-0.289694	0.136909	0.863567	Nonspecific
O43290	SNUT1_HUMAN	SART1	SART1	U4/U6.U5 tri-snRNP-associated protein 1 OS=Homo sapiens OX=9606 GN=SART1 PE=1 SV=1	10	7.63256	7.5745	7.59538	7.81336	7.76214	7.85898	7.71306	7.76549	7.65395	7.77492	0.120963	0.162015	0.790446	Large Protein Complex
Q12888	TP53B_HUMAN	TP53BP1	TP53BP1	TP53-binding protein 1 OS=Homo sapiens OX=9606 GN=TP53BP1 PE=1 SV=2	2	4.55626	4.75615	5.05202	4.89626	3.98208	4.34211	4.40291	4.57743	4.81517	4.32613	-0.489039	0.0600095	1.22178	Nonspecific
Q00610	CLH1_HUMAN	CLTC	CLTC	Clathrin heavy chain 1 OS=Homo sapiens OX=9606 GN=CLTC PE=1 SV=5	8	9.72113	10.0186	10.0098	9.77942	9.25454	9.35875	9.2648	9.4599	9.88224	9.3345	-0.547742	0.00660626	2.18004	Large Protein Complex
Q9Y2W2	WBP11_HUMAN	WBP11	WBP11	WW domain-binding protein 11 OS=Homo sapiens OX=9606 GN=WBP11 PE=1 SV=1	11	9.07292	9.37091	9.2935	9.3739	9.94869	9.96868	9.51065	10.0617	9.27781	9.87244	0.594631	0.0222928	1.65183	Large Protein Complex
P61421	VA0D1_HUMAN	ATP6V0D1	ATP6V0D1	V-type proton ATPase subunit d 1 OS=Homo sapiens OX=9606 GN=ATP6V0D1 PE=1 SV=1	7	9.33142	9.71212	9.6156	9.42542	9.56461	9.57111	9.42493	9.93458	9.52114	9.62381	0.102665	0.473421	0.324752	Endosome
P52701	MSH6_HUMAN	MSH6	MSH6	DNA mismatch repair protein Msh6 OS=Homo sapiens OX=9606 GN=MSH6 PE=1 SV=2	7	8.34637	8.55777	8.67965	8.82369	8.12925	8.69064	8.52377	8.38081	8.60187	8.43112	-0.170752	0.356641	0.447769	Large Protein Complex
Q06830	PRDX1_HUMAN	PRDX1	PRDX1	Peroxiredoxin-1 OS=Homo sapiens OX=9606 GN=PRDX1 PE=1 SV=1	9	9.45784	9.15983	8.97206	8.46271	8.79869	8.85806	9.5048	8.89696	9.01311	9.01463	0.00151901	0.753544	0.122892	Large Protein Complex
P32119	PRDX2_HUMAN	PRDX2	PRDX2	Peroxiredoxin-2 OS=Homo sapiens OX=9606 GN=PRDX2 PE=1 SV=5	3	8.6428	8.33403	7.85781	7.45681	7.32562	7.40557	7.81738	7.38079	8.07286	7.48234	-0.590522	0.141384	0.849601	Large Protein Complex
Q13162	PRDX4_HUMAN	PRDX4	PRDX4	Peroxiredoxin-4 OS=Homo sapiens OX=9606 GN=PRDX4 PE=1 SV=1	6	8.83881	8.62286	8.5855	8.38159	8.78153	8.76022	8.97323	8.77479	8.60719	8.82244	0.215255	0.14807	0.829533	ER
P35580	MYH10_HUMAN	MYH10	MYH10	Myosin-10 OS=Homo sapiens OX=9606 GN=MYH10 PE=1 SV=3	9	9.4166	9.51479	9.52653	9.68377	9.32794	9.59102	9.42511	8.99514	9.53542	9.3348	-0.200622	0.254276	0.594694	Nonspecific
P35579	MYH9_HUMAN	MYH9	MYH9	Myosin-9 OS=Homo sapiens OX=9606 GN=MYH9 PE=1 SV=4	12	9.2861	9.58353	9.63393	9.55774	9.29731	9.53614	9.53073	9.17087	9.51533	9.38376	-0.131562	0.35383	0.451205	Actin binding proteins
Q13439	GOGA4_HUMAN	GOLGA4	GOLGA4	Golgin subfamily A member 4 OS=Homo sapiens OX=9606 GN=GOLGA4 PE=1 SV=1	3	6.58014	6.62515	6.68973	6.45004	6.12159	6.28774	6.07047	6.01235	6.58626	6.12304	-0.463227	0.00694531	2.15831	Nonspecific
O95573	ACSL3_HUMAN	ACSL3	ACSL3	Long-chain-fatty-acid--CoA ligase 3 OS=Homo sapiens OX=9606 GN=ACSL3 PE=1 SV=3	6	8.99595	8.91913	8.99706	9.06366	8.20608	8.37957	8.32102	7.93252	8.99395	8.2098	-0.78415	0.00313385	2.50392	ER
P61803	DAD1_HUMAN	DAD1	DAD1	Dolichyl-diphosphooligosaccharide--protein glycosyltransferase subunit DAD1 OS=Homo sapiens OX=9606 GN=DAD1 PE=1 SV=3	4	6.19676	6.2783	6.23928	6.83313	6.41336	6.33762	6.4383	6.03097	6.38687	6.30506	-0.0818058	0.577324	0.23858	ER
Q9NX40	OCAD1_HUMAN	OCIAD1	OCIAD1	OCIA domain-containing protein 1 OS=Homo sapiens OX=9606 GN=OCIAD1 PE=1 SV=1	2	7.25054	6.74633	6.86614	6.5552	7.45303	7.29375	7.55998	7.02081	6.85455	7.33189	0.477343	0.0907085	1.04235	Mitochondrion
Q8TD16	BICD2_HUMAN	BICD2	BICD2	Protein bicaudal D homolog 2 OS=Homo sapiens OX=9606 GN=BICD2 PE=1 SV=1	1	4.77539	4.87038	4.82713	5.00672	5.10499	4.74835	4.89317	5.22107	4.8699	4.99189	0.12199	0.372277	0.429134	Plasma membrane
P09622	DLDH_HUMAN	DLD	DLD	Dihydrolipoyl dehydrogenase, mitochondrial OS=Homo sapiens OX=9606 GN=DLD PE=1 SV=2	11	10.1792	9.34641	9.55092	9.26428	10.0437	9.64779	9.9893	9.34833	9.58521	9.75727	0.172058	0.504995	0.296713	Mitochondrion
Q96A35	RM24_HUMAN	MRPL24	MRPL24	39S ribosomal protein L24, mitochondrial OS=Homo sapiens OX=9606 GN=MRPL24 PE=1 SV=1	6	9.45014	8.72356	8.70103	8.57256	9.44217	9.10854	9.3037	8.6502	8.86182	9.12615	0.264331	0.383948	0.415727	Mitochondrion
Q8NFD5	ARI1B_HUMAN	ARID1B	ARID1B	AT-rich interactive domain-containing protein 1B OS=Homo sapiens OX=9606 GN=ARID1B PE=1 SV=2	7	6.61555	6.88577	6.88236	6.93022	6.18042	6.68656	6.74892	6.50598	6.82847	6.53047	-0.298005	0.146589	0.833898	Nonspecific
O14497	ARI1A_HUMAN	ARID1A	ARID1A	AT-rich interactive domain-containing protein 1A OS=Homo sapiens OX=9606 GN=ARID1A PE=1 SV=3	6	7.84686	7.90043	8.10194	8.28044	7.88372	8.06409	7.83216	7.93951	8.03242	7.92987	-0.102549	0.408682	0.388614	Nonspecific
Q6YHK3	CD109_HUMAN	CD109	CD109	CD109 antigen OS=Homo sapiens OX=9606 GN=CD109 PE=1 SV=2	4	10.2508	10.1527	10.225	10.1212	9.06568	9.05081	8.89968	9.19542	10.1874	9.0529	-1.13453	0.000359804	3.44393	Plasma membrane
Q4KMP7	TB10B_HUMAN	TBC1D10B	TBC1D10B	TBC1 domain family member 10B OS=Homo sapiens OX=9606 GN=TBC1D10B PE=1 SV=3	4	7.94352	7.65367	7.90637	7.98729	7.49482	7.71079	7.62561	7.4132	7.87271	7.5611	-0.311612	0.0537905	1.26929	Plasma membrane
Q07954	LRP1_HUMAN	LRP1	LRP1	Prolow-density lipoprotein receptor-related protein 1 OS=Homo sapiens OX=9606 GN=LRP1 PE=1 SV=2	5	8.13692	8.25413	8.16897	8.32987	8.28975	8.39306	8.13602	8.39672	8.22247	8.30389	0.0814131	0.358689	0.445283	Endosome
P55196	AFAD_HUMAN	AFDN	AFDN	Afadin OS=Homo sapiens OX=9606 GN=AFDN PE=1 SV=3	6	9.6896	9.3089	9.55685	9.22343	8.88932	9.0513	9.02416	8.89327	9.4447	8.96451	-0.480183	0.0231137	1.63613	Nonspecific
Q13308	PTK7_HUMAN	PTK7	PTK7	Inactive tyrosine-protein kinase 7 OS=Homo sapiens OX=9606 GN=PTK7 PE=1 SV=2	5	9.10645	8.78573	9.03796	8.71909	7.95772	7.90229	7.97542	7.7863	8.91231	7.90543	-1.00688	0.00159445	2.79739	Nonspecific
Q13445	TMED1_HUMAN	TMED1	TMED1	Transmembrane emp24 domain-containing protein 1 OS=Homo sapiens OX=9606 GN=TMED1 PE=1 SV=1	7	8.61219	8.67541	8.65571	8.87322	8.53243	8.45458	8.01824	8.19826	8.70413	8.30088	-0.403252	0.0564014	1.24871	Nonspecific
O94888	UBXN7_HUMAN	UBXN7	UBXN7	UBX domain-containing protein 7 OS=Homo sapiens OX=9606 GN=UBXN7 PE=1 SV=2	6	8.18745	8.33289	8.39578	8.51654	8.44559	8.45555	8.24508	8.6257	8.35816	8.44298	0.0848148	0.443648	0.352961	Nonspecific
P62333	PRS10_HUMAN	PSMC6	PSMC6	26S proteasome regulatory subunit 10B OS=Homo sapiens OX=9606 GN=PSMC6 PE=1 SV=1	6	6.86464	7.22666	7.24844	7.07468	6.7856	6.86861	6.77388	6.82721	7.10361	6.81383	-0.28978	0.051089	1.29167	Large Protein Complex
O14734	ACOT8_HUMAN	ACOT8	ACOT8	Acyl-coenzyme A thioesterase 8 OS=Homo sapiens OX=9606 GN=ACOT8 PE=1 SV=1	3	9.97074	10.0577	10.1488	10.2033	8.92706	9.04389	9.08243	9.00094	10.0951	9.01358	-1.08154	0.000359804	3.44393	Nonspecific
Q7Z5K2	WAPL_HUMAN	WAPL	WAPL	Wings apart-like protein homolog OS=Homo sapiens OX=9606 GN=WAPL PE=1 SV=1	4	7.75106	7.96104	8.20702	8.01572	8.02156	8.24083	7.89721	8.25066	7.98371	8.10257	0.118858	0.406833	0.390583	Nonspecific
P62269	RS18_HUMAN	RPS18	RPS18	40S ribosomal protein S18 OS=Homo sapiens OX=9606 GN=RPS18 PE=1 SV=3	3	6.86635	6.91277	6.84922	6.63221	6.80369	6.82617	6.79343	6.78215	6.81514	6.80136	-0.0137793	0.671208	0.173143	Large Protein Complex
Q09666	AHNK_HUMAN	AHNAK	AHNAK	Neuroblast differentiation-associated protein AHNAK OS=Homo sapiens OX=9606 GN=AHNAK PE=1 SV=2	10	9.0121	8.55774	8.75843	8.77307	8.78487	8.71698	8.56169	8.75028	8.77533	8.70346	-0.071874	0.493962	0.306306	Nonspecific
P48552	NRIP1_HUMAN	NRIP1	NRIP1	Nuclear receptor-interacting protein 1 OS=Homo sapiens OX=9606 GN=NRIP1 PE=1 SV=2	1	3.65742	4.23834	3.80892	3.45026	3.77771	3.99593	3.54226	3.62938	3.78874	3.73632	-0.052417	0.651977	0.185768	Nonspecific
P80303	NUCB2_HUMAN	NUCB2	NUCB2	Nucleobindin-2 OS=Homo sapiens OX=9606 GN=NUCB2 PE=1 SV=3	10	9.60205	9.70178	9.78085	9.4288	9.31564	9.14881	9.04252	9.36165	9.62837	9.21716	-0.411213	0.0282349	1.54921	Nonspecific
O75369	FLNB_HUMAN	FLNB	FLNB	Filamin-B OS=Homo sapiens OX=9606 GN=FLNB PE=1 SV=2	4	7.64363	7.30457	7.58346	7.30274	7.0678	7.24449	7.07817	7.22615	7.4586	7.15415	-0.304446	0.0600095	1.22178	Actin binding proteins
P21333	FLNA_HUMAN	FLNA	FLNA	Filamin-A OS=Homo sapiens OX=9606 GN=FLNA PE=1 SV=4	11	11.4083	11.2635	11.4755	11.4118	10.4821	10.7074	10.5707	10.5541	11.3898	10.5785	-0.811233	0.000878729	3.05615	Nonspecific
Q14315	FLNC_HUMAN	FLNC	FLNC	Filamin-C OS=Homo sapiens OX=9606 GN=FLNC PE=1 SV=3	3	9.59327	9.25914	9.39966	9.70231	9.37985	9.4993	9.29586	9.48725	9.4886	9.41557	-0.0730293	0.500788	0.300346	Nonspecific
Q92896	GSLG1_HUMAN	GLG1	GLG1	Golgi apparatus protein 1 OS=Homo sapiens OX=9606 GN=GLG1 PE=1 SV=2	10	8.60438	8.73877	8.79192	9.06839	8.7571	8.81332	8.6709	8.5231	8.80086	8.69111	-0.109758	0.402201	0.395557	Nonspecific
Q14469	HES1_HUMAN	HES1	HES1	Transcription factor HES-1 OS=Homo sapiens OX=9606 GN=HES1 PE=1 SV=1	4	7.95651	8.54691	8.4067	8.34765	8.41966	8.68119	8.34008	8.61221	8.31444	8.51328	0.198841	0.289515	0.538329	Nonspecific
P56192	SYMC_HUMAN	MARS	MARS1	Methionine--tRNA ligase, cytoplasmic OS=Homo sapiens OX=9606 GN=MARS PE=1 SV=2	6	7.40165	7.34605	7.54718	7.6461	6.76332	6.9506	7.07491	6.93838	7.48524	6.9318	-0.553443	0.00706168	2.15109	Large Protein Complex
P51688	SPHM_HUMAN	SGSH	SGSH	N-sulphoglucosamine sulphohydrolase OS=Homo sapiens OX=9606 GN=SGSH PE=1 SV=1	4	7.66635	7.5088	7.76732	7.84512	9.62688	9.65455	9.41069	10.3335	7.6969	9.7564	2.0595	0.00160864	2.79354	Nonspecific
Q14204	DYHC1_HUMAN	DYNC1H1	DYNC1H1	Cytoplasmic dynein 1 heavy chain 1 OS=Homo sapiens OX=9606 GN=DYNC1H1 PE=1 SV=5	5	7.07347	7.04561	7.22745	7.50106	6.80012	6.99979	6.96368	6.72924	7.2119	6.87321	-0.338688	0.073705	1.1325	Large Protein Complex
P68036	UB2L3_HUMAN	UBE2L3	UBE2L3	Ubiquitin-conjugating enzyme E2 L3 OS=Homo sapiens OX=9606 GN=UBE2L3 PE=1 SV=1	5	10.1297	10.3495	10.2787	9.59446	9.33802	9.43529	9.88205	9.67219	10.0881	9.58189	-0.506211	0.102319	0.990044	Large Protein Complex
Q8N1G4	LRC47_HUMAN	LRRC47	LRRC47	Leucine-rich repeat-containing protein 47 OS=Homo sapiens OX=9606 GN=LRRC47 PE=1 SV=1	2	5.70568	5.7612	5.83132	5.8944	6.31734	6.50681	6.57082	6.81195	5.79815	6.55173	0.753578	0.0043366	2.36285	Nonspecific
Q15031	SYLM_HUMAN	LARS2	LARS2	Probable leucine--tRNA ligase, mitochondrial OS=Homo sapiens OX=9606 GN=LARS2 PE=1 SV=2	9	10.3227	9.4555	9.59863	9.43823	10.188	9.91357	10.2522	9.41938	9.70378	9.9433	0.239527	0.433357	0.363154	Nonspecific
P99999	CYC_HUMAN	CYCS	CYCS	Cytochrome c OS=Homo sapiens OX=9606 GN=CYCS PE=1 SV=2	6	9.88326	8.76104	9.51883	8.70869	9.26358	8.85604	9.19996	8.50541	9.21795	8.95625	-0.261704	0.457544	0.339567	Nonspecific
P07900	HS90A_HUMAN	HSP90AA1	HSP90AA1	Heat shock protein HSP 90-alpha OS=Homo sapiens OX=9606 GN=HSP90AA1 PE=1 SV=5	7	8.07728	8.27895	8.26156	8.29389	8.1132	8.22006	8.28174	8.06438	8.22792	8.16985	-0.0580737	0.442595	0.353993	Nonspecific
P08238	HS90B_HUMAN	HSP90AB1	HSP90AB1	Heat shock protein HSP 90-beta OS=Homo sapiens OX=9606 GN=HSP90AB1 PE=1 SV=4	4	10.2936	10.6267	10.5753	10.5663	10.4686	10.4517	10.4061	10.3011	10.5155	10.4069	-0.108652	0.299032	0.524282	Nonspecific
Q12931	TRAP1_HUMAN	TRAP1	TRAP1	Heat shock protein 75 kDa, mitochondrial OS=Homo sapiens OX=9606 GN=TRAP1 PE=1 SV=3	6	9.7997	9.17276	9.28693	9.16566	10.2837	9.87505	10.2214	9.53974	9.35626	9.97998	0.62372	0.0758575	1.12	Mitochondrion
P14625	ENPL_HUMAN	HSP90B1	HSP90B1	Endoplasmin OS=Homo sapiens OX=9606 GN=HSP90B1 PE=1 SV=1	8	10.1838	9.83531	9.9541	10.1792	10.3336	10.0813	9.96472	10.0865	10.0381	10.1165	0.0784396	0.495896	0.304609	ER
Q96C19	EFHD2_HUMAN	EFHD2	EFHD2	EF-hand domain-containing protein D2 OS=Homo sapiens OX=9606 GN=EFHD2 PE=1 SV=1	2	6.61256	7.42394	6.71173	7.07996	6.82777	7.23758	7.46154	7.44512	6.95705	7.243	0.285956	0.322181	0.4919	Nonspecific
Q13045	FLII_HUMAN	FLII	FLII	Protein flightless-1 homolog OS=Homo sapiens OX=9606 GN=FLII PE=1 SV=2	3	7.02872	7.18751	7.23985	7.29574	6.90862	7.09413	7.03622	7.01572	7.18796	7.01367	-0.174284	0.093102	1.03104	Large Protein Complex
P31930	QCR1_HUMAN	UQCRC1	UQCRC1	Cytochrome b-c1 complex subunit 1, mitochondrial OS=Homo sapiens OX=9606 GN=UQCRC1 PE=1 SV=3	7	8.89554	8.27698	8.48157	8.12474	8.92741	8.69649	8.86923	8.39103	8.44471	8.72104	0.276332	0.286155	0.543398	Mitochondrion
Q9NP73	ALG13_HUMAN	ALG13	ALG13	Putative bifunctional UDP-N-acetylglucosamine transferase and deubiquitinase ALG13 OS=Homo sapiens OX=9606 GN=ALG13 PE=1 SV=2	2	4.36873	4.54363	4.57604	4.4438	4.42252	4.2921	4.47312	4.71866	4.48305	4.4766	-0.00644879	0.732328	0.135294	Nonspecific
Q9NX62	IMPA3_HUMAN	IMPAD1	BPNT2	Inositol monophosphatase 3 OS=Homo sapiens OX=9606 GN=IMPAD1 PE=1 SV=1	3	7.92417	8.28995	8.31753	8.1242	8.12967	8.18188	8.13521	8.11441	8.16396	8.14029	-0.0236679	0.655748	0.183263	Golgi
Q9NSE4	SYIM_HUMAN	IARS2	IARS2	Isoleucine--tRNA ligase, mitochondrial OS=Homo sapiens OX=9606 GN=IARS2 PE=1 SV=2	8	9.40097	8.72126	8.68218	8.45041	9.33422	8.90638	9.25271	8.54088	8.81371	9.00855	0.194841	0.481858	0.317081	Mitochondrion
Q06481	APLP2_HUMAN	APLP2	APLP2	Amyloid-like protein 2 OS=Homo sapiens OX=9606 GN=APLP2 PE=1 SV=2	6	8.23986	8.34959	8.25255	8.35842	7.88854	7.86042	7.68705	7.86649	8.3001	7.82563	-0.474476	0.00219291	2.65898	Endosome
P05067	A4_HUMAN	APP	APP	Amyloid-beta precursor protein OS=Homo sapiens OX=9606 GN=APP PE=1 SV=3	6	7.29672	7.21423	7.30536	7.19153	6.82504	6.52633	6.17502	6.917	7.25196	6.61085	-0.641115	0.0307604	1.51201	Nonspecific
Q9NUQ3	TXLNG_HUMAN	TXLNG	TXLNG	Gamma-taxilin OS=Homo sapiens OX=9606 GN=TXLNG PE=1 SV=2	7	7.4243	7.57592	7.63582	7.64487	7.59125	7.81449	7.59715	7.90984	7.57023	7.72818	0.157951	0.209063	0.679723	Large Protein Complex
Q9Y6D9	MD1L1_HUMAN	MAD1L1	MAD1L1	Mitotic spindle assembly checkpoint protein MAD1 OS=Homo sapiens OX=9606 GN=MAD1L1 PE=1 SV=2	8	7.70115	8.2976	8.02796	8.32405	8.58821	8.49133	8.16833	8.28053	8.08769	8.3821	0.294411	0.204855	0.688554	Nonspecific
Q92540	SMG7_HUMAN	SMG7	SMG7	Protein SMG7 OS=Homo sapiens OX=9606 GN=SMG7 PE=1 SV=2	6	8.7703	9.24908	9.19427	9.25161	9.29011	9.37169	9.10618	9.43337	9.11632	9.30034	0.18402	0.283365	0.547653	Nonspecific
O75027	ABCB7_HUMAN	ABCB7	ABCB7	ATP-binding cassette sub-family B member 7, mitochondrial OS=Homo sapiens OX=9606 GN=ABCB7 PE=1 SV=2	4	8.59765	7.86859	8.08243	8.34139	8.67675	8.58423	8.67047	7.96862	8.22252	8.47502	0.252501	0.358425	0.445602	Mitochondrion
Q92667	AKAP1_HUMAN	AKAP1	AKAP1	A-kinase anchor protein 1, mitochondrial OS=Homo sapiens OX=9606 GN=AKAP1 PE=1 SV=1	6	9.13007	8.57873	8.80491	8.74385	8.87339	8.61291	8.72351	8.31002	8.81439	8.62996	-0.184433	0.351887	0.453597	Mitochondrion
Q9HAV7	GRPE1_HUMAN	GRPEL1	GRPEL1	GrpE protein homolog 1, mitochondrial OS=Homo sapiens OX=9606 GN=GRPEL1 PE=1 SV=2	7	10.9291	10.1135	10.3673	10.078	11.2281	10.7674	11.0844	10.528	10.372	10.902	0.529996	0.137899	0.860438	Mitochondrion
Q15418	KS6A1_HUMAN	RPS6KA1	RPS6KA1	Ribosomal protein S6 kinase alpha-1 OS=Homo sapiens OX=9606 GN=RPS6KA1 PE=1 SV=2	2	4.83525	4.81909	4.84605	4.93914	5.01456	4.78343	5.09727	5.02223	4.85988	4.97937	0.119487	0.215144	0.667271	Large Protein Complex
P51812	KS6A3_HUMAN	RPS6KA3	RPS6KA3	Ribosomal protein S6 kinase alpha-3 OS=Homo sapiens OX=9606 GN=RPS6KA3 PE=1 SV=1	7	9.40837	9.57509	9.52182	9.4515	9.43355	9.6315	9.64157	9.54122	9.48919	9.56196	0.0727666	0.325614	0.487297	Large Protein Complex
Q15014	MO4L2_HUMAN	MORF4L2	MORF4L2	Mortality factor 4-like protein 2 OS=Homo sapiens OX=9606 GN=MORF4L2 PE=1 SV=1	2	5.76817	6.12007	6.03675	6.05256	5.95009	6.09833	6.20884	6.02598	5.99439	6.07081	0.0764229	0.447771	0.348944	Large Protein Complex
Q9UBU8	MO4L1_HUMAN	MORF4L1	MORF4L1	Mortality factor 4-like protein 1 OS=Homo sapiens OX=9606 GN=MORF4L1 PE=1 SV=2	4	7.35817	7.96745	7.62033	8.03729	8.1249	7.99115	8.06565	8.1036	7.74581	8.07132	0.325516	0.148038	0.829628	Large Protein Complex
Q9NZN3	EHD3_HUMAN	EHD3	EHD3	EH domain-containing protein 3 OS=Homo sapiens OX=9606 GN=EHD3 PE=1 SV=2	3	6.7423	6.91698	6.9829	6.69399	6.66816	6.69229	6.85792	6.76694	6.83404	6.74633	-0.087716	0.359196	0.444668	Nonspecific
Q9H4M9	EHD1_HUMAN	EHD1	EHD1	EH domain-containing protein 1 OS=Homo sapiens OX=9606 GN=EHD1 PE=1 SV=2	6	8.44396	8.76307	8.66207	8.61841	8.67127	8.81075	8.77018	8.81747	8.62188	8.76742	0.14554	0.159983	0.795925	Nonspecific
Q9H223	EHD4_HUMAN	EHD4	EHD4	EH domain-containing protein 4 OS=Homo sapiens OX=9606 GN=EHD4 PE=1 SV=1	6	8.79299	9.21061	9.07678	9.12751	8.7894	8.67663	8.77676	8.93304	9.05197	8.79396	-0.258013	0.0979612	1.00895	Nonspecific
Q16594	TAF9_HUMAN	TAF9	TAF9	Transcription initiation factor TFIID subunit 9 OS=Homo sapiens OX=9606 GN=TAF9 PE=1 SV=1	2	6.5376	6.83891	6.78039	6.83471	6.75075	6.5925	6.41816	6.91488	6.7479	6.66907	-0.078831	0.521292	0.282919	Nonspecific
P62263	RS14_HUMAN	RPS14	RPS14	40S ribosomal protein S14 OS=Homo sapiens OX=9606 GN=RPS14 PE=1 SV=3	4	5.2238	5.06668	4.94391	5.65931	5.55337	5.84481	5.26761	5.2788	5.22342	5.48615	0.262724	0.305754	0.514628	Large Protein Complex
Q9UKS6	PACN3_HUMAN	PACSIN3	PACSIN3	Protein kinase C and casein kinase substrate in neurons protein 3 OS=Homo sapiens OX=9606 GN=PACSIN3 PE=1 SV=2	7	8.75651	9.03333	8.98745	8.76886	8.97627	8.88548	8.96014	9.36406	8.88654	9.04649	0.159952	0.31468	0.502131	Nonspecific
Q9H7N4	SFR19_HUMAN	SCAF1	SCAF1	Splicing factor, arginine/serine-rich 19 OS=Homo sapiens OX=9606 GN=SCAF1 PE=1 SV=3	1	4.23006	3.87083	4.65082	4.62789	4.30835	5.11905	4.60468	4.30383	4.3449	4.58398	0.23908	0.416958	0.379907	Nonspecific
O15027	SC16A_HUMAN	SEC16A	SEC16A	Protein transport protein Sec16A OS=Homo sapiens OX=9606 GN=SEC16A PE=1 SV=4	8	7.33466	7.54415	7.67632	7.60455	7.96402	8.0203	7.52428	8.12893	7.53992	7.90938	0.369462	0.100169	0.999268	Large Protein Complex
Q9NXE4	NSMA3_HUMAN	SMPD4	SMPD4	Sphingomyelin phosphodiesterase 4 OS=Homo sapiens OX=9606 GN=SMPD4 PE=1 SV=3	3	5.14199	5.21307	5.11007	5.0506	4.77671	4.95542	5.3117	4.52246	5.12893	4.89158	-0.237357	0.269016	0.570221	Nonspecific
Q92900	RENT1_HUMAN	UPF1	UPF1	Regulator of nonsense transcripts 1 OS=Homo sapiens OX=9606 GN=UPF1 PE=1 SV=2	8	9.25683	9.51887	9.48644	9.61289	9.08048	9.18122	9.02733	9.31411	9.46876	9.15078	-0.317973	0.0491202	1.30874	Nonspecific
Q9UHD8	SEPT9_HUMAN	2021-09-09	SEPTIN9	Septin-9 OS=Homo sapiens OX=9606 GN=SEPT9 PE=1 SV=2	6	6.59687	7.05081	6.58976	6.9764	6.90926	7.15972	7.0769	7.18985	6.80346	7.08393	0.280475	0.146219	0.834995	Large Protein Complex
Q9NVA2	SEP11_HUMAN	2021-09-11	SEPTIN11	Septin-11 OS=Homo sapiens OX=9606 GN=SEPT11 PE=1 SV=3	7	8.59209	8.94783	8.71526	8.6726	8.93829	8.96913	8.86885	8.94942	8.73194	8.93142	0.199476	0.0931323	1.0309	Large Protein Complex
Q16181	SEPT7_HUMAN	2021-09-07	SEPTIN7	Septin-7 OS=Homo sapiens OX=9606 GN=SEPT7 PE=1 SV=2	7	9.41386	9.57168	9.418	9.52481	9.50151	9.52794	9.57443	9.5985	9.48209	9.5506	0.0685085	0.239983	0.61982	Large Protein Complex
Q14141	SEPT6_HUMAN	2021-09-06	SEPTIN6	Septin-6 OS=Homo sapiens OX=9606 GN=SEPT6 PE=1 SV=4	6	8.68406	8.96419	8.76193	8.64017	8.70195	8.75387	8.71357	8.68166	8.76259	8.71276	-0.0498256	0.494717	0.305643	Large Protein Complex
Q92599	SEPT8_HUMAN	2021-09-08	SEPTIN8	Septin-8 OS=Homo sapiens OX=9606 GN=SEPT8 PE=1 SV=4	2	10.7697	11.0781	10.8464	10.9375	10.9378	11.059	10.9907	11.1104	10.9079	11.0245	0.116577	0.239229	0.621187	Nonspecific
Q15019	SEPT2_HUMAN	2021-09-02	SEPTIN2	Septin-2 OS=Homo sapiens OX=9606 GN=SEPT2 PE=1 SV=1	8	9.10878	9.34056	9.20688	9.01336	9.07386	9.2393	9.18162	9.15622	9.16739	9.16275	-0.00464598	0.73309	0.134843	Large Protein Complex
Q9NUU7	DD19A_HUMAN	DDX19A	DDX19A	ATP-dependent RNA helicase DDX19A OS=Homo sapiens OX=9606 GN=DDX19A PE=1 SV=1	11	10.0702	10.2543	10.2876	10.3817	10.3333	10.4222	10.2953	10.3784	10.2484	10.3573	0.10885	0.23665	0.625893	Large Protein Complex
Q15833	STXB2_HUMAN	STXBP2	STXBP2	Syntaxin-binding protein 2 OS=Homo sapiens OX=9606 GN=STXBP2 PE=1 SV=2	2	5.60644	5.57546	5.12393	5.37567	4.4366	4.36355	4.73776	4.57526	5.42038	4.52829	-0.892083	0.00530723	2.27513	Plasma membrane
P61764	STXB1_HUMAN	STXBP1	STXBP1	Syntaxin-binding protein 1 OS=Homo sapiens OX=9606 GN=STXBP1 PE=1 SV=1	5	7.72625	8.09471	8.1629	6.72966	6.63504	6.74654	6.9285	6.98964	7.67838	6.82493	-0.853449	0.09328	1.03021	Nonspecific
P84090	ERH_HUMAN	ERH	ERH	Enhancer of rudimentary homolog OS=Homo sapiens OX=9606 GN=ERH PE=1 SV=1	1	3.69368	3.41405	3.56562	3.69844	2.6443	3.81234	4.41806	4.212	3.59295	3.77168	0.178729	0.585014	0.232834	Large Protein Complex
Q9Y6E2	BZW2_HUMAN	BZW2	BZW2	Basic leucine zipper and W2 domain-containing protein 2 OS=Homo sapiens OX=9606 GN=BZW2 PE=1 SV=1	3	6.20283	6.77444	6.65319	6.6572	6.6093	6.63578	6.60623	6.70288	6.57191	6.63855	0.0666342	0.556848	0.254263	Large Protein Complex
Q7L1Q6	BZW1_HUMAN	BZW1	BZW1	Basic leucine zipper and W2 domain-containing protein 1 OS=Homo sapiens OX=9606 GN=BZW1 PE=1 SV=1	3	7.12765	7.53073	7.36341	7.49807	7.5846	7.43478	7.78106	7.60654	7.37997	7.60175	0.22178	0.164813	0.783008	Large Protein Complex
P04040	CATA_HUMAN	CAT	CAT	Catalase OS=Homo sapiens OX=9606 GN=CAT PE=1 SV=3	9	8.43005	8.42643	8.57999	8.69074	8.44644	8.4229	8.43004	8.42304	8.53181	8.43061	-0.101199	0.227859	0.642333	Peroxisome
O14578	CTRO_HUMAN	CIT	CIT	Citron Rho-interacting kinase OS=Homo sapiens OX=9606 GN=CIT PE=1 SV=2	2	8.2456	8.47693	8.50859	8.41683	8.54848	8.88686	8.64976	8.47732	8.41199	8.6406	0.228618	0.133698	0.873875	Nonspecific
Q13263	TIF1B_HUMAN	TRIM28	TRIM28	Transcription intermediary factor 1-beta OS=Homo sapiens OX=9606 GN=TRIM28 PE=1 SV=5	7	9.74242	9.88446	10.1462	10.2672	9.10719	9.43462	9.40079	9.58899	10.0101	9.38289	-0.627176	0.0255427	1.59273	Nonspecific
Q9HAW4	CLSPN_HUMAN	CLSPN	CLSPN	Claspin OS=Homo sapiens OX=9606 GN=CLSPN PE=1 SV=3	7	8.46541	8.68423	8.72582	8.87658	9.37441	9.42346	9.02005	9.68405	8.68801	9.37549	0.687482	0.020871	1.68046	Nonspecific
Q6P2Q9	PRP8_HUMAN	PRPF8	PRPF8	Pre-mRNA-processing-splicing factor 8 OS=Homo sapiens OX=9606 GN=PRPF8 PE=1 SV=2	6	7.72997	7.81225	7.82161	8.14157	7.71793	7.89611	7.87416	7.67613	7.87635	7.79109	-0.0852665	0.448355	0.348378	Large Protein Complex
Q9Y383	LC7L2_HUMAN	LUC7L2	LUC7L2	Putative RNA-binding protein Luc7-like 2 OS=Homo sapiens OX=9606 GN=LUC7L2 PE=1 SV=2	7	9.14113	9.52701	9.57952	9.67126	9.56796	9.85099	9.72263	9.79239	9.47973	9.73349	0.253761	0.162665	0.788707	Large Protein Complex
Q9NQ29	LUC7L_HUMAN	LUC7L	LUC7L	Putative RNA-binding protein Luc7-like 1 OS=Homo sapiens OX=9606 GN=LUC7L PE=1 SV=1	6	6.99071	7.32409	7.36864	7.23569	7.28679	7.50382	7.2807	7.49252	7.22978	7.39096	0.161175	0.235589	0.627845	Large Protein Complex
O43633	CHM2A_HUMAN	CHMP2A	CHMP2A	Charged multivesicular body protein 2a OS=Homo sapiens OX=9606 GN=CHMP2A PE=1 SV=1	7	9.06589	9.52672	9.37539	9.35288	8.74847	8.93289	8.69576	8.89834	9.33022	8.81887	-0.511355	0.0166497	1.77859	Large Protein Complex
O43149	ZZEF1_HUMAN	ZZEF1	ZZEF1	Zinc finger ZZ-type and EF-hand domain-containing protein 1 OS=Homo sapiens OX=9606 GN=ZZEF1 PE=1 SV=6	1	3.26184	3.60979	3.70306	4.41497	4.32465	4.11457	4.25106	4.17315	3.74742	4.21586	0.46844	0.167175	0.776828	Nonspecific
P46783	RS10_HUMAN	RPS10	RPS10	40S ribosomal protein S10 OS=Homo sapiens OX=9606 GN=RPS10 PE=1 SV=1	10	11.0602	11.2475	11.1568	11.1796	11.1611	11.2494	11.2428	11.0591	11.161	11.1781	0.0170609	0.644531	0.190756	Large Protein Complex
Q969T9	WBP2_HUMAN	WBP2	WBP2	WW domain-binding protein 2 OS=Homo sapiens OX=9606 GN=WBP2 PE=1 SV=1	4	8.54169	8.71157	8.73022	8.70141	8.79419	9.0052	8.57806	8.91704	8.67122	8.82362	0.152398	0.247374	0.606647	Nonspecific
Q9Y4L1	HYOU1_HUMAN	HYOU1	HYOU1	Hypoxia up-regulated protein 1 OS=Homo sapiens OX=9606 GN=HYOU1 PE=1 SV=1	6	9.6069	9.35533	9.4739	9.53657	9.39602	9.21225	9.20406	9.08419	9.49318	9.22413	-0.269048	0.0496529	1.30406	ER
P98172	EFNB1_HUMAN	EFNB1	EFNB1	Ephrin-B1 OS=Homo sapiens OX=9606 GN=EFNB1 PE=1 SV=1	2	8.0204	7.7753	7.98352	7.70557	7.38505	7.50298	7.53246	7.45325	7.8712	7.46843	-0.402765	0.013978	1.85455	Nonspecific
O75190	DNJB6_HUMAN	DNAJB6	DNAJB6	DnaJ homolog subfamily B member 6 OS=Homo sapiens OX=9606 GN=DNAJB6 PE=1 SV=2	7	8.02917	8.0775	7.97313	8.22856	9.55171	9.13936	8.96472	9.33021	8.07709	9.2465	1.16941	0.00216314	2.66492	Large Protein Complex
P82933	RT09_HUMAN	MRPS9	MRPS9	28S ribosomal protein S9, mitochondrial OS=Homo sapiens OX=9606 GN=MRPS9 PE=1 SV=2	4	8.28722	7.3877	7.52742	7.39191	8.11401	7.85475	7.97915	7.35565	7.64856	7.82589	0.177324	0.505357	0.296402	Mitochondrion
Q9NX76	CKLF6_HUMAN	CMTM6	CMTM6	CKLF-like MARVEL transmembrane domain-containing protein 6 OS=Homo sapiens OX=9606 GN=CMTM6 PE=1 SV=1	2	8.88869	8.9514	8.94525	8.76173	8.34127	8.20919	8.31856	8.56201	8.88677	8.35776	-0.529011	0.00628247	2.20187	Nonspecific
P00505	AATM_HUMAN	GOT2	GOT2	Aspartate aminotransferase, mitochondrial OS=Homo sapiens OX=9606 GN=GOT2 PE=1 SV=3	7	9.7613	8.53308	8.56047	8.95977	9.99188	9.52003	9.8761	9.02144	8.95365	9.60236	0.648706	0.184688	0.733561	Mitochondrion
Q66PJ3	AR6P4_HUMAN	ARL6IP4	ARL6IP4	ADP-ribosylation factor-like protein 6-interacting protein 4 OS=Homo sapiens OX=9606 GN=ARL6IP4 PE=1 SV=2	2	6.88535	6.94834	6.63672	7.17798	7.34348	7.49408	7.3756	7.40317	6.9121	7.40408	0.491985	0.0213409	1.67079	Large Protein Complex
Q9BW92	SYTM_HUMAN	TARS2	TARS2	Threonine--tRNA ligase, mitochondrial OS=Homo sapiens OX=9606 GN=TARS2 PE=1 SV=1	8	8.61531	7.90553	8.17077	7.77002	8.28447	7.96743	8.2264	7.50157	8.11541	7.99497	-0.120442	0.576236	0.2394	Mitochondrion
Q9H5N1	RABE2_HUMAN	RABEP2	RABEP2	Rab GTPase-binding effector protein 2 OS=Homo sapiens OX=9606 GN=RABEP2 PE=1 SV=2	3	5.96924	5.86678	6.17235	5.84164	5.32653	4.91254	5.13962	5.48952	5.9625	5.21705	-0.74545	0.0112376	1.94933	Nonspecific
Q14566	MCM6_HUMAN	MCM6	MCM6	DNA replication licensing factor MCM6 OS=Homo sapiens OX=9606 GN=MCM6 PE=1 SV=1	6	8.2111	8.3394	8.22598	8.05396	8.29327	8.53754	8.4786	8.25243	8.20761	8.39046	0.182847	0.149795	0.824504	Nonspecific
O75153	CLU_HUMAN	CLUH	CLUH	Clustered mitochondria protein homolog OS=Homo sapiens OX=9606 GN=CLUH PE=1 SV=2	3	5.44599	5.58224	5.2991	5.50711	5.92455	6.25664	6.23247	5.66329	5.45861	6.01924	0.560626	0.033555	1.47424	Large Protein Complex
O75347	TBCA_HUMAN	TBCA	TBCA	Tubulin-specific chaperone A OS=Homo sapiens OX=9606 GN=TBCA PE=1 SV=3	5	9.26225	9.07857	8.92636	8.59698	8.55244	8.42849	8.95872	8.44727	8.96604	8.59673	-0.369308	0.156471	0.805566	Nonspecific
P07355	ANXA2_HUMAN	ANXA2	ANXA2	Annexin A2 OS=Homo sapiens OX=9606 GN=ANXA2 PE=1 SV=2	9	9.3095	8.8796	9.0759	8.64954	8.27244	8.214	8.37697	8.2912	8.97864	8.28865	-0.689984	0.0144408	1.84041	Plasma membrane
Q01664	TFAP4_HUMAN	TFAP4	TFAP4	Transcription factor AP-4 OS=Homo sapiens OX=9606 GN=TFAP4 PE=1 SV=2	2	3.81926	4.07265	4.16052	4.40714	4.60373	4.91751	4.69487	4.80413	4.11489	4.75506	0.640171	0.01619	1.79075	Nonspecific
Q7Z4V5	HDGR2_HUMAN	HDGFL2	HDGFL2	Hepatoma-derived growth factor-related protein 2 OS=Homo sapiens OX=9606 GN=HDGFL2 PE=1 SV=1	7	9.01846	8.86553	9.11019	9.12878	8.53699	8.4076	8.29776	8.4145	9.03074	8.41421	-0.616529	0.00264069	2.57828	Nonspecific
O75475	PSIP1_HUMAN	PSIP1	PSIP1	PC4 and SFRS1-interacting protein OS=Homo sapiens OX=9606 GN=PSIP1 PE=1 SV=1	10	8.71043	8.51954	8.45733	8.89331	8.83937	8.57361	8.58805	8.80027	8.64515	8.70032	0.0551711	0.580359	0.236303	Nonspecific
P51858	HDGF_HUMAN	HDGF	HDGF	Hepatoma-derived growth factor OS=Homo sapiens OX=9606 GN=HDGF PE=1 SV=1	2	6.45956	6.00759	5.14281	5.30049	5.42629	5.39778	6.32732	5.23372	5.72761	5.59628	-0.131336	0.62765	0.202282	Nonspecific
Q8TBA6	GOGA5_HUMAN	GOLGA5	GOLGA5	Golgin subfamily A member 5 OS=Homo sapiens OX=9606 GN=GOLGA5 PE=1 SV=3	6	7.79601	7.77021	7.79556	8.01748	7.50973	7.63594	7.30703	7.3458	7.84482	7.44962	-0.395194	0.0231137	1.63613	Nonspecific
P12004	PCNA_HUMAN	PCNA	PCNA	Proliferating cell nuclear antigen OS=Homo sapiens OX=9606 GN=PCNA PE=1 SV=1	3	7.8519	7.49683	7.17105	6.74063	7.19141	7.17053	7.81656	7.19436	7.3151	7.34322	0.0281147	0.718448	0.143605	Nonspecific
Q9BU76	MMTA2_HUMAN	MMTAG2	MMTAG2	Multiple myeloma tumor-associated protein 2 OS=Homo sapiens OX=9606 GN=MMTAG2 PE=1 SV=1	4	8.20841	8.63799	8.63795	8.66395	8.27875	8.59784	8.40605	8.36202	8.53707	8.41117	-0.125908	0.393067	0.405534	Large Protein Complex
Q86VS8	HOOK3_HUMAN	HOOK3	HOOK3	Protein Hook homolog 3 OS=Homo sapiens OX=9606 GN=HOOK3 PE=1 SV=2	6	8.38314	8.83702	8.6385	8.61412	8.62411	8.72189	8.62151	8.72487	8.6182	8.67309	0.0548963	0.538822	0.268554	Large Protein Complex
Q9HBH5	RDH14_HUMAN	RDH14	RDH14	Retinol dehydrogenase 14 OS=Homo sapiens OX=9606 GN=RDH14 PE=1 SV=1	5	8.14873	7.96027	7.89214	7.95025	7.37715	7.23006	7.43374	7.40369	7.98785	7.36116	-0.62669	0.00204104	2.69015	Nonspecific
P82094	TMF1_HUMAN	TMF1	TMF1	TATA element modulatory factor OS=Homo sapiens OX=9606 GN=TMF1 PE=1 SV=2	6	9.14687	9.14767	9.29767	9.50608	9.35645	9.22589	8.91237	9.47708	9.27457	9.24295	-0.0316249	0.673107	0.171916	Nonspecific
P11234	RALB_HUMAN	RALB	RALB	Ras-related protein Ral-B OS=Homo sapiens OX=9606 GN=RALB PE=1 SV=1	1	6.88356	6.69911	6.36088	6.30192	5.97736	5.6977	5.61425	5.81111	6.56137	5.7751	-0.786263	0.0127281	1.89524	Plasma membrane
P11233	RALA_HUMAN	RALA	RALA	Ras-related protein Ral-A OS=Homo sapiens OX=9606 GN=RALA PE=1 SV=1	6	8.98138	8.71383	8.71715	9.58184	9.31988	9.04407	8.84829	9.24422	8.99855	9.11412	0.115569	0.56301	0.249484	Plasma membrane
Q14683	SMC1A_HUMAN	SMC1A	SMC1A	Structural maintenance of chromosomes protein 1A OS=Homo sapiens OX=9606 GN=SMC1A PE=1 SV=2	4	7.78211	8.20791	8.17694	8.06151	8.08886	8.43774	8.36473	8.24681	8.05712	8.28453	0.227418	0.177031	0.751951	Large Protein Complex
Q9UJU6	DBNL_HUMAN	DBNL	DBNL	Drebrin-like protein OS=Homo sapiens OX=9606 GN=DBNL PE=1 SV=1	3	5.17449	5.38341	5.56339	5.54765	5.21535	5.45229	5.49687	5.38634	5.41724	5.38771	-0.0295243	0.652145	0.185656	Actin binding proteins
P36543	VATE1_HUMAN	ATP6V1E1	ATP6V1E1	V-type proton ATPase subunit E 1 OS=Homo sapiens OX=9606 GN=ATP6V1E1 PE=1 SV=1	9	8.99576	9.22954	9.10818	9.2308	9.77966	9.59392	9.44206	10.0136	9.14107	9.70731	0.566239	0.0224456	1.64887	Endosome
Q8N0X7	SPART_HUMAN	SPART	SPART	Spartin OS=Homo sapiens OX=9606 GN=SPART PE=1 SV=1	8	8.23749	8.58942	8.61275	8.81211	8.31655	8.19256	8.1163	8.34712	8.56294	8.24313	-0.31981	0.0997665	1.00102	Nonspecific
Q9UBB9	TFP11_HUMAN	TFIP11	TFIP11	Tuftelin-interacting protein 11 OS=Homo sapiens OX=9606 GN=TFIP11 PE=1 SV=1	6	7.96635	8.37459	8.28492	8.3046	8.38518	8.36715	8.34792	8.38601	8.23261	8.37157	0.138952	0.239983	0.61982	Large Protein Complex
P62913	RL11_HUMAN	RPL11	RPL11	60S ribosomal protein L11 OS=Homo sapiens OX=9606 GN=RPL11 PE=1 SV=2	7	8.66906	8.91454	8.98798	8.91148	8.59543	8.76516	8.58365	8.79837	8.87076	8.68565	-0.18511	0.141384	0.849601	Large Protein Complex
Q3V6T2	GRDN_HUMAN	CCDC88A	CCDC88A	Girdin OS=Homo sapiens OX=9606 GN=CCDC88A PE=1 SV=2	2	5.74131	5.66936	5.75806	5.66833	6.11678	6.15719	5.80571	5.95606	5.70926	6.00893	0.299671	0.0361236	1.44221	Large Protein Complex
O00429	DNM1L_HUMAN	DNM1L	DNM1L	Dynamin-1-like protein OS=Homo sapiens OX=9606 GN=DNM1L PE=1 SV=2	6	8.47923	8.90882	8.89186	8.78278	8.79363	8.78344	8.82076	8.90886	8.76567	8.82667	0.0610039	0.529414	0.276205	Large Protein Complex
Q9H8W3	F204A_HUMAN	FAM204A	FAM204A	Protein FAM204A OS=Homo sapiens OX=9606 GN=FAM204A PE=1 SV=1	2	7.40494	7.87944	7.79361	7.74504	8.1972	8.42367	8.23035	8.25153	7.70576	8.27569	0.569929	0.0128553	1.89092	Nonspecific
Q587I9	SFT2C_HUMAN	SFT2D3	SFT2D3	Vesicle transport protein SFT2C OS=Homo sapiens OX=9606 GN=SFT2D3 PE=2 SV=1	2	7.29142	7.60127	7.69732	7.6559	7.65117	7.54982	7.43622	7.32284	7.56148	7.49001	-0.0714655	0.521292	0.282919	Nonspecific
Q8N5F7	NKAP_HUMAN	NKAP	NKAP	NF-kappa-B-activating protein OS=Homo sapiens OX=9606 GN=NKAP PE=1 SV=1	3	6.72331	7.05741	7.16823	6.24883	6.16883	6.42478	6.33952	6.05264	6.79944	6.24644	-0.553002	0.0957501	1.01886	Nonspecific
Q8NBN3	TM87A_HUMAN	TMEM87A	TMEM87A	Transmembrane protein 87A OS=Homo sapiens OX=9606 GN=TMEM87A PE=1 SV=3	6	8.18574	8.12677	8.24577	8.40819	8.24845	8.15156	7.97865	8.04436	8.24162	8.10576	-0.135862	0.223049	0.651601	Nonspecific
Q5T0F9	C2D1B_HUMAN	CC2D1B	CC2D1B	Coiled-coil and C2 domain-containing protein 1B OS=Homo sapiens OX=9606 GN=CC2D1B PE=1 SV=1	4	7.25923	7.59018	7.50169	7.46615	7.74387	7.59755	7.58156	7.67127	7.45431	7.64856	0.194249	0.0990942	1.00395	Nonspecific
Q9UBB4	ATX10_HUMAN	ATXN10	ATXN10	Ataxin-10 OS=Homo sapiens OX=9606 GN=ATXN10 PE=1 SV=1	7	8.96331	9.44967	9.44735	9.38289	8.81501	8.9672	9.00727	8.91036	9.3108	8.92496	-0.385844	0.0541815	1.26615	Large Protein Complex
P16219	ACADS_HUMAN	ACADS	ACADS	Short-chain specific acyl-CoA dehydrogenase, mitochondrial OS=Homo sapiens OX=9606 GN=ACADS PE=1 SV=1	4	7.38189	6.65115	6.76906	6.39142	6.93044	6.67673	6.97118	6.27719	6.79838	6.71389	-0.0844933	0.631282	0.199777	Nonspecific
Q8N6T3	ARFG1_HUMAN	ARFGAP1	ARFGAP1	ADP-ribosylation factor GTPase-activating protein 1 OS=Homo sapiens OX=9606 GN=ARFGAP1 PE=1 SV=2	8	8.61818	8.66068	8.61862	8.67858	8.33265	7.95866	7.6851	8.07522	8.64401	8.01291	-0.631104	0.0155084	1.80943	Large Protein Complex
P14618	KPYM_HUMAN	PKM	PKM	Pyruvate kinase PKM OS=Homo sapiens OX=9606 GN=PKM PE=1 SV=4	8	9.72598	9.49214	9.22518	8.74976	8.91291	8.93763	9.55648	9.16192	9.29826	9.14224	-0.156029	0.524601	0.280171	Nonspecific
Q9NUQ8	ABCF3_HUMAN	ABCF3	ABCF3	ATP-binding cassette sub-family F member 3 OS=Homo sapiens OX=9606 GN=ABCF3 PE=1 SV=2	6	7.06341	7.45195	7.37337	7.2071	7.28217	7.26276	7.27482	7.19263	7.27396	7.2531	-0.0208622	0.665128	0.177095	Large Protein Complex
P0DI83	NARR_HUMAN	RAB34	RAB34	Ras-related protein Rab-34, isoform NARR OS=Homo sapiens OX=9606 GN=RAB34 PE=1 SV=1	3	5.87158	6.24517	6.3457	6.36276	6.42981	6.31704	6.17806	6.58335	6.2063	6.37707	0.170762	0.326205	0.486509	Nonspecific
Q9NZB2	F120A_HUMAN	FAM120A	FAM120A	Constitutive coactivator of PPAR-gamma-like protein 1 OS=Homo sapiens OX=9606 GN=FAM120A PE=1 SV=2	5	7.18338	7.0732	7.50722	7.41545	6.72047	7.07594	6.91541	6.96615	7.29481	6.91949	-0.375318	0.0594241	1.22604	Large Protein Complex
P14854	CX6B1_HUMAN	COX6B1	COX6B1	Cytochrome c oxidase subunit 6B1 OS=Homo sapiens OX=9606 GN=COX6B1 PE=1 SV=2	8	11.3784	10.5433	10.8082	10.3589	11.1922	10.9217	11.1394	10.525	10.7722	10.9446	0.172371	0.51018	0.292277	Mitochondrion
Q86WX3	AROS_HUMAN	RPS19BP1	RPS19BP1	Active regulator of SIRT1 OS=Homo sapiens OX=9606 GN=RPS19BP1 PE=1 SV=1	3	8.20018	8.42498	8.39443	8.31789	8.04777	7.66218	7.51842	7.40936	8.33437	7.65943	-0.674939	0.0168007	1.77467	Nonspecific
P20700	LMNB1_HUMAN	LMNB1	LMNB1	Lamin-B1 OS=Homo sapiens OX=9606 GN=LMNB1 PE=1 SV=2	8	9.46857	9.7574	9.72152	9.82795	9.68021	10.1622	9.90151	9.95323	9.69386	9.92429	0.230434	0.180548	0.743407	Nonspecific
Q03252	LMNB2_HUMAN	LMNB2	LMNB2	Lamin-B2 OS=Homo sapiens OX=9606 GN=LMNB2 PE=1 SV=4	9	8.57446	8.96296	8.93572	8.79044	8.39803	8.81463	8.39651	8.42369	8.81589	8.50821	-0.30768	0.11647	0.933786	Nonspecific
Q99805	TM9S2_HUMAN	TM9SF2	TM9SF2	Transmembrane 9 superfamily member 2 OS=Homo sapiens OX=9606 GN=TM9SF2 PE=1 SV=1	8	9.41369	9.51223	9.40481	10.1098	9.94964	9.99006	9.89089	9.97769	9.61014	9.95207	0.341933	0.149347	0.825804	Golgi
Q8TDB4	HUMMR_HUMAN	MGARP	MGARP	Protein MGARP OS=Homo sapiens OX=9606 GN=MGARP PE=1 SV=1	4	8.57879	7.75239	7.96077	8.26446	7.40501	7.1624	7.2122	7.04813	8.1391	7.20693	-0.93217	0.0144145	1.8412	Nonspecific
Q9BRG1	VPS25_HUMAN	VPS25	VPS25	Vacuolar protein-sorting-associated protein 25 OS=Homo sapiens OX=9606 GN=VPS25 PE=1 SV=1	2	5.72468	6.01553	6.03428	6.05614	6.17559	6.23643	6.23095	6.04724	5.95766	6.17255	0.214898	0.103714	0.984165	Large Protein Complex
Q15276	RABE1_HUMAN	RABEP1	RABEP1	Rab GTPase-binding effector protein 1 OS=Homo sapiens OX=9606 GN=RABEP1 PE=1 SV=2	6	7.157	7.01961	7.14852	7.56342	7.49816	7.31836	7.15445	7.59855	7.22214	7.39238	0.170245	0.35217	0.453247	Nonspecific
Q9Y5J3	HEY1_HUMAN	HEY1	HEY1	Hairy/enhancer-of-split related with YRPW motif protein 1 OS=Homo sapiens OX=9606 GN=HEY1 PE=1 SV=1	10	9.51059	10.0981	9.95854	9.86499	10.3927	10.1894	10.0694	10.267	9.85805	10.2296	0.371581	0.085003	1.07057	Nonspecific
P33991	MCM4_HUMAN	MCM4	MCM4	DNA replication licensing factor MCM4 OS=Homo sapiens OX=9606 GN=MCM4 PE=1 SV=5	8	7.56702	7.88612	7.78829	7.47015	7.87409	7.87392	7.98126	7.65743	7.67789	7.84667	0.16878	0.261112	0.583173	Nonspecific
Q14203	DCTN1_HUMAN	DCTN1	DCTN1	Dynactin subunit 1 OS=Homo sapiens OX=9606 GN=DCTN1 PE=1 SV=3	6	7.96272	7.96716	8.03536	8.17233	7.84275	8.00852	7.88394	7.80787	8.03439	7.88577	-0.148623	0.117006	0.931793	Large Protein Complex
Q14697	GANAB_HUMAN	GANAB	GANAB	Neutral alpha-glucosidase AB OS=Homo sapiens OX=9606 GN=GANAB PE=1 SV=3	12	10.6461	10.6338	10.5555	10.6533	10.717	10.7132	10.7598	10.3477	10.6222	10.6344	0.0122566	0.708036	0.149945	ER
Q96QK1	VPS35_HUMAN	VPS35	VPS35	Vacuolar protein sorting-associated protein 35 OS=Homo sapiens OX=9606 GN=VPS35 PE=1 SV=2	4	7.91771	8.23408	8.1687	7.95319	7.17897	6.95968	7.21905	7.23541	8.06842	7.14828	-0.920142	0.00183013	2.73752	Endosome
O95613	PCNT_HUMAN	PCNT	PCNT	Pericentrin OS=Homo sapiens OX=9606 GN=PCNT PE=1 SV=4	2	5.80305	5.77679	6.0753	6.4839	5.15655	5.72324	5.46847	5.55679	6.03476	5.47626	-0.558494	0.0739008	1.13135	Large Protein Complex
Q9H2G2	SLK_HUMAN	SLK	SLK	STE20-like serine/threonine-protein kinase OS=Homo sapiens OX=9606 GN=SLK PE=1 SV=1	4	6.27636	6.44728	6.54643	6.75964	6.21888	6.41789	6.39524	6.16534	6.50743	6.29934	-0.208088	0.194105	0.711964	Large Protein Complex
O14641	DVL2_HUMAN	DVL2	DVL2	Segment polarity protein dishevelled homolog DVL-2 OS=Homo sapiens OX=9606 GN=DVL2 PE=1 SV=1	4	5.93955	6.41189	6.14729	6.54466	6.37836	6.60902	6.39997	6.38736	6.26085	6.44368	0.182827	0.309418	0.509454	Nonspecific
Q12797	ASPH_HUMAN	ASPH	ASPH	Aspartyl/asparaginyl beta-hydroxylase OS=Homo sapiens OX=9606 GN=ASPH PE=1 SV=3	9	8.53619	8.20152	8.23314	8.66951	8.3047	8.52409	8.43938	7.93752	8.41009	8.30142	-0.108669	0.515756	0.287556	ER
O43824	GTPB6_HUMAN	GTPBP6	GTPBP6	Putative GTP-binding protein 6 OS=Homo sapiens OX=9606 GN=GTPBP6 PE=2 SV=4	3	7.43924	6.82482	6.9535	7.00674	7.43242	7.13078	7.30074	6.56488	7.05607	7.1072	0.0511291	0.671208	0.173143	Mitochondrion
Q8WXF1	PSPC1_HUMAN	PSPC1	PSPC1	Paraspeckle component 1 OS=Homo sapiens OX=9606 GN=PSPC1 PE=1 SV=1	2	8.42466	8.86685	8.66386	8.68194	9.04525	9.12504	8.89302	9.06242	8.65933	9.03143	0.372106	0.0353542	1.45156	Large Protein Complex
Q9BW71	HIRP3_HUMAN	HIRIP3	HIRIP3	HIRA-interacting protein 3 OS=Homo sapiens OX=9606 GN=HIRIP3 PE=1 SV=3	1	4.17677	3.69726	3.49777	4.2654	4.95372	4.85578	4.51096	5.42151	3.9093	4.93549	1.02619	0.0280078	1.55272	Nonspecific
Q8IWJ2	GCC2_HUMAN	GCC2	GCC2	GRIP and coiled-coil domain-containing protein 2 OS=Homo sapiens OX=9606 GN=GCC2 PE=1 SV=4	7	7.90207	8.07769	8.1354	8.35946	8.09923	8.11188	8.08919	8.14172	8.11865	8.1105	-0.00814812	0.72331	0.140675	Nonspecific
Q8WUA4	TF3C2_HUMAN	GTF3C2	GTF3C2	General transcription factor 3C polypeptide 2 OS=Homo sapiens OX=9606 GN=GTF3C2 PE=1 SV=2	2	7.08932	7.07601	7.165	7.35415	6.70385	7.10236	6.97176	6.91139	7.17112	6.92234	-0.248779	0.106143	0.974109	Large Protein Complex
Q12981	SEC20_HUMAN	BNIP1	BNIP1	Vesicle transport protein SEC20 OS=Homo sapiens OX=9606 GN=BNIP1 PE=1 SV=3	5	9.81546	9.89008	9.89286	9.85057	9.58475	9.5981	9.69338	9.55248	9.86224	9.60718	-0.255065	0.00361912	2.4414	ER
Q14542	S29A2_HUMAN	SLC29A2	SLC29A2	Equilibrative nucleoside transporter 2 OS=Homo sapiens OX=9606 GN=SLC29A2 PE=1 SV=3	1	5.52852	5.41841	5.194	5.16827	4.07795	4.4236	4.09698	3.71983	5.3273	4.07959	-1.24771	0.00334678	2.47537	Plasma membrane
P05455	LA_HUMAN	SSB	SSB	Lupus La protein OS=Homo sapiens OX=9606 GN=SSB PE=1 SV=2	7	8.9957	8.97806	8.51876	8.61368	8.53549	8.66051	9.14423	8.61737	8.77655	8.7394	-0.0371488	0.677517	0.16908	Nonspecific
Q9HCK8	CHD8_HUMAN	CHD8	CHD8	Chromodomain-helicase-DNA-binding protein 8 OS=Homo sapiens OX=9606 GN=CHD8 PE=1 SV=5	4	6.53988	6.82458	6.95247	7.18498	7.05947	7.59739	6.99061	7.1131	6.87548	7.19014	0.314664	0.21618	0.665185	Nonspecific
Q9P2D1	CHD7_HUMAN	CHD7	CHD7	Chromodomain-helicase-DNA-binding protein 7 OS=Homo sapiens OX=9606 GN=CHD7 PE=1 SV=3	1	5.10464	5.12934	5.27294	5.43899	5.12943	5.0654	5.19353	5.01294	5.23648	5.10032	-0.136156	0.227859	0.642333	Nonspecific
P23396	RS3_HUMAN	RPS3	RPS3	40S ribosomal protein S3 OS=Homo sapiens OX=9606 GN=RPS3 PE=1 SV=2	9	9.92186	10.2829	10.1705	9.99417	9.86206	10.0305	10.0381	9.88515	10.0923	9.95395	-0.138389	0.254276	0.594694	Large Protein Complex
P63010	AP2B1_HUMAN	AP2B1	AP2B1	AP-2 complex subunit beta OS=Homo sapiens OX=9606 GN=AP2B1 PE=1 SV=1	2	6.91034	7.3031	7.25195	7.05407	6.30829	6.43162	6.43143	6.32372	7.12986	6.37377	-0.756097	0.00280968	2.55134	Plasma membrane
Q10567	AP1B1_HUMAN	AP1B1	AP1B1	AP-1 complex subunit beta-1 OS=Homo sapiens OX=9606 GN=AP1B1 PE=1 SV=2	9	9.51104	9.83458	9.71956	9.69517	9.5727	9.58271	9.57667	9.76518	9.69009	9.62432	-0.0657684	0.447771	0.348944	Large Protein Complex
O43815	STRN_HUMAN	STRN	STRN	Striatin OS=Homo sapiens OX=9606 GN=STRN PE=1 SV=4	5	6.89022	6.91501	7.04145	6.92031	6.60379	6.73893	7.01738	6.82558	6.94174	6.79642	-0.145326	0.231107	0.636186	Nonspecific
Q9NRL3	STRN4_HUMAN	STRN4	STRN4	Striatin-4 OS=Homo sapiens OX=9606 GN=STRN4 PE=1 SV=2	2	6.09209	6.15994	6.23022	5.87956	5.98093	5.90011	5.89294	5.84624	6.09045	5.90506	-0.185395	0.113529	0.944891	Large Protein Complex
Q13033	STRN3_HUMAN	STRN3	STRN3	Striatin-3 OS=Homo sapiens OX=9606 GN=STRN3 PE=1 SV=3	6	7.78392	7.95873	7.88785	8.03664	7.93534	7.95743	7.97856	8.00276	7.91678	7.96852	0.0517394	0.407624	0.389741	Large Protein Complex
O00231	PSD11_HUMAN	PSMD11	PSMD11	26S proteasome non-ATPase regulatory subunit 11 OS=Homo sapiens OX=9606 GN=PSMD11 PE=1 SV=3	12	9.88231	10.1607	10.074	10.0481	10.2101	10.2675	10.2045	10.1705	10.0413	10.2131	0.171879	0.0715949	1.14512	Large Protein Complex
P33121	ACSL1_HUMAN	ACSL1	ACSL1	Long-chain-fatty-acid--CoA ligase 1 OS=Homo sapiens OX=9606 GN=ACSL1 PE=1 SV=1	6	7.99799	7.91278	7.86973	7.85544	7.88322	7.88046	7.83782	7.68533	7.90898	7.82171	-0.0872773	0.235589	0.627845	Nonspecific
Q9UPN3	MACF1_HUMAN	MACF1	MACF1	Microtubule-actin cross-linking factor 1, isoforms 1/2/3/5 OS=Homo sapiens OX=9606 GN=MACF1 PE=1 SV=4	4	6.82319	6.33508	6.91477	6.53617	5.92936	6.06332	6.0995	5.80024	6.6523	5.97311	-0.679197	0.0169729	1.77024	Large Protein Complex
P07942	LAMB1_HUMAN	LAMB1	LAMB1	Laminin subunit beta-1 OS=Homo sapiens OX=9606 GN=LAMB1 PE=1 SV=2	4	7.7949	7.5803	7.65217	7.88596	7.70994	7.61116	7.4637	7.48209	7.72833	7.56672	-0.161611	0.185347	0.732014	ER
P86790	CCZ1B_HUMAN	CCZ1B	CCZ1B	Vacuolar fusion protein CCZ1 homolog B OS=Homo sapiens OX=9606 GN=CCZ1B PE=1 SV=1	1	4.84599	5.44811	5.15868	4.52084	4.03946	4.50187	3.96424	4.16695	4.99341	4.16813	-0.825275	0.037045	1.43127	Nonspecific
Q96C92	ENTR1_HUMAN	ENTR1	ENTR1	Endosome-associated-trafficking regulator 1 OS=Homo sapiens OX=9606 GN=ENTR1 PE=1 SV=3	6	7.95804	8.26864	8.16265	8.12669	8.84973	8.80627	8.52705	8.99578	8.12901	8.79471	0.665702	0.00806434	2.09343	Nonspecific
Q92922	SMRC1_HUMAN	SMARCC1	SMARCC1	SWI/SNF complex subunit SMARCC1 OS=Homo sapiens OX=9606 GN=SMARCC1 PE=1 SV=3	9	8.1892	8.37764	8.56623	8.62027	8.31346	8.38023	8.16447	8.5609	8.43834	8.35477	-0.0835709	0.505357	0.296402	Nonspecific
Q8TAQ2	SMRC2_HUMAN	SMARCC2	SMARCC2	SWI/SNF complex subunit SMARCC2 OS=Homo sapiens OX=9606 GN=SMARCC2 PE=1 SV=1	4	6.97982	7.2123	7.24963	7.50624	7.21799	7.33191	7.06745	7.34342	7.237	7.24019	0.00319441	0.745805	0.127374	Nonspecific
Q92544	TM9S4_HUMAN	TM9SF4	TM9SF4	Transmembrane 9 superfamily member 4 OS=Homo sapiens OX=9606 GN=TM9SF4 PE=1 SV=2	3	10.9494	11.039	11.0242	11.3901	10.4337	10.4461	10.3131	10.2791	11.1007	10.368	-0.732662	0.00435182	2.36133	Golgi
O94992	HEXI1_HUMAN	HEXIM1	HEXIM1	Protein HEXIM1 OS=Homo sapiens OX=9606 GN=HEXIM1 PE=1 SV=1	8	7.14386	7.33694	7.40989	7.43818	7.63073	7.65962	7.43134	7.84579	7.33222	7.64187	0.309649	0.0665366	1.17694	Large Protein Complex
Q08211	DHX9_HUMAN	DHX9	DHX9	ATP-dependent RNA helicase A OS=Homo sapiens OX=9606 GN=DHX9 PE=1 SV=4	5	7.58766	7.60722	7.6672	7.79453	7.07812	7.53915	7.47029	7.03972	7.66415	7.28182	-0.382331	0.0726326	1.13887	Large Protein Complex
P42704	LPPRC_HUMAN	LRPPRC	LRPPRC	Leucine-rich PPR motif-containing protein, mitochondrial OS=Homo sapiens OX=9606 GN=LRPPRC PE=1 SV=3	9	9.06243	8.1844	8.12035	8.45099	9.36745	9.13065	9.34139	8.35882	8.45455	9.04958	0.595031	0.173716	0.760159	Mitochondrion
P51572	BAP31_HUMAN	BCAP31	BCAP31	B-cell receptor-associated protein 31 OS=Homo sapiens OX=9606 GN=BCAP31 PE=1 SV=3	9	11.6033	11.8233	11.7973	11.7363	11.1947	11.1495	11.2067	11.0682	11.74	11.1548	-0.585275	0.00151725	2.81894	ER
Q8IWZ3	ANKH1_HUMAN	ANKHD1	ANKHD1	Ankyrin repeat and KH domain-containing protein 1 OS=Homo sapiens OX=9606 GN=ANKHD1 PE=1 SV=1	5	7.43126	7.7717	7.79688	7.73602	7.66845	7.97708	7.63108	7.8548	7.68396	7.78285	0.0988856	0.436056	0.360458	Large Protein Complex
O75179	ANR17_HUMAN	ANKRD17	ANKRD17	Ankyrin repeat domain-containing protein 17 OS=Homo sapiens OX=9606 GN=ANKRD17 PE=1 SV=3	7	7.05129	7.41489	7.48469	7.52656	7.81426	8.09579	7.65735	8.02715	7.36936	7.89864	0.529283	0.0358824	1.44512	Large Protein Complex
O95785	WIZ_HUMAN	WIZ	WIZ	Protein Wiz OS=Homo sapiens OX=9606 GN=WIZ PE=1 SV=2	1	6.43026	6.65446	6.80383	6.82694	6.31216	6.48407	6.29854	6.14516	6.67888	6.30998	-0.368893	0.0495448	1.305	Nonspecific
P30519	HMOX2_HUMAN	HMOX2	HMOX2	Heme oxygenase 2 OS=Homo sapiens OX=9606 GN=HMOX2 PE=1 SV=2	7	7.98716	8.14156	8.07248	8.08054	7.93429	7.8824	8.00653	7.76148	8.07043	7.89617	-0.174258	0.0665366	1.17694	ER
P61158	ARP3_HUMAN	ACTR3	ACTR3	Actin-related protein 3 OS=Homo sapiens OX=9606 GN=ACTR3 PE=1 SV=3	6	7.70297	7.8789	7.57985	7.27481	6.67987	6.48817	6.77754	6.57294	7.60913	6.62963	-0.979504	0.00421971	2.37472	Large Protein Complex
O95777	LSM8_HUMAN	LSM8	LSM8	U6 snRNA-associated Sm-like protein LSm8 OS=Homo sapiens OX=9606 GN=LSM8 PE=1 SV=3	1	6.75037	6.80372	6.82902	6.68903	6.44566	6.51777	6.51105	6.47746	6.76804	6.48798	-0.280053	0.00264069	2.57828	Large Protein Complex
Q9UKJ3	GPTC8_HUMAN	GPATCH8	GPATCH8	G patch domain-containing protein 8 OS=Homo sapiens OX=9606 GN=GPATCH8 PE=1 SV=2	9	8.9458	9.26334	9.29988	9.38829	9.00153	9.23467	8.95955	9.26505	9.22433	9.1152	-0.109129	0.42355	0.373095	Nonspecific
P09874	PARP1_HUMAN	PARP1	PARP1	Poly [ADP-ribose] polymerase 1 OS=Homo sapiens OX=9606 GN=PARP1 PE=1 SV=4	11	10.642	11.0436	11.0715	11.205	11.0171	11.1317	10.9912	10.9311	10.9905	11.0178	0.0272399	0.673746	0.171504	Nonspecific
O95071	UBR5_HUMAN	UBR5	UBR5	E3 ubiquitin-protein ligase UBR5 OS=Homo sapiens OX=9606 GN=UBR5 PE=1 SV=2	4	8.41018	8.57812	8.56802	8.87763	8.48109	8.65024	8.54531	8.45663	8.60849	8.53332	-0.0751717	0.485232	0.314051	Nonspecific
P50851	LRBA_HUMAN	LRBA	LRBA	Lipopolysaccharide-responsive and beige-like anchor protein OS=Homo sapiens OX=9606 GN=LRBA PE=1 SV=4	3	6.13684	6.0393	6.42987	6.72552	6.11201	6.2112	5.97951	6.28451	6.33288	6.14681	-0.186076	0.35383	0.451205	Large Protein Complex
Q9UJZ1	STML2_HUMAN	STOML2	STOML2	Stomatin-like protein 2, mitochondrial OS=Homo sapiens OX=9606 GN=STOML2 PE=1 SV=1	8	8.66713	8.08948	8.19324	7.87163	8.5238	8.32249	8.55888	7.88115	8.20537	8.32158	0.116209	0.561406	0.250723	Mitochondrion
Q92692	NECT2_HUMAN	NECTIN2	NECTIN2	Nectin-2 OS=Homo sapiens OX=9606 GN=NECTIN2 PE=1 SV=1	3	7.33145	6.86079	6.97805	6.51237	5.87079	5.66071	5.46316	5.71704	6.92067	5.67792	-1.24274	0.00488156	2.31144	Plasma membrane
Q6PII3	CC174_HUMAN	CCDC174	CCDC174	Coiled-coil domain-containing protein 174 OS=Homo sapiens OX=9606 GN=CCDC174 PE=1 SV=3	2	4.74265	5.0811	4.7369	4.9281	5.00768	5.10341	4.92533	5.39842	4.87219	5.10871	0.236523	0.18617	0.73009	Nonspecific
O75410	TACC1_HUMAN	TACC1	TACC1	Transforming acidic coiled-coil-containing protein 1 OS=Homo sapiens OX=9606 GN=TACC1 PE=1 SV=2	7	7.8444	7.83841	7.91989	8.12969	8.11372	7.8978	7.61506	8.11319	7.9331	7.93494	0.00184625	0.750735	0.124513	Nonspecific
Q99661	KIF2C_HUMAN	KIF2C	KIF2C	Kinesin-like protein KIF2C OS=Homo sapiens OX=9606 GN=KIF2C PE=1 SV=2	1	4.31017	4.74828	4.93984	4.91786	4.70155	5.05964	4.86671	4.83627	4.72904	4.86604	0.137002	0.437533	0.358989	Large Protein Complex
O95674	CDS2_HUMAN	CDS2	CDS2	Phosphatidate cytidylyltransferase 2 OS=Homo sapiens OX=9606 GN=CDS2 PE=1 SV=1	3	6.4973	6.71683	6.53699	6.87625	6.5496	6.76887	6.76891	6.49437	6.65684	6.64544	-0.0114023	0.718181	0.143766	Nonspecific
Q92581	SL9A6_HUMAN	SLC9A6	SLC9A6	Sodium/hydrogen exchanger 6 OS=Homo sapiens OX=9606 GN=SLC9A6 PE=1 SV=2	2	9.08305	9.21293	9.29503	9.25164	8.30612	8.29963	8.16778	8.22869	9.21066	8.25056	-0.960104	0.000359804	3.44393	Endosome
P13797	PLST_HUMAN	PLS3	PLS3	Plastin-3 OS=Homo sapiens OX=9606 GN=PLS3 PE=1 SV=4	11	9.0723	9.41885	9.41289	9.37934	9.02134	8.96735	9.14612	9.01014	9.32085	9.03624	-0.284609	0.0545277	1.26338	Nonspecific
Q14651	PLSI_HUMAN	PLS1	PLS1	Plastin-1 OS=Homo sapiens OX=9606 GN=PLS1 PE=1 SV=2	6	7.9765	8.26741	8.36581	8.26605	8.12093	7.98538	8.05348	8.08117	8.21894	8.06024	-0.158701	0.18617	0.73009	Nonspecific
P46063	RECQ1_HUMAN	RECQL	RECQL	ATP-dependent DNA helicase Q1 OS=Homo sapiens OX=9606 GN=RECQL PE=1 SV=3	5	7.6957	7.86698	7.90542	8.19176	7.83066	7.80824	7.87935	7.84486	7.91497	7.84078	-0.0741877	0.481462	0.317438	Large Protein Complex
Q9NPF5	DMAP1_HUMAN	DMAP1	DMAP1	DNA methyltransferase 1-associated protein 1 OS=Homo sapiens OX=9606 GN=DMAP1 PE=1 SV=1	2	5.04176	5.0879	5.18094	5.09224	5.43511	5.29781	5.10508	5.32413	5.10071	5.29053	0.189822	0.0901671	1.04495	Nonspecific
Q69YQ0	CYTSA_HUMAN	SPECC1L	SPECC1L	Cytospin-A OS=Homo sapiens OX=9606 GN=SPECC1L PE=1 SV=2	4	7.70948	7.57829	7.69299	7.40448	7.3919	7.39891	7.49725	7.35567	7.59631	7.41093	-0.18538	0.101241	0.994645	Nonspecific
P35241	RADI_HUMAN	RDX	RDX	Radixin OS=Homo sapiens OX=9606 GN=RDX PE=1 SV=1	4	8.01177	7.91462	7.99598	7.59405	7.34167	7.46608	7.48854	7.34629	7.8791	7.41064	-0.46846	0.0179981	1.74477	Nonspecific
P15311	EZRI_HUMAN	EZR	EZR	Ezrin OS=Homo sapiens OX=9606 GN=EZR PE=1 SV=4	13	9.52183	9.7594	9.61237	9.1678	8.86683	8.84397	8.86852	8.83495	9.51535	8.85357	-0.661783	0.0105375	1.97726	Nonspecific
P26038	MOES_HUMAN	MSN	MSN	Moesin OS=Homo sapiens OX=9606 GN=MSN PE=1 SV=3	4	7.64962	7.01929	7.23554	7.7468	7.5119	7.40262	7.63829	7.2915	7.41281	7.46108	0.0482678	0.655748	0.183263	Plasma membrane
Q96EE3	SEH1_HUMAN	SEH1L	SEH1L	Nucleoporin SEH1 OS=Homo sapiens OX=9606 GN=SEH1L PE=1 SV=3	2	4.23745	4.16729	4.38467	4.27424	4.35521	4.6553	3.9375	4.14638	4.26591	4.2736	0.00768344	0.737244	0.132389	Nonspecific
Q96GP6	SREC2_HUMAN	SCARF2	SCARF2	Scavenger receptor class F member 2 OS=Homo sapiens OX=9606 GN=SCARF2 PE=1 SV=5	3	5.35971	4.97375	4.86895	4.64277	5.1326	4.95274	4.9495	5.21449	4.9613	5.06233	0.101033	0.520657	0.283448	Nonspecific
Q7Z3C6	ATG9A_HUMAN	ATG9A	ATG9A	Autophagy-related protein 9A OS=Homo sapiens OX=9606 GN=ATG9A PE=1 SV=3	4	10.2046	10.2842	10.3305	10.4811	9.72807	9.6459	9.45648	9.64246	10.3251	9.61823	-0.706872	0.00207284	2.68343	Nonspecific
P07197	NFM_HUMAN	NEFM	NEFM	Neurofilament medium polypeptide OS=Homo sapiens OX=9606 GN=NEFM PE=1 SV=3	11	8.78846	9.36327	9.09589	9.271	9.27814	9.31711	9.03761	9.43983	9.12966	9.26817	0.138513	0.412458	0.384621	Nonspecific
P07196	NFL_HUMAN	NEFL	NEFL	Neurofilament light polypeptide OS=Homo sapiens OX=9606 GN=NEFL PE=1 SV=3	8	7.2976	7.94669	7.73466	7.87184	7.36515	7.40206	6.99131	7.56007	7.7127	7.32965	-0.383052	0.14701	0.832654	Nonspecific
P08670	VIME_HUMAN	VIM	VIM	Vimentin OS=Homo sapiens OX=9606 GN=VIM PE=1 SV=4	11	8.43034	9.04328	8.87059	8.87875	8.39729	8.40902	8.00916	8.57203	8.80574	8.34687	-0.458867	0.0869625	1.06067	Large Protein Complex
Q15067	ACOX1_HUMAN	ACOX1	ACOX1	Peroxisomal acyl-coenzyme A oxidase 1 OS=Homo sapiens OX=9606 GN=ACOX1 PE=1 SV=3	4	9.14049	9.31405	9.30079	9.37108	9.02812	8.96492	9.09876	8.86932	9.2816	8.99028	-0.291324	0.0221128	1.65536	Nonspecific
P52948	NUP98_HUMAN	NUP98	NUP98	Nuclear pore complex protein Nup98-Nup96 OS=Homo sapiens OX=9606 GN=NUP98 PE=1 SV=4	12	11.0186	11.2532	11.1531	11.2568	11.7023	11.6062	11.2355	11.6142	11.1704	11.5395	0.369106	0.0531721	1.27432	Nuclear pore complex
Q9C0C9	UBE2O_HUMAN	UBE2O	UBE2O	(E3-independent) E2 ubiquitin-conjugating enzyme OS=Homo sapiens OX=9606 GN=UBE2O PE=1 SV=3	7	8.26521	8.50407	8.61324	8.62213	8.54657	8.60778	8.31534	8.47743	8.50116	8.48678	-0.014381	0.702053	0.15363	Nonspecific
Q00059	TFAM_HUMAN	TFAM	TFAM	Transcription factor A, mitochondrial OS=Homo sapiens OX=9606 GN=TFAM PE=1 SV=1	6	9.79028	8.90618	9.17869	8.55709	9.79402	9.30215	9.49188	8.53867	9.10806	9.28168	0.173622	0.576497	0.239203	Mitochondrion
Q8IU85	KCC1D_HUMAN	CAMK1D	CAMK1D	Calcium/calmodulin-dependent protein kinase type 1D OS=Homo sapiens OX=9606 GN=CAMK1D PE=1 SV=1	3	5.72002	5.91718	5.92163	6.24541	5.6619	6.0836	5.94963	6.12742	5.95106	5.95564	0.00458142	0.743798	0.128545	Nonspecific
P22234	PUR6_HUMAN	PAICS	PAICS	Multifunctional protein ADE2 OS=Homo sapiens OX=9606 GN=PAICS PE=1 SV=3	10	10.9453	11.4652	11.4866	10.6692	10.6727	11.0792	10.9486	10.7809	11.1416	10.8703	-0.271226	0.315416	0.501116	Large Protein Complex
P30084	ECHM_HUMAN	ECHS1	ECHS1	Enoyl-CoA hydratase, mitochondrial OS=Homo sapiens OX=9606 GN=ECHS1 PE=1 SV=4	11	10.5302	9.76288	9.92584	9.53985	10.7349	10.3224	10.6635	9.8352	9.93969	10.389	0.449322	0.239983	0.61982	Mitochondrion
Q14160	SCRIB_HUMAN	SCRIB	SCRIB	Protein scribble homolog OS=Homo sapiens OX=9606 GN=SCRIB PE=1 SV=4	5	7.30275	6.88138	7.10885	6.76914	6.22374	6.34869	6.30999	5.95382	7.01553	6.20906	-0.806471	0.00947743	2.02331	Nonspecific
Q9BTT6	LRRC1_HUMAN	LRRC1	LRRC1	Leucine-rich repeat-containing protein 1 OS=Homo sapiens OX=9606 GN=LRRC1 PE=1 SV=1	1	7.83801	7.45661	7.81556	7.33474	6.21963	6.57101	6.53761	6.05042	7.61123	6.34467	-1.26656	0.00382424	2.41745	Nonspecific
P48643	TCPE_HUMAN	CCT5	CCT5	T-complex protein 1 subunit epsilon OS=Homo sapiens OX=9606 GN=CCT5 PE=1 SV=1	12	9.84103	10.0162	10.0585	9.96954	9.83762	9.83055	9.94438	9.9662	9.97132	9.89469	-0.076629	0.296685	0.527705	Large Protein Complex
P50991	TCPD_HUMAN	CCT4	CCT4	T-complex protein 1 subunit delta OS=Homo sapiens OX=9606 GN=CCT4 PE=1 SV=4	7	9.22536	9.39821	9.46446	9.37204	9.23388	9.19169	9.23777	9.2671	9.36502	9.23261	-0.132407	0.09328	1.03021	Large Protein Complex
Q13148	TADBP_HUMAN	TARDBP	TARDBP	TAR DNA-binding protein 43 OS=Homo sapiens OX=9606 GN=TARDBP PE=1 SV=1	7	8.5732	8.52518	8.42112	8.86018	9.34893	9.03516	8.79674	9.31706	8.59492	9.12448	0.529556	0.0460041	1.3372	Large Protein Complex
Q86XL3	ANKL2_HUMAN	ANKLE2	ANKLE2	Ankyrin repeat and LEM domain-containing protein 2 OS=Homo sapiens OX=9606 GN=ANKLE2 PE=1 SV=4	5	6.32202	6.56321	6.52496	6.33612	6.39491	6.25944	6.1549	6.10208	6.43658	6.22783	-0.208746	0.111083	0.954352	ER
Q15366	PCBP2_HUMAN	PCBP2	PCBP2	Poly(rC)-binding protein 2 OS=Homo sapiens OX=9606 GN=PCBP2 PE=1 SV=1	5	8.0538	8.38243	8.37216	8.21552	8.46125	8.27713	8.05408	8.44298	8.25598	8.30886	0.0528851	0.424669	0.371949	Large Protein Complex
Q15366	PCBP2_HUMAN	PCBP2	PCBP2	Poly(rC)-binding protein 2 OS=Homo sapiens OX=9606 GN=PCBP2 PE=1 SV=1	5	8.0538	8.38243	8.37216	8.21552	8.46125	8.27713	8.05408	8.44298	8.25598	8.30886	0.0528851	0.424669	0.371949	Large Protein Complex
Q15366	PCBP2_HUMAN	PCBP2	PCBP2	Poly(rC)-binding protein 2 OS=Homo sapiens OX=9606 GN=PCBP2 PE=1 SV=1	5	8.0538	8.38243	8.37216	8.21552	8.46125	8.27713	8.05408	8.44298	8.25598	8.30886	0.0528851	0.424669	0.371949	Large Protein Complex
Q15365	PCBP1_HUMAN	PCBP1	PCBP1	Poly(rC)-binding protein 1 OS=Homo sapiens OX=9606 GN=PCBP1 PE=1 SV=2	5	6.27389	6.60645	6.51453	6.70816	6.39146	6.53161	6.17185	6.52689	6.52576	6.40545	-0.120304	0.399076	0.398945	Large Protein Complex
P57721	PCBP3_HUMAN	PCBP3	PCBP3	Poly(rC)-binding protein 3 OS=Homo sapiens OX=9606 GN=PCBP3 PE=2 SV=2	5	9.13643	9.47372	9.43911	9.42688	9.51188	9.40979	9.15432	9.56091	9.36904	9.40923	0.0401896	0.626099	0.203357	Nonspecific
P58317	ZN121_HUMAN	ZNF121	ZNF121	Zinc finger protein 121 OS=Homo sapiens OX=9606 GN=ZNF121 PE=3 SV=2	1	4.12496	4.02198	4.54078	4.05244	3.6498	3.93028	3.95856	3.53855	4.18504	3.7693	-0.415739	0.084485	1.07322	Nonspecific
Q9Y3D9	RT23_HUMAN	MRPS23	MRPS23	28S ribosomal protein S23, mitochondrial OS=Homo sapiens OX=9606 GN=MRPS23 PE=1 SV=2	4	9.63848	9.22231	9.18123	9.01659	9.69342	9.58117	9.74142	9.46913	9.26465	9.62128	0.356632	0.0988172	1.00517	Mitochondrion
Q8N9F7	GDPD1_HUMAN	GDPD1	GDPD1	Lysophospholipase D GDPD1 OS=Homo sapiens OX=9606 GN=GDPD1 PE=1 SV=2	3	6.7514	6.51308	6.54364	6.7283	6.59736	6.5791	6.57085	6.4268	6.6341	6.54353	-0.0905778	0.312971	0.504496	Nonspecific
Q9H3G5	CPVL_HUMAN	CPVL	CPVL	Probable serine carboxypeptidase CPVL OS=Homo sapiens OX=9606 GN=CPVL PE=1 SV=2	7	7.90023	7.8956	7.95477	8.07561	10.468	10.5252	10.2561	10.8403	7.95655	10.5224	2.56586	0.000250189	3.60173	Nonspecific
O75937	DNJC8_HUMAN	DNAJC8	DNAJC8	DnaJ homolog subfamily C member 8 OS=Homo sapiens OX=9606 GN=DNAJC8 PE=1 SV=2	9	8.23792	8.51198	8.39739	8.25134	8.6952	8.66215	8.68721	8.72018	8.34966	8.69119	0.34153	0.0110457	1.95681	Large Protein Complex
O95163	ELP1_HUMAN	ELP1	ELP1	Elongator complex protein 1 OS=Homo sapiens OX=9606 GN=ELP1 PE=1 SV=3	6	7.39062	7.67815	7.79552	7.92852	7.58556	7.88518	7.66748	7.46037	7.6982	7.64965	-0.0485576	0.627134	0.20264	Large Protein Complex
P55072	TERA_HUMAN	VCP	VCP	Transitional endoplasmic reticulum ATPase OS=Homo sapiens OX=9606 GN=VCP PE=1 SV=4	6	9.30229	9.23031	9.26975	9.2364	9.16901	9.06733	9.13799	8.97908	9.25969	9.08835	-0.171339	0.0305898	1.51442	Nonspecific
O15091	MRPP3_HUMAN	KIAA0391	PRORP	Mitochondrial ribonuclease P catalytic subunit OS=Homo sapiens OX=9606 GN=KIAA0391 PE=1 SV=2	2	6.19666	5.72847	5.75834	5.51771	6.10263	5.92549	6.14395	5.51218	5.80029	5.92106	0.120767	0.527514	0.277766	Mitochondrion
Q96FW1	OTUB1_HUMAN	OTUB1	OTUB1	Ubiquitin thioesterase OTUB1 OS=Homo sapiens OX=9606 GN=OTUB1 PE=1 SV=2	8	7.62321	7.71543	7.57293	7.79419	7.73222	7.77064	7.74284	7.86017	7.67644	7.77647	0.10003	0.193059	0.71431	Nonspecific
Q5VUA4	ZN318_HUMAN	ZNF318	ZNF318	Zinc finger protein 318 OS=Homo sapiens OX=9606 GN=ZNF318 PE=1 SV=2	2	7.51942	7.88294	8.06784	7.97498	7.6429	7.91971	7.63101	7.94688	7.86129	7.78512	-0.0761667	0.557877	0.253461	Nonspecific
P31040	SDHA_HUMAN	SDHA	SDHA	Succinate dehydrogenase [ubiquinone] flavoprotein subunit, mitochondrial OS=Homo sapiens OX=9606 GN=SDHA PE=1 SV=2	4	8.15517	7.31178	7.61944	7.43548	7.98863	7.84201	8.02639	7.25847	7.63046	7.77888	0.148411	0.533918	0.272525	Mitochondrion
P17987	TCPA_HUMAN	TCP1	TCP1	T-complex protein 1 subunit alpha OS=Homo sapiens OX=9606 GN=TCP1 PE=1 SV=1	9	9.72049	10.001	9.88826	10.1123	9.82874	9.80761	9.77851	9.83843	9.93052	9.81332	-0.117198	0.274772	0.561027	Large Protein Complex
Q00341	VIGLN_HUMAN	HDLBP	HDLBP	Vigilin OS=Homo sapiens OX=9606 GN=HDLBP PE=1 SV=2	7	8.488	8.8248	8.70478	8.76695	8.99206	8.95126	8.78644	9.01068	8.69613	8.93511	0.238981	0.0800014	1.0969	Nonspecific
Q6P2C8	MED27_HUMAN	MED27	MED27	Mediator of RNA polymerase II transcription subunit 27 OS=Homo sapiens OX=9606 GN=MED27 PE=1 SV=1	2	5.57011	6.24555	6.25066	6.3267	5.71231	6.02904	6.09478	6.20743	6.09825	6.01089	-0.087365	0.592883	0.227031	Large Protein Complex
Q9UIJ7	KAD3_HUMAN	AK3	AK3	GTP:AMP phosphotransferase AK3, mitochondrial OS=Homo sapiens OX=9606 GN=AK3 PE=1 SV=4	8	9.27205	8.57069	8.70242	8.40392	8.80661	8.60264	8.90203	8.32357	8.73727	8.65871	-0.0785572	0.622984	0.205523	Nonspecific
Q9Y4I1	MYO5A_HUMAN	MYO5A	MYO5A	Unconventional myosin-Va OS=Homo sapiens OX=9606 GN=MYO5A PE=1 SV=2	4	8.04185	7.95956	7.86528	8.24052	7.10356	7.25717	6.82845	7.22749	8.0268	7.10417	-0.922634	0.00347996	2.45843	Nonspecific
Q8NHP8	PLBL2_HUMAN	PLBD2	PLBD2	Putative phospholipase B-like 2 OS=Homo sapiens OX=9606 GN=PLBD2 PE=1 SV=2	5	6.74771	6.8736	7.06569	6.95425	8.72386	8.72013	8.29159	9.16495	6.91031	8.72513	1.81482	0.001641	2.78489	Lysosome
Q96Q89	KI20B_HUMAN	KIF20B	KIF20B	Kinesin-like protein KIF20B OS=Homo sapiens OX=9606 GN=KIF20B PE=1 SV=3	3	6.40775	6.25271	6.66954	6.37874	6.31996	6.82966	6.52493	6.15538	6.42718	6.45748	0.0302998	0.684608	0.164558	Nonspecific
Q9NYK5	RM39_HUMAN	MRPL39	MRPL39	39S ribosomal protein L39, mitochondrial OS=Homo sapiens OX=9606 GN=MRPL39 PE=1 SV=3	5	8.15927	7.32677	7.59159	7.03946	7.93629	7.784	7.85361	7.1276	7.52927	7.67538	0.146103	0.569786	0.244289	Mitochondrion
Q9Y4J8	DTNA_HUMAN	DTNA	DTNA	Dystrobrevin alpha OS=Homo sapiens OX=9606 GN=DTNA PE=1 SV=2	2	5.89016	5.32834	5.79407	5.11368	4.48498	4.74231	5.01496	4.42383	5.53157	4.66652	-0.865048	0.0307708	1.51186	Nonspecific
Q9H7Z7	PGES2_HUMAN	PTGES2	PTGES2	Prostaglandin E synthase 2 OS=Homo sapiens OX=9606 GN=PTGES2 PE=1 SV=1	4	8.86696	8.4811	8.50593	8.25588	8.95784	8.73921	8.87736	8.45077	8.52747	8.7563	0.228831	0.281928	0.549861	Nonspecific
Q92888	ARHG1_HUMAN	ARHGEF1	ARHGEF1	Rho guanine nucleotide exchange factor 1 OS=Homo sapiens OX=9606 GN=ARHGEF1 PE=1 SV=2	3	7.15719	7.4964	7.46641	7.41414	6.82589	7.00431	6.79296	6.96655	7.38353	6.89743	-0.486106	0.0106868	1.97115	Large Protein Complex
P78527	PRKDC_HUMAN	PRKDC	PRKDC	DNA-dependent protein kinase catalytic subunit OS=Homo sapiens OX=9606 GN=PRKDC PE=1 SV=3	6	7.90556	7.86184	7.7056	7.80874	7.58206	7.62376	7.72844	7.31058	7.82044	7.56121	-0.259228	0.0843395	1.07397	Large Protein Complex
Q92729	PTPRU_HUMAN	PTPRU	PTPRU	Receptor-type tyrosine-protein phosphatase U OS=Homo sapiens OX=9606 GN=PTPRU PE=1 SV=2	2	6.97547	6.8448	6.83084	7.24212	7.14069	7.16489	6.9687	7.04816	6.97331	7.08061	0.107303	0.379195	0.421137	Nonspecific
P49207	RL34_HUMAN	RPL34	RPL34	60S ribosomal protein L34 OS=Homo sapiens OX=9606 GN=RPL34 PE=1 SV=3	4	6.52005	6.6188	6.94942	6.61815	6.17702	6.34584	6.2265	6.54767	6.6766	6.32426	-0.352346	0.0699329	1.15532	Large Protein Complex
Q8NBQ5	DHB11_HUMAN	HSD17B11	HSD17B11	Estradiol 17-beta-dehydrogenase 11 OS=Homo sapiens OX=9606 GN=HSD17B11 PE=1 SV=3	5	9.51823	9.33379	9.3028	9.82123	9.5712	9.72044	9.80736	9.40907	9.49401	9.62702	0.133004	0.416188	0.38071	ER
P61026	RAB10_HUMAN	RAB10	RAB10	Ras-related protein Rab-10 OS=Homo sapiens OX=9606 GN=RAB10 PE=1 SV=1	5	9.58959	9.9752	9.94291	9.48802	8.93073	8.99372	9.15356	8.94857	9.74893	9.00665	-0.742284	0.00861449	2.06477	Nonspecific
Q6IQ22	RAB12_HUMAN	RAB12	RAB12	Ras-related protein Rab-12 OS=Homo sapiens OX=9606 GN=RAB12 PE=1 SV=3	5	9.77889	9.77376	9.56191	10.3682	9.94838	9.86611	9.71935	10.1213	9.8707	9.91378	0.0430778	0.669138	0.174484	Nonspecific
P61006	RAB8A_HUMAN	RAB8A	RAB8A	Ras-related protein Rab-8A OS=Homo sapiens OX=9606 GN=RAB8A PE=1 SV=1	8	10.1608	10.4124	10.2394	10.3288	9.61427	9.5786	9.59318	9.47721	10.2853	9.56582	-0.719524	0.00103727	2.98411	Nonspecific
P20338	RAB4A_HUMAN	RAB4A	RAB4A	Ras-related protein Rab-4A OS=Homo sapiens OX=9606 GN=RAB4A PE=1 SV=3	5	8.7056	8.59493	8.40272	9.35921	8.52434	8.2653	8.17643	8.7681	8.76561	8.43355	-0.332069	0.285118	0.544975	Endosome
P20340	RAB6A_HUMAN	RAB6A	RAB6A	Ras-related protein Rab-6A OS=Homo sapiens OX=9606 GN=RAB6A PE=1 SV=3	10	9.57947	9.82201	9.7266	9.74632	9.54594	9.51452	9.41109	9.74625	9.7186	9.55445	-0.16415	0.168267	0.774	Plasma membrane
P61106	RAB14_HUMAN	RAB14	RAB14	Ras-related protein Rab-14 OS=Homo sapiens OX=9606 GN=RAB14 PE=1 SV=4	9	10.8779	11.048	11.0002	10.9405	10.4846	10.4356	10.3683	10.774	10.9666	10.5156	-0.451024	0.0155108	1.80937	Nonspecific
P62820	RAB1A_HUMAN	RAB1A	RAB1A	Ras-related protein Rab-1A OS=Homo sapiens OX=9606 GN=RAB1A PE=1 SV=3	6	8.72517	8.78801	8.83386	8.61658	8.38171	8.3735	8.45934	8.35299	8.74091	8.39189	-0.349019	0.00471629	2.3264	Ergic/cisGolgi
Q9H0U4	RAB1B_HUMAN	RAB1B	RAB1B	Ras-related protein Rab-1B OS=Homo sapiens OX=9606 GN=RAB1B PE=1 SV=1	9	9.7996	10.0186	10.0315	10.0855	9.57834	9.63121	9.72769	9.61578	9.98381	9.63826	-0.34555	0.013244	1.87798	Ergic/cisGolgi
Q15286	RAB35_HUMAN	RAB35	RAB35	Ras-related protein Rab-35 OS=Homo sapiens OX=9606 GN=RAB35 PE=1 SV=1	3	9.75492	9.68253	9.69947	9.62799	9.18206	9.12534	9.05702	9.30791	9.69123	9.16808	-0.523146	0.00204104	2.69015	Plasma membrane
P51153	RAB13_HUMAN	RAB13	RAB13	Ras-related protein Rab-13 OS=Homo sapiens OX=9606 GN=RAB13 PE=1 SV=1	6	8.02206	7.89743	7.72969	7.9635	7.55298	7.62311	7.70458	7.62097	7.90317	7.62541	-0.277757	0.0266927	1.57361	Plasma membrane
P61018	RAB4B_HUMAN	RAB4B	RAB4B	Ras-related protein Rab-4B OS=Homo sapiens OX=9606 GN=RAB4B PE=1 SV=1	1	6.39413	6.61894	6.53816	6.49875	5.60687	5.48748	5.4673	5.74265	6.51249	5.57607	-0.93642	0.00100771	2.99666	Nonspecific
Q9NRW1	RAB6B_HUMAN	RAB6B	RAB6B	Ras-related protein Rab-6B OS=Homo sapiens OX=9606 GN=RAB6B PE=1 SV=1	2	8.29094	8.43103	8.32112	8.51511	8.39746	8.3016	8.19721	8.69287	8.38955	8.39728	0.00773499	0.731901	0.135547	Nonspecific
Q14964	RB39A_HUMAN	RAB39A	RAB39A	Ras-related protein Rab-39A OS=Homo sapiens OX=9606 GN=RAB39A PE=1 SV=2	1	8.52321	8.57701	8.42427	8.66992	9.04837	9.04208	8.9205	9.38897	8.5486	9.09998	0.551379	0.0133497	1.87453	Nonspecific
Q92930	RAB8B_HUMAN	RAB8B	RAB8B	Ras-related protein Rab-8B OS=Homo sapiens OX=9606 GN=RAB8B PE=1 SV=2	8	10.2487	10.4198	10.262	10.5173	9.9422	9.87546	9.81622	9.79467	10.3619	9.85714	-0.504807	0.00413047	2.384	Nonspecific
P59190	RAB15_HUMAN	RAB15	RAB15	Ras-related protein Rab-15 OS=Homo sapiens OX=9606 GN=RAB15 PE=1 SV=1	3	9.01809	8.68793	8.65823	8.99392	8.6911	8.55605	8.53832	8.69444	8.83954	8.61998	-0.219563	0.140315	0.852896	Nonspecific
Q9H082	RB33B_HUMAN	RAB33B	RAB33B	Ras-related protein Rab-33B OS=Homo sapiens OX=9606 GN=RAB33B PE=1 SV=1	3	8.06386	8.15335	8.15533	8.09088	7.56143	7.72184	7.58693	7.60016	8.11585	7.61759	-0.498265	0.00101523	2.99343	Nonspecific
P20336	RAB3A_HUMAN	RAB3A	RAB3A	Ras-related protein Rab-3A OS=Homo sapiens OX=9606 GN=RAB3A PE=1 SV=1	1	4.64538	5.0624	5.08048	4.80385	4.25151	3.93937	4.56296	4.33372	4.89803	4.27189	-0.626142	0.0309088	1.50992	Nonspecific
P39023	RL3_HUMAN	RPL3	RPL3	60S ribosomal protein L3 OS=Homo sapiens OX=9606 GN=RPL3 PE=1 SV=2	9	9.89898	10.1478	10.3131	9.98373	9.53544	9.79993	9.69565	9.90082	10.0859	9.73296	-0.352935	0.0631339	1.19974	Large Protein Complex
O95983	MBD3_HUMAN	MBD3	MBD3	Methyl-CpG-binding domain protein 3 OS=Homo sapiens OX=9606 GN=MBD3 PE=1 SV=1	4	6.88411	7.31603	7.44167	7.34	6.97029	7.24886	7.11916	7.3876	7.24545	7.18148	-0.0639779	0.59414	0.226111	Nonspecific
P51809	VAMP7_HUMAN	VAMP7	VAMP7	Vesicle-associated membrane protein 7 OS=Homo sapiens OX=9606 GN=VAMP7 PE=1 SV=3	7	10.5006	10.7073	10.6218	10.6251	10.2328	10.2799	10.1351	10.6117	10.6137	10.3149	-0.298844	0.0796749	1.09868	Nonspecific
O75127	PTCD1_HUMAN	PTCD1	PTCD1	Pentatricopeptide repeat-containing protein 1, mitochondrial OS=Homo sapiens OX=9606 GN=PTCD1 PE=1 SV=2	2	8.33531	7.61866	7.76732	7.43774	8.5334	8.1684	8.44544	7.74838	7.78976	8.2239	0.434145	0.21133	0.675039	Mitochondrion
P46060	RAGP1_HUMAN	RANGAP1	RANGAP1	Ran GTPase-activating protein 1 OS=Homo sapiens OX=9606 GN=RANGAP1 PE=1 SV=1	8	8.50575	8.83495	8.80103	8.94824	9.15331	9.13697	9.03767	9.08638	8.77249	9.10358	0.331089	0.0426458	1.37012	Nuclear pore complex
Q658P3	STEA3_HUMAN	STEAP3	STEAP3	Metalloreductase STEAP3 OS=Homo sapiens OX=9606 GN=STEAP3 PE=1 SV=2	7	10.1669	10.293	10.2387	10.0301	10.5807	10.5592	10.4617	10.6825	10.1822	10.571	0.388836	0.00988554	2.005	Plasma membrane
Q96J42	TXD15_HUMAN	TXNDC15	TXNDC15	Thioredoxin domain-containing protein 15 OS=Homo sapiens OX=9606 GN=TXNDC15 PE=1 SV=1	2	7.13117	6.88799	6.99283	7.16077	6.71927	6.82708	6.93615	6.48394	7.04319	6.74161	-0.301577	0.0847445	1.07189	ER
Q9UQB8	BAIP2_HUMAN	BAIAP2	BAIAP2	Brain-specific angiogenesis inhibitor 1-associated protein 2 OS=Homo sapiens OX=9606 GN=BAIAP2 PE=1 SV=1	2	4.86357	5.38124	5.12214	4.90492	5.36766	5.21881	5.17895	5.39215	5.06797	5.2894	0.221427	0.20304	0.692418	Nonspecific
P35270	SPRE_HUMAN	SPR	SPR	Sepiapterin reductase OS=Homo sapiens OX=9606 GN=SPR PE=1 SV=1	2	8.26766	8.09626	8.08237	7.91055	8.54652	8.41203	8.50104	8.28229	8.08921	8.43547	0.346264	0.0322374	1.49164	Mitochondrion
P34897	GLYM_HUMAN	SHMT2	SHMT2	Serine hydroxymethyltransferase, mitochondrial OS=Homo sapiens OX=9606 GN=SHMT2 PE=1 SV=3	4	7.93952	7.04751	7.17334	6.84788	7.10752	6.80476	7.10349	6.52449	7.25206	6.88507	-0.366996	0.290211	0.537286	Mitochondrion
O95372	LYPA2_HUMAN	LYPLA2	LYPLA2	Acyl-protein thioesterase 2 OS=Homo sapiens OX=9606 GN=LYPLA2 PE=1 SV=1	6	8.13828	8.34965	8.51106	8.30028	8.14902	8.17605	8.17417	8.32938	8.32482	8.20715	-0.117665	0.284297	0.546227	Nonspecific
Q14789	GOGB1_HUMAN	GOLGB1	GOLGB1	Golgin subfamily B member 1 OS=Homo sapiens OX=9606 GN=GOLGB1 PE=1 SV=2	6	9.03151	9.09568	9.28017	9.08389	8.42842	8.65579	8.43584	8.24546	9.12281	8.44138	-0.681435	0.00438489	2.35804	Golgi
P38432	COIL_HUMAN	COIL	COIL	Coilin OS=Homo sapiens OX=9606 GN=COIL PE=1 SV=1	6	8.88547	9.30187	9.43924	9.66291	9.04343	9.60574	9.48499	9.96438	9.32238	9.52464	0.202261	0.44705	0.349644	Nonspecific
O00115	DNS2A_HUMAN	DNASE2	DNASE2	Deoxyribonuclease-2-alpha OS=Homo sapiens OX=9606 GN=DNASE2 PE=1 SV=2	3	6.63147	6.42284	6.53536	6.65148	8.99031	8.70428	8.23998	9.65138	6.56029	8.89649	2.3362	0.00283719	2.54711	Lysosome
P30048	PRDX3_HUMAN	PRDX3	PRDX3	Thioredoxin-dependent peroxide reductase, mitochondrial OS=Homo sapiens OX=9606 GN=PRDX3 PE=1 SV=3	6	10.7249	10.0273	10.0937	9.91037	10.7121	10.3991	10.7022	10.0169	10.1891	10.4576	0.268526	0.356641	0.447769	Mitochondrion
P13010	XRCC5_HUMAN	XRCC5	XRCC5	X-ray repair cross-complementing protein 5 OS=Homo sapiens OX=9606 GN=XRCC5 PE=1 SV=3	10	9.89567	10.1799	10.0507	10.4317	10.3387	10.0973	10.0087	9.96559	10.1395	10.1026	-0.0369316	0.654604	0.184021	Large Protein Complex
P34932	HSP74_HUMAN	HSPA4	HSPA4	Heat shock 70 kDa protein 4 OS=Homo sapiens OX=9606 GN=HSPA4 PE=1 SV=4	7	8.74027	8.62541	8.5224	8.15282	8.12282	8.16	8.47575	8.34426	8.51022	8.27571	-0.234517	0.234816	0.629272	Large Protein Complex
P17029	ZKSC1_HUMAN	ZKSCAN1	ZKSCAN1	Zinc finger protein with KRAB and SCAN domains 1 OS=Homo sapiens OX=9606 GN=ZKSCAN1 PE=1 SV=3	1	4.51456	4.36012	4.5821	4.7066	4.38123	4.48016	4.47575	4.69283	4.54085	4.50749	-0.0333529	0.624025	0.204798	Nonspecific
O15067	PUR4_HUMAN	PFAS	PFAS	Phosphoribosylformylglycinamidine synthase OS=Homo sapiens OX=9606 GN=PFAS PE=1 SV=4	3	7.40332	7.13543	7.20209	6.59544	6.90211	6.95703	7.34931	6.85097	7.08407	7.01486	-0.0692145	0.626777	0.202887	Nonspecific
Q9NZH0	GPC5B_HUMAN	GPRC5B	GPRC5B	G-protein coupled receptor family C group 5 member B OS=Homo sapiens OX=9606 GN=GPRC5B PE=2 SV=2	2	5.81725	5.91988	5.94561	5.81114	6.00583	6.24862	5.95826	6.23757	5.87347	6.11257	0.239097	0.067185	1.17273	Nonspecific
O60506	HNRPQ_HUMAN	SYNCRIP	SYNCRIP	Heterogeneous nuclear ribonucleoprotein Q OS=Homo sapiens OX=9606 GN=SYNCRIP PE=1 SV=2	7	9.76805	9.69029	9.81261	9.66272	9.30731	9.49151	9.48809	9.62053	9.73342	9.47686	-0.256557	0.0381135	1.41892	Large Protein Complex
O43390	HNRPR_HUMAN	HNRNPR	HNRNPR	Heterogeneous nuclear ribonucleoprotein R OS=Homo sapiens OX=9606 GN=HNRNPR PE=1 SV=1	6	9.43289	9.38625	9.62522	9.58732	9.16251	9.19461	9.3198	9.55719	9.50792	9.30853	-0.199397	0.172819	0.762409	Large Protein Complex
Q14839	CHD4_HUMAN	CHD4	CHD4	Chromodomain-helicase-DNA-binding protein 4 OS=Homo sapiens OX=9606 GN=CHD4 PE=1 SV=2	6	6.04884	6.17635	6.33832	6.40691	6.18874	6.49526	6.03979	6.06425	6.24261	6.19701	-0.045595	0.622984	0.205523	Nonspecific
Q12873	CHD3_HUMAN	CHD3	CHD3	Chromodomain-helicase-DNA-binding protein 3 OS=Homo sapiens OX=9606 GN=CHD3 PE=1 SV=3	2	8.3804	8.65084	8.65689	8.77667	8.35248	8.59601	8.15324	8.41301	8.6162	8.37869	-0.237514	0.164813	0.783008	Nonspecific
P11279	LAMP1_HUMAN	LAMP1	LAMP1	Lysosome-associated membrane glycoprotein 1 OS=Homo sapiens OX=9606 GN=LAMP1 PE=1 SV=3	3	6.57355	6.11501	5.96706	6.83185	8.81294	8.58825	7.93482	9.25827	6.37187	8.64857	2.2767	0.0046389	2.33359	Lysosome
Q16629	SRSF7_HUMAN	SRSF7	SRSF7	Serine/arginine-rich splicing factor 7 OS=Homo sapiens OX=9606 GN=SRSF7 PE=1 SV=1	2	6.90737	6.72874	6.47933	6.69474	6.26596	6.50707	6.94289	6.37745	6.70255	6.52334	-0.179205	0.372879	0.428432	Large Protein Complex
P84103	SRSF3_HUMAN	SRSF3	SRSF3	Serine/arginine-rich splicing factor 3 OS=Homo sapiens OX=9606 GN=SRSF3 PE=1 SV=1	1	6.02496	6.17053	5.82476	5.96687	5.75479	5.69356	6.28612	5.81163	5.99678	5.88652	-0.110256	0.479847	0.318897	Large Protein Complex
Q15375	EPHA7_HUMAN	EPHA7	EPHA7	Ephrin type-A receptor 7 OS=Homo sapiens OX=9606 GN=EPHA7 PE=1 SV=3	4	6.53149	6.36198	6.51365	6.41675	6.35419	6.24726	6.23954	6.34136	6.45597	6.29559	-0.160377	0.0507609	1.29447	Nonspecific
P54760	EPHB4_HUMAN	EPHB4	EPHB4	Ephrin type-B receptor 4 OS=Homo sapiens OX=9606 GN=EPHB4 PE=1 SV=2	3	8.83175	8.47488	8.77777	8.32987	7.62618	7.68102	7.8657	7.40847	8.60357	7.64534	-0.958224	0.00584487	2.23323	Plasma membrane
P54764	EPHA4_HUMAN	EPHA4	EPHA4	Ephrin type-A receptor 4 OS=Homo sapiens OX=9606 GN=EPHA4 PE=1 SV=1	1	5.78505	5.58396	5.63588	5.58195	4.81679	4.38945	4.22348	5.04482	5.64671	4.61863	-1.02808	0.0104252	1.98192	Nonspecific
P29320	EPHA3_HUMAN	EPHA3	EPHA3	Ephrin type-A receptor 3 OS=Homo sapiens OX=9606 GN=EPHA3 PE=1 SV=2	4	6.29757	6.31897	6.51484	6.52711	6.16202	6.12453	6.26777	6.29596	6.41462	6.21257	-0.202047	0.0758575	1.12	Nonspecific
P29323	EPHB2_HUMAN	EPHB2	EPHB2	Ephrin type-B receptor 2 OS=Homo sapiens OX=9606 GN=EPHB2 PE=1 SV=5	2	6.66108	6.32153	6.43391	6.53946	6.23632	6.39904	6.08403	6.06793	6.48899	6.19683	-0.292163	0.0739008	1.13135	Nonspecific
P29317	EPHA2_HUMAN	EPHA2	EPHA2	Ephrin type-A receptor 2 OS=Homo sapiens OX=9606 GN=EPHA2 PE=1 SV=2	4	7.71295	7.61456	7.60317	7.46258	7.33018	7.10033	7.16103	7.41773	7.59831	7.25232	-0.345996	0.0288159	1.54037	Plasma membrane
Q9HBM1	SPC25_HUMAN	SPC25	SPC25	Kinetochore protein Spc25 OS=Homo sapiens OX=9606 GN=SPC25 PE=1 SV=1	5	7.61263	8.11884	7.98167	8.04985	7.39682	7.53629	7.56558	7.62656	7.94075	7.53131	-0.409434	0.0448578	1.34816	Nonspecific
O60925	PFD1_HUMAN	PFDN1	PFDN1	Prefoldin subunit 1 OS=Homo sapiens OX=9606 GN=PFDN1 PE=1 SV=2	5	8.65996	9.02438	8.90212	9.01053	8.84469	9.13152	9.13017	9.24266	8.89925	9.08726	0.188014	0.229041	0.640088	Large Protein Complex
Q9UNZ2	NSF1C_HUMAN	NSFL1C	NSFL1C	NSFL1 cofactor p47 OS=Homo sapiens OX=9606 GN=NSFL1C PE=1 SV=2	6	8.12434	8.29122	8.17613	8.29564	8.34464	8.35997	8.34908	8.41504	8.22183	8.36718	0.14535	0.0509877	1.29253	Nonspecific
P31939	PUR9_HUMAN	ATIC	ATIC	Bifunctional purine biosynthesis protein PURH OS=Homo sapiens OX=9606 GN=ATIC PE=1 SV=3	7	8.56713	8.36015	7.83577	7.29346	7.78159	7.89666	8.50734	7.74814	8.01413	7.98343	-0.0306947	0.721574	0.141719	Nonspecific
Q8TF68	ZN384_HUMAN	ZNF384	ZNF384	Zinc finger protein 384 OS=Homo sapiens OX=9606 GN=ZNF384 PE=1 SV=2	1	3.62066	3.82633	4.22525	4.1486	3.83411	3.86224	3.53934	3.48501	3.95521	3.68018	-0.275032	0.222132	0.653389	Nonspecific
P15880	RS2_HUMAN	RPS2	RPS2	40S ribosomal protein S2 OS=Homo sapiens OX=9606 GN=RPS2 PE=1 SV=2	9	10.601	10.5898	10.5718	10.5171	10.5981	10.7953	10.6819	10.771	10.5699	10.7116	0.141658	0.0645875	1.18985	Large Protein Complex
Q07021	C1QBP_HUMAN	C1QBP	C1QBP	Complement component 1 Q subcomponent-binding protein, mitochondrial OS=Homo sapiens OX=9606 GN=C1QBP PE=1 SV=1	3	8.73964	8.19461	8.27782	8.06719	9.11174	8.88456	9.04398	8.586	8.31982	8.90657	0.586751	0.0531721	1.27432	Mitochondrion
Q12979	ABR_HUMAN	ABR	ABR	Active breakpoint cluster region-related protein OS=Homo sapiens OX=9606 GN=ABR PE=2 SV=2	4	5.85718	6.04887	5.92881	6.10308	6.05658	6.30705	6.30289	6.16595	5.98448	6.20812	0.223638	0.076418	1.1168	Nonspecific
P11274	BCR_HUMAN	BCR	BCR	Breakpoint cluster region protein OS=Homo sapiens OX=9606 GN=BCR PE=1 SV=2	3	7.07867	7.41811	7.58221	7.44564	7.34496	7.2688	7.36505	7.31707	7.38116	7.32397	-0.0571917	0.55507	0.255652	Nonspecific
Q9NRW7	VPS45_HUMAN	VPS45	VPS45	Vacuolar protein sorting-associated protein 45 OS=Homo sapiens OX=9606 GN=VPS45 PE=1 SV=1	9	9.94329	10.2028	10.1141	10.1784	9.08795	9.09374	9.23006	9.67238	10.1097	9.27103	-0.838633	0.00844993	2.07315	Endosome
P25490	TYY1_HUMAN	YY1	YY1	Transcriptional repressor protein YY1 OS=Homo sapiens OX=9606 GN=YY1 PE=1 SV=2	6	7.98193	8.12445	7.90962	8.18164	8.25362	8.20084	8.13066	8.11033	8.04941	8.17386	0.124448	0.191747	0.717271	Nonspecific
P68363	TBA1B_HUMAN	TUBA1B	TUBA1B	Tubulin alpha-1B chain OS=Homo sapiens OX=9606 GN=TUBA1B PE=1 SV=1	10	11.3062	11.2251	11.3036	11.1461	10.7201	10.7061	10.4798	10.6034	11.2452	10.6273	-0.61792	0.00180795	2.74281	Large Protein Complex
Q9BQE3	TBA1C_HUMAN	TUBA1C	TUBA1C	Tubulin alpha-1C chain OS=Homo sapiens OX=9606 GN=TUBA1C PE=1 SV=1	1	11.4759	11.5527	9.80493	11.1127	10.6873	10.9176	11.1117	10.523	10.9866	10.8099	-0.176649	0.59532	0.22525	Large Protein Complex
Q9Y5X2	SNX8_HUMAN	SNX8	SNX8	Sorting nexin-8 OS=Homo sapiens OX=9606 GN=SNX8 PE=1 SV=1	2	7.10798	7.52468	7.41787	7.2791	5.76754	6.03423	6.26961	6.0798	7.33241	6.03779	-1.29461	0.00168047	2.77457	Endosome
Q9Y3C7	MED31_HUMAN	MED31	MED31	Mediator of RNA polymerase II transcription subunit 31 OS=Homo sapiens OX=9606 GN=MED31 PE=1 SV=1	2	4.90376	5.19785	4.90497	5.04418	4.86378	4.81002	5.14967	5.12713	5.01269	4.98765	-0.0250381	0.669286	0.174388	Nonspecific
Q5T9A4	ATD3B_HUMAN	ATAD3B	ATAD3B	ATPase family AAA domain-containing protein 3B OS=Homo sapiens OX=9606 GN=ATAD3B PE=1 SV=1	5	9.13135	8.52463	8.77493	8.2944	9.41864	9.06299	9.2397	8.67346	8.68133	9.0987	0.41737	0.19541	0.709053	Nonspecific
Q9NVI7	ATD3A_HUMAN	ATAD3A	ATAD3A	ATPase family AAA domain-containing protein 3A OS=Homo sapiens OX=9606 GN=ATAD3A PE=1 SV=2	3	5.91954	5.18366	5.57122	5.05625	5.74554	5.5635	5.60777	5.26272	5.43267	5.54488	0.112215	0.561277	0.250823	Mitochondrion
Q9NRD5	PICK1_HUMAN	PICK1	PICK1	PRKCA-binding protein OS=Homo sapiens OX=9606 GN=PICK1 PE=1 SV=2	2	4.29574	4.65926	4.60458	4.41235	4.29104	4.29818	4.00921	4.04552	4.49298	4.16099	-0.331995	0.0651172	1.1863	Nonspecific
P04181	OAT_HUMAN	OAT	OAT	Ornithine aminotransferase, mitochondrial OS=Homo sapiens OX=9606 GN=OAT PE=1 SV=1	8	9.04781	8.15575	8.32191	7.97645	8.89955	8.49178	8.67562	7.98473	8.37548	8.51292	0.13744	0.583079	0.234273	Mitochondrion
P0DMV8	HS71A_HUMAN	HSPA1A	HSPA1A	Heat shock 70 kDa protein 1A OS=Homo sapiens OX=9606 GN=HSPA1A PE=1 SV=1	16	10.5225	10.7147	10.6827	10.9181	11.1852	10.8732	10.7687	11.2633	10.7095	11.0226	0.31308	0.129446	0.887912	Nonspecific
P38646	GRP75_HUMAN	HSPA9	HSPA9	Stress-70 protein, mitochondrial OS=Homo sapiens OX=9606 GN=HSPA9 PE=1 SV=2	7	9.70216	9.06161	9.40324	8.78932	9.37244	8.96728	9.26855	8.76357	9.23908	9.09296	-0.146124	0.526376	0.278704	Mitochondrion
P11142	HSP7C_HUMAN	HSPA8	HSPA8	Heat shock cognate 71 kDa protein OS=Homo sapiens OX=9606 GN=HSPA8 PE=1 SV=1	13	10.5964	10.8214	10.7204	10.7984	10.9017	10.8044	10.7586	11.0273	10.7342	10.873	0.138829	0.188655	0.724331	Nonspecific
P11021	BIP_HUMAN	HSPA5	HSPA5	Endoplasmic reticulum chaperone BiP OS=Homo sapiens OX=9606 GN=HSPA5 PE=1 SV=2	11	10.6382	10.3574	10.5517	10.4161	10.5694	10.3696	10.3856	10.4446	10.4908	10.4423	-0.0485458	0.519092	0.284756	ER
Q8IWW6	RHG12_HUMAN	ARHGAP12	ARHGAP12	Rho GTPase-activating protein 12 OS=Homo sapiens OX=9606 GN=ARHGAP12 PE=1 SV=1	3	5.95931	5.9956	5.99354	5.91669	5.84655	6.04069	5.82655	6.07159	5.96629	5.94635	-0.0199403	0.640027	0.193802	Nonspecific
Q8WW12	PCNP_HUMAN	PCNP	PCNP	PEST proteolytic signal-containing nuclear protein OS=Homo sapiens OX=9606 GN=PCNP PE=1 SV=2	4	7.33376	7.44355	7.55815	7.46447	7.8287	7.60203	7.41762	7.97701	7.44998	7.70634	0.256357	0.16031	0.795039	Nonspecific
Q96C57	CSTOS_HUMAN	CUSTOS	CUSTOS	Protein CUSTOS OS=Homo sapiens OX=9606 GN=CUSTOS PE=1 SV=2	3	6.86307	7.07825	6.92596	6.97678	7.50951	7.69943	7.24433	7.4708	6.96101	7.48102	0.520001	0.0121889	1.91404	Large Protein Complex
Q92974	ARHG2_HUMAN	ARHGEF2	ARHGEF2	Rho guanine nucleotide exchange factor 2 OS=Homo sapiens OX=9606 GN=ARHGEF2 PE=1 SV=4	3	6.29475	6.38254	6.41627	6.22666	5.73998	5.82821	5.99196	5.68267	6.33006	5.8107	-0.519354	0.0051551	2.28776	Large Protein Complex
P54577	SYYC_HUMAN	YARS	YARS1	Tyrosine--tRNA ligase, cytoplasmic OS=Homo sapiens OX=9606 GN=YARS PE=1 SV=4	8	9.30561	9.28697	9.02838	8.91187	8.76934	8.82507	8.97831	8.66941	9.13321	8.81053	-0.322678	0.0730828	1.13618	Large Protein Complex
Q13641	TPBG_HUMAN	TPBG	TPBG	Trophoblast glycoprotein OS=Homo sapiens OX=9606 GN=TPBG PE=1 SV=1	4	7.9066	7.86206	7.81147	7.8622	7.22777	7.09359	6.98064	7.39732	7.86058	7.17483	-0.685751	0.00324918	2.48823	Endosome
Q9BXP5	SRRT_HUMAN	SRRT	SRRT	Serrate RNA effector molecule homolog OS=Homo sapiens OX=9606 GN=SRRT PE=1 SV=1	6	7.48324	7.71103	7.48411	8.01319	8.27092	8.36354	8.19094	8.21152	7.67289	8.25923	0.586333	0.0179981	1.74477	Nonspecific
Q9ULL5	PRR12_HUMAN	PRR12	PRR12	Proline-rich protein 12 OS=Homo sapiens OX=9606 GN=PRR12 PE=1 SV=3	3	7.93802	8.16272	8.14962	8.29855	7.86809	7.91639	7.47437	7.99917	8.13723	7.8145	-0.322723	0.110218	0.957748	Nonspecific
P40926	MDHM_HUMAN	MDH2	MDH2	Malate dehydrogenase, mitochondrial OS=Homo sapiens OX=9606 GN=MDH2 PE=1 SV=3	6	9.95585	9.09521	9.25797	8.76502	9.99483	9.47775	9.85226	9.13859	9.26851	9.61586	0.347351	0.35588	0.448697	Mitochondrion
P05388	RLA0_HUMAN	RPLP0	RPLP0	60S acidic ribosomal protein P0 OS=Homo sapiens OX=9606 GN=RPLP0 PE=1 SV=1	8	9.29185	9.47011	9.56914	9.44611	9.15088	9.31845	9.24291	9.40373	9.4443	9.27899	-0.16531	0.138298	0.859184	Large Protein Complex
Q9P270	SLAI2_HUMAN	SLAIN2	SLAIN2	SLAIN motif-containing protein 2 OS=Homo sapiens OX=9606 GN=SLAIN2 PE=1 SV=2	4	5.26172	5.51574	5.56212	5.47698	6.1706	6.09715	5.66379	6.50839	5.45414	6.10998	0.655844	0.0376474	1.42427	Large Protein Complex
P16402	H13_HUMAN	HIST1H1D	H1-3	Histone H1.3 OS=Homo sapiens OX=9606 GN=HIST1H1D PE=1 SV=2	5	8.7577	8.47759	8.52109	8.20028	8.01783	8.15483	8.06163	7.76877	8.48917	8.00076	-0.488404	0.0397279	1.4009	Nonspecific
P10412	H14_HUMAN	HIST1H1E	H1-4	Histone H1.4 OS=Homo sapiens OX=9606 GN=HIST1H1E PE=1 SV=2	4	9.5671	8.95098	9.36493	9.45634	8.85332	9.09845	9.03452	8.48827	9.33484	8.86864	-0.466196	0.100577	0.9975	Nonspecific
P16278	BGAL_HUMAN	GLB1	GLB1	Beta-galactosidase OS=Homo sapiens OX=9606 GN=GLB1 PE=1 SV=2	5	6.99201	7.18618	7.12976	7.20866	9.1785	9.1345	8.77174	9.58643	7.12915	9.16779	2.03864	0.00101523	2.99343	Lysosome
P06865	HEXA_HUMAN	HEXA	HEXA	Beta-hexosaminidase subunit alpha OS=Homo sapiens OX=9606 GN=HEXA PE=1 SV=2	7	8.18529	7.96629	8.23304	8.29619	10.4462	10.5623	9.98812	10.8103	8.1702	10.4517	2.28152	0.000905036	3.04333	Lysosome
P07686	HEXB_HUMAN	HEXB	HEXB	Beta-hexosaminidase subunit beta OS=Homo sapiens OX=9606 GN=HEXB PE=1 SV=3	7	6.56048	6.57215	6.56211	6.25425	8.76988	8.62856	8.09902	9.27564	6.48725	8.69328	2.20603	0.00206526	2.68503	Lysosome
P08240	SRPRA_HUMAN	SRPRA	SRPRA	Signal recognition particle receptor subunit alpha OS=Homo sapiens OX=9606 GN=SRPRA PE=1 SV=2	5	8.40717	8.38182	8.13323	8.67563	8.00302	7.8928	8.13573	7.8584	8.39946	7.97249	-0.42697	0.0437029	1.35949	ER
O75925	PIAS1_HUMAN	PIAS1	PIAS1	E3 SUMO-protein ligase PIAS1 OS=Homo sapiens OX=9606 GN=PIAS1 PE=1 SV=2	7	8.0306	8.28722	8.29861	8.18133	8.155	8.0135	7.70375	8.10638	8.19944	7.99466	-0.204784	0.199353	0.700377	Nonspecific
Q9Y6X2	PIAS3_HUMAN	PIAS3	PIAS3	E3 SUMO-protein ligase PIAS3 OS=Homo sapiens OX=9606 GN=PIAS3 PE=1 SV=2	4	7.57184	7.72665	7.70424	7.9547	8.04025	8.16425	7.90785	8.29616	7.73936	8.10213	0.362769	0.0524908	1.27992	Nonspecific
Q9H3Q1	BORG4_HUMAN	CDC42EP4	CDC42EP4	Cdc42 effector protein 4 OS=Homo sapiens OX=9606 GN=CDC42EP4 PE=1 SV=1	4	8.05563	8.22643	8.23789	8.32297	8.6404	8.3668	8.14969	8.65046	8.21073	8.45184	0.241105	0.181739	0.740551	Large Protein Complex
Q16836	HCDH_HUMAN	HADH	HADH	Hydroxyacyl-coenzyme A dehydrogenase, mitochondrial OS=Homo sapiens OX=9606 GN=HADH PE=1 SV=3	10	9.83691	9.10654	9.27659	8.80924	9.74396	9.34657	9.59107	8.96875	9.25732	9.41259	0.155267	0.538212	0.269047	Mitochondrion
Q9UBB6	NCDN_HUMAN	NCDN	NCDN	Neurochondrin OS=Homo sapiens OX=9606 GN=NCDN PE=1 SV=1	3	6.71298	7.08293	7.14433	7.29053	7.05323	7.50743	7.26241	7.42433	7.05769	7.31185	0.254161	0.222132	0.653389	Nonspecific
P21912	SDHB_HUMAN	SDHB	SDHB	Succinate dehydrogenase [ubiquinone] iron-sulfur subunit, mitochondrial OS=Homo sapiens OX=9606 GN=SDHB PE=1 SV=3	7	9.25778	8.57998	8.73079	8.60419	9.1128	8.86532	9.17669	8.47043	8.79318	8.90631	0.113124	0.56301	0.249484	Mitochondrion
Q7Z2K6	ERMP1_HUMAN	ERMP1	ERMP1	Endoplasmic reticulum metallopeptidase 1 OS=Homo sapiens OX=9606 GN=ERMP1 PE=1 SV=2	5	7.3647	7.10674	7.00968	7.23269	7.06116	7.22743	7.41301	6.87259	7.17845	7.14355	-0.0349034	0.658188	0.18165	ER
O15321	TM9S1_HUMAN	TM9SF1	TM9SF1	Transmembrane 9 superfamily member 1 OS=Homo sapiens OX=9606 GN=TM9SF1 PE=2 SV=2	3	6.67244	6.8373	6.6073	6.96217	6.34614	6.64338	6.45077	6.42444	6.7698	6.46618	-0.30362	0.0610776	1.21412	Golgi
P16989	YBOX3_HUMAN	YBX3	YBX3	Y-box-binding protein 3 OS=Homo sapiens OX=9606 GN=YBX3 PE=1 SV=4	9	9.47187	9.43006	9.57952	9.28702	9.42753	9.42474	9.28624	9.72035	9.44212	9.46472	0.022598	0.675965	0.170076	Large Protein Complex
P67809	YBOX1_HUMAN	YBX1	YBX1	Nuclease-sensitive element-binding protein 1 OS=Homo sapiens OX=9606 GN=YBX1 PE=1 SV=3	2	4.39007	4.1917	4.47154	4.51366	4.96914	4.79941	4.80148	4.61192	4.39174	4.79549	0.403745	0.0266175	1.57483	Large Protein Complex
Q13501	SQSTM_HUMAN	SQSTM1	SQSTM1	Sequestosome-1 OS=Homo sapiens OX=9606 GN=SQSTM1 PE=1 SV=1	2	6.81755	7.23952	7.36213	7.14406	7.13423	7.01376	6.88515	7.48194	7.14081	7.12877	-0.0120436	0.730276	0.136513	Plasma membrane
Q9BYD2	RM09_HUMAN	MRPL9	MRPL9	39S ribosomal protein L9, mitochondrial OS=Homo sapiens OX=9606 GN=MRPL9 PE=1 SV=2	6	8.98708	8.27269	8.40271	8.14634	8.88325	8.60011	8.89971	8.31306	8.4522	8.67403	0.221826	0.399622	0.398351	Mitochondrion
Q6ZRP7	QSOX2_HUMAN	QSOX2	QSOX2	Sulfhydryl oxidase 2 OS=Homo sapiens OX=9606 GN=QSOX2 PE=1 SV=3	7	8.23452	8.53664	8.51234	8.51351	8.21947	8.3674	8.22489	7.97047	8.44925	8.19556	-0.253691	0.111083	0.954352	Golgi
Q96RP9	EFGM_HUMAN	GFM1	GFM1	Elongation factor G, mitochondrial OS=Homo sapiens OX=9606 GN=GFM1 PE=1 SV=2	9	10.4408	9.66666	9.80819	9.72599	10.3358	10.0612	10.3042	9.72757	9.9104	10.1072	0.19678	0.427645	0.368916	Mitochondrion
P13591	NCAM1_HUMAN	NCAM1	NCAM1	Neural cell adhesion molecule 1 OS=Homo sapiens OX=9606 GN=NCAM1 PE=1 SV=3	5	8.78502	8.13899	8.43147	8.13831	7.26795	7.60277	7.43047	7.11604	8.37345	7.35431	-1.01914	0.0091896	2.0367	Nonspecific
Q9ULH0	KDIS_HUMAN	KIDINS220	KIDINS220	Kinase D-interacting substrate of 220 kDa OS=Homo sapiens OX=9606 GN=KIDINS220 PE=1 SV=3	3	5.85272	5.82963	6.1179	5.77023	5.22877	5.43594	5.09407	5.25275	5.89262	5.25288	-0.639735	0.00632852	2.1987	Nonspecific
P62736	ACTA_HUMAN	ACTA2	ACTA2	Actin, aortic smooth muscle OS=Homo sapiens OX=9606 GN=ACTA2 PE=1 SV=1	16	11.6848	11.8761	11.8349	11.0473	10.2043	10.3334	10.6305	10.3037	11.6108	10.368	-1.2428	0.00736641	2.13274	Nonspecific
P63261	ACTG_HUMAN	ACTG1	ACTG1	Actin, cytoplasmic 2 OS=Homo sapiens OX=9606 GN=ACTG1 PE=1 SV=1	10	9.51729	9.48255	9.50593	9.07973	8.38012	8.28004	8.59567	8.38306	9.39637	8.40972	-0.986651	0.00272257	2.56502	Nonspecific
P42025	ACTY_HUMAN	ACTR1B	ACTR1B	Beta-centractin OS=Homo sapiens OX=9606 GN=ACTR1B PE=1 SV=1	4	6.72419	6.82803	6.87126	6.7197	6.45905	6.53655	6.47211	6.49935	6.7858	6.49176	-0.294034	0.00382424	2.41745	Large Protein Complex
P61163	ACTZ_HUMAN	ACTR1A	ACTR1A	Alpha-centractin OS=Homo sapiens OX=9606 GN=ACTR1A PE=1 SV=1	2	7.23799	7.35491	7.60664	7.57667	7.10675	7.26303	7.22035	7.4529	7.44405	7.26076	-0.183298	0.222132	0.653389	Nonspecific
P13497	BMP1_HUMAN	BMP1	BMP1	Bone morphogenetic protein 1 OS=Homo sapiens OX=9606 GN=BMP1 PE=1 SV=2	1	3.77349	3.7358	3.66102	4.11222	3.72345	4.07326	3.95203	3.67928	3.82063	3.857	0.0363715	0.65313	0.185	Nonspecific
Q9NVH1	DJC11_HUMAN	DNAJC11	DNAJC11	DnaJ homolog subfamily C member 11 OS=Homo sapiens OX=9606 GN=DNAJC11 PE=1 SV=2	4	7.61787	7.07458	7.18541	6.63619	7.60085	7.54306	7.54422	6.78822	7.12851	7.36909	0.240572	0.429278	0.367261	Mitochondrion
Q9HCC6	HES4_HUMAN	HES4	HES4	Transcription factor HES-4 OS=Homo sapiens OX=9606 GN=HES4 PE=2 SV=1	1	5.47432	6.08276	5.60892	5.64771	5.44683	5.00255	5.28373	4.85674	5.70343	5.14746	-0.555966	0.0612022	1.21323	Nonspecific
Q93009	UBP7_HUMAN	USP7	USP7	Ubiquitin carboxyl-terminal hydrolase 7 OS=Homo sapiens OX=9606 GN=USP7 PE=1 SV=2	7	9.46009	9.75457	9.61125	9.59129	9.66261	9.75036	9.63932	9.56389	9.6043	9.65404	0.0497449	0.4882	0.311402	Large Protein Complex
A3KN83	SBNO1_HUMAN	SBNO1	SBNO1	Protein strawberry notch homolog 1 OS=Homo sapiens OX=9606 GN=SBNO1 PE=1 SV=1	5	6.21365	6.46003	6.66569	6.58686	6.36251	6.58988	6.45122	6.6886	6.48156	6.52305	0.0414967	0.625223	0.203965	Nonspecific
Q9BY49	PECR_HUMAN	PECR	PECR	Peroxisomal trans-2-enoyl-CoA reductase OS=Homo sapiens OX=9606 GN=PECR PE=1 SV=2	2	6.50075	6.37233	6.6225	6.49271	6.2684	6.15855	6.38486	6.14449	6.49707	6.23908	-0.257997	0.0416395	1.38049	Nonspecific
Q9H1A3	METL9_HUMAN	METTL9	METTL9	Methyltransferase-like protein 9 OS=Homo sapiens OX=9606 GN=METTL9 PE=2 SV=1	1	3.98472	3.83326	3.85672	4.25424	3.56973	3.94824	4.05664	3.27127	3.98223	3.71147	-0.270765	0.290211	0.537286	Nonspecific
Q96EB6	SIR1_HUMAN	SIRT1	SIRT1	NAD-dependent protein deacetylase sirtuin-1 OS=Homo sapiens OX=9606 GN=SIRT1 PE=1 SV=2	2	5.15314	5.49163	5.56331	5.08528	4.79305	5.55236	5.11816	5.11645	5.32334	5.14501	-0.178337	0.413619	0.383399	Nonspecific
Q8IU81	I2BP1_HUMAN	IRF2BP1	IRF2BP1	Interferon regulatory factor 2-binding protein 1 OS=Homo sapiens OX=9606 GN=IRF2BP1 PE=1 SV=1	6	7.55142	7.9941	7.86498	7.82958	8.11177	8.01141	7.95176	8.26034	7.81002	8.08382	0.2738	0.105293	0.977598	Large Protein Complex
Q66K14	TBC9B_HUMAN	TBC1D9B	TBC1D9B	TBC1 domain family member 9B OS=Homo sapiens OX=9606 GN=TBC1D9B PE=1 SV=3	1	7.36825	7.62583	7.4407	7.6576	7.25008	7.53129	7.21557	7.25029	7.52309	7.31181	-0.211288	0.141384	0.849601	Nonspecific
Q9HAV4	XPO5_HUMAN	XPO5	XPO5	Exportin-5 OS=Homo sapiens OX=9606 GN=XPO5 PE=1 SV=1	7	9.00851	9.30672	9.34525	9.30618	8.92303	9.17024	9.08445	8.99338	9.24167	9.04278	-0.198891	0.13921	0.856328	Nonspecific
Q8TD19	NEK9_HUMAN	NEK9	NEK9	Serine/threonine-protein kinase Nek9 OS=Homo sapiens OX=9606 GN=NEK9 PE=1 SV=2	3	6.59284	6.69811	7.04214	7.07391	6.29149	6.70583	6.65838	6.70762	6.85175	6.59083	-0.260917	0.210366	0.677024	Large Protein Complex
Q8NI37	PPTC7_HUMAN	PPTC7	PPTC7	Protein phosphatase PTC7 homolog OS=Homo sapiens OX=9606 GN=PPTC7 PE=2 SV=1	2	5.55711	5.12532	5.17003	5.04508	5.82622	5.87793	5.62879	5.32325	5.22439	5.66405	0.439662	0.0863574	1.0637	Nonspecific
Q92598	HS105_HUMAN	HSPH1	HSPH1	Heat shock protein 105 kDa OS=Homo sapiens OX=9606 GN=HSPH1 PE=1 SV=1	5	8.40772	8.5192	8.5619	8.31834	8.55679	8.44091	8.59064	8.62619	8.45179	8.55363	0.101843	0.246448	0.608274	Large Protein Complex
Q9Y296	TPPC4_HUMAN	TRAPPC4	TRAPPC4	Trafficking protein particle complex subunit 4 OS=Homo sapiens OX=9606 GN=TRAPPC4 PE=1 SV=1	1	4.32345	4.56432	4.27118	4.8425	4.21382	4.31938	4.39139	4.27828	4.50036	4.30072	-0.199643	0.252664	0.597457	Large Protein Complex
P0CG12	CTF8A_HUMAN	CHTF8	DERPC	Chromosome transmission fidelity protein 8 homolog isoform 2 OS=Homo sapiens OX=9606 GN=CHTF8 PE=1 SV=1	5	7.67866	8.19697	8.04897	8.02277	8.1971	8.09255	7.71019	8.2613	7.98684	8.06529	0.0784424	0.572197	0.242455	Nonspecific
Q86XN8	MEX3D_HUMAN	MEX3D	MEX3D	RNA-binding protein MEX3D OS=Homo sapiens OX=9606 GN=MEX3D PE=1 SV=3	3	5.65849	5.89468	6.1961	5.84167	5.49573	6.00326	5.70642	5.88961	5.89774	5.77376	-0.123979	0.453674	0.343256	Large Protein Complex
Q9H3R5	CENPH_HUMAN	CENPH	CENPH	Centromere protein H OS=Homo sapiens OX=9606 GN=CENPH PE=1 SV=1	1	4.76572	5.09585	4.77907	4.67057	5.34905	5.08664	5.13559	5.2835	4.8278	5.21369	0.38589	0.0395744	1.40259	Nonspecific
P20618	PSB1_HUMAN	PSMB1	PSMB1	Proteasome subunit beta type-1 OS=Homo sapiens OX=9606 GN=PSMB1 PE=1 SV=2	4	7.08026	7.49601	7.31777	7.34408	7.28634	7.35784	7.30405	7.38144	7.30953	7.33242	0.0228839	0.655748	0.183263	Large Protein Complex
O43760	SNG2_HUMAN	SYNGR2	SYNGR2	Synaptogyrin-2 OS=Homo sapiens OX=9606 GN=SYNGR2 PE=1 SV=1	4	6.33594	6.64544	6.50309	6.707	6.58436	6.25729	6.31448	6.65413	6.54787	6.45257	-0.0953028	0.470799	0.327165	Endosome
Q8NBX0	SCPDL_HUMAN	SCCPDH	SCCPDH	Saccharopine dehydrogenase-like oxidoreductase OS=Homo sapiens OX=9606 GN=SCCPDH PE=1 SV=1	4	8.26529	7.96252	8.00695	7.92145	8.38085	8.37686	8.57321	8.0331	8.03905	8.34101	0.301953	0.123636	0.907856	Nonspecific
O96006	ZBED1_HUMAN	ZBED1	ZBED1	Zinc finger BED domain-containing protein 1 OS=Homo sapiens OX=9606 GN=ZBED1 PE=1 SV=1	3	4.1819	4.11199	4.24596	4.43229	3.27201	4.25098	4.19682	4.31022	4.24303	4.00751	-0.23553	0.409206	0.388058	Nonspecific
Q9HB40	RISC_HUMAN	SCPEP1	SCPEP1	Retinoid-inducible serine carboxypeptidase OS=Homo sapiens OX=9606 GN=SCPEP1 PE=1 SV=1	10	8.50574	8.72388	8.78716	8.5775	11.179	11.1772	10.9112	11.9048	8.64857	11.293	2.64447	0.00100771	2.99666	Lysosome
Q96EY7	PTCD3_HUMAN	PTCD3	PTCD3	Pentatricopeptide repeat domain-containing protein 3, mitochondrial OS=Homo sapiens OX=9606 GN=PTCD3 PE=1 SV=3	6	9.11431	8.33198	8.57783	8.2186	8.82002	8.61229	8.85923	8.058	8.56068	8.58738	0.0267065	0.718544	0.143546	Mitochondrion
Q6NVY1	HIBCH_HUMAN	HIBCH	HIBCH	3-hydroxyisobutyryl-CoA hydrolase, mitochondrial OS=Homo sapiens OX=9606 GN=HIBCH PE=1 SV=2	4	9.20019	8.40153	8.57936	8.35691	9.07618	8.60949	9.05384	8.40416	8.6345	8.78591	0.151418	0.529236	0.27635	Nonspecific
P09669	COX6C_HUMAN	COX6C	COX6C	Cytochrome c oxidase subunit 6C OS=Homo sapiens OX=9606 GN=COX6C PE=1 SV=2	2	7.51828	7.02041	7.24027	6.86436	7.60638	7.24603	7.6204	6.95901	7.16083	7.35795	0.197122	0.408417	0.388896	Mitochondrion
Q7Z4Q2	HEAT3_HUMAN	HEATR3	HEATR3	HEAT repeat-containing protein 3 OS=Homo sapiens OX=9606 GN=HEATR3 PE=1 SV=2	1	4.18451	4.08713	3.90054	4.02704	3.30743	4.10777	4.16028	3.87711	4.0498	3.86315	-0.186657	0.41194	0.385166	Nonspecific
P13639	EF2_HUMAN	EEF2	EEF2	Elongation factor 2 OS=Homo sapiens OX=9606 GN=EEF2 PE=1 SV=4	8	10.1648	10.654	10.6252	10.7434	10.3588	10.5374	10.5744	10.5482	10.5469	10.5047	-0.0421851	0.63934	0.194268	Large Protein Complex
Q15029	U5S1_HUMAN	EFTUD2	EFTUD2	116 kDa U5 small nuclear ribonucleoprotein component OS=Homo sapiens OX=9606 GN=EFTUD2 PE=1 SV=1	6	7.67551	7.98789	7.96206	8.09239	7.54964	7.62295	7.77079	7.54805	7.92946	7.62286	-0.306605	0.0612022	1.21323	Large Protein Complex
P33993	MCM7_HUMAN	MCM7	MCM7	DNA replication licensing factor MCM7 OS=Homo sapiens OX=9606 GN=MCM7 PE=1 SV=4	3	6.82043	6.67059	6.61806	6.86809	7.04415	6.97765	7.08	7.00954	6.74429	7.02783	0.28354	0.0179981	1.74477	Nonspecific
P23526	SAHH_HUMAN	AHCY	AHCY	Adenosylhomocysteinase OS=Homo sapiens OX=9606 GN=AHCY PE=1 SV=4	3	8.31056	8.01671	7.72641	7.52391	7.50247	7.41215	8.00847	7.57523	7.8944	7.62458	-0.269819	0.311255	0.506883	Nonspecific
Q8N5G0	SIM20_HUMAN	SMIM20	SMIM20	Small integral membrane protein 20 OS=Homo sapiens OX=9606 GN=SMIM20 PE=1 SV=3	1	6.40268	6.26741	6.3272	6.14086	6.74936	6.56643	6.74525	6.32336	6.28454	6.5961	0.311565	0.0765874	1.11584	Nonspecific
P49736	MCM2_HUMAN	MCM2	MCM2	DNA replication licensing factor MCM2 OS=Homo sapiens OX=9606 GN=MCM2 PE=1 SV=4	3	7.74692	7.85445	7.71735	7.70595	7.82475	7.92405	8.03822	7.65083	7.75617	7.85946	0.103295	0.336108	0.473521	Nonspecific
Q99808	S29A1_HUMAN	SLC29A1	SLC29A1	Equilibrative nucleoside transporter 1 OS=Homo sapiens OX=9606 GN=SLC29A1 PE=1 SV=3	3	5.16375	4.85009	4.54526	5.00389	4.63501	4.19066	4.5055	4.17667	4.89075	4.37696	-0.513788	0.062641	1.20314	Plasma membrane
P62906	RL10A_HUMAN	RPL10A	RPL10A	60S ribosomal protein L10a OS=Homo sapiens OX=9606 GN=RPL10A PE=1 SV=2	10	10.2243	10.3667	10.5318	10.1752	9.83209	9.97035	10.0442	10.2352	10.3245	10.0205	-0.304032	0.0843882	1.07372	Large Protein Complex
Q9Y3B7	RM11_HUMAN	MRPL11	MRPL11	39S ribosomal protein L11, mitochondrial OS=Homo sapiens OX=9606 GN=MRPL11 PE=1 SV=1	9	10.5972	9.91738	10.043	9.7025	10.3897	10.124	10.42	9.75919	10.065	10.1732	0.108217	0.585823	0.232234	Mitochondrion
Q5JTZ9	SYAM_HUMAN	AARS2	AARS2	Alanine--tRNA ligase, mitochondrial OS=Homo sapiens OX=9606 GN=AARS2 PE=1 SV=1	5	8.73615	7.95634	8.08601	7.92248	8.00003	7.74443	8.11097	7.40055	8.17524	7.81399	-0.36125	0.254276	0.594694	Nonspecific
P23786	CPT2_HUMAN	CPT2	CPT2	Carnitine O-palmitoyltransferase 2, mitochondrial OS=Homo sapiens OX=9606 GN=CPT2 PE=1 SV=2	7	8.17888	7.56809	7.77216	7.4545	8.14349	7.85715	8.21689	7.68563	7.74341	7.97579	0.232384	0.339637	0.468985	Nonspecific
Q9Y5J7	TIM9_HUMAN	TIMM9	TIMM9	Mitochondrial import inner membrane translocase subunit Tim9 OS=Homo sapiens OX=9606 GN=TIMM9 PE=1 SV=1	2	6.35111	5.6379	6.03746	5.64176	6.40164	6.1825	6.55764	5.79697	5.91706	6.23468	0.317628	0.288486	0.539875	Mitochondrion
Q5EBL8	PDZ11_HUMAN	PDZD11	PDZD11	PDZ domain-containing protein 11 OS=Homo sapiens OX=9606 GN=PDZD11 PE=1 SV=2	3	8.05154	8.36723	8.28324	8.112	8.1541	8.14192	8.12222	8.32896	8.2035	8.1868	-0.0167008	0.68126	0.166687	Nonspecific
Q71UI9	H2AV_HUMAN	H2AFV	H2AZ2	Histone H2A.V OS=Homo sapiens OX=9606 GN=H2AFV PE=1 SV=3	4	8.63962	9.22285	9.06484	8.90331	9.24668	9.48396	9.3785	9.01328	8.95765	9.2806	0.322953	0.14978	0.824545	Nonspecific
P13987	CD59_HUMAN	CD59	CD59	CD59 glycoprotein OS=Homo sapiens OX=9606 GN=CD59 PE=1 SV=1	3	6.03799	5.91255	6.00964	5.5427	5.39075	5.4451	5.15493	5.79033	5.87572	5.44528	-0.430444	0.096494	1.0155	Plasma membrane
Q8NHH9	ATLA2_HUMAN	ATL2	ATL2	Atlastin-2 OS=Homo sapiens OX=9606 GN=ATL2 PE=1 SV=2	5	8.93448	9.12034	9.06373	9.29806	8.63457	8.63872	8.55713	8.44277	9.10415	8.5683	-0.535855	0.00649951	2.18712	ER_high_curvature
O60256	KPRB_HUMAN	PRPSAP2	PRPSAP2	Phosphoribosyl pyrophosphate synthase-associated protein 2 OS=Homo sapiens OX=9606 GN=PRPSAP2 PE=1 SV=1	3	7.66227	7.47773	7.1363	6.9201	7.0112	6.95899	7.47909	7.21918	7.2991	7.16712	-0.131987	0.507806	0.294302	Large Protein Complex
O75947	ATP5H_HUMAN	ATP5PD	ATP5PD	ATP synthase subunit d, mitochondrial OS=Homo sapiens OX=9606 GN=ATP5PD PE=1 SV=3	5	9.25502	8.60175	8.79111	8.45401	9.42706	9.05651	9.3338	8.83823	8.77547	9.1639	0.388431	0.190779	0.719469	Mitochondrion
Q13425	SNTB2_HUMAN	SNTB2	SNTB2	Beta-2-syntrophin OS=Homo sapiens OX=9606 GN=SNTB2 PE=1 SV=1	5	9.26741	8.87668	9.05142	8.45871	7.58289	7.41336	7.84163	7.51151	8.91356	7.58735	-1.32621	0.00438201	2.35833	Plasma membrane
Q6P1M0	S27A4_HUMAN	SLC27A4	SLC27A4	Long-chain fatty acid transport protein 4 OS=Homo sapiens OX=9606 GN=SLC27A4 PE=1 SV=1	5	6.46599	6.20361	6.56475	7.01243	6.86079	6.66818	6.67353	6.4196	6.5617	6.65552	0.0938287	0.56797	0.245674	ER
Q9Y2Q3	GSTK1_HUMAN	GSTK1	GSTK1	Glutathione S-transferase kappa 1 OS=Homo sapiens OX=9606 GN=GSTK1 PE=1 SV=3	4	9.38593	9.27393	9.32508	9.16192	9.05172	8.99535	9.29378	8.69306	9.28672	9.00848	-0.278237	0.137999	0.860124	Nonspecific
Q08431	MFGM_HUMAN	MFGE8	MFGE8	Lactadherin OS=Homo sapiens OX=9606 GN=MFGE8 PE=1 SV=3	3	6.59866	6.58423	6.74097	6.9751	6.6627	6.24566	5.97896	6.7095	6.72474	6.3992	-0.325535	0.21133	0.675039	Nonspecific
P50416	CPT1A_HUMAN	CPT1A	CPT1A	Carnitine O-palmitoyltransferase 1, liver isoform OS=Homo sapiens OX=9606 GN=CPT1A PE=1 SV=2	3	4.85087	4.79972	4.82258	4.47953	4.49293	4.57925	4.66707	3.93162	4.73818	4.41772	-0.320459	0.201117	0.696551	Nonspecific
O43474	KLF4_HUMAN	KLF4	KLF4	Krueppel-like factor 4 OS=Homo sapiens OX=9606 GN=KLF4 PE=1 SV=3	6	8.28095	8.53177	8.60438	8.58237	8.74035	8.90715	8.58616	8.91576	8.49987	8.78736	0.287489	0.0807049	1.0931	Nonspecific
P18124	RL7_HUMAN	RPL7	RPL7	60S ribosomal protein L7 OS=Homo sapiens OX=9606 GN=RPL7 PE=1 SV=1	5	8.91171	9.08712	9.26178	9.00293	8.38136	8.87253	8.84103	9.01047	9.06589	8.77635	-0.289538	0.173716	0.760159	Large Protein Complex
Q13188	STK3_HUMAN	STK3	STK3	Serine/threonine-protein kinase 3 OS=Homo sapiens OX=9606 GN=STK3 PE=1 SV=2	5	9.34283	9.53689	9.53105	9.50997	9.5589	9.47631	9.18663	9.52649	9.48019	9.43708	-0.0431024	0.585014	0.232834	Nonspecific
Q13043	STK4_HUMAN	STK4	STK4	Serine/threonine-protein kinase 4 OS=Homo sapiens OX=9606 GN=STK4 PE=1 SV=2	2	4.98133	5.02178	5.0772	4.91282	4.91152	5.09208	4.73498	4.9633	4.99828	4.92547	-0.0728124	0.419264	0.377513	Nonspecific
Q9UL54	TAOK2_HUMAN	TAOK2	TAOK2	Serine/threonine-protein kinase TAO2 OS=Homo sapiens OX=9606 GN=TAOK2 PE=1 SV=2	3	7.20704	7.15739	7.02101	6.93386	7.18069	7.357	7.23999	7.31928	7.07983	7.27424	0.194417	0.0838094	1.07671	Nonspecific
Q7L7X3	TAOK1_HUMAN	TAOK1	TAOK1	Serine/threonine-protein kinase TAO1 OS=Homo sapiens OX=9606 GN=TAOK1 PE=1 SV=1	2	5.13974	5.24412	5.55327	5.28485	5.14002	5.12755	5.15729	4.9979	5.3055	5.10569	-0.199806	0.13894	0.857174	Large Protein Complex
O60271	JIP4_HUMAN	SPAG9	SPAG9	C-Jun-amino-terminal kinase-interacting protein 4 OS=Homo sapiens OX=9606 GN=SPAG9 PE=1 SV=4	10	8.52843	8.70065	8.86346	8.9725	8.69858	8.90835	8.70015	8.75937	8.76626	8.76661	0.000352567	0.754535	0.122321	Large Protein Complex
Q14527	HLTF_HUMAN	HLTF	HLTF	Helicase-like transcription factor OS=Homo sapiens OX=9606 GN=HLTF PE=1 SV=2	5	5.97595	6.15827	6.29503	6.24199	6.73457	6.88662	6.75649	6.83739	6.16781	6.80377	0.635961	0.00248475	2.60472	Large Protein Complex
P49247	RPIA_HUMAN	RPIA	RPIA	Ribose-5-phosphate isomerase OS=Homo sapiens OX=9606 GN=RPIA PE=1 SV=3	3	8.53167	8.63615	8.63033	8.50708	9.18636	9.16234	9.17262	9.4081	8.57631	9.23235	0.656044	0.00159445	2.79739	Nonspecific
P52209	6PGD_HUMAN	PGD	PGD	6-phosphogluconate dehydrogenase, decarboxylating OS=Homo sapiens OX=9606 GN=PGD PE=1 SV=3	2	6.95385	6.54717	6.47212	6.32057	6.32217	6.60237	6.44788	6.02315	6.57343	6.34889	-0.224534	0.31615	0.500106	Nonspecific
Q8IXS6	PALM2_HUMAN	PALM2	PALM2	Paralemmin-2 OS=Homo sapiens OX=9606 GN=PALM2 PE=1 SV=3	1	5.38678	5.44927	5.72589	5.07154	5.6226	5.62835	5.57203	5.72124	5.40837	5.63606	0.227687	0.212198	0.673258	Nonspecific
Q15417	CNN3_HUMAN	CNN3	CNN3	Calponin-3 OS=Homo sapiens OX=9606 GN=CNN3 PE=1 SV=1	8	9.00196	9.33255	9.32919	9.3893	9.4673	9.34117	9.18583	9.6502	9.26325	9.41112	0.147875	0.349319	0.456778	Nonspecific
O75746	CMC1_HUMAN	SLC25A12	SLC25A12	Calcium-binding mitochondrial carrier protein Aralar1 OS=Homo sapiens OX=9606 GN=SLC25A12 PE=1 SV=2	7	8.45556	7.82599	7.82883	7.81163	8.43548	8.2665	8.4778	7.80036	7.9805	8.24503	0.264531	0.326205	0.486509	Nonspecific
Q9UJS0	CMC2_HUMAN	SLC25A13	SLC25A13	Calcium-binding mitochondrial carrier protein Aralar2 OS=Homo sapiens OX=9606 GN=SLC25A13 PE=1 SV=2	6	9.59393	8.79225	8.83745	8.80984	9.54985	9.30527	9.45972	8.7409	9.00837	9.26394	0.25557	0.399076	0.398945	Mitochondrion
P09543	CN37_HUMAN	CNP	CNP	2',3'-cyclic-nucleotide 3'-phosphodiesterase OS=Homo sapiens OX=9606 GN=CNP PE=1 SV=2	10	8.18811	8.19997	8.0475	7.97367	8.06863	8.26409	8.19102	7.91848	8.10231	8.11056	0.0082437	0.723218	0.140731	Plasma membrane
Q9Y696	CLIC4_HUMAN	CLIC4	CLIC4	Chloride intracellular channel protein 4 OS=Homo sapiens OX=9606 GN=CLIC4 PE=1 SV=4	1	6.92046	6.87284	6.82152	6.25703	5.76782	5.97762	6.40785	6.04324	6.71796	6.04913	-0.66883	0.0473633	1.32456	Plasma membrane
Q6W2J9	BCOR_HUMAN	BCOR	BCOR	BCL-6 corepressor OS=Homo sapiens OX=9606 GN=BCOR PE=1 SV=1	7	8.68734	8.83096	9.18508	9.09923	8.51891	8.82347	8.47353	8.75135	8.95065	8.64182	-0.308837	0.132964	0.876266	Nonspecific
Q02241	KIF23_HUMAN	KIF23	KIF23	Kinesin-like protein KIF23 OS=Homo sapiens OX=9606 GN=KIF23 PE=1 SV=3	3	8.74877	8.94223	9.00537	9.12373	8.62008	8.97154	8.75727	8.97667	8.95503	8.83139	-0.123638	0.367992	0.434162	Nonspecific
P46379	BAG6_HUMAN	BAG6	BAG6	Large proline-rich protein BAG6 OS=Homo sapiens OX=9606 GN=BAG6 PE=1 SV=2	6	8.25327	8.28712	8.4088	8.62721	8.03906	8.0966	7.94757	8.09676	8.3941	8.045	-0.349102	0.0299162	1.52409	Large Protein Complex
Q9NW13	RBM28_HUMAN	RBM28	RBM28	RNA-binding protein 28 OS=Homo sapiens OX=9606 GN=RBM28 PE=1 SV=3	1	6.17935	6.17416	6.21661	6.42042	5.90056	6.08566	6.03959	5.90824	6.24763	5.98351	-0.264123	0.0374825	1.42617	Large Protein Complex
Q92616	GCN1_HUMAN	GCN1	GCN1	eIF-2-alpha kinase activator GCN1 OS=Homo sapiens OX=9606 GN=GCN1 PE=1 SV=6	8	8.5919	8.7318	8.88732	8.79057	8.29928	8.44048	8.51373	8.30014	8.7504	8.38841	-0.36199	0.0183959	1.73528	Large Protein Complex
Q9BQG0	MBB1A_HUMAN	MYBBP1A	MYBBP1A	Myb-binding protein 1A OS=Homo sapiens OX=9606 GN=MYBBP1A PE=1 SV=2	3	7.00023	7.19965	7.07755	7.14556	6.73114	7.06899	7.10194	6.74618	7.10575	6.91206	-0.193682	0.18972	0.721888	Nonspecific
O43175	SERA_HUMAN	PHGDH	PHGDH	D-3-phosphoglycerate dehydrogenase OS=Homo sapiens OX=9606 GN=PHGDH PE=1 SV=4	10	8.85437	9.09419	9.08284	8.99878	8.31361	8.263	8.38691	8.45648	9.00755	8.355	-0.652544	0.001721	2.76422	Large Protein Complex
Q7L804	RFIP2_HUMAN	RAB11FIP2	RAB11FIP2	Rab11 family-interacting protein 2 OS=Homo sapiens OX=9606 GN=RAB11FIP2 PE=1 SV=1	11	7.98396	8.27524	8.11412	8.12453	8.47456	8.3027	8.29701	9.07603	8.12446	8.53758	0.413113	0.134113	0.87253	Nonspecific
Q6WKZ4	RFIP1_HUMAN	RAB11FIP1	RAB11FIP1	Rab11 family-interacting protein 1 OS=Homo sapiens OX=9606 GN=RAB11FIP1 PE=1 SV=3	6	8.07318	8.11884	8.1901	8.17748	8.49671	8.37477	8.2109	9.28588	8.1399	8.59207	0.452166	0.170514	0.76824	Nonspecific
P24821	TENA_HUMAN	TNC	TNC	Tenascin OS=Homo sapiens OX=9606 GN=TNC PE=1 SV=3	5	7.66666	7.67257	7.76825	7.84659	6.30505	6.22835	6.43763	6.79872	7.73852	6.44244	-1.29608	0.00159445	2.79739	Nonspecific
O43707	ACTN4_HUMAN	ACTN4	ACTN4	Alpha-actinin-4 OS=Homo sapiens OX=9606 GN=ACTN4 PE=1 SV=2	13	11.4252	11.8133	11.853	11.0218	10.2128	10.3952	10.6142	10.1661	11.5283	10.3471	-1.18121	0.0097138	2.01261	Actin binding proteins
P12814	ACTN1_HUMAN	ACTN1	ACTN1	Alpha-actinin-1 OS=Homo sapiens OX=9606 GN=ACTN1 PE=1 SV=2	2	7.03592	6.80563	6.98716	6.53563	6.0334	5.96643	6.612	5.81235	6.84109	6.10604	-0.735043	0.0376474	1.42427	Actin binding proteins
O15020	SPTN2_HUMAN	SPTBN2	SPTBN2	Spectrin beta chain, non-erythrocytic 2 OS=Homo sapiens OX=9606 GN=SPTBN2 PE=1 SV=3	4	8.28768	8.36107	8.29018	7.88974	7.12493	7.21756	7.32034	6.61062	8.20717	7.06836	-1.1388	0.00682656	2.1658	Nonspecific
Q01082	SPTB2_HUMAN	SPTBN1	SPTBN1	Spectrin beta chain, non-erythrocytic 1 OS=Homo sapiens OX=9606 GN=SPTBN1 PE=1 SV=2	8	8.30448	8.58444	8.5401	7.92302	7.21129	7.47182	7.70515	6.91211	8.33801	7.32509	-1.01292	0.0183406	1.73659	Actin binding proteins
Q99959	PKP2_HUMAN	PKP2	PKP2	Plakophilin-2 OS=Homo sapiens OX=9606 GN=PKP2 PE=1 SV=2	4	6.60525	6.66721	6.57136	6.47408	6.71869	6.56553	6.37538	6.10481	6.57947	6.4411	-0.138369	0.385481	0.413997	Plasma membrane
Q659A1	ICE2_HUMAN	ICE2	ICE2	Little elongation complex subunit 2 OS=Homo sapiens OX=9606 GN=ICE2 PE=1 SV=2	3	7.67054	7.88742	7.73167	8.04439	7.55603	8.06654	7.67842	7.92625	7.8335	7.80681	-0.026693	0.68216	0.166114	Nonspecific
Q8N5M4	TTC9C_HUMAN	TTC9C	TTC9C	Tetratricopeptide repeat protein 9C OS=Homo sapiens OX=9606 GN=TTC9C PE=1 SV=1	1	4.82192	5.37961	4.81002	4.8327	5.23329	5.30238	5.04759	5.4095	4.96106	5.24819	0.287126	0.183938	0.735329	Nonspecific
Q9NZC9	SMAL1_HUMAN	SMARCAL1	SMARCAL1	SWI/SNF-related matrix-associated actin-dependent regulator of chromatin subfamily A-like protein 1 OS=Homo sapiens OX=9606 GN=SMARCAL1 PE=1 SV=1	3	6.70735	7.08171	6.93043	7.53195	7.30825	7.20327	7.10778	7.35722	7.06286	7.24413	0.18127	0.388658	0.410433	Large Protein Complex
O75340	PDCD6_HUMAN	PDCD6	PDCD6	Programmed cell death protein 6 OS=Homo sapiens OX=9606 GN=PDCD6 PE=1 SV=1	3	8.79782	9.12892	9.10895	9.05392	9.09905	9.24546	9.33615	9.1718	9.0224	9.21311	0.190713	0.14124	0.850043	Nonspecific
P62424	RL7A_HUMAN	RPL7A	RPL7A	60S ribosomal protein L7a OS=Homo sapiens OX=9606 GN=RPL7A PE=1 SV=2	9	10.4192	10.4767	10.491	10.6057	10.3234	10.4957	10.3898	10.6342	10.4981	10.4608	-0.03738	0.57193	0.242657	Large Protein Complex
P18583	SON_HUMAN	SON	SON	Protein SON OS=Homo sapiens OX=9606 GN=SON PE=1 SV=4	4	6.34141	6.54275	6.52668	6.52079	6.10437	6.43102	6.54483	6.45465	6.48291	6.38372	-0.0991913	0.408682	0.388614	Large Protein Complex
P26358	DNMT1_HUMAN	DNMT1	DNMT1	DNA (cytosine-5)-methyltransferase 1 OS=Homo sapiens OX=9606 GN=DNMT1 PE=1 SV=2	7	7.97151	8.18566	8.11547	8.4509	8.12499	8.21309	7.98708	8.08814	8.18088	8.10333	-0.0775585	0.486576	0.31285	Large Protein Complex
Q86VM9	ZCH18_HUMAN	ZC3H18	ZC3H18	Zinc finger CCCH domain-containing protein 18 OS=Homo sapiens OX=9606 GN=ZC3H18 PE=1 SV=2	5	8.92641	8.71626	8.68602	8.81754	9.321	9.23676	8.98333	9.25727	8.78656	9.19959	0.41303	0.0178202	1.74909	Large Protein Complex
P36551	HEM6_HUMAN	CPOX	CPOX	Oxygen-dependent coproporphyrinogen-III oxidase, mitochondrial OS=Homo sapiens OX=9606 GN=CPOX PE=1 SV=3	2	10.608	9.67723	9.80802	9.4779	10.0295	9.66896	9.9786	9.31901	9.89278	9.74903	-0.143749	0.569786	0.244289	Mitochondrion
Q5T3I0	GPTC4_HUMAN	GPATCH4	GPATCH4	G patch domain-containing protein 4 OS=Homo sapiens OX=9606 GN=GPATCH4 PE=1 SV=2	6	9.01479	9.16645	9.31971	9.34169	8.89392	9.02375	8.84446	8.68352	9.21066	8.86141	-0.349246	0.0431086	1.36544	Large Protein Complex
Q5T440	CAF17_HUMAN	IBA57	IBA57	Putative transferase CAF17, mitochondrial OS=Homo sapiens OX=9606 GN=IBA57 PE=1 SV=1	4	6.62248	5.89093	6.06587	5.68291	6.4827	6.37156	6.43836	5.78598	6.06555	6.26965	0.204104	0.453674	0.343256	Nonspecific
P10253	LYAG_HUMAN	GAA	GAA	Lysosomal alpha-glucosidase OS=Homo sapiens OX=9606 GN=GAA PE=1 SV=4	6	6.05028	6.04355	6.13521	6.12311	7.6744	7.50657	7.09464	8.04338	6.08804	7.57975	1.49171	0.00320412	2.49429	Lysosome
Q15437	SC23B_HUMAN	SEC23B	SEC23B	Protein transport protein Sec23B OS=Homo sapiens OX=9606 GN=SEC23B PE=1 SV=2	2	7.71463	7.92228	7.82495	7.81674	7.94343	8.04212	7.94145	8.06476	7.81965	7.99794	0.17829	0.0444824	1.35181	Large Protein Complex
Q96KR1	ZFR_HUMAN	ZFR	ZFR	Zinc finger RNA-binding protein OS=Homo sapiens OX=9606 GN=ZFR PE=1 SV=2	5	6.81962	7.14703	7.17233	7.0256	6.74229	7.07052	7.08259	7.02994	7.04115	6.98133	-0.0598124	0.554477	0.256117	Large Protein Complex
P55265	DSRAD_HUMAN	ADAR	ADAR	Double-stranded RNA-specific adenosine deaminase OS=Homo sapiens OX=9606 GN=ADAR PE=1 SV=4	7	8.5959	8.63951	8.80802	8.81	8.42458	8.62017	8.56829	8.59434	8.71336	8.55184	-0.161512	0.115943	0.935755	Large Protein Complex
O00170	AIP_HUMAN	AIP	AIP	AH receptor-interacting protein OS=Homo sapiens OX=9606 GN=AIP PE=1 SV=2	8	7.97889	8.13266	8.15515	8.25326	7.82993	7.91899	8.1192	8.05177	8.12999	7.97997	-0.150018	0.196006	0.70773	Nonspecific
Q9HCU5	PREB_HUMAN	PREB	PREB	Prolactin regulatory element-binding protein OS=Homo sapiens OX=9606 GN=PREB PE=1 SV=2	8	9.29262	9.29962	9.32022	9.29315	8.85481	8.91736	9.01319	8.71547	9.30141	8.87521	-0.426198	0.00441706	2.35487	ER
P50990	TCPQ_HUMAN	CCT8	CCT8	T-complex protein 1 subunit theta OS=Homo sapiens OX=9606 GN=CCT8 PE=1 SV=4	10	10.3741	10.7309	10.6126	10.6465	10.4087	10.3627	10.4714	10.3724	10.591	10.4038	-0.187213	0.110278	0.95751	Large Protein Complex
P13073	COX41_HUMAN	COX4I1	COX4I1	Cytochrome c oxidase subunit 4 isoform 1, mitochondrial OS=Homo sapiens OX=9606 GN=COX4I1 PE=1 SV=1	11	10.3245	9.4583	9.65362	9.8051	10.5843	10.2852	10.4933	9.97741	9.81039	10.335	0.524648	0.114381	0.941646	Mitochondrion
Q14676	MDC1_HUMAN	MDC1	MDC1	Mediator of DNA damage checkpoint protein 1 OS=Homo sapiens OX=9606 GN=MDC1 PE=1 SV=3	4	6.55812	6.49232	6.86137	6.89899	6.90873	7.04272	6.80527	7.22355	6.7027	6.99507	0.292362	0.135398	0.868388	Nonspecific
Q9BXS5	AP1M1_HUMAN	AP1M1	AP1M1	AP-1 complex subunit mu-1 OS=Homo sapiens OX=9606 GN=AP1M1 PE=1 SV=3	8	8.22569	8.48888	8.35281	8.46633	8.37003	8.40373	8.3745	8.71044	8.38343	8.46468	0.081251	0.450374	0.346427	Large Protein Complex
Q92973	TNPO1_HUMAN	TNPO1	TNPO1	Transportin-1 OS=Homo sapiens OX=9606 GN=TNPO1 PE=1 SV=2	9	9.23711	9.61099	9.65432	9.60026	9.56266	9.65536	9.68201	9.54759	9.52567	9.6119	0.0862324	0.435583	0.360929	Large Protein Complex
O14787	TNPO2_HUMAN	TNPO2	TNPO2	Transportin-2 OS=Homo sapiens OX=9606 GN=TNPO2 PE=1 SV=3	4	8.61517	9.45085	9.53691	9.43938	8.62358	8.89204	8.87491	8.8501	9.26058	8.81015	-0.450424	0.151175	0.82052	Nonspecific
P34059	GALNS_HUMAN	GALNS	GALNS	N-acetylgalactosamine-6-sulfatase OS=Homo sapiens OX=9606 GN=GALNS PE=1 SV=1	4	7.47152	7.42761	7.57993	7.62974	9.12921	9.00619	8.64313	9.70125	7.5272	9.11994	1.59275	0.00381448	2.41856	Nonspecific
P01130	LDLR_HUMAN	LDLR	LDLR	Low-density lipoprotein receptor OS=Homo sapiens OX=9606 GN=LDLR PE=1 SV=1	9	7.72434	7.7322	7.7747	8.05857	7.77194	7.66693	7.33024	8.10022	7.82245	7.71734	-0.105115	0.528762	0.27674	Endosome
Q9C0B0	UNK_HUMAN	UNK	UNK	RING finger protein unkempt homolog OS=Homo sapiens OX=9606 GN=UNK PE=1 SV=2	1	6.81769	6.86043	7.22832	7.17747	6.95451	7.33007	6.99354	7.34263	7.02098	7.15519	0.134211	0.416188	0.38071	Large Protein Complex
O75962	TRIO_HUMAN	TRIO	TRIO	Triple functional domain protein OS=Homo sapiens OX=9606 GN=TRIO PE=1 SV=2	1	5.14325	5.34091	5.63818	5.60475	4.96355	5.18509	5.18658	4.87785	5.43177	5.05327	-0.378509	0.078577	1.1047	Large Protein Complex
P62266	RS23_HUMAN	RPS23	RPS23	40S ribosomal protein S23 OS=Homo sapiens OX=9606 GN=RPS23 PE=1 SV=3	7	11.2693	11.3987	11.3217	11.4209	11.3518	11.4954	11.3533	11.3423	11.3527	11.3857	0.0330287	0.506006	0.295844	Large Protein Complex
Q96AJ9	VTI1A_HUMAN	VTI1A	VTI1A	Vesicle transport through interaction with t-SNAREs homolog 1A OS=Homo sapiens OX=9606 GN=VTI1A PE=1 SV=2	4	6.74048	7.02927	6.98728	6.8403	6.47706	6.35364	6.12774	6.79856	6.89933	6.43925	-0.460079	0.0610946	1.214	Nonspecific
O43623	SNAI2_HUMAN	SNAI2	SNAI2	Zinc finger protein SNAI2 OS=Homo sapiens OX=9606 GN=SNAI2 PE=1 SV=1	1	6.93758	6.83383	6.99543	6.95145	7.11472	7.27378	7.27254	7.37123	6.92957	7.25807	0.328495	0.0107615	1.96813	Nonspecific
P98175	RBM10_HUMAN	RBM10	RBM10	RNA-binding protein 10 OS=Homo sapiens OX=9606 GN=RBM10 PE=1 SV=3	6	8.11752	8.18641	8.27562	8.48859	8.55664	8.30009	7.92951	8.50153	8.26703	8.32194	0.0549068	0.626099	0.203357	Large Protein Complex
P52756	RBM5_HUMAN	RBM5	RBM5	RNA-binding protein 5 OS=Homo sapiens OX=9606 GN=RBM5 PE=1 SV=2	2	5.88104	6.14877	6.14551	6.38993	6.46723	6.09349	6.09395	6.66616	6.14131	6.33021	0.188897	0.36293	0.440178	Nonspecific
Q13310	PABP4_HUMAN	PABPC4	PABPC4	Polyadenylate-binding protein 4 OS=Homo sapiens OX=9606 GN=PABPC4 PE=1 SV=1	8	9.44092	9.63592	9.69542	9.78622	9.65486	9.6408	9.63074	9.92062	9.63962	9.71175	0.0721334	0.481462	0.317438	Large Protein Complex
P11940	PABP1_HUMAN	PABPC1	PABPC1	Polyadenylate-binding protein 1 OS=Homo sapiens OX=9606 GN=PABPC1 PE=1 SV=2	6	7.66061	7.98834	7.9588	7.89994	7.99911	8.03156	7.84875	8.18665	7.87692	8.01652	0.139599	0.277942	0.556046	Large Protein Complex
P50995	ANX11_HUMAN	ANXA11	ANXA11	Annexin A11 OS=Homo sapiens OX=9606 GN=ANXA11 PE=1 SV=1	3	7.09405	7.43986	7.08928	7.03604	6.80822	6.9989	6.84972	7.15595	7.16481	6.9532	-0.21161	0.196006	0.70773	Nonspecific
Q99848	EBP2_HUMAN	EBNA1BP2	EBNA1BP2	Probable rRNA-processing protein EBP2 OS=Homo sapiens OX=9606 GN=EBNA1BP2 PE=1 SV=2	4	7.25426	7.33195	7.42363	7.30849	6.27994	6.58947	6.68115	6.53748	7.32958	6.52201	-0.807574	0.00205929	2.68628	Large Protein Complex
Q4G0I0	CSMT1_HUMAN	CCSMST1	CCSMST1	Protein CCSMST1 OS=Homo sapiens OX=9606 GN=CCSMST1 PE=2 SV=1	1	4.47906	3.50251	4.31991	4.0098	4.61954	4.64919	4.83787	4.12885	4.07782	4.55886	0.481045	0.179436	0.746089	Nonspecific
Q9H078	CLPB_HUMAN	CLPB	CLPB	Caseinolytic peptidase B protein homolog OS=Homo sapiens OX=9606 GN=CLPB PE=1 SV=1	4	8.8317	8.10018	8.36492	8.01185	8.86102	8.61553	8.83377	8.0852	8.32717	8.59888	0.271716	0.367992	0.434162	Mitochondrion
P0DMM9	ST1A3_HUMAN	SULT1A3	SULT1A3	Sulfotransferase 1A3 OS=Homo sapiens OX=9606 GN=SULT1A3 PE=1 SV=1	5	7.61055	7.89966	7.74374	7.82127	8.09323	8.18822	8.15767	8.17356	7.7688	8.15317	0.384367	0.00706168	2.15109	Nonspecific
P50226	ST1A2_HUMAN	SULT1A2	SULT1A2	Sulfotransferase 1A2 OS=Homo sapiens OX=9606 GN=SULT1A2 PE=1 SV=2	1	7.21309	7.66626	7.82084	7.63093	6.64819	6.72483	6.80299	6.80665	7.58278	6.74567	-0.837115	0.00615093	2.21106	Nonspecific
Q92785	REQU_HUMAN	DPF2	DPF2	Zinc finger protein ubi-d4 OS=Homo sapiens OX=9606 GN=DPF2 PE=1 SV=2	4	6.35821	6.63534	6.69841	6.87619	6.75753	6.90946	6.72584	6.56802	6.64204	6.74021	0.0981734	0.461333	0.335985	Nonspecific
Q96CS3	FAF2_HUMAN	FAF2	FAF2	FAS-associated factor 2 OS=Homo sapiens OX=9606 GN=FAF2 PE=1 SV=2	6	5.87775	5.817	5.61545	5.7816	5.63293	5.81394	5.72595	5.33681	5.77295	5.62741	-0.145542	0.31468	0.502131	Nonspecific
Q9BQ61	TRIR_HUMAN	TRIR	TRIR	Telomerase RNA component interacting RNase OS=Homo sapiens OX=9606 GN=TRIR PE=1 SV=1	2	4.4259	4.85838	4.86414	4.10501	4.50192	4.91754	4.6585	4.70235	4.56336	4.69508	0.131722	0.507303	0.294732	Large Protein Complex
O00161	SNP23_HUMAN	SNAP23	SNAP23	Synaptosomal-associated protein 23 OS=Homo sapiens OX=9606 GN=SNAP23 PE=1 SV=1	6	10.2765	10.437	10.4127	10.1062	9.39383	9.32018	9.40794	9.67233	10.3081	9.44857	-0.859558	0.00264557	2.57748	Plasma membrane
Q86VP1	TAXB1_HUMAN	TAX1BP1	TAX1BP1	Tax1-binding protein 1 OS=Homo sapiens OX=9606 GN=TAX1BP1 PE=1 SV=2	1	4.8808	5.62571	5.18183	5.2958	5.24558	5.35251	4.86741	5.16133	5.24603	5.15671	-0.0893253	0.571089	0.243296	Endosome
Q96S59	RANB9_HUMAN	RANBP9	RANBP9	Ran-binding protein 9 OS=Homo sapiens OX=9606 GN=RANBP9 PE=1 SV=1	2	5.90424	5.77571	6.16537	5.96039	5.24603	5.81517	5.3175	5.71772	5.95143	5.5241	-0.427321	0.0845876	1.07269	Large Protein Complex
P62136	PP1A_HUMAN	PPP1CA	PPP1CA	Serine/threonine-protein phosphatase PP1-alpha catalytic subunit OS=Homo sapiens OX=9606 GN=PPP1CA PE=1 SV=1	4	6.61465	6.70624	6.47117	6.23788	6.2232	6.05522	6.63603	6.43753	6.50748	6.338	-0.169488	0.372277	0.429134	Large Protein Complex
P62140	PP1B_HUMAN	PPP1CB	PPP1CB	Serine/threonine-protein phosphatase PP1-beta catalytic subunit OS=Homo sapiens OX=9606 GN=PPP1CB PE=1 SV=3	2	5.09894	5.22746	5.38502	5.24395	5.13883	5.55673	5.1703	5.42216	5.23884	5.322	0.0831605	0.481462	0.317438	Large Protein Complex
P36873	PP1G_HUMAN	PPP1CC	PPP1CC	Serine/threonine-protein phosphatase PP1-gamma catalytic subunit OS=Homo sapiens OX=9606 GN=PPP1CC PE=1 SV=1	2	4.31412	4.75983	4.56346	4.2876	4.19836	4.07519	4.47371	4.74655	4.48125	4.37345	-0.107801	0.533918	0.272525	Large Protein Complex
Q9Y2Z4	SYYM_HUMAN	YARS2	YARS2	Tyrosine--tRNA ligase, mitochondrial OS=Homo sapiens OX=9606 GN=YARS2 PE=1 SV=2	5	10.0594	9.32104	9.4156	9.37558	9.96206	9.58107	9.97367	9.21773	9.54289	9.68363	0.140741	0.539582	0.267943	Mitochondrion
Q86X53	ERIC1_HUMAN	ERICH1	ERICH1	Glutamate-rich protein 1 OS=Homo sapiens OX=9606 GN=ERICH1 PE=1 SV=1	3	8.32058	8.42478	8.39666	8.86106	9.26768	9.45105	9.05233	9.37114	8.50077	9.28555	0.78478	0.0105375	1.97726	Nonspecific
Q02543	RL18A_HUMAN	RPL18A	RPL18A	60S ribosomal protein L18a OS=Homo sapiens OX=9606 GN=RPL18A PE=1 SV=2	2	7.13785	7.26938	7.37447	7.38032	6.61345	7.09673	7.19233	7.20697	7.2905	7.02737	-0.263137	0.196006	0.70773	Large Protein Complex
P26440	IVD_HUMAN	IVD	IVD	Isovaleryl-CoA dehydrogenase, mitochondrial OS=Homo sapiens OX=9606 GN=IVD PE=1 SV=2	4	8.51524	7.84663	7.98059	7.69487	7.92987	7.58277	7.93664	7.28755	8.00933	7.68421	-0.325126	0.277942	0.556046	Nonspecific
P46937	YAP1_HUMAN	YAP1	YAP1	Transcriptional coactivator YAP1 OS=Homo sapiens OX=9606 GN=YAP1 PE=1 SV=2	6	6.49399	6.66319	6.81326	6.76009	7.25097	7.26063	6.80884	7.54571	6.68263	7.21654	0.533906	0.0507609	1.29447	Nonspecific
O43929	ORC4_HUMAN	ORC4	ORC4	Origin recognition complex subunit 4 OS=Homo sapiens OX=9606 GN=ORC4 PE=1 SV=2	5	8.53805	8.84971	8.78206	8.98913	8.76206	8.89218	8.72593	8.88009	8.78974	8.81506	0.0253241	0.660457	0.180156	Large Protein Complex
Q9HD20	AT131_HUMAN	ATP13A1	ATP13A1	Manganese-transporting ATPase 13A1 OS=Homo sapiens OX=9606 GN=ATP13A1 PE=1 SV=2	4	7.89448	7.89837	7.84587	7.85469	6.73022	7.11413	7.21025	6.76644	7.87335	6.95526	-0.918094	0.00320412	2.49429	ER
Q8WUY1	THEM6_HUMAN	THEM6	THEM6	Protein THEM6 OS=Homo sapiens OX=9606 GN=THEM6 PE=1 SV=2	2	5.2935	5.1748	5.058	5.54903	3.83188	3.84265	4.17922	4.3143	5.26883	4.04201	-1.22682	0.00302776	2.51888	ER
A6NHR9	SMHD1_HUMAN	SMCHD1	SMCHD1	Structural maintenance of chromosomes flexible hinge domain-containing protein 1 OS=Homo sapiens OX=9606 GN=SMCHD1 PE=1 SV=2	3	5.62549	5.94967	5.90738	6.13149	5.31136	5.2861	5.21195	5.09985	5.90351	5.22732	-0.676193	0.00716682	2.14467	Nonspecific
O60216	RAD21_HUMAN	RAD21	RAD21	Double-strand-break repair protein rad21 homolog OS=Homo sapiens OX=9606 GN=RAD21 PE=1 SV=2	4	6.57524	6.85552	6.76734	7.05138	7.07053	7.46967	7.11163	7.06676	6.81237	7.17964	0.367277	0.0818352	1.08706	Nonspecific
Q86TV6	TTC7B_HUMAN	TTC7B	TTC7B	Tetratricopeptide repeat protein 7B OS=Homo sapiens OX=9606 GN=TTC7B PE=1 SV=3	2	7.90098	8.00765	7.98543	7.54423	7.04556	7.33573	7.22945	7.12332	7.85957	7.18352	-0.676054	0.00952651	2.02107	Nonspecific
O95819	M4K4_HUMAN	MAP4K4	MAP4K4	Mitogen-activated protein kinase kinase kinase kinase 4 OS=Homo sapiens OX=9606 GN=MAP4K4 PE=1 SV=2	4	8.58895	8.39821	8.50689	8.95954	8.61007	8.72868	8.32249	8.49513	8.6134	8.53909	-0.0743063	0.565648	0.247454	Nonspecific
O95568	MET18_HUMAN	METTL18	METTL18	Histidine protein methyltransferase 1 homolog OS=Homo sapiens OX=9606 GN=METTL18 PE=1 SV=1	1	4.43269	4.93616	4.70182	5.13911	5.1273	4.62615	5.04027	4.8269	4.80245	4.90516	0.102711	0.547	0.262013	Nonspecific
Q9NT99	LRC4B_HUMAN	LRRC4B	LRRC4B	Leucine-rich repeat-containing protein 4B OS=Homo sapiens OX=9606 GN=LRRC4B PE=2 SV=3	1	4.96788	4.40613	4.67228	4.59722	3.7729	3.84944	4.3119	4.08154	4.66088	4.00394	-0.656932	0.0278588	1.55504	Nonspecific
Q15475	SIX1_HUMAN	SIX1	SIX1	Homeobox protein SIX1 OS=Homo sapiens OX=9606 GN=SIX1 PE=1 SV=1	2	5.89107	6.53079	6.52678	6.54408	6.14984	6.52463	6.26386	6.50922	6.37318	6.36189	-0.011293	0.732665	0.135095	Nonspecific
Q8IXB1	DJC10_HUMAN	DNAJC10	DNAJC10	DnaJ homolog subfamily C member 10 OS=Homo sapiens OX=9606 GN=DNAJC10 PE=1 SV=2	1	5.63832	5.6871	5.61406	5.95711	5.55562	5.49785	5.39583	5.35363	5.72415	5.45073	-0.273417	0.0603218	1.21953	ER
Q96GA3	LTV1_HUMAN	LTV1	LTV1	Protein LTV1 homolog OS=Homo sapiens OX=9606 GN=LTV1 PE=1 SV=1	3	7.43028	8.10252	8.16564	8.08728	6.97003	6.98432	6.9361	7.27184	7.94643	7.04057	-0.905861	0.0144145	1.8412	Nonspecific
Q8WUD4	CCD12_HUMAN	CCDC12	CCDC12	Coiled-coil domain-containing protein 12 OS=Homo sapiens OX=9606 GN=CCDC12 PE=1 SV=1	2	5.75567	6.06267	6.06493	5.73999	5.85926	6.16388	5.98159	6.13227	5.90582	6.03425	0.128429	0.351114	0.454552	Large Protein Complex
P22830	HEMH_HUMAN	FECH	FECH	Ferrochelatase, mitochondrial OS=Homo sapiens OX=9606 GN=FECH PE=1 SV=2	8	9.69819	8.98026	9.07994	8.93942	9.66965	9.38254	9.72689	9.02717	9.17445	9.45156	0.27711	0.336913	0.472482	Mitochondrion
Q96M27	PRRC1_HUMAN	PRRC1	PRRC1	Protein PRRC1 OS=Homo sapiens OX=9606 GN=PRRC1 PE=1 SV=1	2	10.2957	10.3455	10.3278	10.7905	10.8912	10.8575	10.686	10.9165	10.4399	10.8378	0.397899	0.0545277	1.26338	Large Protein Complex
Q6NXE6	ARMC6_HUMAN	ARMC6	ARMC6	Armadillo repeat-containing protein 6 OS=Homo sapiens OX=9606 GN=ARMC6 PE=1 SV=2	5	7.36674	7.49087	7.81641	7.68283	6.83789	6.93174	6.92146	7.07846	7.58921	6.94239	-0.646823	0.00749433	2.12527	Nonspecific
Q9H115	SNAB_HUMAN	NAPB	NAPB	Beta-soluble NSF attachment protein OS=Homo sapiens OX=9606 GN=NAPB PE=1 SV=2	2	9.25889	9.58789	9.50349	9.58125	9.15814	9.04168	8.97134	9.5974	9.48288	9.19214	-0.290737	0.182841	0.737926	Nonspecific
P54920	SNAA_HUMAN	NAPA	NAPA	Alpha-soluble NSF attachment protein OS=Homo sapiens OX=9606 GN=NAPA PE=1 SV=3	5	9.24162	9.72296	9.68473	9.20526	8.73058	8.50815	8.53575	9.10732	9.46364	8.72045	-0.743191	0.0303418	1.51796	Nonspecific
Q96EQ0	SGTB_HUMAN	SGTB	SGTB	Small glutamine-rich tetratricopeptide repeat-containing protein beta OS=Homo sapiens OX=9606 GN=SGTB PE=1 SV=1	5	7.02991	7.37972	7.43575	7.5144	7.50028	7.45473	7.53393	7.68167	7.33995	7.54265	0.202704	0.199353	0.700377	Nonspecific
Q92615	LAR4B_HUMAN	LARP4B	LARP4B	La-related protein 4B OS=Homo sapiens OX=9606 GN=LARP4B PE=1 SV=3	7	8.31986	8.57268	8.34619	8.55222	8.44893	8.56494	8.34185	8.64487	8.44774	8.50015	0.0524091	0.541408	0.266476	Large Protein Complex
P15848	ARSB_HUMAN	ARSB	ARSB	Arylsulfatase B OS=Homo sapiens OX=9606 GN=ARSB PE=1 SV=1	1	2.23898	2.80174	2.50863	2.96664	5.26525	4.90975	4.92101	5.99322	2.629	5.27231	2.64331	0.00204104	2.69015	Lysosome
Q05209	PTN12_HUMAN	PTPN12	PTPN12	Tyrosine-protein phosphatase non-receptor type 12 OS=Homo sapiens OX=9606 GN=PTPN12 PE=1 SV=3	2	5.55967	5.72895	5.80834	5.95556	5.58854	5.71243	5.57229	5.78972	5.76313	5.66574	-0.0973842	0.385481	0.413997	Large Protein Complex
P35670	ATP7B_HUMAN	ATP7B	ATP7B	Copper-transporting ATPase 2 OS=Homo sapiens OX=9606 GN=ATP7B PE=1 SV=4	7	8.57331	8.65956	8.73154	8.65149	8.13958	8.01162	7.98051	8.14121	8.65397	8.06823	-0.585741	0.00116811	2.93252	Nonspecific
Q04656	ATP7A_HUMAN	ATP7A	ATP7A	Copper-transporting ATPase 1 OS=Homo sapiens OX=9606 GN=ATP7A PE=1 SV=4	4	8.57705	8.51347	8.63614	8.71796	7.91657	8.12404	7.88596	7.93024	8.61115	7.9642	-0.646952	0.00175892	2.75475	Nonspecific
O43765	SGTA_HUMAN	SGTA	SGTA	Small glutamine-rich tetratricopeptide repeat-containing protein alpha OS=Homo sapiens OX=9606 GN=SGTA PE=1 SV=1	5	8.41098	8.67971	8.80087	9.03246	8.48476	8.34485	8.39604	8.53709	8.731	8.44069	-0.290318	0.135121	0.869278	Nonspecific
Q9UN37	VPS4A_HUMAN	VPS4A	VPS4A	Vacuolar protein sorting-associated protein 4A OS=Homo sapiens OX=9606 GN=VPS4A PE=1 SV=1	3	7.63915	7.91249	7.92714	7.75918	8.24008	8.32023	8.10794	8.46148	7.80949	8.28243	0.472939	0.0151827	1.81865	Nonspecific
O75351	VPS4B_HUMAN	VPS4B	VPS4B	Vacuolar protein sorting-associated protein 4B OS=Homo sapiens OX=9606 GN=VPS4B PE=1 SV=2	5	8.16907	8.40393	8.39011	8.31505	8.36548	8.23655	8.11854	8.40499	8.31954	8.28139	-0.0381507	0.582826	0.234461	Nonspecific
Q6PIW4	FIGL1_HUMAN	FIGNL1	FIGNL1	Fidgetin-like protein 1 OS=Homo sapiens OX=9606 GN=FIGNL1 PE=1 SV=2	2	6.62426	6.76255	6.89122	6.75588	6.71591	6.63389	6.65917	6.88362	6.75848	6.72315	-0.0353313	0.583079	0.234273	Nonspecific
O14672	ADA10_HUMAN	ADAM10	ADAM10	Disintegrin and metalloproteinase domain-containing protein 10 OS=Homo sapiens OX=9606 GN=ADAM10 PE=1 SV=1	6	7.9404	7.64236	7.81555	7.74286	7.17877	7.10484	7.07594	7.10273	7.78529	7.11557	-0.669721	0.00151725	2.81894	ER
O60637	TSN3_HUMAN	TSPAN3	TSPAN3	Tetraspanin-3 OS=Homo sapiens OX=9606 GN=TSPAN3 PE=2 SV=1	2	7.36173	6.93541	6.97362	7.52702	8.23606	8.65416	8.22509	8.46691	7.19945	8.39555	1.1961	0.00454167	2.34278	Nonspecific
P51532	SMCA4_HUMAN	SMARCA4	SMARCA4	Transcription activator BRG1 OS=Homo sapiens OX=9606 GN=SMARCA4 PE=1 SV=2	9	9.29176	9.46671	9.61826	9.82699	9.01809	9.35818	9.12384	8.92569	9.55093	9.10645	-0.444481	0.0584191	1.23345	Nonspecific
P51531	SMCA2_HUMAN	SMARCA2	SMARCA2	Probable global transcription activator SNF2L2 OS=Homo sapiens OX=9606 GN=SMARCA2 PE=1 SV=2	2	6.31429	6.5931	6.54212	6.5076	5.80462	6.24497	6.14314	5.90684	6.48928	6.0249	-0.464381	0.0275883	1.55927	Nonspecific
Q6ZRS2	SRCAP_HUMAN	SRCAP	SRCAP	Helicase SRCAP OS=Homo sapiens OX=9606 GN=SRCAP PE=1 SV=3	2	4.05082	4.11778	4.358	4.27045	4.55728	4.35289	4.22484	4.37711	4.19926	4.37803	0.178768	0.180548	0.743407	Nonspecific
Q32P41	TRM5_HUMAN	TRMT5	TRMT5	tRNA (guanine(37)-N1)-methyltransferase OS=Homo sapiens OX=9606 GN=TRMT5 PE=1 SV=2	3	7.53229	7.04059	7.18995	6.99896	7.52993	7.24314	7.51359	7.06252	7.19045	7.33729	0.146846	0.420532	0.376201	Nonspecific
P50502	F10A1_HUMAN	ST13	ST13	Hsc70-interacting protein OS=Homo sapiens OX=9606 GN=ST13 PE=1 SV=2	11	9.66104	9.93137	9.85126	9.76464	10.2582	10.1443	10.0081	10.4209	9.80208	10.2079	0.405792	0.0285332	1.54465	Large Protein Complex
Q9H6T3	RPAP3_HUMAN	RPAP3	RPAP3	RNA polymerase II-associated protein 3 OS=Homo sapiens OX=9606 GN=RPAP3 PE=1 SV=2	4	7.97143	8.25956	8.17608	8.40758	8.4756	8.53201	8.31282	8.6802	8.20366	8.50016	0.296494	0.0937714	1.02793	Large Protein Complex
Q92783	STAM1_HUMAN	STAM	STAM	Signal transducing adapter molecule 1 OS=Homo sapiens OX=9606 GN=STAM PE=1 SV=3	5	8.93504	9.11407	9.1346	9.39929	9.02926	8.90946	8.8117	9.12368	9.14575	8.96852	-0.177226	0.242519	0.615254	Endosome
O75886	STAM2_HUMAN	STAM2	STAM2	Signal transducing adapter molecule 2 OS=Homo sapiens OX=9606 GN=STAM2 PE=1 SV=1	3	6.09915	6.17731	6.2851	6.37211	6.39759	6.37021	6.03954	6.39444	6.23342	6.30045	0.0670275	0.514127	0.28893	Endosome
Q96BN8	OTUL_HUMAN	OTULIN	OTULIN	Ubiquitin thioesterase otulin OS=Homo sapiens OX=9606 GN=OTULIN PE=1 SV=3	2	6.05864	6.14347	6.14234	6.24547	6.40828	6.55873	6.28541	6.80549	6.14748	6.51448	0.366997	0.0545277	1.26338	Nonspecific
Q96MF7	NSE2_HUMAN	NSMCE2	NSMCE2	E3 SUMO-protein ligase NSE2 OS=Homo sapiens OX=9606 GN=NSMCE2 PE=1 SV=2	6	7.90067	8.4602	8.30038	8.30035	8.62806	8.71015	8.64425	8.99798	8.2404	8.74511	0.504707	0.0409884	1.38734	Large Protein Complex
O75223	GGCT_HUMAN	GGCT	GGCT	Gamma-glutamylcyclotransferase OS=Homo sapiens OX=9606 GN=GGCT PE=1 SV=1	2	5.943	4.94372	4.91	5.09697	5.26684	5.14976	5.32644	5.31712	5.22342	5.26504	0.0416183	0.688289	0.162229	Nonspecific
Q12846	STX4_HUMAN	STX4	STX4	Syntaxin-4 OS=Homo sapiens OX=9606 GN=STX4 PE=1 SV=2	7	8.90544	8.87581	8.97396	8.56366	7.94104	7.8154	7.94146	8.02883	8.82972	7.93168	-0.898036	0.00201558	2.6956	Plasma membrane
P56377	AP1S2_HUMAN	AP1S2	AP1S2	AP-1 complex subunit sigma-2 OS=Homo sapiens OX=9606 GN=AP1S2 PE=1 SV=1	2	5.06201	4.89402	5.31982	4.93743	4.63069	4.74767	4.78346	5.24223	5.05332	4.85101	-0.202313	0.316883	0.499101	Nonspecific
P61966	AP1S1_HUMAN	AP1S1	AP1S1	AP-1 complex subunit sigma-1A OS=Homo sapiens OX=9606 GN=AP1S1 PE=1 SV=1	2	5.32891	5.54353	5.54525	5.63836	5.37939	5.72258	5.23755	6.05366	5.51401	5.59829	0.0842806	0.588921	0.229943	Large Protein Complex
O60503	ADCY9_HUMAN	ADCY9	ADCY9	Adenylate cyclase type 9 OS=Homo sapiens OX=9606 GN=ADCY9 PE=1 SV=4	6	8.83696	8.54409	8.80418	8.42475	7.87027	8.25984	8.25475	7.87813	8.65249	8.06575	-0.586744	0.0270056	1.56855	Plasma membrane
P32856	STX2_HUMAN	STX2	STX2	Syntaxin-2 OS=Homo sapiens OX=9606 GN=STX2 PE=1 SV=3	6	8.4959	8.45274	8.63541	8.15448	8.16228	8.10607	8.09301	8.18901	8.43463	8.13759	-0.297042	0.067185	1.17273	Plasma membrane
P12270	TPR_HUMAN	TPR	TPR	Nucleoprotein TPR OS=Homo sapiens OX=9606 GN=TPR PE=1 SV=3	10	9.91781	10.1332	10.1897	10.4372	10.2872	10.5315	10.1754	10.2897	10.1695	10.321	0.151493	0.336913	0.472482	Nonspecific
Q9NZI8	IF2B1_HUMAN	IGF2BP1	IGF2BP1	Insulin-like growth factor 2 mRNA-binding protein 1 OS=Homo sapiens OX=9606 GN=IGF2BP1 PE=1 SV=2	7	9.08913	9.0542	9.17976	8.99402	8.60847	8.77003	8.72975	8.89428	9.07928	8.75063	-0.328646	0.0156243	1.8062	Large Protein Complex
Q9Y6M1	IF2B2_HUMAN	IGF2BP2	IGF2BP2	Insulin-like growth factor 2 mRNA-binding protein 2 OS=Homo sapiens OX=9606 GN=IGF2BP2 PE=1 SV=2	8	9.53414	9.67323	9.64246	9.66333	9.4027	9.38011	9.39416	9.52216	9.62829	9.42478	-0.203508	0.0183591	1.73615	Large Protein Complex
O00425	IF2B3_HUMAN	IGF2BP3	IGF2BP3	Insulin-like growth factor 2 mRNA-binding protein 3 OS=Homo sapiens OX=9606 GN=IGF2BP3 PE=1 SV=2	2	7.02573	7.14777	7.2892	7.11028	6.71724	6.75193	6.63144	6.73836	7.14324	6.70974	-0.433501	0.00382424	2.41745	Large Protein Complex
Q96HS1	PGAM5_HUMAN	PGAM5	PGAM5	Serine/threonine-protein phosphatase PGAM5, mitochondrial OS=Homo sapiens OX=9606 GN=PGAM5 PE=1 SV=2	7	9.54345	9.07201	9.25745	8.52745	9.33955	9.12877	9.32598	8.63955	9.10009	9.10846	0.00837316	0.743554	0.128687	Mitochondrion
Q96K76	UBP47_HUMAN	USP47	USP47	Ubiquitin carboxyl-terminal hydrolase 47 OS=Homo sapiens OX=9606 GN=USP47 PE=1 SV=3	7	9.02289	9.17209	9.27346	9.29382	9.19951	9.32342	9.11881	9.05985	9.19057	9.1754	-0.0151715	0.684608	0.164558	Nonspecific
P18077	RL35A_HUMAN	RPL35A	RPL35A	60S ribosomal protein L35a OS=Homo sapiens OX=9606 GN=RPL35A PE=1 SV=2	3	6.70253	6.36259	6.5287	6.87069	6.50285	6.57531	6.65905	6.98111	6.61613	6.67958	0.0634536	0.595083	0.225422	Large Protein Complex
O95373	IPO7_HUMAN	IPO7	IPO7	Importin-7 OS=Homo sapiens OX=9606 GN=IPO7 PE=1 SV=1	10	9.44613	9.78217	9.76099	9.91742	9.89892	10.0563	9.93687	9.78353	9.72668	9.91891	0.192233	0.207103	0.683815	Large Protein Complex
O15397	IPO8_HUMAN	IPO8	IPO8	Importin-8 OS=Homo sapiens OX=9606 GN=IPO8 PE=1 SV=2	4	7.85141	7.98909	8.14172	8.03451	7.86303	8.11346	8.16637	7.74451	8.00418	7.97184	-0.0323392	0.649674	0.187305	Large Protein Complex
P98155	VLDLR_HUMAN	VLDLR	VLDLR	Very low-density lipoprotein receptor OS=Homo sapiens OX=9606 GN=VLDLR PE=1 SV=1	2	5.08522	4.98617	4.86437	5.27851	4.7767	3.65907	4.43303	4.46959	5.05357	4.3346	-0.718967	0.0691192	1.1604	Endosome
P49593	PPM1F_HUMAN	PPM1F	PPM1F	Protein phosphatase 1F OS=Homo sapiens OX=9606 GN=PPM1F PE=1 SV=3	3	7.63183	8.15537	8.31627	7.96597	7.89988	8.07047	8.1597	8.16233	8.01736	8.07309	0.0557322	0.621419	0.206616	Nonspecific
Q13085	ACACA_HUMAN	ACACA	ACACA	Acetyl-CoA carboxylase 1 OS=Homo sapiens OX=9606 GN=ACACA PE=1 SV=2	5	6.34844	6.52656	6.66732	6.85135	6.38729	6.60499	6.48467	6.44474	6.59842	6.48042	-0.118	0.379655	0.420611	Large Protein Complex
Q8TB37	NUBPL_HUMAN	NUBPL	NUBPL	Iron-sulfur protein NUBPL OS=Homo sapiens OX=9606 GN=NUBPL PE=1 SV=3	4	10.2839	9.56484	9.70217	9.40158	10.0833	9.86119	10.1139	9.56364	9.73813	9.90552	0.16739	0.477399	0.321118	Nonspecific
Q9NYJ8	TAB2_HUMAN	TAB2	TAB2	TGF-beta-activated kinase 1 and MAP3K7-binding protein 2 OS=Homo sapiens OX=9606 GN=TAB2 PE=1 SV=1	2	5.38076	5.92735	5.67762	5.70366	5.90638	5.9597	5.84136	5.92526	5.67235	5.90817	0.235828	0.144819	0.839175	Nonspecific
P42285	MTREX_HUMAN	MTREX	MTREX	Exosome RNA helicase MTR4 OS=Homo sapiens OX=9606 GN=MTREX PE=1 SV=3	3	7.59269	7.66969	7.75833	7.92176	7.65402	7.88919	7.76142	7.63443	7.73562	7.73476	-0.000850644	0.75162	0.124001	Large Protein Complex
P28066	PSA5_HUMAN	PSMA5	PSMA5	Proteasome subunit alpha type-5 OS=Homo sapiens OX=9606 GN=PSMA5 PE=1 SV=3	7	8.75044	9.05763	8.85117	8.93073	9.07483	9.08237	8.97838	9.17144	8.89749	9.07675	0.179262	0.107237	0.969654	Large Protein Complex
Q9Y697	NFS1_HUMAN	NFS1	NFS1	Cysteine desulfurase, mitochondrial OS=Homo sapiens OX=9606 GN=NFS1 PE=1 SV=3	2	7.27313	6.27687	6.52342	6.19121	6.88801	6.28272	6.66059	6.22062	6.56616	6.51299	-0.0531706	0.684345	0.164725	Mitochondrion
P48745	CCN3_HUMAN	CCN3	CCN3	CCN family member 3 OS=Homo sapiens OX=9606 GN=CCN3 PE=1 SV=1	3	8.14849	8.12934	8.11186	8.15693	7.43315	7.04057	6.91132	7.81121	8.13665	7.29906	-0.837589	0.0236199	1.62672	Nonspecific
Q15021	CND1_HUMAN	NCAPD2	NCAPD2	Condensin complex subunit 1 OS=Homo sapiens OX=9606 GN=NCAPD2 PE=1 SV=3	5	6.22902	6.33289	6.51056	6.67718	5.87954	6.42681	6.09509	6.00327	6.43741	6.10118	-0.336238	0.125902	0.899967	Large Protein Complex
P61221	ABCE1_HUMAN	ABCE1	ABCE1	ATP-binding cassette sub-family E member 1 OS=Homo sapiens OX=9606 GN=ABCE1 PE=1 SV=1	7	8.43432	8.69515	8.71689	8.44682	7.89071	8.22299	8.33432	8.28669	8.5733	8.18368	-0.389615	0.0551704	1.25829	Large Protein Complex
Q6YP21	KAT3_HUMAN	KYAT3	KYAT3	Kynurenine--oxoglutarate transaminase 3 OS=Homo sapiens OX=9606 GN=KYAT3 PE=1 SV=1	1	7.35743	6.71883	6.70173	6.00854	6.59814	6.45429	6.6794	5.87552	6.69663	6.40184	-0.294796	0.418496	0.378308	Mitochondrion
P37268	FDFT_HUMAN	FDFT1	FDFT1	Squalene synthase OS=Homo sapiens OX=9606 GN=FDFT1 PE=1 SV=1	5	9.07693	9.17516	9.17414	9.01829	9.32249	9.49354	9.69775	9.26097	9.11113	9.44369	0.332559	0.0520447	1.28362	ER
Q9H0E9	BRD8_HUMAN	BRD8	BRD8	Bromodomain-containing protein 8 OS=Homo sapiens OX=9606 GN=BRD8 PE=1 SV=2	6	6.27275	6.60481	6.54415	6.63473	6.73624	6.80881	6.56865	6.93168	6.51411	6.76135	0.247237	0.124459	0.904974	Nonspecific
Q8WWK9	CKAP2_HUMAN	CKAP2	CKAP2	Cytoskeleton-associated protein 2 OS=Homo sapiens OX=9606 GN=CKAP2 PE=1 SV=1	3	5.05781	5.20856	5.4562	5.6231	5.93701	5.9115	5.81795	6.2086	5.33642	5.96877	0.63235	0.0224578	1.64863	Large Protein Complex
Q92572	AP3S1_HUMAN	AP3S1	AP3S1	AP-3 complex subunit sigma-1 OS=Homo sapiens OX=9606 GN=AP3S1 PE=1 SV=1	4	7.6048	7.86534	7.69791	7.63628	7.67259	7.71174	7.54094	7.4448	7.70108	7.59252	-0.108561	0.300362	0.522356	Endosome
P61923	COPZ1_HUMAN	COPZ1	COPZ1	Coatomer subunit zeta-1 OS=Homo sapiens OX=9606 GN=COPZ1 PE=1 SV=1	4	7.79521	8.05676	8.17536	8.14425	8.31997	8.39149	8.12552	8.25036	8.0429	8.27184	0.228942	0.123008	0.910068	Large Protein Complex
Q96G01	BICD1_HUMAN	BICD1	BICD1	Protein bicaudal D homolog 1 OS=Homo sapiens OX=9606 GN=BICD1 PE=1 SV=3	1	3.91784	4.13115	4.16599	3.80931	4.57876	3.98596	3.41308	4.14032	4.00607	4.02953	0.0234573	0.721574	0.141719	Nonspecific
Q86X55	CARM1_HUMAN	CARM1	CARM1	Histone-arginine methyltransferase CARM1 OS=Homo sapiens OX=9606 GN=CARM1 PE=1 SV=3	6	8.48163	8.42772	8.43169	9.06616	8.71642	8.77353	8.48405	8.73168	8.6018	8.67642	0.0746225	0.585264	0.232648	Large Protein Complex
A0AVT1	UBA6_HUMAN	UBA6	UBA6	Ubiquitin-like modifier-activating enzyme 6 OS=Homo sapiens OX=9606 GN=UBA6 PE=1 SV=1	3	9.03743	9.24214	9.28642	9.35897	9.05484	9.04053	9.06445	9.0652	9.23124	9.05625	-0.174987	0.0918056	1.03713	Nonspecific
P07437	TBB5_HUMAN	TUBB	TUBB	Tubulin beta chain OS=Homo sapiens OX=9606 GN=TUBB PE=1 SV=2	8	12.2049	12.0999	12.0835	12.1078	11.7456	11.6297	11.4878	11.7584	12.124	11.6554	-0.468649	0.004376	2.35892	Large Protein Complex
P68371	TBB4B_HUMAN	TUBB4B	TUBB4B	Tubulin beta-4B chain OS=Homo sapiens OX=9606 GN=TUBB4B PE=1 SV=1	23	11.0412	11.0384	11.0625	11.0892	10.9029	10.8635	10.6209	10.869	11.0578	10.8141	-0.243767	0.0327879	1.48429	Large Protein Complex
Q9BUF5	TBB6_HUMAN	TUBB6	TUBB6	Tubulin beta-6 chain OS=Homo sapiens OX=9606 GN=TUBB6 PE=1 SV=1	13	10.3585	10.3514	10.4092	10.3135	10.4703	10.4971	10.2557	10.4618	10.3582	10.4212	0.0630319	0.364667	0.438104	Large Protein Complex
P40616	ARL1_HUMAN	ARL1	ARL1	ADP-ribosylation factor-like protein 1 OS=Homo sapiens OX=9606 GN=ARL1 PE=1 SV=1	4	7.35289	7.42885	7.27446	7.79215	7.73181	7.58133	7.66262	7.62896	7.46209	7.65118	0.189089	0.22415	0.649461	Nonspecific
Q15363	TMED2_HUMAN	TMED2	TMED2	Transmembrane emp24 domain-containing protein 2 OS=Homo sapiens OX=9606 GN=TMED2 PE=1 SV=1	10	10.5137	10.5401	10.5775	10.9059	10.2306	10.3656	10.1714	10.095	10.6343	10.2157	-0.418644	0.028161	1.55035	Ergic/cisGolgi
P47897	SYQ_HUMAN	QARS	QARS1	Glutamine--tRNA ligase OS=Homo sapiens OX=9606 GN=QARS PE=1 SV=1	7	9.01804	9.04683	9.12084	9.25738	8.17896	8.45937	8.57488	8.35796	9.11077	8.39279	-0.717981	0.00361912	2.4414	Nonspecific
P51114	FXR1_HUMAN	FXR1	FXR1	Fragile X mental retardation syndrome-related protein 1 OS=Homo sapiens OX=9606 GN=FXR1 PE=1 SV=3	6	8.61033	8.52768	8.80052	8.57413	8.46276	8.43982	8.27607	8.49592	8.62817	8.41864	-0.209525	0.0772106	1.11232	Large Protein Complex
P51116	FXR2_HUMAN	FXR2	FXR2	Fragile X mental retardation syndrome-related protein 2 OS=Homo sapiens OX=9606 GN=FXR2 PE=1 SV=2	4	5.82297	5.5107	5.6246	5.38356	5.68141	5.92074	5.67615	5.80395	5.58546	5.77056	0.185104	0.205935	0.68627	Large Protein Complex
Q8NFV4	ABHDB_HUMAN	ABHD11	ABHD11	Protein ABHD11 OS=Homo sapiens OX=9606 GN=ABHD11 PE=1 SV=1	3	6.94826	6.26806	6.66342	6.35316	6.71913	6.46577	6.62177	6.14823	6.55822	6.48872	-0.069501	0.621419	0.206616	Nonspecific
Q8WXA3	RUFY2_HUMAN	RUFY2	RUFY2	RUN and FYVE domain-containing protein 2 OS=Homo sapiens OX=9606 GN=RUFY2 PE=1 SV=3	8	9.29278	9.44283	9.45808	9.28251	7.90923	7.94831	7.73787	7.96883	9.36905	7.89106	-1.47799	0.000250189	3.60173	Nonspecific
O75051	PLXA2_HUMAN	PLXNA2	PLXNA2	Plexin-A2 OS=Homo sapiens OX=9606 GN=PLXNA2 PE=1 SV=4	2	7.84696	7.72883	7.96986	7.45573	6.99256	6.84613	6.71593	6.73813	7.75034	6.82319	-0.927152	0.00347996	2.45843	Nonspecific
Q9UIW2	PLXA1_HUMAN	PLXNA1	PLXNA1	Plexin-A1 OS=Homo sapiens OX=9606 GN=PLXNA1 PE=1 SV=3	4	9.89843	9.66537	9.8134	9.67406	9.02424	8.95632	8.87118	8.82752	9.76281	8.91981	-0.842999	0.00101523	2.99343	Plasma membrane
Q07960	RHG01_HUMAN	ARHGAP1	ARHGAP1	Rho GTPase-activating protein 1 OS=Homo sapiens OX=9606 GN=ARHGAP1 PE=1 SV=1	5	7.8133	8.12068	8.12364	8.09664	8.10251	8.15827	8.14593	8.20042	8.03856	8.15178	0.113219	0.256773	0.590451	Large Protein Complex
P60900	PSA6_HUMAN	PSMA6	PSMA6	Proteasome subunit alpha type-6 OS=Homo sapiens OX=9606 GN=PSMA6 PE=1 SV=1	2	9.55044	9.83507	9.58001	9.64323	9.52214	9.56872	9.71692	9.62443	9.65219	9.60805	-0.0441356	0.533918	0.272525	Large Protein Complex
O75146	HIP1R_HUMAN	HIP1R	HIP1R	Huntingtin-interacting protein 1-related protein OS=Homo sapiens OX=9606 GN=HIP1R PE=1 SV=2	4	7.56554	7.83136	7.76553	7.80329	7.73927	7.90414	7.76897	7.84539	7.74143	7.81444	0.0730088	0.375399	0.425507	Large Protein Complex
Q9BUL8	PDC10_HUMAN	PDCD10	PDCD10	Programmed cell death protein 10 OS=Homo sapiens OX=9606 GN=PDCD10 PE=1 SV=1	3	7.45955	7.74115	7.651	7.78583	7.81093	7.57948	7.62709	7.67086	7.65938	7.67209	0.0127086	0.698799	0.155648	Large Protein Complex
Q14157	UBP2L_HUMAN	UBAP2L	UBAP2L	Ubiquitin-associated protein 2-like OS=Homo sapiens OX=9606 GN=UBAP2L PE=1 SV=2	13	10.2337	10.4801	10.4063	10.6813	11.42	11.2479	10.6356	11.4438	10.4503	11.1868	0.736477	0.0385409	1.41408	Large Protein Complex
Q9Y5Y0	FLVC1_HUMAN	FLVCR1	FLVCR1	Feline leukemia virus subgroup C receptor-related protein 1 OS=Homo sapiens OX=9606 GN=FLVCR1 PE=1 SV=1	3	8.1141	7.99961	8.05599	7.75802	6.96998	7.17009	7.38166	6.86797	7.98193	7.09742	-0.88451	0.00536983	2.27004	Plasma membrane
Q02878	RL6_HUMAN	RPL6	RPL6	60S ribosomal protein L6 OS=Homo sapiens OX=9606 GN=RPL6 PE=1 SV=3	9	9.21582	9.38513	9.37432	9.56627	9.11907	9.33042	9.31804	9.40188	9.38539	9.29235	-0.093033	0.388658	0.410433	Large Protein Complex
Q16513	PKN2_HUMAN	PKN2	PKN2	Serine/threonine-protein kinase N2 OS=Homo sapiens OX=9606 GN=PKN2 PE=1 SV=1	7	7.99049	8.08031	8.01759	7.90213	7.86218	7.91883	7.87264	7.80583	7.99763	7.86487	-0.132759	0.0576055	1.23954	Large Protein Complex
Q9P2R3	ANFY1_HUMAN	ANKFY1	ANKFY1	Rabankyrin-5 OS=Homo sapiens OX=9606 GN=ANKFY1 PE=1 SV=2	5	8.70621	8.89735	8.88228	8.77615	8.73991	8.74131	8.61405	8.77389	8.8155	8.71729	-0.0982055	0.201117	0.696551	Endosome
Q9NYZ3	GTSE1_HUMAN	GTSE1	GTSE1	G2 and S phase-expressed protein 1 OS=Homo sapiens OX=9606 GN=GTSE1 PE=1 SV=3	4	6.33015	6.70754	6.82556	6.63952	6.61215	6.64635	6.51691	6.9813	6.62569	6.68918	0.0634867	0.589321	0.229648	Large Protein Complex
Q9NP58	ABCB6_HUMAN	ABCB6	ABCB6	ATP-binding cassette sub-family B member 6, mitochondrial OS=Homo sapiens OX=9606 GN=ABCB6 PE=1 SV=1	2	5.76827	5.98388	5.81557	6.14705	6.53279	6.64746	6.45613	6.51987	5.92869	6.53906	0.610371	0.00533226	2.27309	Lysosome
O95628	CNOT4_HUMAN	CNOT4	CNOT4	CCR4-NOT transcription complex subunit 4 OS=Homo sapiens OX=9606 GN=CNOT4 PE=1 SV=3	4	7.66652	8.11474	7.85618	8.04516	8.50406	8.42352	8.2106	8.51492	7.92065	8.41328	0.492624	0.0255427	1.59273	Nonspecific
Q9H0E2	TOLIP_HUMAN	TOLLIP	TOLLIP	Toll-interacting protein OS=Homo sapiens OX=9606 GN=TOLLIP PE=1 SV=1	6	9.29832	9.52229	9.50506	9.35462	9.29216	9.1729	9.13542	9.45731	9.42007	9.26445	-0.155623	0.202126	0.694378	Endosome
P33981	TTK_HUMAN	TTK	TTK	Dual specificity protein kinase TTK OS=Homo sapiens OX=9606 GN=TTK PE=1 SV=2	9	8.21835	8.45471	8.45271	8.64829	8.60066	8.51936	8.23504	8.64754	8.44352	8.50065	0.0571346	0.584048	0.233552	Large Protein Complex
Q8TCD1	CR032_HUMAN	C18orf32	C18orf32	UPF0729 protein C18orf32 OS=Homo sapiens OX=9606 GN=C18orf32 PE=3 SV=1	1	5.6621	5.64397	5.32554	5.45672	4.47967	5.01065	5.74132	4.78356	5.52208	5.0038	-0.518287	0.175904	0.754724	Nonspecific
O15294	OGT1_HUMAN	OGT	OGT	UDP-N-acetylglucosamine--peptide N-acetylglucosaminyltransferase 110 kDa subunit OS=Homo sapiens OX=9606 GN=OGT PE=1 SV=3	2	6.80576	6.84271	7.09212	7.34851	7.06427	7.01029	7.17138	7.28647	7.02228	7.1331	0.110827	0.452656	0.344232	Large Protein Complex
O43242	PSMD3_HUMAN	PSMD3	PSMD3	26S proteasome non-ATPase regulatory subunit 3 OS=Homo sapiens OX=9606 GN=PSMD3 PE=1 SV=2	10	8.47874	8.72918	8.54705	8.83094	8.58371	8.68186	8.71721	8.6739	8.64648	8.66417	0.0176921	0.676437	0.169773	Large Protein Complex
Q5VYK3	ECM29_HUMAN	ECPAS	ECPAS	Proteasome adapter and scaffold protein ECM29 OS=Homo sapiens OX=9606 GN=ECPAS PE=1 SV=2	4	9.08143	9.21943	9.41931	9.43123	8.97751	9.11982	9.12987	9.08499	9.28785	9.07805	-0.209802	0.112917	0.94724	Nonspecific
P53396	ACLY_HUMAN	ACLY	ACLY	ATP-citrate synthase OS=Homo sapiens OX=9606 GN=ACLY PE=1 SV=3	6	7.98643	7.80327	7.6155	7.58021	7.79334	7.6336	8.09825	7.77474	7.74635	7.82498	0.0786317	0.533428	0.272924	Large Protein Complex
O75312	ZPR1_HUMAN	ZPR1	ZPR1	Zinc finger protein ZPR1 OS=Homo sapiens OX=9606 GN=ZPR1 PE=1 SV=1	5	7.35123	7.77995	7.75661	7.72346	7.75531	7.78866	7.83735	7.96377	7.65281	7.83627	0.183462	0.212198	0.673258	Nonspecific
Q53R41	FAKD1_HUMAN	FASTKD1	FASTKD1	FAST kinase domain-containing protein 1, mitochondrial OS=Homo sapiens OX=9606 GN=FASTKD1 PE=1 SV=1	2	4.23567	3.91045	3.70565	3.6951	4.34601	3.98738	4.87323	3.33524	3.88672	4.13547	0.248748	0.480246	0.318536	Nonspecific
Q16630	CPSF6_HUMAN	CPSF6	CPSF6	Cleavage and polyadenylation specificity factor subunit 6 OS=Homo sapiens OX=9606 GN=CPSF6 PE=1 SV=2	9	9.81102	9.8555	9.87954	10.2626	10.4173	10.4738	10.4055	10.5547	9.95216	10.4628	0.510667	0.015716	1.80366	Large Protein Complex
Q9P2N5	RBM27_HUMAN	RBM27	RBM27	RNA-binding protein 27 OS=Homo sapiens OX=9606 GN=RBM27 PE=1 SV=2	9	6.88206	7.36602	7.18562	7.2541	7.74561	7.83218	7.32124	7.95952	7.17195	7.71464	0.542688	0.0526806	1.27835	Large Protein Complex
Q5T8P6	RBM26_HUMAN	RBM26	RBM26	RNA-binding protein 26 OS=Homo sapiens OX=9606 GN=RBM26 PE=1 SV=3	3	7.41948	7.69145	7.87125	7.38926	6.89557	7.28263	7.33016	7.17015	7.59286	7.16962	-0.423235	0.0706892	1.15065	Large Protein Complex
Q5KU26	COL12_HUMAN	COLEC12	COLEC12	Collectin-12 OS=Homo sapiens OX=9606 GN=COLEC12 PE=1 SV=3	7	8.38317	8.31492	8.44391	8.38885	8.62075	8.75747	8.34962	8.73564	8.38271	8.61587	0.233157	0.103785	0.983866	Nonspecific
Q14181	DPOA2_HUMAN	POLA2	POLA2	DNA polymerase alpha subunit B OS=Homo sapiens OX=9606 GN=POLA2 PE=1 SV=2	4	7.56057	7.80615	7.99318	7.78089	7.56373	7.92567	7.74903	7.78549	7.7852	7.75598	-0.0292174	0.658027	0.181756	Nonspecific
Q969Z0	FAKD4_HUMAN	TBRG4	TBRG4	FAST kinase domain-containing protein 4 OS=Homo sapiens OX=9606 GN=TBRG4 PE=1 SV=1	8	10.209	9.50124	9.57376	9.23657	9.80818	9.60272	10.1272	9.28349	9.63014	9.70541	0.0752644	0.649674	0.187305	Mitochondrion
O60231	DHX16_HUMAN	DHX16	DHX16	Pre-mRNA-splicing factor ATP-dependent RNA helicase DHX16 OS=Homo sapiens OX=9606 GN=DHX16 PE=1 SV=2	6	8.24015	8.69111	8.57357	8.62868	8.34507	8.58786	8.33307	8.24671	8.53338	8.37818	-0.155201	0.311255	0.506883	Large Protein Complex
Q9UJ41	RABX5_HUMAN	RABGEF1	RABGEF1	Rab5 GDP/GTP exchange factor OS=Homo sapiens OX=9606 GN=RABGEF1 PE=1 SV=2	5	8.18697	8.39512	8.33164	8.36909	7.82511	7.822	7.58808	8.14792	8.32071	7.84578	-0.474928	0.029453	1.53087	Nonspecific
Q9Y2R4	DDX52_HUMAN	DDX52	DDX52	Probable ATP-dependent RNA helicase DDX52 OS=Homo sapiens OX=9606 GN=DDX52 PE=1 SV=3	8	10.4448	10.6247	10.7066	10.6335	10.1695	10.1935	10.1273	9.94341	10.6024	10.1084	-0.493959	0.00604341	2.21872	Large Protein Complex
P35249	RFC4_HUMAN	RFC4	RFC4	Replication factor C subunit 4 OS=Homo sapiens OX=9606 GN=RFC4 PE=1 SV=2	6	7.61797	8.00302	8.05211	8.05852	8.07773	8.23784	7.91224	8.10151	7.93291	8.08233	0.149422	0.325614	0.487297	Large Protein Complex
P83731	RL24_HUMAN	RPL24	RPL24	60S ribosomal protein L24 OS=Homo sapiens OX=9606 GN=RPL24 PE=1 SV=1	9	9.92693	10.0475	10.1602	10.0066	9.86995	10.0008	9.90199	10.0672	10.0353	9.95998	-0.0753201	0.344025	0.46341	Large Protein Complex
Q92947	GCDH_HUMAN	GCDH	GCDH	Glutaryl-CoA dehydrogenase, mitochondrial OS=Homo sapiens OX=9606 GN=GCDH PE=1 SV=1	3	8.66119	7.90265	8.04826	7.82923	8.29935	8.17862	8.39381	7.67182	8.11033	8.1359	0.0255641	0.717305	0.144296	Nonspecific
Q9UGU5	HMGX4_HUMAN	HMGXB4	HMGXB4	HMG domain-containing protein 4 OS=Homo sapiens OX=9606 GN=HMGXB4 PE=1 SV=2	2	5.00637	5.11241	5.36285	5.21337	5.28923	5.48344	5.22399	5.0412	5.17375	5.25946	0.0857133	0.478625	0.320005	Nonspecific
Q9NYU2	UGGG1_HUMAN	UGGT1	UGGT1	UDP-glucose:glycoprotein glucosyltransferase 1 OS=Homo sapiens OX=9606 GN=UGGT1 PE=1 SV=3	3	6.96731	6.77255	6.48861	7.01052	6.97592	7.09105	7.0447	6.86099	6.80975	6.99316	0.183419	0.264262	0.577966	ER
Q9NYU1	UGGG2_HUMAN	UGGT2	UGGT2	UDP-glucose:glycoprotein glucosyltransferase 2 OS=Homo sapiens OX=9606 GN=UGGT2 PE=1 SV=4	1	4.36941	4.8616	4.61359	4.4005	4.52478	4.59223	4.58384	3.9507	4.56128	4.41289	-0.148387	0.458112	0.339028	Nonspecific
O14818	PSA7_HUMAN	PSMA7	PSMA7	Proteasome subunit alpha type-7 OS=Homo sapiens OX=9606 GN=PSMA7 PE=1 SV=1	9	9.99798	10.2513	9.98846	10.1383	10.0113	10.0961	10.1109	10.0062	10.094	10.0561	-0.0378785	0.542778	0.265377	Large Protein Complex
Q9BUB7	TMM70_HUMAN	TMEM70	TMEM70	Transmembrane protein 70, mitochondrial OS=Homo sapiens OX=9606 GN=TMEM70 PE=1 SV=2	1	7.55118	7.20421	7.02159	7.36615	7.87816	7.81179	7.93549	7.45947	7.28578	7.77123	0.485446	0.0536581	1.27036	Mitochondrion
Q13642	FHL1_HUMAN	FHL1	FHL1	Four and a half LIM domains protein 1 OS=Homo sapiens OX=9606 GN=FHL1 PE=1 SV=4	2	8.36006	7.91623	7.73162	7.63684	7.49458	7.50217	7.72698	7.65012	7.91119	7.59346	-0.317724	0.172819	0.762409	Nonspecific
P08865	RSSA_HUMAN	RPSA	RPSA	40S ribosomal protein SA OS=Homo sapiens OX=9606 GN=RPSA PE=1 SV=4	9	9.33421	9.67054	9.41273	9.18239	9.19997	9.14239	9.46802	9.29433	9.39997	9.27618	-0.123788	0.387135	0.412137	Large Protein Complex
O00468	AGRIN_HUMAN	AGRN	AGRN	Agrin OS=Homo sapiens OX=9606 GN=AGRN PE=1 SV=6	2	6.08683	5.59595	6.03463	5.62612	5.20722	5.22539	5.24846	5.24877	5.83588	5.23246	-0.603419	0.0161439	1.79199	Nonspecific
O14776	TCRG1_HUMAN	TCERG1	TCERG1	Transcription elongation regulator 1 OS=Homo sapiens OX=9606 GN=TCERG1 PE=1 SV=2	6	8.22405	8.5031	8.29211	8.44629	8.96869	8.97764	8.70846	8.86032	8.36639	8.87878	0.512392	0.00809602	2.09173	Large Protein Complex
P04179	SODM_HUMAN	SOD2	SOD2	Superoxide dismutase [Mn], mitochondrial OS=Homo sapiens OX=9606 GN=SOD2 PE=1 SV=3	7	9.92902	9.19273	9.30362	8.84436	9.24146	8.84991	9.25155	8.51927	9.31743	8.96555	-0.351887	0.31615	0.500106	Mitochondrion
Q9NQ11	AT132_HUMAN	ATP13A2	ATP13A2	Cation-transporting ATPase 13A2 OS=Homo sapiens OX=9606 GN=ATP13A2 PE=1 SV=2	2	6.37594	6.57806	6.75022	6.82741	7.71381	7.85789	7.46783	7.88064	6.63291	7.73004	1.09713	0.00264314	2.57788	Nonspecific
Q9UNF0	PACN2_HUMAN	PACSIN2	PACSIN2	Protein kinase C and casein kinase substrate in neurons protein 2 OS=Homo sapiens OX=9606 GN=PACSIN2 PE=1 SV=2	4	7.96482	7.95503	7.9493	7.8573	8.16128	8.20749	8.1344	8.37261	7.93161	8.21894	0.28733	0.0133587	1.87424	Large Protein Complex
Q93050	VPP1_HUMAN	ATP6V0A1	ATP6V0A1	V-type proton ATPase 116 kDa subunit a isoform 1 OS=Homo sapiens OX=9606 GN=ATP6V0A1 PE=1 SV=3	9	8.52472	8.61408	8.55086	8.8652	9.00663	8.95843	8.60386	9.06632	8.63871	8.90881	0.270095	0.140949	0.850938	Endosome
P28074	PSB5_HUMAN	PSMB5	PSMB5	Proteasome subunit beta type-5 OS=Homo sapiens OX=9606 GN=PSMB5 PE=1 SV=3	4	8.79553	8.62761	8.53427	8.85345	8.91005	8.89152	8.76197	8.89245	8.70272	8.864	0.161281	0.154322	0.811571	Large Protein Complex
Q99623	PHB2_HUMAN	PHB2	PHB2	Prohibitin-2 OS=Homo sapiens OX=9606 GN=PHB2 PE=1 SV=2	6	8.73115	8.00406	8.14995	7.8882	8.61365	8.213	8.67745	7.77247	8.19334	8.31914	0.125801	0.584048	0.233552	Mitochondrion
Q96AC1	FERM2_HUMAN	FERMT2	FERMT2	Fermitin family homolog 2 OS=Homo sapiens OX=9606 GN=FERMT2 PE=1 SV=1	6	8.5712	8.65892	8.6269	8.71693	8.63327	8.77253	8.66711	8.64053	8.64349	8.67836	0.0348742	0.453674	0.343256	Nonspecific
P22694	KAPCB_HUMAN	PRKACB	PRKACB	cAMP-dependent protein kinase catalytic subunit beta OS=Homo sapiens OX=9606 GN=PRKACB PE=1 SV=2	5	9.76017	9.81576	9.80164	9.54323	8.84371	9.13037	9.21975	8.81819	9.7302	9.00301	-0.727192	0.00644111	2.19104	Golgi
P49756	RBM25_HUMAN	RBM25	RBM25	RNA-binding protein 25 OS=Homo sapiens OX=9606 GN=RBM25 PE=1 SV=3	7	8.6788	9.01317	9.03592	8.602	8.61632	8.90603	8.74725	8.56809	8.83247	8.70942	-0.123052	0.413104	0.38394	Large Protein Complex
Q00765	REEP5_HUMAN	REEP5	REEP5	Receptor expression-enhancing protein 5 OS=Homo sapiens OX=9606 GN=REEP5 PE=1 SV=3	3	8.41687	8.73721	8.77441	8.06892	7.84153	7.91685	8.20633	7.84676	8.49935	7.95287	-0.546484	0.0624912	1.20418	ER_high_curvature
Q9UBU9	NXF1_HUMAN	NXF1	NXF1	Nuclear RNA export factor 1 OS=Homo sapiens OX=9606 GN=NXF1 PE=1 SV=1	1	4.87563	4.37654	4.65484	4.37795	3.68924	4.3892	4.09965	3.73542	4.57124	3.97838	-0.59286	0.0649736	1.18726	Nonspecific
P27824	CALX_HUMAN	CANX	CANX	Calnexin OS=Homo sapiens OX=9606 GN=CANX PE=1 SV=2	15	10.1723	10.3505	10.2646	10.2533	10.0923	10.2831	10.3894	9.76198	10.2602	10.1317	-0.128489	0.415548	0.381379	ER
O95202	LETM1_HUMAN	LETM1	LETM1	Mitochondrial proton/calcium exchanger protein OS=Homo sapiens OX=9606 GN=LETM1 PE=1 SV=1	8	9.83957	9.39012	9.3879	9.24095	9.80063	9.54278	9.92578	9.15381	9.46463	9.60575	0.141116	0.503836	0.29771	Mitochondrion
O60313	OPA1_HUMAN	OPA1	OPA1	Dynamin-like 120 kDa protein, mitochondrial OS=Homo sapiens OX=9606 GN=OPA1 PE=1 SV=3	7	9.64746	9.19411	9.1561	9.02214	9.61603	9.39026	9.67294	8.94268	9.25495	9.40548	0.150526	0.486045	0.313323	Mitochondrion
Q8IY95	TM192_HUMAN	TMEM192	TMEM192	Transmembrane protein 192 OS=Homo sapiens OX=9606 GN=TMEM192 PE=1 SV=1	3	8.82134	8.89359	8.97112	8.93581	6.17895	6.16837	6.48461	6.78423	8.90547	6.40404	-2.50143	0.000359804	3.44393	Lysosome
Q13823	NOG2_HUMAN	GNL2	GNL2	Nucleolar GTP-binding protein 2 OS=Homo sapiens OX=9606 GN=GNL2 PE=1 SV=1	3	6.43341	6.5994	6.60341	6.36343	6.32869	6.43085	6.45576	6.34008	6.49991	6.38884	-0.111066	0.217119	0.663302	Nonspecific
Q969S9	RRF2M_HUMAN	GFM2	GFM2	Ribosome-releasing factor 2, mitochondrial OS=Homo sapiens OX=9606 GN=GFM2 PE=1 SV=1	4	8.40655	7.9079	8.07162	7.56461	8.06364	7.8225	8.10614	7.61988	7.98767	7.90304	-0.0846294	0.599299	0.222356	Nonspecific
Q86SF2	GALT7_HUMAN	GALNT7	GALNT7	N-acetylgalactosaminyltransferase 7 OS=Homo sapiens OX=9606 GN=GALNT7 PE=1 SV=1	7	8.40841	8.51826	8.50778	8.73046	7.87971	7.85545	7.97419	7.90365	8.54123	7.90325	-0.63798	0.00204104	2.69015	Golgi
P78324	SHPS1_HUMAN	SIRPA	SIRPA	Tyrosine-protein phosphatase non-receptor type substrate 1 OS=Homo sapiens OX=9606 GN=SIRPA PE=1 SV=2	3	6.10123	5.99896	6.18832	6.06499	5.84896	5.88211	5.99286	6.11325	6.08837	5.9593	-0.129078	0.184688	0.733561	Nonspecific
P40855	PEX19_HUMAN	PEX19	PEX19	Peroxisomal biogenesis factor 19 OS=Homo sapiens OX=9606 GN=PEX19 PE=1 SV=1	6	7.8318	8.1736	8.18783	8.23776	7.91313	7.77152	7.93394	8.16125	8.10775	7.94496	-0.162785	0.290574	0.536743	Nonspecific
P49321	NASP_HUMAN	NASP	NASP	Nuclear autoantigenic sperm protein OS=Homo sapiens OX=9606 GN=NASP PE=1 SV=2	12	9.6144	9.77297	9.94131	10.1449	9.65196	9.65556	9.46274	9.72801	9.8684	9.62457	-0.243833	0.164813	0.783008	Nonspecific
P27635	RL10_HUMAN	RPL10	RPL10	60S ribosomal protein L10 OS=Homo sapiens OX=9606 GN=RPL10 PE=1 SV=4	10	10.9034	10.8393	10.8937	11.1465	10.7728	11.0375	10.891	11.065	10.9457	10.9416	-0.00413289	0.738928	0.131398	Large Protein Complex
P42566	EPS15_HUMAN	EPS15	EPS15	Epidermal growth factor receptor substrate 15 OS=Homo sapiens OX=9606 GN=EPS15 PE=1 SV=2	10	9.44321	9.55914	9.67355	9.71558	9.40781	9.46794	9.3818	9.66469	9.59787	9.48056	-0.117314	0.290211	0.537286	Plasma membrane
Q01650	LAT1_HUMAN	SLC7A5	SLC7A5	Large neutral amino acids transporter small subunit 1 OS=Homo sapiens OX=9606 GN=SLC7A5 PE=1 SV=2	3	6.40771	6.17362	6.23288	6.10193	5.06773	4.71464	5.41166	4.94547	6.22903	5.03487	-1.19416	0.00321592	2.49269	Plasma membrane
Q92536	YLAT2_HUMAN	SLC7A6	SLC7A6	Y+L amino acid transporter 2 OS=Homo sapiens OX=9606 GN=SLC7A6 PE=1 SV=3	2	4.29831	3.81421	4.01142	3.92537	3.02195	3.1962	3.91038	3.20015	4.01233	3.33217	-0.680162	0.0568575	1.24521	Nonspecific
Q92542	NICA_HUMAN	NCSTN	NCSTN	Nicastrin OS=Homo sapiens OX=9606 GN=NCSTN PE=1 SV=2	2	8.92483	8.89683	8.96806	8.82888	9.0856	9.31962	8.93234	9.31784	8.90465	9.16385	0.259202	0.084485	1.07322	Nonspecific
P11047	LAMC1_HUMAN	LAMC1	LAMC1	Laminin subunit gamma-1 OS=Homo sapiens OX=9606 GN=LAMC1 PE=1 SV=3	4	7.36424	7.3164	7.3443	7.15834	7.2211	7.09716	7.13788	7.18541	7.29582	7.16039	-0.135429	0.0937714	1.02793	ER
P10114	RAP2A_HUMAN	RAP2A	RAP2A	Ras-related protein Rap-2a OS=Homo sapiens OX=9606 GN=RAP2A PE=1 SV=1	4	9.4881	9.36494	9.37061	9.18049	8.958	9.06657	8.9963	9.26823	9.35103	9.07227	-0.278762	0.0610946	1.214	Nonspecific
P61225	RAP2B_HUMAN	RAP2B	RAP2B	Ras-related protein Rap-2b OS=Homo sapiens OX=9606 GN=RAP2B PE=1 SV=1	2	6.76955	6.64071	6.73245	6.3728	6.35146	6.36916	6.30317	6.40198	6.62888	6.35644	-0.272434	0.0612022	1.21323	Plasma membrane
Q9Y3L5	RAP2C_HUMAN	RAP2C	RAP2C	Ras-related protein Rap-2c OS=Homo sapiens OX=9606 GN=RAP2C PE=1 SV=1	2	5.56915	5.35392	5.41164	5.16078	4.15998	4.52074	5.09233	4.80009	5.37387	4.64329	-0.730586	0.0426458	1.37012	Plasma membrane
Q8IXI1	MIRO2_HUMAN	RHOT2	RHOT2	Mitochondrial Rho GTPase 2 OS=Homo sapiens OX=9606 GN=RHOT2 PE=1 SV=2	8	7.97303	7.59519	7.73084	7.5466	8.16536	8.03095	8.19755	7.62567	7.71142	8.00488	0.293466	0.183938	0.735329	Mitochondrion
Q7L4I2	RSRC2_HUMAN	RSRC2	RSRC2	Arginine/serine-rich coiled-coil protein 2 OS=Homo sapiens OX=9606 GN=RSRC2 PE=1 SV=1	2	3.77878	4.66507	4.35994	4.64666	4.26352	5.09815	4.54887	4.89875	4.36261	4.70232	0.339707	0.317613	0.498102	Large Protein Complex
Q8WVX9	FACR1_HUMAN	FAR1	FAR1	Fatty acyl-CoA reductase 1 OS=Homo sapiens OX=9606 GN=FAR1 PE=1 SV=1	7	8.66584	8.72135	8.76623	9.08858	8.69725	8.84335	8.6972	8.47809	8.8105	8.67897	-0.131527	0.358425	0.445602	Nonspecific
Q15643	TRIPB_HUMAN	TRIP11	TRIP11	Thyroid receptor-interacting protein 11 OS=Homo sapiens OX=9606 GN=TRIP11 PE=1 SV=3	9	9.80261	10.1462	10.2048	10.2405	9.62996	9.68907	9.55167	9.56179	10.0985	9.60812	-0.490414	0.0157179	1.80361	Nonspecific
Q8WXA9	SREK1_HUMAN	SREK1	SREK1	Splicing regulatory glutamine/lysine-rich protein 1 OS=Homo sapiens OX=9606 GN=SREK1 PE=1 SV=1	7	8.00636	8.18144	8.14193	8.30118	8.04796	8.32068	8.1002	8.06031	8.15773	8.13229	-0.0254413	0.644531	0.190756	Large Protein Complex
Q92541	RTF1_HUMAN	RTF1	RTF1	RNA polymerase-associated protein RTF1 homolog OS=Homo sapiens OX=9606 GN=RTF1 PE=1 SV=4	9	9.11123	9.26416	9.23685	9.5653	9.37448	9.5519	9.31177	9.49919	9.29438	9.43433	0.13995	0.307272	0.512478	Nonspecific
Q9NSK0	KLC4_HUMAN	KLC4	KLC4	Kinesin light chain 4 OS=Homo sapiens OX=9606 GN=KLC4 PE=1 SV=3	3	5.60801	5.97312	6.30708	6.17972	5.63643	5.64031	5.59964	5.71068	6.01698	5.64676	-0.370218	0.103714	0.984165	Nonspecific
Q07866	KLC1_HUMAN	KLC1	KLC1	Kinesin light chain 1 OS=Homo sapiens OX=9606 GN=KLC1 PE=1 SV=2	8	8.14668	8.25072	8.39073	8.62243	8.62812	8.75287	8.59409	9.00249	8.35264	8.74439	0.391753	0.0693021	1.15925	Large Protein Complex
Q9H0B6	KLC2_HUMAN	KLC2	KLC2	Kinesin light chain 2 OS=Homo sapiens OX=9606 GN=KLC2 PE=1 SV=1	4	6.9405	7.25568	7.41005	7.38317	7.16286	7.28288	6.83683	7.44581	7.24735	7.1821	-0.0652514	0.60579	0.217678	Large Protein Complex
Q6P597	KLC3_HUMAN	KLC3	KLC3	Kinesin light chain 3 OS=Homo sapiens OX=9606 GN=KLC3 PE=1 SV=2	2	4.61401	4.09418	4.18755	4.62737	4.73993	5.03861	5.06565	5.35883	4.38078	5.05076	0.669978	0.0367731	1.43447	Nonspecific
P07237	PDIA1_HUMAN	P4HB	P4HB	Protein disulfide-isomerase OS=Homo sapiens OX=9606 GN=P4HB PE=1 SV=3	8	8.53405	8.64738	8.52841	8.55452	8.69227	8.57042	8.65097	8.6131	8.56609	8.63169	0.0656002	0.19833	0.702611	ER
O60318	GANP_HUMAN	MCM3AP	MCM3AP	Germinal-center associated nuclear protein OS=Homo sapiens OX=9606 GN=MCM3AP PE=1 SV=2	4	6.79369	7.04503	7.10796	7.052	6.82488	7.12104	6.75961	6.80089	6.99967	6.8766	-0.123066	0.343599	0.463948	Nonspecific
Q12872	SFSWA_HUMAN	SFSWAP	SFSWAP	Splicing factor, suppressor of white-apricot homolog OS=Homo sapiens OX=9606 GN=SFSWAP PE=1 SV=3	5	8.17114	8.34013	8.23787	8.29261	8.71561	8.79294	8.35323	8.82641	8.26044	8.67205	0.411606	0.0356402	1.44806	Nonspecific
Q16763	UBE2S_HUMAN	UBE2S	UBE2S	Ubiquitin-conjugating enzyme E2 S OS=Homo sapiens OX=9606 GN=UBE2S PE=1 SV=2	6	7.55765	7.90061	7.93358	7.96784	7.75058	7.54693	7.55602	7.7641	7.83992	7.65441	-0.185511	0.21133	0.675039	Large Protein Complex
P00367	DHE3_HUMAN	GLUD1	GLUD1	Glutamate dehydrogenase 1, mitochondrial OS=Homo sapiens OX=9606 GN=GLUD1 PE=1 SV=2	9	9.27848	8.5063	8.65406	8.2944	9.20297	8.81084	9.12318	8.31425	8.68331	8.86281	0.179496	0.52163	0.282637	Mitochondrion
Q9Y2X7	GIT1_HUMAN	GIT1	GIT1	ARF GTPase-activating protein GIT1 OS=Homo sapiens OX=9606 GN=GIT1 PE=1 SV=2	3	5.65035	5.81775	5.92272	6.12419	5.60587	5.89679	5.92456	5.63262	5.87875	5.76496	-0.113791	0.424669	0.371949	Large Protein Complex
Q9Y4K4	M4K5_HUMAN	MAP4K5	MAP4K5	Mitogen-activated protein kinase kinase kinase kinase 5 OS=Homo sapiens OX=9606 GN=MAP4K5 PE=1 SV=2	2	5.62195	5.88499	5.69708	5.52736	5.60933	5.75715	5.76135	5.69912	5.68284	5.70674	0.0238963	0.646031	0.189747	Nonspecific
Q9BPX5	ARP5L_HUMAN	ARPC5L	ARPC5L	Actin-related protein 2/3 complex subunit 5-like protein OS=Homo sapiens OX=9606 GN=ARPC5L PE=1 SV=1	4	6.87415	7.20913	6.95015	6.29444	6.14991	6.1537	6.46798	6.40192	6.83197	6.29338	-0.53859	0.0886971	1.05209	Large Protein Complex
Q86Y56	DAAF5_HUMAN	DNAAF5	DNAAF5	Dynein assembly factor 5, axonemal OS=Homo sapiens OX=9606 GN=DNAAF5 PE=1 SV=4	3	7.17825	7.28549	7.39338	7.59019	7.24505	7.32989	7.26633	7.19781	7.36183	7.25977	-0.102059	0.35217	0.453247	Large Protein Complex
P11498	PYC_HUMAN	PC	PC	Pyruvate carboxylase, mitochondrial OS=Homo sapiens OX=9606 GN=PC PE=1 SV=2	5	8.00135	7.37519	7.31959	7.14986	7.18459	7.11666	7.41479	6.91173	7.4615	7.15694	-0.304556	0.262302	0.581199	Mitochondrion
Q9NPD3	EXOS4_HUMAN	EXOSC4	EXOSC4	Exosome complex component RRP41 OS=Homo sapiens OX=9606 GN=EXOSC4 PE=1 SV=3	2	5.39053	5.37477	5.28702	5.32755	4.56538	5.08134	4.89471	5.17093	5.34497	4.92809	-0.416877	0.0561899	1.25034	Large Protein Complex
O43592	XPOT_HUMAN	XPOT	XPOT	Exportin-T OS=Homo sapiens OX=9606 GN=XPOT PE=1 SV=2	2	9.77236	9.85793	9.7838	9.96478	9.56792	9.77483	9.72039	9.48364	9.84471	9.63669	-0.208019	0.0869625	1.06067	Nonspecific
Q9BQB6	VKOR1_HUMAN	VKORC1	VKORC1	Vitamin K epoxide reductase complex subunit 1 OS=Homo sapiens OX=9606 GN=VKORC1 PE=1 SV=1	1	5.27657	5.19637	4.98112	5.3794	4.99113	4.94291	4.97285	4.72313	5.20837	4.90751	-0.300861	0.0670466	1.17362	ER
P36776	LONM_HUMAN	LONP1	LONP1	Lon protease homolog, mitochondrial OS=Homo sapiens OX=9606 GN=LONP1 PE=1 SV=2	5	8.90943	8.15642	8.28138	8.13492	8.46808	8.32139	8.43023	7.92458	8.37054	8.28607	-0.0844678	0.60825	0.215918	Mitochondrion
Q8N999	CL029_HUMAN	C12orf29	C12orf29	Uncharacterized protein C12orf29 OS=Homo sapiens OX=9606 GN=C12orf29 PE=1 SV=2	2	6.6684	6.82091	6.92727	6.87658	6.84792	7.28078	7.22278	7.18988	6.82329	7.13534	0.312051	0.0727082	1.13842	Large Protein Complex
O60831	PRAF2_HUMAN	PRAF2	PRAF2	PRA1 family protein 2 OS=Homo sapiens OX=9606 GN=PRAF2 PE=1 SV=1	1	5.39624	5.62582	5.27363	5.4174	5.06267	5.34377	5.29659	4.82324	5.42827	5.13157	-0.296703	0.136909	0.863567	Nonspecific
P38606	VATA_HUMAN	ATP6V1A	ATP6V1A	V-type proton ATPase catalytic subunit A OS=Homo sapiens OX=9606 GN=ATP6V1A PE=1 SV=2	9	8.34742	8.66982	8.50027	8.32336	8.80816	8.83864	8.65136	9.20079	8.46022	8.87474	0.414516	0.0627903	1.20211	Endosome
P01034	CYTC_HUMAN	CST3	CST3	Cystatin-C OS=Homo sapiens OX=9606 GN=CST3 PE=1 SV=1	3	6.36938	6.43296	6.50984	6.3574	6.24817	6.29499	6.15317	6.41784	6.4174	6.27854	-0.138857	0.134843	0.870171	Nonspecific
O14617	AP3D1_HUMAN	AP3D1	AP3D1	AP-3 complex subunit delta-1 OS=Homo sapiens OX=9606 GN=AP3D1 PE=1 SV=1	6	8.63281	8.90627	8.75274	9.0443	8.81016	8.87254	8.65061	8.54089	8.83403	8.71855	-0.115479	0.390047	0.408883	Endosome
P28482	MK01_HUMAN	MAPK1	MAPK1	Mitogen-activated protein kinase 1 OS=Homo sapiens OX=9606 GN=MAPK1 PE=1 SV=3	3	5.97601	6.26784	6.17794	6.34025	5.90536	5.99374	6.31376	5.9295	6.19051	6.03559	-0.154922	0.308141	0.511251	Large Protein Complex
P27361	MK03_HUMAN	MAPK3	MAPK3	Mitogen-activated protein kinase 3 OS=Homo sapiens OX=9606 GN=MAPK3 PE=1 SV=4	4	6.45649	6.88778	6.71668	6.70969	6.69199	6.50667	6.59981	6.71566	6.69266	6.62853	-0.0641264	0.512696	0.29014	Large Protein Complex
P14927	QCR7_HUMAN	UQCRB	UQCRB	Cytochrome b-c1 complex subunit 7 OS=Homo sapiens OX=9606 GN=UQCRB PE=1 SV=2	8	10.7807	9.92026	10.2457	9.88045	10.7333	10.4808	10.5196	10.1191	10.2068	10.4632	0.256412	0.369709	0.43214	Mitochondrion
Q9UQE7	SMC3_HUMAN	SMC3	SMC3	Structural maintenance of chromosomes protein 3 OS=Homo sapiens OX=9606 GN=SMC3 PE=1 SV=2	4	7.50457	7.59312	7.54399	7.71063	7.86364	7.96014	7.8211	7.74083	7.58808	7.84643	0.258348	0.0249093	1.60364	Large Protein Complex
Q32MZ4	LRRF1_HUMAN	LRRFIP1	LRRFIP1	Leucine-rich repeat flightless-interacting protein 1 OS=Homo sapiens OX=9606 GN=LRRFIP1 PE=1 SV=2	11	8.86304	8.93574	9.16581	9.05027	8.84083	8.99283	8.77921	9.17578	9.00372	8.94716	-0.056556	0.559949	0.251851	Large Protein Complex
Q8NCG7	DGLB_HUMAN	DAGLB	DAGLB	Sn1-specific diacylglycerol lipase beta OS=Homo sapiens OX=9606 GN=DAGLB PE=1 SV=2	3	6.60038	6.62491	6.35047	7.0601	6.92887	6.83746	6.74659	7.22132	6.65897	6.93356	0.274595	0.23847	0.622565	Endosome
Q6NUQ4	TM214_HUMAN	TMEM214	TMEM214	Transmembrane protein 214 OS=Homo sapiens OX=9606 GN=TMEM214 PE=1 SV=2	6	8.80869	8.86694	8.92379	8.86187	8.48723	8.43248	8.67799	8.14132	8.86532	8.43475	-0.43057	0.0303392	1.518	ER
Q00796	DHSO_HUMAN	SORD	SORD	Sorbitol dehydrogenase OS=Homo sapiens OX=9606 GN=SORD PE=1 SV=4	3	7.65133	7.4564	7.49154	6.89845	7.05788	6.84444	7.2696	6.83981	7.37443	7.00293	-0.371497	0.163782	0.785734	Nonspecific
P38159	RBMX_HUMAN	RBMX	RBMX	RNA-binding motif protein, X chromosome OS=Homo sapiens OX=9606 GN=RBMX PE=1 SV=3	3	8.24857	7.91184	8.10712	8.02501	7.81481	8.23919	8.27945	8.25878	8.07314	8.14806	0.074923	0.537749	0.26942	Large Protein Complex
Q9UKB3	DJC12_HUMAN	DNAJC12	DNAJC12	DnaJ homolog subfamily C member 12 OS=Homo sapiens OX=9606 GN=DNAJC12 PE=1 SV=1	4	7.80839	8.1427	7.97757	8.39549	8.97791	8.92818	8.74397	9.1905	8.08104	8.96014	0.879102	0.00809602	2.09173	Nonspecific
O15355	PPM1G_HUMAN	PPM1G	PPM1G	Protein phosphatase 1G OS=Homo sapiens OX=9606 GN=PPM1G PE=1 SV=1	6	8.8792	8.9962	8.92436	8.96903	9.37516	9.52467	9.30558	9.45489	8.9422	9.41507	0.472877	0.00204104	2.69015	Nonspecific
P17655	CAN2_HUMAN	CAPN2	CAPN2	Calpain-2 catalytic subunit OS=Homo sapiens OX=9606 GN=CAPN2 PE=1 SV=6	5	6.47676	6.8989	6.83099	7.04292	6.85383	6.76603	6.95145	6.5834	6.81239	6.78868	-0.0237149	0.689536	0.161443	Nonspecific
O95347	SMC2_HUMAN	SMC2	SMC2	Structural maintenance of chromosomes protein 2 OS=Homo sapiens OX=9606 GN=SMC2 PE=1 SV=2	3	8.32016	8.48121	8.44243	8.53773	8.19828	8.36461	8.39836	8.43145	8.44538	8.34818	-0.0972053	0.269771	0.569005	Large Protein Complex
Q93045	STMN2_HUMAN	STMN2	STMN2	Stathmin-2 OS=Homo sapiens OX=9606 GN=STMN2 PE=1 SV=3	3	9.811	9.91869	9.62317	9.37174	10.3248	10.336	10.2975	10.509	9.68115	10.3668	0.685659	0.0101759	1.99243	Nonspecific
P16949	STMN1_HUMAN	STMN1	STMN1	Stathmin OS=Homo sapiens OX=9606 GN=STMN1 PE=1 SV=3	3	7.22407	7.24272	7.07036	6.64011	6.73238	6.76406	7.04395	6.85194	7.04431	6.84808	-0.196233	0.309418	0.509454	Nonspecific
P43304	GPDM_HUMAN	GPD2	GPD2	Glycerol-3-phosphate dehydrogenase, mitochondrial OS=Homo sapiens OX=9606 GN=GPD2 PE=1 SV=3	7	10.0478	9.37263	9.53671	9.36441	10.0531	9.84932	10.0992	9.4444	9.58039	9.86153	0.281137	0.301246	0.521078	Mitochondrion
P17812	PYRG1_HUMAN	CTPS1	CTPS1	CTP synthase 1 OS=Homo sapiens OX=9606 GN=CTPS1 PE=1 SV=2	7	8.15947	8.03417	8.11007	8.19893	7.88369	7.92508	7.82812	7.888	8.12566	7.88122	-0.244438	0.00672427	2.17236	Large Protein Complex
Q99832	TCPH_HUMAN	CCT7	CCT7	T-complex protein 1 subunit eta OS=Homo sapiens OX=9606 GN=CCT7 PE=1 SV=2	7	8.8208	9.01472	8.98593	9.04249	8.89574	8.83785	8.91817	8.89182	8.96599	8.88589	-0.080093	0.239983	0.61982	Large Protein Complex
O75400	PR40A_HUMAN	PRPF40A	PRPF40A	Pre-mRNA-processing factor 40 homolog A OS=Homo sapiens OX=9606 GN=PRPF40A PE=1 SV=2	3	6.12479	6.51456	6.63854	6.08149	6.22382	6.27668	5.68693	5.93934	6.33985	6.03169	-0.308153	0.227343	0.643319	Large Protein Complex
Q8WY41	NANO1_HUMAN	NANOS1	NANOS1	Nanos homolog 1 OS=Homo sapiens OX=9606 GN=NANOS1 PE=1 SV=2	1	3.38578	4.23957	4.39856	4.01676	4.64033	4.71659	4.62997	5.22389	4.01017	4.80269	0.792527	0.0592203	1.22753	Nonspecific
Q9UNE7	CHIP_HUMAN	STUB1	STUB1	E3 ubiquitin-protein ligase CHIP OS=Homo sapiens OX=9606 GN=STUB1 PE=1 SV=2	4	9.29422	9.31033	9.32852	9.00261	8.93627	8.83728	9.01421	9.18516	9.23392	8.99323	-0.24069	0.118385	0.926703	Endosome
Q02790	FKBP4_HUMAN	FKBP4	FKBP4	Peptidyl-prolyl cis-trans isomerase FKBP4 OS=Homo sapiens OX=9606 GN=FKBP4 PE=1 SV=3	7	7.98072	8.17746	8.24309	8.30321	8.42884	8.35435	8.12425	8.41049	8.17612	8.32948	0.153362	0.234816	0.629272	Nonspecific
P43246	MSH2_HUMAN	MSH2	MSH2	DNA mismatch repair protein Msh2 OS=Homo sapiens OX=9606 GN=MSH2 PE=1 SV=1	8	9.01964	9.27529	9.35337	9.61653	9.29819	9.54065	9.3442	9.22253	9.31621	9.35139	0.035186	0.658188	0.18165	Large Protein Complex
P18887	XRCC1_HUMAN	XRCC1	XRCC1	DNA repair protein XRCC1 OS=Homo sapiens OX=9606 GN=XRCC1 PE=1 SV=2	2	6.27526	6.1411	6.37557	6.39099	6.2022	6.0613	5.94456	6.37706	6.29573	6.14628	-0.149449	0.281206	0.550976	Large Protein Complex
O14920	IKKB_HUMAN	IKBKB	IKBKB	Inhibitor of nuclear factor kappa-B kinase subunit beta OS=Homo sapiens OX=9606 GN=IKBKB PE=1 SV=1	2	3.60536	3.50125	3.98681	4.07114	3.80053	3.2965	3.36704	3.92488	3.79114	3.59724	-0.193906	0.408682	0.388614	Nonspecific
Q6ZXV5	TMTC3_HUMAN	TMTC3	TMTC3	Protein O-mannosyl-transferase TMTC3 OS=Homo sapiens OX=9606 GN=TMTC3 PE=1 SV=2	8	9.77384	9.69463	9.66878	9.75668	9.64144	9.81782	9.91534	9.28202	9.72348	9.66416	-0.0593274	0.594534	0.225823	ER
Q96DB5	RMD1_HUMAN	RMDN1	RMDN1	Regulator of microtubule dynamics protein 1 OS=Homo sapiens OX=9606 GN=RMDN1 PE=1 SV=1	2	5.67909	5.16161	5.50194	4.91422	5.54729	5.49438	5.74949	5.07105	5.31421	5.46555	0.151342	0.494717	0.305643	Nonspecific
Q9BSH4	TACO1_HUMAN	TACO1	TACO1	Translational activator of cytochrome c oxidase 1 OS=Homo sapiens OX=9606 GN=TACO1 PE=1 SV=1	4	8.64571	8.12723	8.17227	8.31177	9.00018	8.69278	8.96788	8.37058	8.31425	8.75786	0.443612	0.106727	0.971725	Nonspecific
O43678	NDUA2_HUMAN	NDUFA2	NDUFA2	NADH dehydrogenase [ubiquinone] 1 alpha subcomplex subunit 2 OS=Homo sapiens OX=9606 GN=NDUFA2 PE=1 SV=3	3	9.63202	8.91194	9.04661	8.48066	9.46441	9.22362	9.51095	8.82303	9.01781	9.2555	0.237693	0.438136	0.358391	Mitochondrion
Q8WX92	NELFB_HUMAN	NELFB	NELFB	Negative elongation factor B OS=Homo sapiens OX=9606 GN=NELFB PE=1 SV=1	4	6.42749	7.00349	6.93403	7.02094	6.7911	6.78739	6.65449	6.67371	6.84649	6.72667	-0.119814	0.441865	0.35471	Large Protein Complex
P49748	ACADV_HUMAN	ACADVL	ACADVL	Very long-chain specific acyl-CoA dehydrogenase, mitochondrial OS=Homo sapiens OX=9606 GN=ACADVL PE=1 SV=1	5	8.93266	8.26643	8.28872	8.27956	8.74826	8.49359	8.75758	8.23845	8.44184	8.55947	0.117626	0.535446	0.271284	Mitochondrion
Q9Y2Z0	SGT1_HUMAN	SUGT1	SUGT1	Protein SGT1 homolog OS=Homo sapiens OX=9606 GN=SUGT1 PE=1 SV=3	7	8.65436	8.90144	8.76674	8.9031	9.15834	9.147	9.12504	9.27774	8.80641	9.17703	0.370616	0.00974344	2.01129	Nonspecific
Q9Y230	RUVB2_HUMAN	RUVBL2	RUVBL2	RuvB-like 2 OS=Homo sapiens OX=9606 GN=RUVBL2 PE=1 SV=3	8	8.91425	8.90145	8.82685	9.42549	9.15197	9.23184	9.03957	9.1919	9.01701	9.15382	0.136808	0.400709	0.397171	Large Protein Complex
P46940	IQGA1_HUMAN	IQGAP1	IQGAP1	Ras GTPase-activating-like protein IQGAP1 OS=Homo sapiens OX=9606 GN=IQGAP1 PE=1 SV=1	9	8.86211	8.99089	8.96893	8.86039	8.67298	8.75576	8.8517	8.55199	8.92058	8.70811	-0.212473	0.0629854	1.20076	Nonspecific
Q13576	IQGA2_HUMAN	IQGAP2	IQGAP2	Ras GTPase-activating-like protein IQGAP2 OS=Homo sapiens OX=9606 GN=IQGAP2 PE=1 SV=4	5	7.06005	7.29941	7.2275	7.1134	6.61491	6.51184	6.97067	6.71041	7.17509	6.70196	-0.473132	0.021828	1.66099	Nonspecific
Q14152	EIF3A_HUMAN	EIF3A	EIF3A	Eukaryotic translation initiation factor 3 subunit A OS=Homo sapiens OX=9606 GN=EIF3A PE=1 SV=1	10	8.90493	9.09122	9.19743	9.3709	8.91281	9.21781	9.131	8.75708	9.14112	9.00468	-0.136443	0.400296	0.397619	Large Protein Complex
Q9H5X1	CIA2A_HUMAN	CIAO2A	CIAO2A	Cytosolic iron-sulfur assembly component 2A OS=Homo sapiens OX=9606 GN=CIAO2A PE=1 SV=1	3	8.69648	9.26013	9.10606	9.01343	8.69436	8.60548	8.47148	8.6216	9.01902	8.59823	-0.420797	0.0462056	1.33531	Nonspecific
Q9BQ52	RNZ2_HUMAN	ELAC2	ELAC2	Zinc phosphodiesterase ELAC protein 2 OS=Homo sapiens OX=9606 GN=ELAC2 PE=1 SV=2	4	7.52129	7.09776	7.03033	7.01651	7.70918	7.41502	7.68116	7.23611	7.16647	7.51037	0.343899	0.139751	0.854646	Nonspecific
O43809	CPSF5_HUMAN	NUDT21	NUDT21	Cleavage and polyadenylation specificity factor subunit 5 OS=Homo sapiens OX=9606 GN=NUDT21 PE=1 SV=1	7	9.64386	9.81808	9.76571	9.95198	9.94938	10.0606	10.2033	10.1048	9.79491	10.0795	0.284617	0.0405113	1.39242	Large Protein Complex
Q9NYB9	ABI2_HUMAN	ABI2	ABI2	Abl interactor 2 OS=Homo sapiens OX=9606 GN=ABI2 PE=1 SV=1	3	7.03123	7.1542	6.86788	7.04824	7.29651	7.22435	7.09864	7.58617	7.02539	7.30142	0.276031	0.111394	0.95314	Large Protein Complex
Q99747	SNAG_HUMAN	NAPG	NAPG	Gamma-soluble NSF attachment protein OS=Homo sapiens OX=9606 GN=NAPG PE=1 SV=1	5	7.89915	8.28003	8.0598	7.94244	8.00733	7.92551	7.66443	8.33276	8.04535	7.98251	-0.0628462	0.60579	0.217678	Nonspecific
Q13895	BYST_HUMAN	BYSL	BYSL	Bystin OS=Homo sapiens OX=9606 GN=BYSL PE=1 SV=3	3	6.83271	7.40436	7.2706	7.10204	6.80959	6.71012	6.83098	6.76588	7.15243	6.77914	-0.373286	0.0615527	1.21075	Large Protein Complex
Q13740	CD166_HUMAN	ALCAM	ALCAM	CD166 antigen OS=Homo sapiens OX=9606 GN=ALCAM PE=1 SV=2	4	10.059	9.62629	9.91337	9.5296	8.37431	8.49705	8.52473	8.35773	9.78206	8.43846	-1.3436	0.00143107	2.84434	Nonspecific
Q9H6Y7	RN167_HUMAN	RNF167	RNF167	E3 ubiquitin-protein ligase RNF167 OS=Homo sapiens OX=9606 GN=RNF167 PE=1 SV=1	1	6.41736	6.40579	6.31411	6.37741	8.31669	8.29397	7.79084	8.44638	6.37867	8.21197	1.8333	0.000878729	3.05615	Lysosome
P35813	PPM1A_HUMAN	PPM1A	PPM1A	Protein phosphatase 1A OS=Homo sapiens OX=9606 GN=PPM1A PE=1 SV=1	4	5.74047	6.08705	5.86465	5.91443	6.38371	6.3068	6.15368	6.46615	5.90165	6.32758	0.425935	0.019733	1.70481	Nonspecific
O75688	PPM1B_HUMAN	PPM1B	PPM1B	Protein phosphatase 1B OS=Homo sapiens OX=9606 GN=PPM1B PE=1 SV=1	4	7.31567	7.37284	7.40881	7.4631	7.68955	7.60144	7.31757	7.69641	7.3901	7.57624	0.186141	0.155386	0.808588	Nonspecific
Q6PJG9	LRFN4_HUMAN	LRFN4	LRFN4	Leucine-rich repeat and fibronectin type-III domain-containing protein 4 OS=Homo sapiens OX=9606 GN=LRFN4 PE=1 SV=1	2	7.1503	7.00541	7.1062	7.19741	6.60105	6.58598	6.46861	7.30038	7.11483	6.739	-0.375826	0.162015	0.790446	Nonspecific
P29084	T2EB_HUMAN	GTF2E2	GTF2E2	Transcription initiation factor IIE subunit beta OS=Homo sapiens OX=9606 GN=GTF2E2 PE=1 SV=1	6	7.91919	8.28412	8.37202	8.43266	8.88812	9.15282	8.90029	8.92426	8.252	8.96637	0.714376	0.00932655	2.03028	Large Protein Complex
O43172	PRP4_HUMAN	PRPF4	PRPF4	U4/U6 small nuclear ribonucleoprotein Prp4 OS=Homo sapiens OX=9606 GN=PRPF4 PE=1 SV=2	7	8.54775	8.71425	8.65908	8.86738	9.02559	8.98817	8.85652	8.93696	8.69712	8.95181	0.254693	0.0437029	1.35949	Large Protein Complex
O75390	CISY_HUMAN	CS	CS	Citrate synthase, mitochondrial OS=Homo sapiens OX=9606 GN=CS PE=1 SV=2	8	8.57284	7.73563	7.89068	7.56659	8.28261	7.9582	8.28215	7.49136	7.94144	8.00358	0.0621439	0.672963	0.172009	Mitochondrion
Q2TAL8	QRIC1_HUMAN	QRICH1	QRICH1	Glutamine-rich protein 1 OS=Homo sapiens OX=9606 GN=QRICH1 PE=1 SV=1	8	7.99422	8.35648	8.2456	8.3353	8.51888	8.65058	8.26233	8.44601	8.2329	8.46945	0.236546	0.146238	0.834941	Nonspecific
Q6P3X3	TTC27_HUMAN	TTC27	TTC27	Tetratricopeptide repeat protein 27 OS=Homo sapiens OX=9606 GN=TTC27 PE=1 SV=1	3	7.20996	7.38972	7.50738	7.67093	7.451	7.5117	7.47892	7.53223	7.4445	7.49346	0.048961	0.566076	0.247125	Nonspecific
Q5TC12	ATPF1_HUMAN	ATPAF1	ATPAF1	ATP synthase mitochondrial F1 complex assembly factor 1 OS=Homo sapiens OX=9606 GN=ATPAF1 PE=1 SV=1	6	11.5998	10.9571	10.991	10.8487	11.5408	11.2597	11.4475	10.9769	11.0992	11.3062	0.20701	0.390484	0.408397	Mitochondrion
Q9UM54	MYO6_HUMAN	MYO6	MYO6	Unconventional myosin-VI OS=Homo sapiens OX=9606 GN=MYO6 PE=1 SV=4	8	7.7525	7.73722	7.70204	7.76388	6.88806	6.95307	6.92817	6.95681	7.73891	6.93153	-0.807382	2.11142e-05	4.67543	Nonspecific
O43615	TIM44_HUMAN	TIMM44	TIMM44	Mitochondrial import inner membrane translocase subunit TIM44 OS=Homo sapiens OX=9606 GN=TIMM44 PE=1 SV=2	9	9.9334	9.58543	9.73505	9.3684	9.55902	9.34972	9.65434	9.05081	9.65557	9.40347	-0.252096	0.268259	0.571446	Mitochondrion
P52306	GDS1_HUMAN	RAP1GDS1	RAP1GDS1	Rap1 GTPase-GDP dissociation stimulator 1 OS=Homo sapiens OX=9606 GN=RAP1GDS1 PE=1 SV=3	3	5.4699	5.99259	5.99837	5.82993	5.28483	5.41356	5.40615	5.43497	5.8227	5.38488	-0.437818	0.0416395	1.38049	Nonspecific
P46939	UTRO_HUMAN	UTRN	UTRN	Utrophin OS=Homo sapiens OX=9606 GN=UTRN PE=1 SV=2	10	8.81642	8.74268	8.94316	8.42783	7.8697	8.05374	8.06868	7.92245	8.73252	7.97864	-0.753881	0.00582785	2.23449	Nonspecific
Q15155	NOMO1_HUMAN	NOMO1	NOMO1	Nodal modulator 1 OS=Homo sapiens OX=9606 GN=NOMO1 PE=1 SV=5	3	6.0107	5.41818	5.24651	7.03426	7.18416	6.488	6.63539	6.70554	5.92741	6.75327	0.825857	0.164813	0.783008	ER
Q5JPE7	NOMO2_HUMAN	NOMO2	NOMO2	Nodal modulator 2 OS=Homo sapiens OX=9606 GN=NOMO2 PE=1 SV=1	7	9.52215	9.21191	9.34282	9.85384	9.67134	9.55941	9.47134	9.3458	9.48268	9.51197	0.0292954	0.682026	0.166199	Nonspecific
Q969N2	PIGT_HUMAN	PIGT	PIGT	GPI transamidase component PIG-T OS=Homo sapiens OX=9606 GN=PIGT PE=1 SV=1	2	6.73056	6.45659	6.32966	6.59047	6.19104	6.43949	6.62924	6.04715	6.52682	6.32673	-0.200089	0.300362	0.522356	ER
P14649	MYL6B_HUMAN	MYL6B	MYL6B	Myosin light chain 6B OS=Homo sapiens OX=9606 GN=MYL6B PE=1 SV=1	4	7.47548	7.88963	7.76083	7.63571	7.62858	7.78109	7.7906	7.87394	7.69041	7.76855	0.0781405	0.461333	0.335985	Actin binding proteins
P60660	MYL6_HUMAN	MYL6	MYL6	Myosin light polypeptide 6 OS=Homo sapiens OX=9606 GN=MYL6 PE=1 SV=2	2	6.93252	7.00011	6.87443	7.00901	7.18083	7.19847	7.14174	7.22858	6.95402	7.18741	0.233388	0.00536983	2.27004	Actin binding proteins
Q7Z4W1	DCXR_HUMAN	DCXR	DCXR	L-xylulose reductase OS=Homo sapiens OX=9606 GN=DCXR PE=1 SV=2	5	8.13962	7.50059	7.71153	7.31069	8.07616	7.74754	8.06317	7.33285	7.66561	7.80493	0.139322	0.541408	0.266476	Mitochondrion
Q96B70	LENG9_HUMAN	LENG9	LENG9	Leukocyte receptor cluster member 9 OS=Homo sapiens OX=9606 GN=LENG9 PE=2 SV=2	2	6.33595	6.66475	6.61815	6.66262	7.03074	7.06207	6.83589	7.25129	6.57037	7.045	0.47463	0.0239336	1.62099	Nonspecific
Q04721	NOTC2_HUMAN	NOTCH2	NOTCH2	Neurogenic locus notch homolog protein 2 OS=Homo sapiens OX=9606 GN=NOTCH2 PE=1 SV=3	9	9.05526	8.89442	8.9261	8.75723	8.08638	8.18594	7.99955	8.24455	8.90825	8.1291	-0.77915	0.001641	2.78489	Plasma membrane
O95997	PTTG1_HUMAN	PTTG1	PTTG1	Securin OS=Homo sapiens OX=9606 GN=PTTG1 PE=1 SV=1	2	5.85204	6.41215	6.36909	5.97577	6.24786	6.27913	6.4052	6.42293	6.15226	6.33878	0.186517	0.305104	0.515551	Nonspecific
Q969S3	ZN622_HUMAN	ZNF622	ZNF622	Zinc finger protein 622 OS=Homo sapiens OX=9606 GN=ZNF622 PE=1 SV=1	8	7.82397	8.11421	8.06425	8.12366	7.90453	7.65305	7.68068	7.87722	8.03152	7.77887	-0.252652	0.0830643	1.08059	Nonspecific
Q53LP3	SWAHC_HUMAN	SOWAHC	SOWAHC	Ankyrin repeat domain-containing protein SOWAHC OS=Homo sapiens OX=9606 GN=SOWAHC PE=1 SV=1	2	3.72826	4.618	4.5249	4.20506	4.72979	4.54583	4.32022	4.73032	4.26905	4.58154	0.312486	0.269771	0.569005	Nonspecific
Q96GV9	CE030_HUMAN	C5orf30	MACIR	UNC119-binding protein C5orf30 OS=Homo sapiens OX=9606 GN=C5orf30 PE=1 SV=1	2	8.02023	8.3317	8.34588	8.30596	8.51201	8.55667	8.27756	8.55891	8.25094	8.47629	0.225348	0.124969	0.903197	Nonspecific
Q8IWT6	LRC8A_HUMAN	LRRC8A	LRRC8A	Volume-regulated anion channel subunit LRRC8A OS=Homo sapiens OX=9606 GN=LRRC8A PE=1 SV=1	7	8.49473	8.6386	8.65894	8.34028	7.79564	7.9033	7.92412	7.81681	8.53314	7.85997	-0.673167	0.00225459	2.64693	Plasma membrane
Q7L1W4	LRC8D_HUMAN	LRRC8D	LRRC8D	Volume-regulated anion channel subunit LRRC8D OS=Homo sapiens OX=9606 GN=LRRC8D PE=1 SV=1	2	5.73441	5.54963	5.82119	5.51896	4.64553	4.48603	4.16847	4.15039	5.65605	4.3626	-1.29344	0.00182561	2.73859	Nonspecific
Q9P2R7	SUCB1_HUMAN	SUCLA2	SUCLA2	Succinate--CoA ligase [ADP-forming] subunit beta, mitochondrial OS=Homo sapiens OX=9606 GN=SUCLA2 PE=1 SV=3	4	8.12292	7.36864	7.482	7.09072	7.78713	7.45743	7.85403	7.09146	7.51607	7.54751	0.031444	0.712699	0.147094	Mitochondrion
O75608	LYPA1_HUMAN	LYPLA1	LYPLA1	Acyl-protein thioesterase 1 OS=Homo sapiens OX=9606 GN=LYPLA1 PE=1 SV=1	4	9.52227	9.36497	9.30263	9.10903	9.50199	9.34858	9.56304	9.21776	9.32472	9.40784	0.0831186	0.479847	0.318897	Mitochondrion
Q9Y5X3	SNX5_HUMAN	SNX5	SNX5	Sorting nexin-5 OS=Homo sapiens OX=9606 GN=SNX5 PE=1 SV=1	7	8.14453	8.65537	8.65187	8.60118	8.33734	8.38326	8.43976	8.52379	8.51324	8.42104	-0.0922003	0.482534	0.316472	Endosome
Q13232	NDK3_HUMAN	NME3	NME3	Nucleoside diphosphate kinase 3 OS=Homo sapiens OX=9606 GN=NME3 PE=1 SV=2	1	5.55762	5.47701	5.28171	4.99837	5.80197	5.64809	6.1786	5.26302	5.32868	5.72292	0.394241	0.196006	0.70773	Mitochondrion
Q53F19	NCBP3_HUMAN	NCBP3	NCBP3	Nuclear cap-binding protein subunit 3 OS=Homo sapiens OX=9606 GN=NCBP3 PE=1 SV=2	1	6.72924	6.87752	6.89062	7.06906	7.48984	7.67571	7.41034	7.54084	6.89161	7.52918	0.637574	0.00371696	2.42981	Nonspecific
Q86W56	PARG_HUMAN	PARG	PARG	Poly(ADP-ribose) glycohydrolase OS=Homo sapiens OX=9606 GN=PARG PE=1 SV=1	1	5.3503	5.13738	5.51377	5.30562	5.54882	5.46277	5.4417	5.52634	5.32677	5.49491	0.168139	0.142879	0.84503	Large Protein Complex
Q9UH62	ARMX3_HUMAN	ARMCX3	ARMCX3	Armadillo repeat-containing X-linked protein 3 OS=Homo sapiens OX=9606 GN=ARMCX3 PE=1 SV=1	2	7.56375	7.1153	7.19574	6.98452	6.93154	6.79775	6.98245	6.49826	7.21483	6.8025	-0.412329	0.094002	1.02686	Nonspecific
Q05519	SRS11_HUMAN	SRSF11	SRSF11	Serine/arginine-rich splicing factor 11 OS=Homo sapiens OX=9606 GN=SRSF11 PE=1 SV=1	11	9.18619	9.27196	9.23026	9.65491	9.45779	9.51779	9.32474	9.49323	9.33583	9.44839	0.112559	0.396196	0.40209	Large Protein Complex
Q9UKF6	CPSF3_HUMAN	CPSF3	CPSF3	Cleavage and polyadenylation specificity factor subunit 3 OS=Homo sapiens OX=9606 GN=CPSF3 PE=1 SV=1	2	5.71797	6.45927	6.60985	5.57619	5.01994	5.26811	5.48214	5.28526	6.09082	5.26386	-0.826959	0.0600095	1.22178	Large Protein Complex
Q13586	STIM1_HUMAN	STIM1	STIM1	Stromal interaction molecule 1 OS=Homo sapiens OX=9606 GN=STIM1 PE=1 SV=3	6	7.96431	7.82516	7.95733	7.83382	7.7446	7.52683	7.69736	7.55052	7.89516	7.62983	-0.26533	0.025184	1.59887	ER
A6ZKI3	RTL8C_HUMAN	RTL8C	RTL8C	Retrotransposon Gag-like protein 8B OS=Homo sapiens OX=9606 GN=RTL8C PE=1 SV=1	1	4.41919	4.90508	4.64664	5.20617	4.84491	4.89816	4.73895	4.85779	4.79427	4.83495	0.0406826	0.664811	0.177302	Nonspecific
O76094	SRP72_HUMAN	SRP72	SRP72	Signal recognition particle subunit SRP72 OS=Homo sapiens OX=9606 GN=SRP72 PE=1 SV=3	9	9.62136	9.84104	9.8059	9.92258	10.0584	10.1267	9.81757	9.91186	9.79772	9.97862	0.180906	0.164813	0.783008	Nonspecific
P57088	TMM33_HUMAN	TMEM33	TMEM33	Transmembrane protein 33 OS=Homo sapiens OX=9606 GN=TMEM33 PE=1 SV=2	6	10.0292	10.0088	9.86912	10.2947	9.96484	10.1953	10.3376	9.85879	10.0504	10.0891	0.0386841	0.649674	0.187305	ER
Q9NP81	SYSM_HUMAN	SARS2	SARS2	Serine--tRNA ligase, mitochondrial OS=Homo sapiens OX=9606 GN=SARS2 PE=1 SV=1	4	7.86868	6.9872	7.1665	6.77464	7.3915	7.19322	7.52939	6.79607	7.19926	7.22754	0.0282888	0.718448	0.143605	Mitochondrion
Q6P9H4	CNKR3_HUMAN	CNKSR3	CNKSR3	Connector enhancer of kinase suppressor of ras 3 OS=Homo sapiens OX=9606 GN=CNKSR3 PE=1 SV=1	2	8.65704	9.18386	9.15719	8.76723	8.09874	7.98113	7.93769	8.00375	8.94133	8.00533	-0.936002	0.00446283	2.35039	Nonspecific
Q96CB8	INT12_HUMAN	INTS12	INTS12	Integrator complex subunit 12 OS=Homo sapiens OX=9606 GN=INTS12 PE=1 SV=1	9	7.61819	7.98681	8.05244	8.27688	8.52	8.61034	8.22937	8.79053	7.98358	8.53756	0.553981	0.0556402	1.25461	Nonspecific
Q9BXF6	RFIP5_HUMAN	RAB11FIP5	RAB11FIP5	Rab11 family-interacting protein 5 OS=Homo sapiens OX=9606 GN=RAB11FIP5 PE=1 SV=1	4	9.61435	9.85567	9.95274	9.34054	9.37039	9.35124	9.17699	9.8262	9.69082	9.43121	-0.259618	0.288486	0.539875	Endosome
Q5VT52	RPRD2_HUMAN	RPRD2	RPRD2	Regulation of nuclear pre-mRNA domain-containing protein 2 OS=Homo sapiens OX=9606 GN=RPRD2 PE=1 SV=1	7	7.26152	7.38786	7.49058	7.91978	8.09092	8.10893	7.55605	8.21224	7.51494	7.99203	0.477096	0.111083	0.954352	Nonspecific
P42771	CDN2A_HUMAN	CDKN2A	CDKN2A	Cyclin-dependent kinase inhibitor 2A OS=Homo sapiens OX=9606 GN=CDKN2A PE=1 SV=2	3	7.12061	7.30973	7.43585	7.14256	7.52602	7.55664	7.57731	7.53528	7.25219	7.54881	0.296622	0.0267409	1.57282	Nonspecific
O75935	DCTN3_HUMAN	DCTN3	DCTN3	Dynactin subunit 3 OS=Homo sapiens OX=9606 GN=DCTN3 PE=1 SV=1	4	6.7142	7.1258	6.63418	6.86406	6.89053	6.89375	6.72849	6.92798	6.83456	6.86019	0.0256291	0.671208	0.173143	Large Protein Complex
P40222	TXLNA_HUMAN	TXLNA	TXLNA	Alpha-taxilin OS=Homo sapiens OX=9606 GN=TXLNA PE=1 SV=3	7	8.29529	8.5077	8.66306	8.77603	9.06717	9.07414	9.00387	9.2828	8.56052	9.107	0.546473	0.0171009	1.76698	Large Protein Complex
P35250	RFC2_HUMAN	RFC2	RFC2	Replication factor C subunit 2 OS=Homo sapiens OX=9606 GN=RFC2 PE=1 SV=3	8	9.61611	9.7458	9.82977	9.83052	9.69431	9.85391	9.6724	9.87367	9.75555	9.77357	0.0180223	0.659972	0.180475	Large Protein Complex
O15164	TIF1A_HUMAN	TRIM24	TRIM24	Transcription intermediary factor 1-alpha OS=Homo sapiens OX=9606 GN=TRIM24 PE=1 SV=3	1	2.86522	3.70938	4.08762	3.64464	3.56835	4.14486	2.95896	3.72763	3.57671	3.59995	0.0232362	0.731901	0.135547	Nonspecific
Q9UPN9	TRI33_HUMAN	TRIM33	TRIM33	E3 ubiquitin-protein ligase TRIM33 OS=Homo sapiens OX=9606 GN=TRIM33 PE=1 SV=3	5	7.89148	7.93327	8.27519	8.29072	8.19702	8.30845	8.20282	8.46177	8.09766	8.29252	0.194853	0.229041	0.640088	Large Protein Complex
Q9NPQ8	RIC8A_HUMAN	RIC8A	RIC8A	Synembryn-A OS=Homo sapiens OX=9606 GN=RIC8A PE=1 SV=3	6	6.70958	6.97054	6.94612	6.85412	6.86063	6.68866	6.74815	6.77606	6.87009	6.76838	-0.101716	0.251651	0.599202	Nonspecific
P29083	T2EA_HUMAN	GTF2E1	GTF2E1	General transcription factor IIE subunit 1 OS=Homo sapiens OX=9606 GN=GTF2E1 PE=1 SV=2	3	8.02414	8.33251	8.2784	8.37925	8.42772	8.54277	8.32915	8.47276	8.25357	8.4431	0.189528	0.140706	0.851688	Large Protein Complex
O75063	XYLK_HUMAN	FAM20B	FAM20B	Glycosaminoglycan xylosylkinase OS=Homo sapiens OX=9606 GN=FAM20B PE=1 SV=1	2	9.59894	9.94088	9.90784	9.73898	9.27766	9.35558	9.19091	9.00191	9.79666	9.20651	-0.590147	0.00974344	2.01129	Golgi
P49427	UB2R1_HUMAN	CDC34	CDC34	Ubiquitin-conjugating enzyme E2 R1 OS=Homo sapiens OX=9606 GN=CDC34 PE=1 SV=2	2	7.1953	7.32657	7.52635	7.50791	7.65745	7.75465	7.83294	8.03795	7.38903	7.82075	0.431712	0.0295278	1.52977	Nonspecific
P49795	RGS19_HUMAN	RGS19	RGS19	Regulator of G-protein signaling 19 OS=Homo sapiens OX=9606 GN=RGS19 PE=1 SV=1	2	4.74865	4.35117	4.23179	4.64138	4.11873	4.54549	4.63965	4.92945	4.49325	4.55833	0.0650823	0.634155	0.197805	Nonspecific
Q9H2W6	RM46_HUMAN	MRPL46	MRPL46	39S ribosomal protein L46, mitochondrial OS=Homo sapiens OX=9606 GN=MRPL46 PE=1 SV=1	5	9.32585	8.58953	8.55773	8.33599	9.29289	8.94644	9.37738	8.60163	8.70228	9.05459	0.352309	0.307272	0.512478	Mitochondrion
Q15043	S39AE_HUMAN	SLC39A14	SLC39A14	Zinc transporter ZIP14 OS=Homo sapiens OX=9606 GN=SLC39A14 PE=1 SV=3	3	7.94623	7.68921	7.82146	7.71916	7.55769	7.52399	7.81282	7.4503	7.79401	7.5862	-0.207817	0.135807	0.867078	Plasma membrane
Q8IV08	PLD3_HUMAN	PLD3	PLD3	Phospholipase D3 OS=Homo sapiens OX=9606 GN=PLD3 PE=1 SV=1	4	4.43608	4.77909	4.50672	4.46422	6.57233	6.34613	5.87639	7.20246	4.54653	6.49933	1.9528	0.00438489	2.35804	Lysosome
Q9P0J1	PDP1_HUMAN	PDP1	PDP1	[Pyruvate dehydrogenase [acetyl-transferring]]-phosphatase 1, mitochondrial OS=Homo sapiens OX=9606 GN=PDP1 PE=1 SV=3	5	8.92701	8.11834	8.11924	7.77993	8.4248	8.28387	8.66304	7.84271	8.23613	8.30361	0.0674741	0.668496	0.174901	Nonspecific
Q15906	VPS72_HUMAN	VPS72	VPS72	Vacuolar protein sorting-associated protein 72 homolog OS=Homo sapiens OX=9606 GN=VPS72 PE=1 SV=1	1	4.89618	5.0323	4.8629	5.15258	5.27807	5.37018	5.05742	5.53364	4.98599	5.30983	0.323838	0.0773787	1.11138	Nonspecific
Q6IAN0	DRS7B_HUMAN	DHRS7B	DHRS7B	Dehydrogenase/reductase SDR family member 7B OS=Homo sapiens OX=9606 GN=DHRS7B PE=1 SV=2	2	5.92084	5.58549	5.81672	6.50135	5.78408	5.76219	6.13113	5.54344	5.9561	5.80521	-0.150889	0.503836	0.29771	ER
Q8NCH0	CHSTE_HUMAN	CHST14	CHST14	Carbohydrate sulfotransferase 14 OS=Homo sapiens OX=9606 GN=CHST14 PE=1 SV=2	1	6.47313	6.5855	6.61175	6.43081	6.1063	6.07883	6.18443	6.05048	6.5253	6.10501	-0.420288	0.0025256	2.59764	Nonspecific
P50570	DYN2_HUMAN	DNM2	DNM2	Dynamin-2 OS=Homo sapiens OX=9606 GN=DNM2 PE=1 SV=2	12	11.3484	11.7827	11.6885	11.7468	11.3199	11.4906	11.3663	11.4734	11.6416	11.4125	-0.229041	0.135807	0.867078	Nonspecific
Q05193	DYN1_HUMAN	DNM1	DNM1	Dynamin-1 OS=Homo sapiens OX=9606 GN=DNM1 PE=1 SV=2	1	4.74834	4.65911	4.64419	5.01001	4.2326	2.90905	3.79588	3.78996	4.76541	3.68187	-1.08354	0.0317097	1.49881	Nonspecific
Q9UHB9	SRP68_HUMAN	SRP68	SRP68	Signal recognition particle subunit SRP68 OS=Homo sapiens OX=9606 GN=SRP68 PE=1 SV=2	6	9.37645	9.71371	9.62072	9.71792	9.72132	9.8507	9.61081	9.56574	9.6072	9.68714	0.0799432	0.455397	0.34161	ER
Q9UQ80	PA2G4_HUMAN	PA2G4	PA2G4	Proliferation-associated protein 2G4 OS=Homo sapiens OX=9606 GN=PA2G4 PE=1 SV=3	9	10.1048	9.79684	9.2683	8.91599	8.77155	8.78035	9.75285	8.82932	9.5215	9.03352	-0.487979	0.281206	0.550976	Large Protein Complex
Q96CP2	FWCH2_HUMAN	FLYWCH2	FLYWCH2	FLYWCH family member 2 OS=Homo sapiens OX=9606 GN=FLYWCH2 PE=1 SV=1	4	7.222	7.52522	7.48993	7.46235	7.52393	7.50677	7.25474	7.58422	7.42488	7.46741	0.0425388	0.592176	0.227549	Large Protein Complex
Q5TF39	MFS4B_HUMAN	MFSD4B	MFSD4B	Sodium-dependent glucose transporter 1 OS=Homo sapiens OX=9606 GN=MFSD4B PE=2 SV=1	2	6.33052	6.53241	6.43518	6.83561	6.01556	6.42218	6.11659	6.45409	6.53343	6.2521	-0.281324	0.180548	0.743407	Endosome
Q9UI26	IPO11_HUMAN	IPO11	IPO11	Importin-11 OS=Homo sapiens OX=9606 GN=IPO11 PE=1 SV=1	2	5.5443	6.02152	5.81446	6.04613	5.5226	6.01204	5.65128	5.37554	5.8566	5.64036	-0.21624	0.322181	0.4919	Nonspecific
Q86UV5	UBP48_HUMAN	USP48	USP48	Ubiquitin carboxyl-terminal hydrolase 48 OS=Homo sapiens OX=9606 GN=USP48 PE=1 SV=1	4	7.12342	7.19972	7.24224	7.27546	7.20921	7.53879	7.31497	7.41317	7.21021	7.36903	0.158823	0.145288	0.83777	Nonspecific
Q01518	CAP1_HUMAN	CAP1	CAP1	Adenylyl cyclase-associated protein 1 OS=Homo sapiens OX=9606 GN=CAP1 PE=1 SV=5	11	10.0365	10.3236	10.422	10.4306	10.0735	10.1203	10.1723	10.1941	10.3032	10.1401	-0.163109	0.20304	0.692418	Large Protein Complex
P10809	CH60_HUMAN	HSPD1	HSPD1	60 kDa heat shock protein, mitochondrial OS=Homo sapiens OX=9606 GN=HSPD1 PE=1 SV=2	13	8.76933	7.91672	8.04349	8.04026	8.75636	8.44952	8.6499	8.17593	8.19245	8.50792	0.315474	0.282866	0.54842	Mitochondrion
Q4G0N4	NAKD2_HUMAN	NADK2	NADK2	NAD kinase 2, mitochondrial OS=Homo sapiens OX=9606 GN=NADK2 PE=1 SV=2	2	7.93423	7.23935	7.25086	7.28046	7.97908	7.51468	7.68551	7.23533	7.42622	7.60365	0.177429	0.458816	0.338361	Mitochondrion
Q6IAA8	LTOR1_HUMAN	LAMTOR1	LAMTOR1	Ragulator complex protein LAMTOR1 OS=Homo sapiens OX=9606 GN=LAMTOR1 PE=1 SV=2	3	7.06634	7.4132	7.89351	6.68187	8.78937	8.69538	7.98453	9.41483	7.26373	8.72103	1.4573	0.031642	1.49974	Lysosome
P40937	RFC5_HUMAN	RFC5	RFC5	Replication factor C subunit 5 OS=Homo sapiens OX=9606 GN=RFC5 PE=1 SV=1	5	9.58001	9.7009	9.8002	9.96648	9.97781	10.1292	9.73647	10.005	9.7619	9.9621	0.200207	0.19833	0.702611	Large Protein Complex
P16383	GCFC2_HUMAN	GCFC2	GCFC2	GC-rich sequence DNA-binding factor 2 OS=Homo sapiens OX=9606 GN=GCFC2 PE=1 SV=2	3	5.73857	6.08819	6.39149	6.39087	5.66025	5.89078	5.46726	5.81062	6.15228	5.70723	-0.445052	0.0981216	1.00824	Nonspecific
Q9ULQ1	TPC1_HUMAN	TPCN1	TPCN1	Two pore calcium channel protein 1 OS=Homo sapiens OX=9606 GN=TPCN1 PE=1 SV=3	1	6.55001	6.72344	6.76362	6.82219	6.17297	6.18128	6.1007	6.1088	6.71482	6.14093	-0.573882	0.00177888	2.74985	Endosome
O76021	RL1D1_HUMAN	RSL1D1	RSL1D1	Ribosomal L1 domain-containing protein 1 OS=Homo sapiens OX=9606 GN=RSL1D1 PE=1 SV=3	3	6.35966	6.00336	5.96987	5.91654	5.75091	5.79754	6.05816	5.45621	6.06236	5.7657	-0.296655	0.173716	0.760159	Nonspecific
Q5W0Z9	ZDH20_HUMAN	ZDHHC20	ZDHHC20	Palmitoyltransferase ZDHHC20 OS=Homo sapiens OX=9606 GN=ZDHHC20 PE=1 SV=1	2	5.86103	6.14816	5.99413	5.84248	6.0196	5.66989	6.08971	6.44524	5.96145	6.05611	0.0946595	0.546549	0.262371	Nonspecific
Q9UIJ5	ZDHC2_HUMAN	ZDHHC2	ZDHHC2	Palmitoyltransferase ZDHHC2 OS=Homo sapiens OX=9606 GN=ZDHHC2 PE=1 SV=1	1	6.50507	6.81733	6.93052	6.88689	6.12421	6.45632	6.01581	6.60632	6.78495	6.30067	-0.484288	0.0666288	1.17634	Nonspecific
P27816	MAP4_HUMAN	MAP4	MAP4	Microtubule-associated protein 4 OS=Homo sapiens OX=9606 GN=MAP4 PE=1 SV=3	10	10.1505	10.1991	10.2128	10.4215	10.2237	10.2521	9.98888	10.5111	10.246	10.2439	-0.00202799	0.749152	0.12543	Large Protein Complex
Q96JJ3	ELMO2_HUMAN	ELMO2	ELMO2	Engulfment and cell motility protein 2 OS=Homo sapiens OX=9606 GN=ELMO2 PE=1 SV=2	1	4.74576	4.84292	5.18332	4.78727	4.32082	3.90321	4.49433	4.42163	4.88982	4.285	-0.604821	0.0339299	1.46942	Large Protein Complex
Q9UPT8	ZC3H4_HUMAN	ZC3H4	ZC3H4	Zinc finger CCCH domain-containing protein 4 OS=Homo sapiens OX=9606 GN=ZC3H4 PE=1 SV=3	4	5.69963	6.11366	5.99681	6.2717	5.93303	5.95399	5.44471	6.10726	6.02045	5.85975	-0.160699	0.430509	0.366018	Large Protein Complex
Q96EZ8	MCRS1_HUMAN	MCRS1	MCRS1	Microspherule protein 1 OS=Homo sapiens OX=9606 GN=MCRS1 PE=1 SV=1	1	4.4283	4.70458	4.73615	4.50875	4.7519	5.05635	4.51051	4.72017	4.59445	4.75973	0.165284	0.317613	0.498102	Nonspecific
Q8IWL3	HSC20_HUMAN	HSCB	HSCB	Iron-sulfur cluster co-chaperone protein HscB OS=Homo sapiens OX=9606 GN=HSCB PE=1 SV=3	2	6.59461	6.15389	6.1483	5.70777	6.04461	5.47846	5.68489	5.69177	6.15114	5.72493	-0.426211	0.155566	0.808086	Mitochondrion
Q6UVJ0	SAS6_HUMAN	SASS6	SASS6	Spindle assembly abnormal protein 6 homolog OS=Homo sapiens OX=9606 GN=SASS6 PE=1 SV=1	7	8.05205	8.18575	8.19495	8.3512	8.34313	8.36292	8.235	8.53888	8.19599	8.36998	0.173996	0.154322	0.811571	Large Protein Complex
Q9NQG5	RPR1B_HUMAN	RPRD1B	RPRD1B	Regulation of nuclear pre-mRNA domain-containing protein 1B OS=Homo sapiens OX=9606 GN=RPRD1B PE=1 SV=1	5	9.35558	10.0619	9.74748	9.73972	9.7559	9.98561	9.78294	9.92565	9.72617	9.86253	0.136354	0.422922	0.373739	Nonspecific
Q9NQS1	AVEN_HUMAN	AVEN	AVEN	Cell death regulator Aven OS=Homo sapiens OX=9606 GN=AVEN PE=1 SV=1	2	4.25626	4.80991	4.57049	4.59703	5.24238	4.8489	4.73949	5.12691	4.55842	4.98942	0.430999	0.0830128	1.08086	Large Protein Complex
P40227	TCPZ_HUMAN	CCT6A	CCT6A	T-complex protein 1 subunit zeta OS=Homo sapiens OX=9606 GN=CCT6A PE=1 SV=3	7	9.42655	9.69231	9.69867	9.67083	9.57306	9.51592	9.5378	9.54422	9.62209	9.54275	-0.0793409	0.326205	0.486509	Large Protein Complex
O15269	SPTC1_HUMAN	SPTLC1	SPTLC1	Serine palmitoyltransferase 1 OS=Homo sapiens OX=9606 GN=SPTLC1 PE=1 SV=1	3	6.9361	6.836	7.06335	6.94117	6.47554	6.65088	6.99178	6.38144	6.94415	6.62491	-0.319242	0.119675	0.921996	ER
Q6DKK2	TTC19_HUMAN	TTC19	TTC19	Tetratricopeptide repeat protein 19, mitochondrial OS=Homo sapiens OX=9606 GN=TTC19 PE=1 SV=4	4	7.76175	7.39629	7.25094	7.37084	7.54099	7.50711	7.67685	7.11042	7.44495	7.45884	0.0138881	0.723402	0.14062	Nonspecific
O43663	PRC1_HUMAN	PRC1	PRC1	Protein regulator of cytokinesis 1 OS=Homo sapiens OX=9606 GN=PRC1 PE=1 SV=2	3	6.75989	6.92236	7.05236	6.9394	6.72993	7.0793	6.92184	7.12717	6.9185	6.96456	0.0460574	0.592176	0.227549	Large Protein Complex
Q13618	CUL3_HUMAN	CUL3	CUL3	Cullin-3 OS=Homo sapiens OX=9606 GN=CUL3 PE=1 SV=2	3	5.52168	5.28586	5.23313	5.61351	5.63845	5.06679	5.73151	5.57142	5.41354	5.50204	0.0884973	0.561406	0.250723	Large Protein Complex
Q9BVJ6	UT14A_HUMAN	UTP14A	UTP14A	U3 small nucleolar RNA-associated protein 14 homolog A OS=Homo sapiens OX=9606 GN=UTP14A PE=1 SV=1	4	6.81111	6.65157	6.84132	6.81404	6.9762	6.93654	6.65991	6.82682	6.77951	6.84987	0.0703591	0.433357	0.363154	Nonspecific
Q969Y2	GTPB3_HUMAN	GTPBP3	GTPBP3	tRNA modification GTPase GTPBP3, mitochondrial OS=Homo sapiens OX=9606 GN=GTPBP3 PE=1 SV=2	1	6.82109	6.31973	6.41287	6.08169	6.3955	6.10167	6.31568	6.06926	6.40884	6.22053	-0.188317	0.358689	0.445283	Nonspecific
Q92552	RT27_HUMAN	MRPS27	MRPS27	28S ribosomal protein S27, mitochondrial OS=Homo sapiens OX=9606 GN=MRPS27 PE=1 SV=3	5	8.57527	7.93956	7.80485	7.64687	8.55757	8.40858	8.63695	7.79342	7.99164	8.34913	0.357491	0.302241	0.519646	Mitochondrion
Q96ST2	IWS1_HUMAN	IWS1	IWS1	Protein IWS1 homolog OS=Homo sapiens OX=9606 GN=IWS1 PE=1 SV=2	4	8.18129	8.43996	8.43844	8.60618	8.56989	8.75716	8.6047	8.64996	8.41647	8.64543	0.228959	0.106531	0.972524	Nonspecific
Q9P2B2	FPRP_HUMAN	PTGFRN	PTGFRN	Prostaglandin F2 receptor negative regulator OS=Homo sapiens OX=9606 GN=PTGFRN PE=1 SV=2	10	9.76585	9.44134	9.61763	9.43717	8.45163	8.53098	8.56965	8.47622	9.5655	8.50712	-1.05837	0.000878729	3.05615	Plasma membrane
O60716	CTND1_HUMAN	CTNND1	CTNND1	Catenin delta-1 OS=Homo sapiens OX=9606 GN=CTNND1 PE=1 SV=1	8	9.72233	9.68751	9.79305	9.59653	9.35743	9.33039	9.17064	9.48871	9.69985	9.33679	-0.363062	0.0150349	1.8229	Nonspecific
Q9H8M5	CNNM2_HUMAN	CNNM2	CNNM2	Metal transporter CNNM2 OS=Homo sapiens OX=9606 GN=CNNM2 PE=1 SV=2	2	7.79666	7.49051	7.51264	7.28264	6.19305	6.41732	6.22609	6.17275	7.52061	6.2523	-1.26831	0.00131596	2.88076	Nonspecific
Q6P4Q7	CNNM4_HUMAN	CNNM4	CNNM4	Metal transporter CNNM4 OS=Homo sapiens OX=9606 GN=CNNM4 PE=1 SV=3	4	7.72227	7.24518	7.33747	7.52332	6.52957	6.54809	6.72386	6.48184	7.45706	6.57084	-0.886222	0.00320465	2.49422	Nonspecific
Q8NE01	CNNM3_HUMAN	CNNM3	CNNM3	Metal transporter CNNM3 OS=Homo sapiens OX=9606 GN=CNNM3 PE=1 SV=1	2	7.30862	6.84417	6.96629	7.0015	6.07579	6.36875	6.32044	6.22853	7.03015	6.24838	-0.78177	0.00474345	2.32391	Plasma membrane
Q8TDW0	LRC8C_HUMAN	LRRC8C	LRRC8C	Volume-regulated anion channel subunit LRRC8C OS=Homo sapiens OX=9606 GN=LRRC8C PE=1 SV=2	6	10.3902	10.2538	10.1592	10.551	10.2928	10.2771	10.2047	10.2384	10.3385	10.2533	-0.0852821	0.393497	0.405059	Nonspecific
Q6NSJ5	LRC8E_HUMAN	LRRC8E	LRRC8E	Volume-regulated anion channel subunit LRRC8E OS=Homo sapiens OX=9606 GN=LRRC8E PE=1 SV=2	2	5.45594	5.39599	6.01561	5.16651	3.93222	4.67035	4.26234	4.2692	5.50851	4.28353	-1.22498	0.0107421	1.96891	Nonspecific
O75420	GGYF1_HUMAN	GIGYF1	GIGYF1	GRB10-interacting GYF protein 1 OS=Homo sapiens OX=9606 GN=GIGYF1 PE=1 SV=2	8	7.26829	7.63308	7.61024	7.74193	7.69268	7.70291	7.34892	8.10184	7.56339	7.71159	0.148202	0.448355	0.348378	Nonspecific
Q9Y314	NOSIP_HUMAN	NOSIP	NOSIP	Nitric oxide synthase-interacting protein OS=Homo sapiens OX=9606 GN=NOSIP PE=1 SV=1	4	6.51955	7.07781	6.99204	6.9739	6.41179	6.48859	6.54483	6.52016	6.89082	6.49135	-0.399479	0.0549148	1.26031	Large Protein Complex
P53618	COPB_HUMAN	COPB1	COPB1	Coatomer subunit beta OS=Homo sapiens OX=9606 GN=COPB1 PE=1 SV=3	5	9.20914	9.17058	9.22298	9.82642	9.44035	9.60993	9.34274	9.30916	9.35728	9.42555	0.0682679	0.601472	0.220785	Large Protein Complex
Q9UJX2	CDC23_HUMAN	CDC23	CDC23	Cell division cycle protein 23 homolog OS=Homo sapiens OX=9606 GN=CDC23 PE=1 SV=3	4	6.88072	6.91379	6.93181	7.15508	7.14253	7.15738	7.08022	7.25169	6.97035	7.15795	0.187603	0.0845876	1.07269	Nonspecific
P16070	CD44_HUMAN	CD44	CD44	CD44 antigen OS=Homo sapiens OX=9606 GN=CD44 PE=1 SV=3	9	10.6913	10.2208	10.5156	10.3194	9.87369	10.0516	10.0713	9.94102	10.4367	9.98441	-0.45234	0.0266927	1.57361	Plasma membrane
Q9NVI1	FANCI_HUMAN	FANCI	FANCI	Fanconi anemia group I protein OS=Homo sapiens OX=9606 GN=FANCI PE=1 SV=4	5	7.19568	7.56558	7.6648	7.67545	7.29179	7.26235	7.27533	7.20268	7.52538	7.25804	-0.267341	0.109716	0.959731	Large Protein Complex
Q9NRR5	UBQL4_HUMAN	UBQLN4	UBQLN4	Ubiquilin-4 OS=Homo sapiens OX=9606 GN=UBQLN4 PE=1 SV=2	6	9.93812	10.2583	10.2001	10.4565	10.639	10.5061	10.4577	10.7728	10.2133	10.5939	0.380646	0.0610946	1.214	Nonspecific
Q9UMX0	UBQL1_HUMAN	UBQLN1	UBQLN1	Ubiquilin-1 OS=Homo sapiens OX=9606 GN=UBQLN1 PE=1 SV=2	7	7.46319	7.48128	7.57183	8.05237	8.30993	8.05893	7.8672	8.25623	7.64217	8.12307	0.480907	0.0709807	1.14886	Large Protein Complex
Q9UHD9	UBQL2_HUMAN	UBQLN2	UBQLN2	Ubiquilin-2 OS=Homo sapiens OX=9606 GN=UBQLN2 PE=1 SV=2	5	7.56196	7.80175	7.66737	8.83412	9.08095	8.87375	8.78701	9.17326	7.9663	8.97874	1.01244	0.0460041	1.3372	Nonspecific
Q13596	SNX1_HUMAN	SNX1	SNX1	Sorting nexin-1 OS=Homo sapiens OX=9606 GN=SNX1 PE=1 SV=3	5	10.4909	11.0379	10.92	10.8815	10.6666	10.7388	10.7388	10.7634	10.8326	10.7269	-0.105651	0.42355	0.373095	Large Protein Complex
O60749	SNX2_HUMAN	SNX2	SNX2	Sorting nexin-2 OS=Homo sapiens OX=9606 GN=SNX2 PE=1 SV=2	3	5.87204	6.44149	5.94445	6.19218	6.42366	6.25031	6.32047	6.28415	6.11254	6.31965	0.207106	0.23665	0.625893	Endosome
Q9BPX3	CND3_HUMAN	NCAPG	NCAPG	Condensin complex subunit 3 OS=Homo sapiens OX=9606 GN=NCAPG PE=1 SV=1	4	8.14043	8.3727	8.32509	8.7122	8.16564	8.50608	8.32493	8.21682	8.3876	8.30337	-0.0842368	0.527184	0.278037	Large Protein Complex
Q99717	SMAD5_HUMAN	SMAD5	SMAD5	Mothers against decapentaplegic homolog 5 OS=Homo sapiens OX=9606 GN=SMAD5 PE=1 SV=1	6	7.81304	8.30598	8.17952	8.29837	8.60508	8.64059	8.47848	8.74569	8.14923	8.61746	0.468234	0.0339299	1.46942	Large Protein Complex
Q15797	SMAD1_HUMAN	SMAD1	SMAD1	Mothers against decapentaplegic homolog 1 OS=Homo sapiens OX=9606 GN=SMAD1 PE=1 SV=1	2	7.25918	7.80735	7.73602	7.8401	7.86383	8.02883	7.83813	8.15124	7.66066	7.97051	0.309846	0.149973	0.823986	Nonspecific
Q15020	SART3_HUMAN	SART3	SART3	Squamous cell carcinoma antigen recognized by T-cells 3 OS=Homo sapiens OX=9606 GN=SART3 PE=1 SV=1	2	6.43984	6.51654	6.52107	6.68698	6.24925	6.60411	6.44071	6.1015	6.54111	6.34889	-0.192215	0.227343	0.643319	Large Protein Complex
Q9Y2V7	COG6_HUMAN	COG6	COG6	Conserved oligomeric Golgi complex subunit 6 OS=Homo sapiens OX=9606 GN=COG6 PE=1 SV=2	1	5.32695	5.493	5.62778	5.22081	4.88079	5.14489	5.15027	4.80563	5.41714	4.99539	-0.421742	0.0448578	1.34816	Nonspecific
Q9HD42	CHM1A_HUMAN	CHMP1A	CHMP1A	Charged multivesicular body protein 1a OS=Homo sapiens OX=9606 GN=CHMP1A PE=1 SV=1	5	6.94459	7.17516	7.25577	7.01715	6.84579	6.86264	6.78513	7.10599	7.09817	6.89989	-0.19828	0.155557	0.808109	Endosome
O94887	FARP2_HUMAN	FARP2	FARP2	FERM, ARHGEF and pleckstrin domain-containing protein 2 OS=Homo sapiens OX=9606 GN=FARP2 PE=1 SV=3	2	6.30143	6.15436	6.38068	5.61859	5.66012	5.85643	5.85121	5.34629	6.11377	5.67851	-0.435253	0.140925	0.851012	Nonspecific
O94776	MTA2_HUMAN	MTA2	MTA2	Metastasis-associated protein MTA2 OS=Homo sapiens OX=9606 GN=MTA2 PE=1 SV=1	6	6.34683	6.56092	6.71948	6.84366	6.33243	6.68984	6.45692	6.51634	6.61772	6.49888	-0.118841	0.412458	0.384621	Nonspecific
Q9BSJ8	ESYT1_HUMAN	ESYT1	ESYT1	Extended synaptotagmin-1 OS=Homo sapiens OX=9606 GN=ESYT1 PE=1 SV=1	5	8.62783	8.666	8.69566	8.47926	8.08362	8.18085	8.43974	7.94114	8.61719	8.16134	-0.455848	0.0266927	1.57361	Nonspecific
Q9BUH6	PAXX_HUMAN	PAXX	PAXX	Protein PAXX OS=Homo sapiens OX=9606 GN=PAXX PE=1 SV=2	3	7.27635	7.24966	7.18995	7.30964	7.58843	7.64795	7.60526	7.97222	7.2564	7.70347	0.447067	0.0145505	1.83712	Nonspecific
Q9UBQ5	EIF3K_HUMAN	EIF3K	EIF3K	Eukaryotic translation initiation factor 3 subunit K OS=Homo sapiens OX=9606 GN=EIF3K PE=1 SV=1	4	9.36979	9.70766	9.75216	9.89572	9.62572	9.65447	9.70843	9.67191	9.68133	9.66513	-0.0162008	0.698799	0.155648	Large Protein Complex
Q53HC9	EIPR1_HUMAN	EIPR1	EIPR1	EARP and GARP complex-interacting protein 1 OS=Homo sapiens OX=9606 GN=EIPR1 PE=1 SV=2	1	7.01838	6.98229	7.10919	7.32214	6.62215	6.80631	6.75177	6.8077	7.108	6.74698	-0.361017	0.0235718	1.62761	Large Protein Complex
O95229	ZWINT_HUMAN	ZWINT	ZWINT	ZW10 interactor OS=Homo sapiens OX=9606 GN=ZWINT PE=1 SV=2	4	6.36101	6.63759	6.52469	6.42004	6.92078	6.71332	6.75832	6.63245	6.48583	6.75622	0.270384	0.052586	1.27913	Nonspecific
P04843	RPN1_HUMAN	RPN1	RPN1	Dolichyl-diphosphooligosaccharide--protein glycosyltransferase subunit 1 OS=Homo sapiens OX=9606 GN=RPN1 PE=1 SV=1	13	12.2276	12.159	12.1482	12.2762	11.8989	12.1301	12.2346	11.6232	12.2028	11.9717	-0.231049	0.210366	0.677024	ER
P23368	MAOM_HUMAN	ME2	ME2	NAD-dependent malic enzyme, mitochondrial OS=Homo sapiens OX=9606 GN=ME2 PE=1 SV=1	7	8.73442	8.0869	8.11825	7.98256	8.71884	8.36736	8.57285	8.03929	8.23053	8.42458	0.194053	0.428396	0.368155	Mitochondrion
Q13617	CUL2_HUMAN	CUL2	CUL2	Cullin-2 OS=Homo sapiens OX=9606 GN=CUL2 PE=1 SV=2	1	6.05159	6.15521	6.52294	6.0775	6.28353	6.15235	6.24358	5.95135	6.20181	6.1577	-0.0441088	0.627134	0.20264	Large Protein Complex
P30626	SORCN_HUMAN	SRI	SRI	Sorcin OS=Homo sapiens OX=9606 GN=SRI PE=1 SV=1	6	9.28137	9.77108	9.56591	9.5045	9.81912	9.9317	9.8306	9.90036	9.53071	9.87045	0.339733	0.0480697	1.31813	Nonspecific
P50914	RL14_HUMAN	RPL14	RPL14	60S ribosomal protein L14 OS=Homo sapiens OX=9606 GN=RPL14 PE=1 SV=4	5	9.14339	9.08255	9.2858	9.28273	8.76772	9.03369	9.09677	9.34558	9.19861	9.06094	-0.137674	0.364667	0.438104	Large Protein Complex
Q96MN5	TEAN2_HUMAN	TCEANC2	TCEANC2	Transcription elongation factor A N-terminal and central domain-containing protein 2 OS=Homo sapiens OX=9606 GN=TCEANC2 PE=1 SV=1	3	9.25155	9.487	9.30351	9.31326	9.69576	9.80665	9.66541	9.33852	9.33883	9.62659	0.287754	0.090317	1.04423	Nonspecific
Q9UL46	PSME2_HUMAN	PSME2	PSME2	Proteasome activator complex subunit 2 OS=Homo sapiens OX=9606 GN=PSME2 PE=1 SV=4	3	7.74821	8.21271	8.22332	7.88717	7.47609	7.66277	7.86457	7.88163	8.01785	7.72126	-0.296589	0.160961	0.793279	Nonspecific
Q99497	PARK7_HUMAN	PARK7	PARK7	Protein/nucleic acid deglycase DJ-1 OS=Homo sapiens OX=9606 GN=PARK7 PE=1 SV=2	7	9.00007	8.65125	8.44024	8.26908	8.81282	8.89269	9.16071	8.58966	8.59016	8.86397	0.273809	0.271693	0.565922	Nonspecific
Q8IWA0	WDR75_HUMAN	WDR75	WDR75	WD repeat-containing protein 75 OS=Homo sapiens OX=9606 GN=WDR75 PE=1 SV=1	1	5.86273	6.08254	6.33277	6.67668	6.56562	6.97174	6.98096	6.80629	6.23868	6.83115	0.592475	0.0613549	1.21215	Large Protein Complex
Q92522	H1X_HUMAN	H1FX	H1-10	Histone H1x OS=Homo sapiens OX=9606 GN=H1FX PE=1 SV=1	3	9.02301	8.84248	8.75528	8.70586	8.23139	8.3499	8.46069	8.43034	8.83166	8.36808	-0.463578	0.00980632	2.00849	Nonspecific
O95182	NDUA7_HUMAN	NDUFA7	NDUFA7	NADH dehydrogenase [ubiquinone] 1 alpha subcomplex subunit 7 OS=Homo sapiens OX=9606 GN=NDUFA7 PE=1 SV=3	2	7.02286	6.1129	6.39559	6.43408	7.27114	7.06426	7.18635	6.39609	6.49136	6.97946	0.488103	0.18972	0.721888	Mitochondrion
Q9BV79	MECR_HUMAN	MECR	MECR	Enoyl-[acyl-carrier-protein] reductase, mitochondrial OS=Homo sapiens OX=9606 GN=MECR PE=1 SV=2	2	9.26937	8.29397	8.28213	8.17586	9.0854	8.59716	9.03923	8.09505	8.50534	8.70421	0.198875	0.533918	0.272525	Nonspecific
Q14344	GNA13_HUMAN	GNA13	GNA13	Guanine nucleotide-binding protein subunit alpha-13 OS=Homo sapiens OX=9606 GN=GNA13 PE=1 SV=2	4	7.55773	7.37374	7.35044	7.15655	6.88255	6.931	6.91626	7.0932	7.35961	6.95575	-0.403864	0.0208855	1.68016	Plasma membrane
Q5JWF2	GNAS1_HUMAN	GNAS	GNAS	Guanine nucleotide-binding protein G(s) subunit alpha isoforms XLas OS=Homo sapiens OX=9606 GN=GNAS PE=1 SV=2	7	8.79924	8.69075	8.74273	8.36647	7.67403	7.6201	7.6379	7.79966	8.6498	7.68292	-0.966874	0.00178687	2.74791	Nonspecific
P04899	GNAI2_HUMAN	GNAI2	GNAI2	Guanine nucleotide-binding protein G(i) subunit alpha-2 OS=Homo sapiens OX=9606 GN=GNAI2 PE=1 SV=3	9	9.7519	9.64436	9.73429	9.61112	8.94112	8.99943	9.05085	9.12755	9.68542	9.02974	-0.655679	0.000878729	3.05615	Plasma membrane
P08754	GNAI3_HUMAN	GNAI3	GNAI3	Guanine nucleotide-binding protein G(k) subunit alpha OS=Homo sapiens OX=9606 GN=GNAI3 PE=1 SV=3	4	8.0854	7.93436	7.84774	7.84647	7.50301	7.45729	7.64436	7.47963	7.92849	7.52107	-0.407419	0.00745909	2.12731	Plasma membrane
P29992	GNA11_HUMAN	GNA11	GNA11	Guanine nucleotide-binding protein subunit alpha-11 OS=Homo sapiens OX=9606 GN=GNA11 PE=1 SV=2	6	10.3119	10.1689	10.1593	10.1154	9.4478	9.35624	9.49415	9.65488	10.1889	9.48826	-0.7006	0.00175892	2.75475	Plasma membrane
P50148	GNAQ_HUMAN	GNAQ	GNAQ	Guanine nucleotide-binding protein G(q) subunit alpha OS=Homo sapiens OX=9606 GN=GNAQ PE=1 SV=4	1	6.76569	6.81328	6.77111	6.44705	6.09657	5.82364	6.37601	6.15053	6.69928	6.11169	-0.587597	0.0229473	1.63927	Plasma membrane
P63096	GNAI1_HUMAN	GNAI1	GNAI1	Guanine nucleotide-binding protein G(i) subunit alpha-1 OS=Homo sapiens OX=9606 GN=GNAI1 PE=1 SV=2	3	8.27997	8.37169	8.34586	8.11026	7.69793	7.63407	7.75489	7.72376	8.27695	7.70267	-0.574282	0.00198743	2.70171	Plasma membrane
Q03113	GNA12_HUMAN	GNA12	GNA12	Guanine nucleotide-binding protein subunit alpha-12 OS=Homo sapiens OX=9606 GN=GNA12 PE=1 SV=4	3	8.74701	8.68714	8.71095	8.41277	7.77532	7.79553	8.02674	7.79534	8.63947	7.84823	-0.791238	0.00245145	2.61058	Nonspecific
Q6GQQ9	OTU7B_HUMAN	OTUD7B	OTUD7B	OTU domain-containing protein 7B OS=Homo sapiens OX=9606 GN=OTUD7B PE=1 SV=1	3	7.23472	7.62027	7.63037	7.59841	7.8435	7.73419	7.68147	8.08752	7.52094	7.83667	0.315729	0.103304	0.985882	Nonspecific
Q15154	PCM1_HUMAN	PCM1	PCM1	Pericentriolar material 1 protein OS=Homo sapiens OX=9606 GN=PCM1 PE=1 SV=5	5	7.74554	7.94119	7.9172	7.81444	7.76073	8.02982	7.64413	8.10415	7.85459	7.88471	0.0301178	0.657214	0.182293	Large Protein Complex
P56945	BCAR1_HUMAN	BCAR1	BCAR1	Breast cancer anti-estrogen resistance protein 1 OS=Homo sapiens OX=9606 GN=BCAR1 PE=1 SV=2	5	5.87843	6.22497	6.31386	6.26127	6.012	5.82629	5.79606	5.78018	6.16963	5.85363	-0.316001	0.070509	1.15176	Large Protein Complex
O00186	STXB3_HUMAN	STXBP3	STXBP3	Syntaxin-binding protein 3 OS=Homo sapiens OX=9606 GN=STXBP3 PE=1 SV=2	7	10.7114	10.5043	10.6672	10.3049	9.51285	9.56888	9.67449	9.6885	10.5469	9.61118	-0.935765	0.00177888	2.74985	Plasma membrane
Q13153	PAK1_HUMAN	PAK1	PAK1	Serine/threonine-protein kinase PAK 1 OS=Homo sapiens OX=9606 GN=PAK1 PE=1 SV=2	8	10.2241	10.6114	10.5144	10.5026	10.4738	10.5066	10.4797	10.5324	10.4631	10.4981	0.0349904	0.595555	0.225078	Nonspecific
Q13177	PAK2_HUMAN	PAK2	PAK2	Serine/threonine-protein kinase PAK 2 OS=Homo sapiens OX=9606 GN=PAK2 PE=1 SV=3	13	9.67154	10.0185	9.95062	10.0769	10.0685	10.0334	10.0654	10.0613	9.92938	10.0572	0.127785	0.265342	0.576194	Nonspecific
Q86YR5	GPSM1_HUMAN	GPSM1	GPSM1	G-protein-signaling modulator 1 OS=Homo sapiens OX=9606 GN=GPSM1 PE=1 SV=2	5	7.96885	8.2163	8.27192	8.34454	8.51904	8.64068	8.42174	8.61649	8.2004	8.54949	0.349083	0.0339299	1.46942	Nonspecific
Q8TCS8	PNPT1_HUMAN	PNPT1	PNPT1	Polyribonucleotide nucleotidyltransferase 1, mitochondrial OS=Homo sapiens OX=9606 GN=PNPT1 PE=1 SV=2	8	10.0625	9.19718	9.20844	9.50525	10.5008	10.0651	10.0554	9.73142	9.49335	10.0882	0.594823	0.11145	0.95292	Mitochondrion
O75882	ATRN_HUMAN	ATRN	ATRN	Attractin OS=Homo sapiens OX=9606 GN=ATRN PE=1 SV=2	2	6.8574	6.84117	6.59393	6.83269	6.97862	7.09666	6.92606	7.20502	6.7813	7.05159	0.270295	0.0566475	1.24682	Nonspecific
P27105	STOM_HUMAN	STOM	STOM	Erythrocyte band 7 integral membrane protein OS=Homo sapiens OX=9606 GN=STOM PE=1 SV=3	6	6.78419	6.71984	6.67654	6.72868	8.04772	7.86869	7.87862	8.36824	6.72731	8.04082	1.31351	0.00116811	2.93252	Plasma membrane
Q9BY77	PDIP3_HUMAN	POLDIP3	POLDIP3	Polymerase delta-interacting protein 3 OS=Homo sapiens OX=9606 GN=POLDIP3 PE=1 SV=2	7	8.10432	8.38082	8.41001	8.39158	8.62311	8.64848	8.31852	8.53242	8.32168	8.53063	0.208952	0.151162	0.820557	Large Protein Complex
Q5SW79	CE170_HUMAN	CEP170	CEP170	Centrosomal protein of 170 kDa OS=Homo sapiens OX=9606 GN=CEP170 PE=1 SV=1	8	7.09811	7.42111	7.61397	7.36853	7.57664	7.72821	7.43008	7.91456	7.37543	7.66237	0.286943	0.162665	0.788707	Large Protein Complex
Q9H2M9	RBGPR_HUMAN	RAB3GAP2	RAB3GAP2	Rab3 GTPase-activating protein non-catalytic subunit OS=Homo sapiens OX=9606 GN=RAB3GAP2 PE=1 SV=1	4	7.72997	7.94748	7.92681	8.18875	8.05318	8.13776	7.96408	8.08892	7.94825	8.06099	0.112736	0.349319	0.456778	Large Protein Complex
O95429	BAG4_HUMAN	BAG4	BAG4	BAG family molecular chaperone regulator 4 OS=Homo sapiens OX=9606 GN=BAG4 PE=1 SV=1	1	6.27886	6.48178	6.78369	6.8071	6.9248	7.07988	6.77969	7.35018	6.58786	7.03364	0.445779	0.0915094	1.03853	Nonspecific
Q9UNS2	CSN3_HUMAN	COPS3	COPS3	COP9 signalosome complex subunit 3 OS=Homo sapiens OX=9606 GN=COPS3 PE=1 SV=3	6	7.6032	7.7999	7.84243	7.85795	7.77041	7.58834	7.60137	7.66455	7.77587	7.65617	-0.1197	0.210366	0.677024	Large Protein Complex
P18669	PGAM1_HUMAN	PGAM1	PGAM1	Phosphoglycerate mutase 1 OS=Homo sapiens OX=9606 GN=PGAM1 PE=1 SV=2	3	7.77994	7.94791	7.47936	6.37622	6.77914	6.5556	7.84085	6.89809	7.39585	7.01842	-0.377435	0.438872	0.357662	Nonspecific
Q9HCN8	SDF2L_HUMAN	SDF2L1	SDF2L1	Stromal cell-derived factor 2-like protein 1 OS=Homo sapiens OX=9606 GN=SDF2L1 PE=1 SV=2	6	8.57241	8.47057	8.54451	8.52527	8.25626	8.31875	8.24772	8.48475	8.52819	8.32687	-0.201321	0.0416069	1.38083	ER
Q99470	SDF2_HUMAN	SDF2	SDF2	Stromal cell-derived factor 2 OS=Homo sapiens OX=9606 GN=SDF2 PE=1 SV=2	2	3.93937	4.33713	4.46582	4.56733	4.01951	3.78719	4.61476	4.4315	4.32741	4.21324	-0.114172	0.568549	0.245232	ER
Q7L014	DDX46_HUMAN	DDX46	DDX46	Probable ATP-dependent RNA helicase DDX46 OS=Homo sapiens OX=9606 GN=DDX46 PE=1 SV=2	5	7.91291	7.93168	7.97377	8.16454	8.13794	8.33611	7.93214	8.04443	7.99573	8.11266	0.11693	0.344025	0.46341	Large Protein Complex
P17980	PRS6A_HUMAN	PSMC3	PSMC3	26S proteasome regulatory subunit 6A OS=Homo sapiens OX=9606 GN=PSMC3 PE=1 SV=3	4	8.21979	8.58916	8.40123	8.37785	8.46902	8.32841	8.36572	8.54435	8.39701	8.42688	0.0298669	0.627687	0.202257	Large Protein Complex
Q8NFH5	NUP35_HUMAN	NUP35	NUP35	Nucleoporin NUP35 OS=Homo sapiens OX=9606 GN=NUP35 PE=1 SV=1	3	8.16369	8.27489	8.11961	8.21748	7.97287	7.92579	7.61476	7.90415	8.19392	7.85439	-0.339522	0.0285287	1.54472	Nuclear pore complex
Q8NI60	COQ8A_HUMAN	COQ8A	COQ8A	Atypical kinase COQ8A, mitochondrial OS=Homo sapiens OX=9606 GN=COQ8A PE=1 SV=1	4	6.89934	6.42091	6.30157	6.31667	7.09785	7.05053	7.24793	6.58741	6.48463	6.99593	0.511305	0.089773	1.04685	Nonspecific
O14656	TOR1A_HUMAN	TOR1A	TOR1A	Torsin-1A OS=Homo sapiens OX=9606 GN=TOR1A PE=1 SV=1	6	9.79459	9.96555	9.87063	9.87456	8.5532	8.28488	8.49816	8.37819	9.87633	8.42861	-1.44773	0.000250189	3.60173	ER
O60814	H2B1K_HUMAN	HIST1H2BK	H2BC12	Histone H2B type 1-K OS=Homo sapiens OX=9606 GN=HIST1H2BK PE=1 SV=3	2	8.08151	8.48141	8.36359	8.07622	8.16617	8.24622	8.21661	8.20867	8.25068	8.20942	-0.0412667	0.601543	0.220733	Large Protein Complex
Q96A08	H2B1A_HUMAN	HIST1H2BA	H2BC1	Histone H2B type 1-A OS=Homo sapiens OX=9606 GN=HIST1H2BA PE=1 SV=3	3	8.9831	9.45469	9.342	9.17366	8.88728	9.32229	9.32327	9.05669	9.23836	9.14738	-0.0909793	0.52163	0.282637	Nonspecific
P48382	RFX5_HUMAN	RFX5	RFX5	DNA-binding protein RFX5 OS=Homo sapiens OX=9606 GN=RFX5 PE=1 SV=1	3	5.97907	5.96954	5.93518	6.34136	6.53123	6.41537	6.07907	6.5403	6.05629	6.39149	0.335205	0.11084	0.955302	Nonspecific
P16615	AT2A2_HUMAN	ATP2A2	ATP2A2	Sarcoplasmic/endoplasmic reticulum calcium ATPase 2 OS=Homo sapiens OX=9606 GN=ATP2A2 PE=1 SV=1	13	11.2051	11.0923	11.1792	11.2874	10.821	11.0211	11.0382	10.5114	11.191	10.8479	-0.343083	0.0807049	1.0931	ER
Q15738	NSDHL_HUMAN	NSDHL	NSDHL	Sterol-4-alpha-carboxylate 3-dehydrogenase, decarboxylating OS=Homo sapiens OX=9606 GN=NSDHL PE=1 SV=2	8	9.82031	9.92505	9.7915	9.83382	9.59713	9.6759	9.80188	9.49869	9.84267	9.6434	-0.199266	0.0689359	1.16155	ER
O15182	CETN3_HUMAN	CETN3	CETN3	Centrin-3 OS=Homo sapiens OX=9606 GN=CETN3 PE=1 SV=2	3	6.55679	7.02941	7.06548	7.04113	7.59732	7.01621	6.93298	7.09876	6.9232	7.16132	0.238115	0.31468	0.502131	Nonspecific
P29144	TPP2_HUMAN	TPP2	TPP2	Tripeptidyl-peptidase 2 OS=Homo sapiens OX=9606 GN=TPP2 PE=1 SV=4	4	7.41803	7.14089	7.19773	6.73288	7.10015	7.09313	7.16218	7.02368	7.12238	7.09478	-0.0275994	0.68156	0.166496	Nonspecific
Q13438	OS9_HUMAN	OS9	OS9	Protein OS-9 OS=Homo sapiens OX=9606 GN=OS9 PE=1 SV=1	3	7.20704	7.11317	7.02778	7.27147	7.22661	7.23025	7.24886	7.26318	7.15487	7.24223	0.0873595	0.218893	0.659768	ER
O95295	SNAPN_HUMAN	SNAPIN	SNAPIN	SNARE-associated protein Snapin OS=Homo sapiens OX=9606 GN=SNAPIN PE=1 SV=1	4	7.22017	7.7327	7.71979	7.63763	8.1967	8.28546	8.23121	8.42596	7.57757	8.28483	0.707259	0.00964954	2.01549	Endosome
Q9NQ50	RM40_HUMAN	MRPL40	MRPL40	39S ribosomal protein L40, mitochondrial OS=Homo sapiens OX=9606 GN=MRPL40 PE=1 SV=1	4	10.1715	9.38516	9.62213	9.17298	10.096	9.74731	10.0762	9.4713	9.58794	9.84769	0.259753	0.387961	0.411212	Nonspecific
P06756	ITAV_HUMAN	ITGAV	ITGAV	Integrin alpha-V OS=Homo sapiens OX=9606 GN=ITGAV PE=1 SV=2	6	7.09537	7.0965	6.88174	6.95762	6.56025	6.71471	6.41035	6.59909	7.00781	6.5711	-0.436709	0.0101759	1.99243	Plasma membrane
Q9UEU0	VTI1B_HUMAN	VTI1B	VTI1B	Vesicle transport through interaction with t-SNAREs homolog 1B OS=Homo sapiens OX=9606 GN=VTI1B PE=1 SV=3	5	6.44954	6.76039	6.44295	6.3059	6.60376	6.50436	6.21948	7.10997	6.48969	6.60939	0.119699	0.535762	0.271028	Endosome
Q15369	ELOC_HUMAN	ELOC	ELOC	Elongin-C OS=Homo sapiens OX=9606 GN=ELOC PE=1 SV=1	8	9.34645	9.50624	9.46615	9.62974	9.65955	9.77482	9.74171	9.8763	9.48714	9.7631	0.275952	0.0313103	1.50431	Large Protein Complex
P42785	PCP_HUMAN	PRCP	PRCP	Lysosomal Pro-X carboxypeptidase OS=Homo sapiens OX=9606 GN=PRCP PE=1 SV=1	2	6.93681	6.84402	7.01673	7.27662	9.72447	9.73575	9.23457	10.4723	7.01855	9.79176	2.77322	0.00149287	2.82598	Lysosome
P12268	IMDH2_HUMAN	IMPDH2	IMPDH2	Inosine-5'-monophosphate dehydrogenase 2 OS=Homo sapiens OX=9606 GN=IMPDH2 PE=1 SV=2	10	8.09302	7.97805	7.78663	7.52086	8.54865	8.5004	8.55953	8.95306	7.84464	8.64041	0.795769	0.0133871	1.87331	Nonspecific
Q9UPQ9	TNR6B_HUMAN	TNRC6B	TNRC6B	Trinucleotide repeat-containing gene 6B protein OS=Homo sapiens OX=9606 GN=TNRC6B PE=1 SV=4	6	8.16828	8.33082	8.54383	8.45107	8.71765	8.67843	8.35043	9.06256	8.3735	8.70227	0.328768	0.155899	0.807157	Large Protein Complex
Q9UPW0	FOXJ3_HUMAN	FOXJ3	FOXJ3	Forkhead box protein J3 OS=Homo sapiens OX=9606 GN=FOXJ3 PE=1 SV=2	4	6.86186	7.02029	6.98175	7.09657	7.54936	7.48089	7.13378	7.84116	6.99012	7.5013	0.51118	0.0447286	1.34941	Nonspecific
P42166	LAP2A_HUMAN	TMPO	TMPO	Lamina-associated polypeptide 2, isoform alpha OS=Homo sapiens OX=9606 GN=TMPO PE=1 SV=2	7	8.93195	9.15406	9.19944	9.23281	9.03057	9.27426	9.2035	9.33897	9.12956	9.21182	0.0822602	0.427423	0.369142	Nonspecific
P42167	LAP2B_HUMAN	TMPO	TMPO	Lamina-associated polypeptide 2, isoforms beta/gamma OS=Homo sapiens OX=9606 GN=TMPO PE=1 SV=2	11	9.08002	8.70457	8.44602	8.43754	8.62802	8.97803	9.28586	8.33552	8.66704	8.80686	0.139819	0.545797	0.262969	Nuclear pore complex
Q5JRA6	TGO1_HUMAN	MIA3	MIA3	Transport and Golgi organization protein 1 homolog OS=Homo sapiens OX=9606 GN=MIA3 PE=1 SV=1	5	5.66912	5.72283	5.47832	5.58828	5.71791	5.72884	5.6126	5.63405	5.61464	5.67335	0.0587123	0.39649	0.401767	Nonspecific
Q9BVG4	PBDC1_HUMAN	PBDC1	PBDC1	Protein PBDC1 OS=Homo sapiens OX=9606 GN=PBDC1 PE=1 SV=1	8	9.26103	9.44977	9.53655	9.6888	10.0468	9.82961	9.63746	10.0152	9.48403	9.88226	0.398224	0.0565686	1.24742	Large Protein Complex
Q9NTJ3	SMC4_HUMAN	SMC4	SMC4	Structural maintenance of chromosomes protein 4 OS=Homo sapiens OX=9606 GN=SMC4 PE=1 SV=2	7	8.40282	8.43689	8.58892	8.76979	8.44007	8.82875	8.4685	8.60794	8.54961	8.58631	0.0367094	0.640027	0.193802	Large Protein Complex
Q16186	ADRM1_HUMAN	ADRM1	ADRM1	Proteasomal ubiquitin receptor ADRM1 OS=Homo sapiens OX=9606 GN=ADRM1 PE=1 SV=2	5	9.21861	9.42047	9.53127	9.70612	9.75314	9.58804	9.54402	9.8402	9.46912	9.68135	0.212231	0.200104	0.698744	Large Protein Complex
Q9Y3E7	CHMP3_HUMAN	CHMP3	CHMP3	Charged multivesicular body protein 3 OS=Homo sapiens OX=9606 GN=CHMP3 PE=1 SV=3	2	5.06509	5.26041	5.10543	5.51916	5.55751	5.47871	5.25826	5.36059	5.23752	5.41377	0.176245	0.258456	0.587614	Nonspecific
P49368	TCPG_HUMAN	CCT3	CCT3	T-complex protein 1 subunit gamma OS=Homo sapiens OX=9606 GN=CCT3 PE=1 SV=4	8	8.98396	9.40224	9.27779	9.25606	9.17091	9.08126	9.1585	9.14802	9.23001	9.13967	-0.0903373	0.385481	0.413997	Large Protein Complex
P54819	KAD2_HUMAN	AK2	AK2	Adenylate kinase 2, mitochondrial OS=Homo sapiens OX=9606 GN=AK2 PE=1 SV=2	5	8.59857	7.94335	7.99154	7.64998	8.34218	7.92659	8.20529	7.71515	8.04586	8.0473	0.00143955	0.752961	0.123228	Nonspecific
Q9Y4P3	TBL2_HUMAN	TBL2	TBL2	Transducin beta-like protein 2 OS=Homo sapiens OX=9606 GN=TBL2 PE=1 SV=1	5	7.83543	7.72682	7.82838	7.84075	7.77002	7.93002	7.98141	7.75965	7.80785	7.86027	0.052427	0.436056	0.360458	ER
Q9Y6M9	NDUB9_HUMAN	NDUFB9	NDUFB9	NADH dehydrogenase [ubiquinone] 1 beta subcomplex subunit 9 OS=Homo sapiens OX=9606 GN=NDUFB9 PE=1 SV=3	5	6.52132	6.27309	5.75999	5.77517	6.33537	6.14799	6.44353	5.87234	6.08239	6.19981	0.117414	0.557591	0.253684	Mitochondrion
Q13547	HDAC1_HUMAN	HDAC1	HDAC1	Histone deacetylase 1 OS=Homo sapiens OX=9606 GN=HDAC1 PE=1 SV=1	5	7.5216	7.37091	7.68565	7.89854	7.65665	7.74652	7.46974	7.74431	7.61918	7.65431	0.0351288	0.652145	0.185656	Nonspecific
Q92769	HDAC2_HUMAN	HDAC2	HDAC2	Histone deacetylase 2 OS=Homo sapiens OX=9606 GN=HDAC2 PE=1 SV=2	3	7.00127	6.97239	7.34518	7.40284	7.36968	7.34439	6.97832	7.42101	7.18042	7.27835	0.0979301	0.507806	0.294302	Nonspecific
O15379	HDAC3_HUMAN	HDAC3	HDAC3	Histone deacetylase 3 OS=Homo sapiens OX=9606 GN=HDAC3 PE=1 SV=2	2	6.92741	7.16819	7.07886	7.34682	7.11737	7.27978	7.20063	7.33038	7.13032	7.23204	0.101723	0.377556	0.423019	Nonspecific
O75431	MTX2_HUMAN	MTX2	MTX2	Metaxin-2 OS=Homo sapiens OX=9606 GN=MTX2 PE=1 SV=1	2	7.9512	7.26851	7.52051	7.19162	7.81375	7.53855	7.81562	7.28003	7.48296	7.61199	0.129027	0.526376	0.278704	Nonspecific
P22087	FBRL_HUMAN	FBL	FBL	rRNA 2'-O-methyltransferase fibrillarin OS=Homo sapiens OX=9606 GN=FBL PE=1 SV=2	5	8.19229	7.88336	7.89617	7.83727	7.54326	7.80339	8.13747	8.18562	7.95228	7.91743	-0.0348423	0.677213	0.169275	Nonspecific
Q9HB90	RRAGC_HUMAN	RRAGC	RRAGC	Ras-related GTP-binding protein C OS=Homo sapiens OX=9606 GN=RRAGC PE=1 SV=1	7	6.93999	7.03159	7.01384	7.07754	8.64467	8.77692	8.37245	9.06878	7.01574	8.71571	1.69996	0.00103727	2.98411	Nonspecific
Q08357	S20A2_HUMAN	SLC20A2	SLC20A2	Sodium-dependent phosphate transporter 2 OS=Homo sapiens OX=9606 GN=SLC20A2 PE=1 SV=1	4	5.91154	5.84916	5.89568	5.70542	5.29976	5.5018	5.6124	5.59842	5.84045	5.50309	-0.337358	0.0272567	1.56453	Nonspecific
Q15008	PSMD6_HUMAN	PSMD6	PSMD6	26S proteasome non-ATPase regulatory subunit 6 OS=Homo sapiens OX=9606 GN=PSMD6 PE=1 SV=1	6	8.71737	9.04265	8.93011	8.95175	8.85307	8.99905	9.63409	8.91829	8.91047	9.10113	0.190658	0.389353	0.409656	Large Protein Complex
Q13042	CDC16_HUMAN	CDC16	CDC16	Cell division cycle protein 16 homolog OS=Homo sapiens OX=9606 GN=CDC16 PE=1 SV=2	5	6.73316	7.03254	6.99069	7.35334	7.25793	7.50893	7.25401	7.38424	7.02744	7.35128	0.32384	0.113408	0.945355	Nonspecific
P78347	GTF2I_HUMAN	GTF2I	GTF2I	General transcription factor II-I OS=Homo sapiens OX=9606 GN=GTF2I PE=1 SV=2	4	8.63153	8.85996	8.81332	9.07709	8.68725	8.95443	8.80777	8.66016	8.84547	8.7774	-0.0680749	0.526411	0.278675	Nonspecific
Q6UN15	FIP1_HUMAN	FIP1L1	FIP1L1	Pre-mRNA 3'-end-processing factor FIP1 OS=Homo sapiens OX=9606 GN=FIP1L1 PE=1 SV=1	4	6.06232	6.15089	6.23313	6.35769	6.58225	7.18371	6.67206	7.11223	6.20101	6.88756	0.686554	0.0225326	1.64719	Large Protein Complex
Q14247	SRC8_HUMAN	CTTN	CTTN	Src substrate cortactin OS=Homo sapiens OX=9606 GN=CTTN PE=1 SV=2	11	9.19341	9.2461	9.23407	9.42235	9.91972	9.74856	9.38094	10.0535	9.27398	9.77568	0.501697	0.0480697	1.31813	Actin binding proteins
Q9P2J5	SYLC_HUMAN	LARS	LARS1	Leucine--tRNA ligase, cytoplasmic OS=Homo sapiens OX=9606 GN=LARS PE=1 SV=2	5	8.61434	8.83532	8.79629	8.71928	8.36757	8.48404	8.67205	8.43905	8.74131	8.49068	-0.25063	0.0551704	1.25829	Large Protein Complex
Q9P1Y5	CAMP3_HUMAN	CAMSAP3	CAMSAP3	Calmodulin-regulated spectrin-associated protein 3 OS=Homo sapiens OX=9606 GN=CAMSAP3 PE=1 SV=2	3	4.91248	5.31016	5.54252	5.34572	4.71721	4.83039	4.01062	4.68963	5.27772	4.56196	-0.715759	0.0529947	1.27577	Large Protein Complex
Q9NPA3	M1IP1_HUMAN	MID1IP1	MID1IP1	Mid1-interacting protein 1 OS=Homo sapiens OX=9606 GN=MID1IP1 PE=1 SV=1	3	6.63957	7.40664	7.59032	7.54777	7.34231	7.69714	7.47551	7.75298	7.29607	7.56699	0.270912	0.349319	0.456778	Nonspecific
Q6NSI4	RADX_HUMAN	RADX	RADX	RPA-related protein RADX OS=Homo sapiens OX=9606 GN=RADX PE=1 SV=2	2	4.41138	4.5244	3.91805	4.43887	3.89963	4.48393	3.51788	4.248	4.32317	4.03736	-0.285817	0.343599	0.463948	Nonspecific
Q8N697	S15A4_HUMAN	SLC15A4	SLC15A4	Solute carrier family 15 member 4 OS=Homo sapiens OX=9606 GN=SLC15A4 PE=1 SV=1	5	7.17085	7.04679	7.30805	7.36242	9.00116	9.11213	8.57815	9.03012	7.22202	8.93039	1.70836	0.000898763	3.04635	Nonspecific
Q9UBT2	SAE2_HUMAN	UBA2	UBA2	SUMO-activating enzyme subunit 2 OS=Homo sapiens OX=9606 GN=UBA2 PE=1 SV=2	5	7.72957	7.72912	7.64482	7.48508	7.22355	7.20863	7.4182	7.3191	7.64715	7.29237	-0.354778	0.0150597	1.82218	Nonspecific
Q99873	ANM1_HUMAN	PRMT1	PRMT1	Protein arginine N-methyltransferase 1 OS=Homo sapiens OX=9606 GN=PRMT1 PE=1 SV=3	7	9.07618	9.26966	9.27204	8.95076	8.35334	8.74904	8.6885	8.62348	9.14216	8.60359	-0.538568	0.0164319	1.78431	Large Protein Complex
P33176	KINH_HUMAN	KIF5B	KIF5B	Kinesin-1 heavy chain OS=Homo sapiens OX=9606 GN=KIF5B PE=1 SV=1	11	8.66408	8.76136	8.89377	8.97794	8.827	8.88853	8.61891	8.76732	8.82429	8.77544	-0.0488472	0.5473	0.261775	Large Protein Complex
Q9ULW0	TPX2_HUMAN	TPX2	TPX2	Targeting protein for Xklp2 OS=Homo sapiens OX=9606 GN=TPX2 PE=1 SV=2	3	6.98962	7.04805	7.34273	6.73354	6.56197	6.75487	6.75694	6.92003	7.02849	6.74846	-0.280031	0.162015	0.790446	Large Protein Complex
Q8TEW0	PARD3_HUMAN	PARD3	PARD3	Partitioning defective 3 homolog OS=Homo sapiens OX=9606 GN=PARD3 PE=1 SV=2	7	7.34723	7.53967	7.51068	7.44917	7.72286	7.75346	7.52455	7.95337	7.46169	7.73856	0.276875	0.0688499	1.1621	Large Protein Complex
Q9BZF1	OSBL8_HUMAN	OSBPL8	OSBPL8	Oxysterol-binding protein-related protein 8 OS=Homo sapiens OX=9606 GN=OSBPL8 PE=1 SV=3	5	7.55625	7.3373	7.70816	7.33888	5.92885	6.29543	6.4655	6.11644	7.48515	6.20156	-1.28359	0.00204104	2.69015	ER
O75396	SC22B_HUMAN	SEC22B	SEC22B	Vesicle-trafficking protein SEC22b OS=Homo sapiens OX=9606 GN=SEC22B PE=1 SV=4	8	9.28193	9.1665	9.05574	9.51051	9.0623	9.01164	9.0438	8.98149	9.25367	9.0248	-0.228865	0.11151	0.952687	Nonspecific
P05091	ALDH2_HUMAN	ALDH2	ALDH2	Aldehyde dehydrogenase, mitochondrial OS=Homo sapiens OX=9606 GN=ALDH2 PE=1 SV=2	8	8.2708	7.41293	7.79232	7.2312	7.82519	7.64826	7.93386	7.00956	7.67681	7.60422	-0.0725993	0.664811	0.177302	Nonspecific
Q96ES7	SGF29_HUMAN	SGF29	SGF29	SAGA-associated factor 29 OS=Homo sapiens OX=9606 GN=SGF29 PE=1 SV=1	1	5.93429	6.43152	6.26146	6.26269	5.90878	6.29297	6.1914	5.98291	6.22249	6.09401	-0.128478	0.40551	0.391998	Nonspecific
Q00325	MPCP_HUMAN	SLC25A3	SLC25A3	Phosphate carrier protein, mitochondrial OS=Homo sapiens OX=9606 GN=SLC25A3 PE=1 SV=2	4	7.24405	6.39777	6.76303	6.43119	7.43129	7.00454	7.13627	6.27859	6.70901	6.96267	0.253665	0.446328	0.350346	Mitochondrion
P78536	ADA17_HUMAN	ADAM17	ADAM17	Disintegrin and metalloproteinase domain-containing protein 17 OS=Homo sapiens OX=9606 GN=ADAM17 PE=1 SV=1	4	7.94532	7.72339	7.97195	7.60797	7.16567	7.26454	7.10272	6.90244	7.81216	7.10884	-0.703316	0.00660626	2.18004	Plasma membrane
Q9UKI2	BORG2_HUMAN	CDC42EP3	CDC42EP3	Cdc42 effector protein 3 OS=Homo sapiens OX=9606 GN=CDC42EP3 PE=1 SV=1	1	5.77924	5.92743	5.69469	6.22069	6.37372	5.96194	5.66047	6.23944	5.90551	6.05889	0.153378	0.45496	0.342027	Nonspecific
O75787	RENR_HUMAN	ATP6AP2	ATP6AP2	Renin receptor OS=Homo sapiens OX=9606 GN=ATP6AP2 PE=1 SV=2	2	5.38929	5.66819	5.57506	6.03754	6.09957	6.04089	5.77272	6.29942	5.66752	6.05315	0.385632	0.123636	0.907856	ER
Q9P0T7	TMEM9_HUMAN	TMEM9	TMEM9	Transmembrane protein 9 OS=Homo sapiens OX=9606 GN=TMEM9 PE=1 SV=1	3	5.07313	4.94995	5.4444	5.15176	4.80413	4.56551	4.4714	4.9601	5.15481	4.70029	-0.454523	0.0610946	1.214	Nonspecific
Q9NQ34	TMM9B_HUMAN	TMEM9B	TMEM9B	Transmembrane protein 9B OS=Homo sapiens OX=9606 GN=TMEM9B PE=1 SV=1	5	8.7938	8.90159	9.05873	8.99664	8.19613	8.15082	7.90283	8.34449	8.93769	8.14857	-0.789124	0.00354002	2.45099	Nonspecific
Q86YM7	HOME1_HUMAN	HOMER1	HOMER1	Homer protein homolog 1 OS=Homo sapiens OX=9606 GN=HOMER1 PE=1 SV=2	2	5.42825	5.58448	5.49299	5.20071	5.75098	5.49716	5.89153	5.70248	5.42661	5.71054	0.283928	0.0982611	1.00762	Nonspecific
O00560	SDCB1_HUMAN	SDCBP	SDCBP	Syntenin-1 OS=Homo sapiens OX=9606 GN=SDCBP PE=1 SV=1	1	5.17636	5.70118	5.56449	5.62977	6.6751	6.53803	6.4313	6.85528	5.51795	6.62493	1.10698	0.003282	2.48386	Nonspecific
Q9H0Z9	RBM38_HUMAN	RBM38	RBM38	RNA-binding protein 38 OS=Homo sapiens OX=9606 GN=RBM38 PE=1 SV=2	1	5.92752	5.75596	5.59788	5.52234	5.91194	5.97667	5.89768	6.12282	5.70093	5.97728	0.27635	0.0800014	1.0969	Nonspecific
Q02818	NUCB1_HUMAN	NUCB1	NUCB1	Nucleobindin-1 OS=Homo sapiens OX=9606 GN=NUCB1 PE=1 SV=4	7	8.98556	9.10404	9.04501	9.18548	8.86506	8.64921	8.65379	8.85125	9.08002	8.75483	-0.325198	0.018456	1.73386	Nonspecific
Q9Y5K6	CD2AP_HUMAN	CD2AP	CD2AP	CD2-associated protein OS=Homo sapiens OX=9606 GN=CD2AP PE=1 SV=1	5	7.41934	7.48662	7.40885	7.56867	7.38306	7.36672	7.60842	7.52941	7.47087	7.4719	0.00103493	0.75015	0.124852	Large Protein Complex
O75781	PALM_HUMAN	PALM	PALM	Paralemmin-1 OS=Homo sapiens OX=9606 GN=PALM PE=1 SV=2	4	7.32189	7.38294	7.4813	6.97497	6.6561	6.99464	6.93672	6.88778	7.29027	6.86881	-0.421464	0.0512312	1.29047	Plasma membrane
P49815	TSC2_HUMAN	TSC2	TSC2	Tuberin OS=Homo sapiens OX=9606 GN=TSC2 PE=1 SV=2	2	4.27247	4.84463	4.49264	3.82057	4.16789	4.79508	4.43537	3.99195	4.35758	4.34757	-0.0100054	0.741023	0.130168	Nonspecific
Q9P2G1	AKIB1_HUMAN	ANKIB1	ANKIB1	Ankyrin repeat and IBR domain-containing protein 1 OS=Homo sapiens OX=9606 GN=ANKIB1 PE=1 SV=3	1	3.89886	4.00867	4.24787	4.22151	3.87501	4.15966	3.54018	3.5758	4.09422	3.78766	-0.306562	0.179436	0.746089	Nonspecific
O75695	XRP2_HUMAN	RP2	RP2	Protein XRP2 OS=Homo sapiens OX=9606 GN=RP2 PE=1 SV=4	6	11.3753	11.2911	11.2748	11.2119	10.3524	10.4166	10.4556	10.5185	11.2883	10.4358	-0.852483	0.000359804	3.44393	Plasma membrane
Q92499	DDX1_HUMAN	DDX1	DDX1	ATP-dependent RNA helicase DDX1 OS=Homo sapiens OX=9606 GN=DDX1 PE=1 SV=2	8	10.4701	10.741	10.667	10.9036	10.662	10.8417	10.7314	10.7903	10.6954	10.7564	0.0609518	0.518112	0.285576	Large Protein Complex
O14654	IRS4_HUMAN	IRS4	IRS4	Insulin receptor substrate 4 OS=Homo sapiens OX=9606 GN=IRS4 PE=1 SV=1	1	6.56763	6.71447	6.74392	6.70284	-1.36339	1.06404	2.73133	2.75375	6.68221	1.29643	-5.38578	0.00880831	2.05511	Nonspecific
P00387	NB5R3_HUMAN	CYB5R3	CYB5R3	NADH-cytochrome b5 reductase 3 OS=Homo sapiens OX=9606 GN=CYB5R3 PE=1 SV=3	7	9.23647	9.40315	9.35369	8.9381	8.38743	8.58868	8.95826	8.40272	9.23285	8.58427	-0.648581	0.029109	1.53597	Nonspecific
Q8IWV7	UBR1_HUMAN	UBR1	UBR1	E3 ubiquitin-protein ligase UBR1 OS=Homo sapiens OX=9606 GN=UBR1 PE=1 SV=1	1	5.26673	5.1013	5.34492	5.30048	4.51283	4.72031	4.62837	4.79875	5.25336	4.66506	-0.588294	0.00359699	2.44406	Nonspecific
P43121	MUC18_HUMAN	MCAM	MCAM	Cell surface glycoprotein MUC18 OS=Homo sapiens OX=9606 GN=MCAM PE=1 SV=2	7	8.81097	8.6118	8.7194	8.48924	7.87698	7.9618	8.01845	7.92084	8.65785	7.94452	-0.713335	0.00168047	2.77457	Plasma membrane
Q13523	PRP4B_HUMAN	PRPF4B	PRPF4B	Serine/threonine-protein kinase PRP4 homolog OS=Homo sapiens OX=9606 GN=PRPF4B PE=1 SV=3	1	3.89716	3.80382	3.68021	3.83981	3.64751	3.99853	4.08613	3.13829	3.80525	3.71761	-0.0876361	0.601543	0.220733	Large Protein Complex
Q9NSY1	BMP2K_HUMAN	BMP2K	BMP2K	BMP-2-inducible protein kinase OS=Homo sapiens OX=9606 GN=BMP2K PE=1 SV=2	3	6.35974	6.47447	6.50168	6.40684	6.05913	6.05138	5.8753	6.12813	6.43568	6.02848	-0.407198	0.00519108	2.28474	Nonspecific
O43719	HTSF1_HUMAN	HTATSF1	HTATSF1	HIV Tat-specific factor 1 OS=Homo sapiens OX=9606 GN=HTATSF1 PE=1 SV=1	8	8.93062	9.02351	9.0825	9.29489	9.22379	9.24547	9.00418	9.40032	9.08288	9.21844	0.135558	0.322181	0.4919	Nonspecific
Q9BXK1	KLF16_HUMAN	KLF16	KLF16	Krueppel-like factor 16 OS=Homo sapiens OX=9606 GN=KLF16 PE=1 SV=1	4	7.76137	8.14654	8.00851	8.09065	8.26654	8.3742	8.02508	8.30339	8.00177	8.2423	0.240537	0.137241	0.862516	Nonspecific
Q13485	SMAD4_HUMAN	SMAD4	SMAD4	Mothers against decapentaplegic homolog 4 OS=Homo sapiens OX=9606 GN=SMAD4 PE=1 SV=1	1	7.0006	7.33915	7.3786	7.42676	7.52423	7.25046	7.35651	7.49826	7.28628	7.40737	0.12109	0.372277	0.429134	Nonspecific
O75306	NDUS2_HUMAN	NDUFS2	NDUFS2	NADH dehydrogenase [ubiquinone] iron-sulfur protein 2, mitochondrial OS=Homo sapiens OX=9606 GN=NDUFS2 PE=1 SV=2	7	10.3442	9.70521	9.9193	9.62662	10.0496	10.018	10.1452	9.41616	9.89882	9.90725	0.00842838	0.741023	0.130168	Nonspecific
P25705	ATPA_HUMAN	ATP5F1A	ATP5F1A	ATP synthase subunit alpha, mitochondrial OS=Homo sapiens OX=9606 GN=ATP5F1A PE=1 SV=1	11	10.5602	10.0099	10.1481	9.773	10.5875	10.2426	10.5401	9.9318	10.1228	10.3255	0.202724	0.415168	0.381776	Mitochondrion
O76024	WFS1_HUMAN	WFS1	WFS1	Wolframin OS=Homo sapiens OX=9606 GN=WFS1 PE=1 SV=2	3	7.88992	7.81635	7.85309	8.02818	8.26602	8.46073	8.50902	7.80182	7.89689	8.2594	0.362512	0.13054	0.884256	ER
Q07020	RL18_HUMAN	RPL18	RPL18	60S ribosomal protein L18 OS=Homo sapiens OX=9606 GN=RPL18 PE=1 SV=2	6	9.89029	9.90004	10.0744	10.0331	9.58048	9.81382	9.7776	9.9437	9.97447	9.7789	-0.195569	0.123748	0.907463	Large Protein Complex
O94913	PCF11_HUMAN	PCF11	PCF11	Pre-mRNA cleavage complex 2 protein Pcf11 OS=Homo sapiens OX=9606 GN=PCF11 PE=1 SV=3	4	7.82069	8.04818	8.03408	8.11742	8.37107	8.45095	8.15095	8.59165	8.00509	8.39115	0.386061	0.0405113	1.39242	Large Protein Complex
Q9BWG6	SCNM1_HUMAN	SCNM1	SCNM1	Sodium channel modifier 1 OS=Homo sapiens OX=9606 GN=SCNM1 PE=1 SV=1	2	4.38135	4.91972	4.88033	4.67753	4.9048	5.17992	4.87129	5.59761	4.71473	5.1384	0.423674	0.146699	0.833572	Nonspecific
P11171	41_HUMAN	EPB41	EPB41	Protein 4.1 OS=Homo sapiens OX=9606 GN=EPB41 PE=1 SV=4	8	10.0514	9.81075	9.86676	9.58209	9.14518	9.12497	9.1863	9.03975	9.82776	9.12405	-0.703711	0.00414666	2.3823	Plasma membrane
O43491	E41L2_HUMAN	EPB41L2	EPB41L2	Band 4.1-like protein 2 OS=Homo sapiens OX=9606 GN=EPB41L2 PE=1 SV=1	8	8.77399	8.46674	8.64927	8.44873	7.84266	7.9579	8.04009	7.62184	8.58468	7.86562	-0.719059	0.00665517	2.17684	Plasma membrane
Q9Y2J2	E41L3_HUMAN	EPB41L3	EPB41L3	Band 4.1-like protein 3 OS=Homo sapiens OX=9606 GN=EPB41L3 PE=1 SV=2	6	9.77332	9.29526	9.50608	9.01864	8.678	8.60885	8.75171	8.37096	9.39833	8.60238	-0.795944	0.0185758	1.73105	Nonspecific
Q13015	AF1Q_HUMAN	MLLT11	MLLT11	Protein AF1q OS=Homo sapiens OX=9606 GN=MLLT11 PE=1 SV=1	8	10.8116	11.5011	11.3222	11.2535	10.7261	10.6155	10.7566	10.8234	11.2221	10.7304	-0.491715	0.0495448	1.305	Nonspecific
P16333	NCK1_HUMAN	NCK1	NCK1	Cytoplasmic protein NCK1 OS=Homo sapiens OX=9606 GN=NCK1 PE=1 SV=1	1	5.37525	5.88765	5.53614	5.81761	5.99091	6.02892	6.25756	6.38889	5.65416	6.16657	0.512407	0.0439503	1.35704	Large Protein Complex
Q92841	DDX17_HUMAN	DDX17	DDX17	Probable ATP-dependent RNA helicase DDX17 OS=Homo sapiens OX=9606 GN=DDX17 PE=1 SV=2	4	6.70694	6.63962	6.60456	6.90551	7.08798	7.21129	6.76384	6.9656	6.71416	7.00718	0.293022	0.0931323	1.0309	Large Protein Complex
P17844	DDX5_HUMAN	DDX5	DDX5	Probable ATP-dependent RNA helicase DDX5 OS=Homo sapiens OX=9606 GN=DDX5 PE=1 SV=1	8	9.63816	9.70337	9.78574	9.92745	10.0868	10.2792	9.92942	9.97536	9.76368	10.0677	0.304008	0.0572324	1.24236	Large Protein Complex
O00571	DDX3X_HUMAN	DDX3X	DDX3X	ATP-dependent RNA helicase DDX3X OS=Homo sapiens OX=9606 GN=DDX3X PE=1 SV=3	3	7.54268	7.55519	7.59929	7.49496	7.9664	8.08077	7.77033	7.9849	7.54803	7.9506	0.402572	0.00720439	2.1424	Large Protein Complex
P50213	IDH3A_HUMAN	IDH3A	IDH3A	Isocitrate dehydrogenase [NAD] subunit alpha, mitochondrial OS=Homo sapiens OX=9606 GN=IDH3A PE=1 SV=1	5	8.56721	7.68853	7.90762	7.42323	8.04468	7.70907	8.08147	7.46582	7.89665	7.82526	-0.0713845	0.658188	0.18165	Mitochondrion
Q96K17	BT3L4_HUMAN	BTF3L4	BTF3L4	Transcription factor BTF3 homolog 4 OS=Homo sapiens OX=9606 GN=BTF3L4 PE=1 SV=1	8	10.4229	10.9678	10.8636	10.8579	10.8123	10.8578	10.9514	10.9123	10.778	10.8835	0.105429	0.434842	0.361668	Large Protein Complex
P20290	BTF3_HUMAN	BTF3	BTF3	Transcription factor BTF3 OS=Homo sapiens OX=9606 GN=BTF3 PE=1 SV=1	8	8.78697	9.10427	9.17227	9.25513	9.36732	9.43714	9.36369	9.54936	9.07966	9.42938	0.349716	0.052586	1.27913	Large Protein Complex
Q9NRL2	BAZ1A_HUMAN	BAZ1A	BAZ1A	Bromodomain adjacent to zinc finger domain protein 1A OS=Homo sapiens OX=9606 GN=BAZ1A PE=1 SV=2	1	3.8332	4.08986	4.11433	3.93886	4.00942	3.87261	3.08302	3.21405	3.99406	3.54478	-0.449288	0.173716	0.760159	Nonspecific
Q06323	PSME1_HUMAN	PSME1	PSME1	Proteasome activator complex subunit 1 OS=Homo sapiens OX=9606 GN=PSME1 PE=1 SV=1	7	9.71491	10.3697	10.4052	10.0578	9.82779	9.74951	10.0623	10.0677	10.1369	9.92682	-0.210082	0.335302	0.474564	Nonspecific
P41252	SYIC_HUMAN	IARS	IARS1	Isoleucine--tRNA ligase, cytoplasmic OS=Homo sapiens OX=9606 GN=IARS PE=1 SV=2	7	9.49365	9.52437	9.61271	9.66081	8.9821	9.21057	9.15853	8.92205	9.57288	9.06831	-0.504571	0.00548305	2.26098	Large Protein Complex
Q8WVC0	LEO1_HUMAN	LEO1	LEO1	RNA polymerase-associated protein LEO1 OS=Homo sapiens OX=9606 GN=LEO1 PE=1 SV=1	2	3.87288	3.80344	3.88176	4.26559	4.41836	4.17544	3.70336	3.8669	3.95592	4.04101	0.0850944	0.584454	0.23325	Nonspecific
Q04206	TF65_HUMAN	RELA	RELA	Transcription factor p65 OS=Homo sapiens OX=9606 GN=RELA PE=1 SV=2	6	8.40137	8.72145	8.71395	8.75222	8.99488	9.07754	8.82094	9.18421	8.64725	9.01939	0.372147	0.0458804	1.33837	Nonspecific
Q9GZT8	NIF3L_HUMAN	NIF3L1	NIF3L1	NIF3-like protein 1 OS=Homo sapiens OX=9606 GN=NIF3L1 PE=1 SV=2	1	6.67661	6.26934	6.30136	5.43729	6.18351	6.05723	6.63881	5.97072	6.17115	6.21257	0.0414179	0.702053	0.15363	Golgi
P35610	SOAT1_HUMAN	SOAT1	SOAT1	Sterol O-acyltransferase 1 OS=Homo sapiens OX=9606 GN=SOAT1 PE=1 SV=3	3	6.33488	6.6487	6.16696	6.56861	5.86654	6.06004	6.32424	5.81372	6.42979	6.01614	-0.413649	0.0863574	1.0637	ER
Q13409	DC1I2_HUMAN	DYNC1I2	DYNC1I2	Cytoplasmic dynein 1 intermediate chain 2 OS=Homo sapiens OX=9606 GN=DYNC1I2 PE=1 SV=3	8	8.50625	8.34371	8.58232	8.35413	8.26695	8.32992	7.99777	8.36065	8.4466	8.23882	-0.207782	0.144839	0.839116	Large Protein Complex
Q96G23	CERS2_HUMAN	CERS2	CERS2	Ceramide synthase 2 OS=Homo sapiens OX=9606 GN=CERS2 PE=1 SV=1	1	7.41301	7.44336	7.14546	7.42727	7.25458	7.32381	7.66569	6.9765	7.35728	7.30514	-0.0521309	0.628078	0.201986	ER
Q9NZZ3	CHMP5_HUMAN	CHMP5	CHMP5	Charged multivesicular body protein 5 OS=Homo sapiens OX=9606 GN=CHMP5 PE=1 SV=1	6	9.31432	9.68756	9.48423	9.44795	9.56965	9.64211	9.56518	9.9022	9.48352	9.66978	0.186267	0.207103	0.683815	Nonspecific
Q9H074	PAIP1_HUMAN	PAIP1	PAIP1	Polyadenylate-binding protein-interacting protein 1 OS=Homo sapiens OX=9606 GN=PAIP1 PE=1 SV=1	1	6.90382	7.42927	7.07895	7.14422	7.05306	7.27176	7.05424	6.97118	7.13907	7.08756	-0.0515076	0.599299	0.222356	Large Protein Complex
Q9BRR6	ADPGK_HUMAN	ADPGK	ADPGK	ADP-dependent glucokinase OS=Homo sapiens OX=9606 GN=ADPGK PE=1 SV=1	2	7.43003	7.40789	7.43994	7.18605	7.19849	7.24032	7.39916	7.05007	7.36598	7.22201	-0.143965	0.237513	0.624312	ER
P62191	PRS4_HUMAN	PSMC1	PSMC1	26S proteasome regulatory subunit 4 OS=Homo sapiens OX=9606 GN=PSMC1 PE=1 SV=1	5	9.00493	9.31786	9.20256	9.17045	9.04657	9.12519	9.22024	9.05715	9.17395	9.11229	-0.0616649	0.445691	0.350966	Large Protein Complex
Q9Y6M4	KC1G3_HUMAN	CSNK1G3	CSNK1G3	Casein kinase I isoform gamma-3 OS=Homo sapiens OX=9606 GN=CSNK1G3 PE=1 SV=2	9	9.6548	9.59881	9.59859	9.6158	8.87552	8.97911	8.73124	9.1321	9.617	8.92949	-0.687509	0.00252854	2.59713	Plasma membrane
P78368	KC1G2_HUMAN	CSNK1G2	CSNK1G2	Casein kinase I isoform gamma-2 OS=Homo sapiens OX=9606 GN=CSNK1G2 PE=1 SV=1	2	7.82994	7.76759	7.91885	8.02001	7.02558	7.01475	6.98022	7.47942	7.8841	7.12499	-0.759105	0.00742357	2.12939	Nonspecific
Q53EL6	PDCD4_HUMAN	PDCD4	PDCD4	Programmed cell death protein 4 OS=Homo sapiens OX=9606 GN=PDCD4 PE=1 SV=2	4	5.86562	5.84113	5.83857	5.61641	6.14019	6.02951	6.16446	5.69648	5.79043	6.00766	0.217225	0.18972	0.721888	Nonspecific
P35269	T2FA_HUMAN	GTF2F1	GTF2F1	General transcription factor IIF subunit 1 OS=Homo sapiens OX=9606 GN=GTF2F1 PE=1 SV=2	8	7.69443	7.95566	8.04698	8.11747	8.06608	8.01054	7.80624	8.03675	7.95363	7.9799	0.0262692	0.663857	0.177925	Large Protein Complex
Q9NR30	DDX21_HUMAN	DDX21	DDX21	Nucleolar RNA helicase 2 OS=Homo sapiens OX=9606 GN=DDX21 PE=1 SV=5	4	6.46416	6.10442	6.31359	6.38258	6.05604	6.08069	6.59965	6.44342	6.31619	6.29495	-0.0212363	0.702334	0.153456	Nonspecific
O60832	DKC1_HUMAN	DKC1	DKC1	H/ACA ribonucleoprotein complex subunit DKC1 OS=Homo sapiens OX=9606 GN=DKC1 PE=1 SV=3	5	7.38213	7.65512	7.58117	7.67456	7.85617	8.00786	7.88322	8.05267	7.57325	7.94998	0.376735	0.0163222	1.78722	Large Protein Complex
O94919	ENDD1_HUMAN	ENDOD1	ENDOD1	Endonuclease domain-containing 1 protein OS=Homo sapiens OX=9606 GN=ENDOD1 PE=1 SV=2	3	6.37291	6.42727	6.43711	6.06925	6.40289	6.37894	6.41641	6.13785	6.32663	6.33402	0.00738931	0.730704	0.136259	ER_high_curvature
Q8N3F8	MILK1_HUMAN	MICALL1	MICALL1	MICAL-like protein 1 OS=Homo sapiens OX=9606 GN=MICALL1 PE=1 SV=2	9	9.05754	8.98363	9.0204	9.08508	8.64077	8.59817	8.36389	9.04554	9.03666	8.66209	-0.374567	0.084485	1.07322	Nonspecific
Q9Y676	RT18B_HUMAN	MRPS18B	MRPS18B	28S ribosomal protein S18b, mitochondrial OS=Homo sapiens OX=9606 GN=MRPS18B PE=1 SV=1	4	6.2103	4.95692	4.91599	4.78209	5.76068	5.18603	5.88058	4.9552	5.21632	5.44562	0.229296	0.535762	0.271028	Mitochondrion
P47928	ID4_HUMAN	ID4	ID4	DNA-binding protein inhibitor ID-4 OS=Homo sapiens OX=9606 GN=ID4 PE=1 SV=1	2	6.97106	7.22048	7.30589	7.06817	7.10598	7.21208	7.22198	7.38096	7.1414	7.23025	0.0888554	0.402201	0.395557	Nonspecific
Q9UHB7	AFF4_HUMAN	AFF4	AFF4	AF4/FMR2 family member 4 OS=Homo sapiens OX=9606 GN=AFF4 PE=1 SV=1	3	6.39729	6.58962	6.71921	6.60441	6.8679	7.03203	6.67989	7.17309	6.57764	6.93823	0.360592	0.0666288	1.17634	Nonspecific
P23193	TCEA1_HUMAN	TCEA1	TCEA1	Transcription elongation factor A protein 1 OS=Homo sapiens OX=9606 GN=TCEA1 PE=1 SV=2	5	6.86357	7.14038	7.26507	7.39228	7.24237	6.86769	7.2069	7.42433	7.16533	7.18532	0.0199956	0.708143	0.149879	Large Protein Complex
Q9BYC8	RM32_HUMAN	MRPL32	MRPL32	39S ribosomal protein L32, mitochondrial OS=Homo sapiens OX=9606 GN=MRPL32 PE=1 SV=1	2	8.60552	7.72496	7.83861	7.60792	8.56336	8.24968	8.66707	7.84789	7.94425	8.332	0.387747	0.288486	0.539875	Mitochondrion
Q8WW59	SPRY4_HUMAN	SPRYD4	SPRYD4	SPRY domain-containing protein 4 OS=Homo sapiens OX=9606 GN=SPRYD4 PE=1 SV=2	4	7.64959	6.91746	7.08651	7.12326	7.60606	7.39089	7.59187	7.10948	7.1942	7.42458	0.230373	0.332281	0.478495	Mitochondrion
Q96F86	EDC3_HUMAN	EDC3	EDC3	Enhancer of mRNA-decapping protein 3 OS=Homo sapiens OX=9606 GN=EDC3 PE=1 SV=1	4	7.34249	7.54848	7.72793	7.60325	7.27598	7.51645	7.17954	7.75306	7.55554	7.43126	-0.12428	0.443325	0.353278	Nonspecific
Q13200	PSMD2_HUMAN	PSMD2	PSMD2	26S proteasome non-ATPase regulatory subunit 2 OS=Homo sapiens OX=9606 GN=PSMD2 PE=1 SV=3	10	9.56323	9.90692	9.76362	9.81078	9.68691	9.72441	9.74331	9.53411	9.76114	9.67218	-0.0889541	0.376964	0.4237	Large Protein Complex
Q9HC35	EMAL4_HUMAN	EML4	EML4	Echinoderm microtubule-associated protein-like 4 OS=Homo sapiens OX=9606 GN=EML4 PE=1 SV=3	1	6.15075	5.94655	6.08043	7.1592	6.87002	6.95678	6.90034	6.89388	6.33423	6.90525	0.571024	0.145288	0.83777	Nonspecific
P04439	1A03_HUMAN	HLA-A	HLA-A	HLA class I histocompatibility antigen, A-3 alpha chain OS=Homo sapiens OX=9606 GN=HLA-A PE=1 SV=2	2	7.14887	7.45495	7.52476	6.49537	4.70353	4.24311	4.71411	4.71654	7.15599	4.59433	-2.56166	0.00159445	2.79739	Nonspecific
P01889	1B07_HUMAN	HLA-B	HLA-B	HLA class I histocompatibility antigen, B-7 alpha chain OS=Homo sapiens OX=9606 GN=HLA-B PE=1 SV=3	3	10.2373	10.0005	10.1525	9.97117	8.68309	8.85074	8.74164	8.85953	10.0904	8.78375	-1.30661	0.000359804	3.44393	Nonspecific
O94923	GLCE_HUMAN	GLCE	GLCE	D-glucuronyl C5-epimerase OS=Homo sapiens OX=9606 GN=GLCE PE=1 SV=3	3	6.49802	6.55556	6.68808	6.97818	6.28648	6.15985	5.87478	6.11593	6.67996	6.10926	-0.570702	0.0229395	1.63942	Nonspecific
Q14C86	GAPD1_HUMAN	GAPVD1	GAPVD1	GTPase-activating protein and VPS9 domain-containing protein 1 OS=Homo sapiens OX=9606 GN=GAPVD1 PE=1 SV=2	4	7.36539	7.54642	7.71547	7.60684	7.26983	7.36554	7.16322	7.25737	7.55853	7.26399	-0.294543	0.0385409	1.41408	Nonspecific
Q9Y4H2	IRS2_HUMAN	IRS2	IRS2	Insulin receptor substrate 2 OS=Homo sapiens OX=9606 GN=IRS2 PE=1 SV=2	4	6.52817	6.49975	6.78139	6.67895	6.53655	6.77697	6.45965	7.00735	6.62206	6.69513	0.0730689	0.556848	0.254263	Large Protein Complex
Q9NZN8	CNOT2_HUMAN	CNOT2	CNOT2	CCR4-NOT transcription complex subunit 2 OS=Homo sapiens OX=9606 GN=CNOT2 PE=1 SV=1	6	7.98854	8.19731	8.11822	8.16766	8.09893	8.27539	8.08793	8.30693	8.11793	8.1923	0.0743616	0.382032	0.417901	Large Protein Complex
P47914	RL29_HUMAN	RPL29	RPL29	60S ribosomal protein L29 OS=Homo sapiens OX=9606 GN=RPL29 PE=1 SV=2	2	8.1531	8.0647	8.25525	8.24172	7.90268	8.15605	7.83594	8.08389	8.17869	7.99464	-0.184049	0.137241	0.862516	Large Protein Complex
P49848	TAF6_HUMAN	TAF6	TAF6	Transcription initiation factor TFIID subunit 6 OS=Homo sapiens OX=9606 GN=TAF6 PE=1 SV=1	3	4.592	5.19945	5.55549	5.28906	4.94206	5.24203	4.98829	5.06454	5.159	5.05923	-0.0997705	0.576236	0.2394	Nonspecific
Q9Y6A5	TACC3_HUMAN	TACC3	TACC3	Transforming acidic coiled-coil-containing protein 3 OS=Homo sapiens OX=9606 GN=TACC3 PE=1 SV=1	7	6.83338	6.98408	7.29491	7.33677	7.16027	7.28548	7.85049	7.61684	7.11229	7.47827	0.365983	0.177031	0.751951	Nonspecific
P19174	PLCG1_HUMAN	PLCG1	PLCG1	1-phosphatidylinositol 4,5-bisphosphate phosphodiesterase gamma-1 OS=Homo sapiens OX=9606 GN=PLCG1 PE=1 SV=1	1	5.05674	5.22145	5.43178	5.26533	4.1273	4.77549	5.24945	4.80087	5.24382	4.73828	-0.505545	0.14124	0.850043	Nonspecific
Q99816	TS101_HUMAN	TSG101	TSG101	Tumor susceptibility gene 101 protein OS=Homo sapiens OX=9606 GN=TSG101 PE=1 SV=2	5	9.61615	10.2426	10.1608	10.3374	10.228	10.4367	10.314	10.4676	10.0892	10.3616	0.272337	0.22415	0.649461	Large Protein Complex
A5YKK6	CNOT1_HUMAN	CNOT1	CNOT1	CCR4-NOT transcription complex subunit 1 OS=Homo sapiens OX=9606 GN=CNOT1 PE=1 SV=2	4	5.59969	6.52618	6.24837	6.01379	5.87779	5.73774	5.80339	5.91133	6.09701	5.83256	-0.264446	0.290574	0.536743	Large Protein Complex
P46013	KI67_HUMAN	MKI67	MKI67	Proliferation marker protein Ki-67 OS=Homo sapiens OX=9606 GN=MKI67 PE=1 SV=2	4	6.78463	6.65481	6.99972	7.09616	7.05159	7.13478	6.90154	7.13955	6.88383	7.05686	0.173035	0.242519	0.615254	Nonspecific
Q9H4F8	SMOC1_HUMAN	SMOC1	SMOC1	SPARC-related modular calcium-binding protein 1 OS=Homo sapiens OX=9606 GN=SMOC1 PE=1 SV=1	1	4.12876	4.2258	4.35859	4.64356	3.77116	3.05861	3.27994	3.86842	4.33918	3.49453	-0.844646	0.0307708	1.51186	Endosome
P24539	AT5F1_HUMAN	ATP5PB	ATP5PB	ATP synthase F(0) complex subunit B1, mitochondrial OS=Homo sapiens OX=9606 GN=ATP5PB PE=1 SV=2	9	10.3226	9.76332	9.88144	9.65085	10.3545	10.1977	10.494	9.67723	9.90456	10.1809	0.276293	0.325614	0.487297	Mitochondrion
Q12830	BPTF_HUMAN	BPTF	BPTF	Nucleosome-remodeling factor subunit BPTF OS=Homo sapiens OX=9606 GN=BPTF PE=1 SV=3	3	5.61652	5.73233	5.9014	5.99496	5.54954	5.96614	5.54688	5.65382	5.8113	5.6791	-0.132206	0.379655	0.420611	Nonspecific
P05165	PCCA_HUMAN	PCCA	PCCA	Propionyl-CoA carboxylase alpha chain, mitochondrial OS=Homo sapiens OX=9606 GN=PCCA PE=1 SV=4	3	6.92589	6.10463	6.28153	5.98408	6.84079	6.4285	6.65517	5.87912	6.32403	6.45089	0.12686	0.591297	0.228195	Nonspecific
P51149	RAB7A_HUMAN	RAB7A	RAB7A	Ras-related protein Rab-7a OS=Homo sapiens OX=9606 GN=RAB7A PE=1 SV=1	8	9.53126	9.79539	9.84091	9.61467	9.58941	9.69876	9.66467	10.0427	9.69556	9.74888	0.0533285	0.591297	0.228195	Nonspecific
Q7Z6Z7	HUWE1_HUMAN	HUWE1	HUWE1	E3 ubiquitin-protein ligase HUWE1 OS=Homo sapiens OX=9606 GN=HUWE1 PE=1 SV=3	10	8.96682	9.05396	9.16923	9.45734	8.88945	8.99806	8.91017	8.7362	9.16184	8.88347	-0.278367	0.111083	0.954352	Large Protein Complex
P46782	RS5_HUMAN	RPS5	RPS5	40S ribosomal protein S5 OS=Homo sapiens OX=9606 GN=RPS5 PE=1 SV=4	3	9.32522	9.54675	9.5166	9.45415	9.23428	9.51761	9.58008	9.37865	9.46068	9.42765	-0.0330259	0.616061	0.210377	Large Protein Complex
P43686	PRS6B_HUMAN	PSMC4	PSMC4	26S proteasome regulatory subunit 6B OS=Homo sapiens OX=9606 GN=PSMC4 PE=1 SV=2	7	9.21407	9.63305	9.38939	9.43379	9.22972	9.31877	9.50094	9.32006	9.41757	9.34237	-0.0752024	0.476575	0.321869	Large Protein Complex
Q9UJ83	HACL1_HUMAN	HACL1	HACL1	2-hydroxyacyl-CoA lyase 1 OS=Homo sapiens OX=9606 GN=HACL1 PE=1 SV=2	4	8.10402	8.19339	8.20593	8.47973	7.34225	7.35704	7.5804	7.28691	8.24577	7.39165	-0.854116	0.00235979	2.62713	Peroxisome
P20020	AT2B1_HUMAN	ATP2B1	ATP2B1	Plasma membrane calcium-transporting ATPase 1 OS=Homo sapiens OX=9606 GN=ATP2B1 PE=1 SV=4	1	6.53919	6.02226	6.20556	5.84577	4.54551	5.36379	5.18967	4.2893	6.15319	4.84707	-1.30613	0.018677	1.72869	Plasma membrane
P23634	AT2B4_HUMAN	ATP2B4	ATP2B4	Plasma membrane calcium-transporting ATPase 4 OS=Homo sapiens OX=9606 GN=ATP2B4 PE=1 SV=2	14	9.63877	9.28822	9.52174	9.21385	8.26568	8.47504	8.53428	8.11585	9.41565	8.34771	-1.06793	0.00291602	2.53521	Plasma membrane
O94979	SC31A_HUMAN	SEC31A	SEC31A	Protein transport protein Sec31A OS=Homo sapiens OX=9606 GN=SEC31A PE=1 SV=3	10	8.51616	8.80574	8.83605	8.98314	9.22815	9.27545	8.87271	9.04906	8.78527	9.10634	0.321071	0.103917	0.983313	Large Protein Complex
Q7KZ85	SPT6H_HUMAN	SUPT6H	SUPT6H	Transcription elongation factor SPT6 OS=Homo sapiens OX=9606 GN=SUPT6H PE=1 SV=2	7	7.28401	7.52959	7.38939	7.61737	7.87578	8.12987	7.78424	7.71951	7.45509	7.87735	0.422258	0.0346801	1.45992	Large Protein Complex
P08582	TRFM_HUMAN	MELTF	MELTF	Melanotransferrin OS=Homo sapiens OX=9606 GN=MELTF PE=1 SV=2	7	9.56448	9.44542	9.44831	9.49495	8.37634	8.48111	8.32553	8.5967	9.48829	8.44492	-1.04337	0.000424609	3.37201	Plasma membrane
A2RRP1	NBAS_HUMAN	NBAS	NBAS	Neuroblastoma-amplified sequence OS=Homo sapiens OX=9606 GN=NBAS PE=1 SV=2	2	6.43891	6.4198	6.3813	6.45153	5.6545	5.70592	6.10474	5.50122	6.42288	5.7416	-0.681289	0.0104628	1.98035	ER
P50336	PPOX_HUMAN	PPOX	PPOX	Protoporphyrinogen oxidase OS=Homo sapiens OX=9606 GN=PPOX PE=1 SV=1	2	5.16144	4.24796	4.11205	4.35991	3.83713	3.50717	3.61663	2.91857	4.47034	3.46987	-1.00047	0.0476375	1.32205	Nonspecific
P54289	CA2D1_HUMAN	CACNA2D1	CACNA2D1	Voltage-dependent calcium channel subunit alpha-2/delta-1 OS=Homo sapiens OX=9606 GN=CACNA2D1 PE=1 SV=3	7	8.96743	9.02654	8.94817	9.18339	8.98393	8.99858	8.91154	9.08413	9.03138	8.99454	-0.0368388	0.534682	0.271904	Nonspecific
Q93008	USP9X_HUMAN	USP9X	USP9X	Probable ubiquitin carboxyl-terminal hydrolase FAF-X OS=Homo sapiens OX=9606 GN=USP9X PE=1 SV=3	5	7.79528	7.89771	7.87847	7.89921	7.50652	7.79959	7.63037	7.56	7.86767	7.62412	-0.243549	0.0365691	1.43689	Large Protein Complex
Q9UBG0	MRC2_HUMAN	MRC2	MRC2	C-type mannose receptor 2 OS=Homo sapiens OX=9606 GN=MRC2 PE=1 SV=2	5	6.7875	6.67488	6.80183	6.92333	7.05492	7.06758	6.99739	7.26512	6.79689	7.09626	0.29937	0.0284165	1.54643	Endosome
Q9NVT9	ARMC1_HUMAN	ARMC1	ARMC1	Armadillo repeat-containing protein 1 OS=Homo sapiens OX=9606 GN=ARMC1 PE=1 SV=1	6	8.76615	8.97529	8.96167	8.79894	9.64093	9.42168	9.44692	9.36764	8.87551	9.46929	0.59378	0.00338856	2.46999	Mitochondrion
Q9UHP3	UBP25_HUMAN	USP25	USP25	Ubiquitin carboxyl-terminal hydrolase 25 OS=Homo sapiens OX=9606 GN=USP25 PE=1 SV=4	3	6.99582	7.37861	7.38422	7.30642	7.25666	7.31578	7.18927	7.25135	7.26627	7.25327	-0.0130011	0.702334	0.153456	Nonspecific
Q9H161	ALX4_HUMAN	ALX4	ALX4	Homeobox protein aristaless-like 4 OS=Homo sapiens OX=9606 GN=ALX4 PE=1 SV=2	3	6.52303	6.87852	6.56161	6.5143	7.23694	7.24393	7.08333	7.47427	6.61936	7.25962	0.640254	0.00960868	2.01734	Nonspecific
Q15699	ALX1_HUMAN	ALX1	ALX1	ALX homeobox protein 1 OS=Homo sapiens OX=9606 GN=ALX1 PE=1 SV=2	6	7.13973	7.66737	7.53316	7.58389	7.74886	7.79905	7.54308	8.02001	7.48104	7.77775	0.296713	0.160958	0.793287	Nonspecific
Q08752	PPID_HUMAN	PPID	PPID	Peptidyl-prolyl cis-trans isomerase D OS=Homo sapiens OX=9606 GN=PPID PE=1 SV=3	6	9.60229	10.1143	10.0565	10.1426	9.87062	9.77555	9.89108	9.92659	9.97892	9.86596	-0.112962	0.427645	0.368916	Large Protein Complex
Q8N1F7	NUP93_HUMAN	NUP93	NUP93	Nuclear pore complex protein Nup93 OS=Homo sapiens OX=9606 GN=NUP93 PE=1 SV=2	8	8.10507	8.39303	8.30958	8.33188	8.11454	8.04933	8.17945	8.08403	8.28489	8.10684	-0.178054	0.085003	1.07057	Nuclear pore complex
Q96EY1	DNJA3_HUMAN	DNAJA3	DNAJA3	DnaJ homolog subfamily A member 3, mitochondrial OS=Homo sapiens OX=9606 GN=DNAJA3 PE=1 SV=2	4	7.26607	6.85062	6.85441	6.7507	7.82528	7.66854	7.57274	7.44407	6.93045	7.62766	0.697208	0.0123137	1.90961	Mitochondrion
Q3ZCQ8	TIM50_HUMAN	TIMM50	TIMM50	Mitochondrial import inner membrane translocase subunit TIM50 OS=Homo sapiens OX=9606 GN=TIMM50 PE=1 SV=2	6	9.70828	9.03068	9.23508	8.9885	9.25592	9.0075	9.4837	8.61955	9.24063	9.09167	-0.148963	0.526376	0.278704	Mitochondrion
O75164	KDM4A_HUMAN	KDM4A	KDM4A	Lysine-specific demethylase 4A OS=Homo sapiens OX=9606 GN=KDM4A PE=1 SV=2	2	3.48462	4.17001	4.34349	3.77982	3.99953	3.82929	3.56218	3.59921	3.94448	3.74755	-0.196929	0.416188	0.38071	Nonspecific
Q9UHI6	DDX20_HUMAN	DDX20	DDX20	Probable ATP-dependent RNA helicase DDX20 OS=Homo sapiens OX=9606 GN=DDX20 PE=1 SV=2	6	7.84406	8.15144	8.33318	8.25651	7.63196	8.12989	7.8933	8.0505	8.1463	7.92641	-0.219888	0.261112	0.583173	Nonspecific
P21127	CD11B_HUMAN	CDK11B	CDK11B	Cyclin-dependent kinase 11B OS=Homo sapiens OX=9606 GN=CDK11B PE=1 SV=4	5	7.65492	7.91325	7.79213	7.8595	7.88818	8.04747	7.84049	7.70406	7.80495	7.87005	0.0650987	0.479447	0.319259	Nonspecific
Q13867	BLMH_HUMAN	BLMH	BLMH	Bleomycin hydrolase OS=Homo sapiens OX=9606 GN=BLMH PE=1 SV=1	3	6.57603	6.18312	6.45129	6.78799	7.22032	7.58402	7.08545	7.39969	6.49961	7.32237	0.822764	0.0126982	1.89626	Nonspecific
Q92621	NU205_HUMAN	NUP205	NUP205	Nuclear pore complex protein Nup205 OS=Homo sapiens OX=9606 GN=NUP205 PE=1 SV=3	5	6.70249	6.80636	6.91113	6.79206	6.22857	6.62934	6.56051	6.30772	6.80301	6.43154	-0.371476	0.0381135	1.41892	Nuclear pore complex
Q86YA3	ZGRF1_HUMAN	ZGRF1	ZGRF1	Protein ZGRF1 OS=Homo sapiens OX=9606 GN=ZGRF1 PE=1 SV=3	1	5.8527	5.92733	5.99535	6.1434	5.61318	5.98221	5.42488	5.95626	5.9797	5.74413	-0.235563	0.227343	0.643319	Nonspecific
Q9NPD8	UBE2T_HUMAN	UBE2T	UBE2T	Ubiquitin-conjugating enzyme E2 T OS=Homo sapiens OX=9606 GN=UBE2T PE=1 SV=1	2	7.54791	7.86711	7.98212	7.77473	7.69527	7.59341	7.79331	7.99904	7.79297	7.77026	-0.0227114	0.684608	0.164558	Nonspecific
Q14781	CBX2_HUMAN	CBX2	CBX2	Chromobox protein homolog 2 OS=Homo sapiens OX=9606 GN=CBX2 PE=1 SV=2	3	6.14036	5.93123	6.12211	6.45679	6.40643	6.63104	6.2564	6.75965	6.16262	6.51338	0.350762	0.119888	0.921225	Nonspecific
Q96RT1	ERBIN_HUMAN	ERBIN	ERBIN	Erbin OS=Homo sapiens OX=9606 GN=ERBIN PE=1 SV=2	5	7.39381	7.10326	7.20079	6.97406	6.41294	6.46361	6.59354	6.0101	7.16798	6.37005	-0.797934	0.0108513	1.96452	Plasma membrane
Q86UP2	KTN1_HUMAN	KTN1	KTN1	Kinectin OS=Homo sapiens OX=9606 GN=KTN1 PE=1 SV=1	9	10.0573	10.0361	10.1132	10.1439	9.95635	10.143	10.1543	9.54697	10.0876	9.95016	-0.137473	0.400296	0.397619	ER
Q9NX70	MED29_HUMAN	MED29	MED29	Mediator of RNA polymerase II transcription subunit 29 OS=Homo sapiens OX=9606 GN=MED29 PE=1 SV=1	3	7.00746	7.14615	7.15235	7.20972	7.25375	6.83241	7.17398	7.20429	7.12892	7.11611	-0.0128116	0.708418	0.14971	Large Protein Complex
Q15907	RB11B_HUMAN	RAB11B	RAB11B	Ras-related protein Rab-11B OS=Homo sapiens OX=9606 GN=RAB11B PE=1 SV=4	8	10.9866	11.1729	11.0016	11.1237	10.8296	10.7473	10.6939	11.2179	11.0712	10.8722	-0.199009	0.23022	0.637858	Nonspecific
P62491	RB11A_HUMAN	RAB11A	RAB11A	Ras-related protein Rab-11A OS=Homo sapiens OX=9606 GN=RAB11A PE=1 SV=3	3	6.2819	6.73262	6.50578	6.00263	6.16845	6.24598	6.04574	6.29083	6.38073	6.18775	-0.192987	0.334256	0.475921	Nonspecific
P25325	THTM_HUMAN	MPST	MPST	3-mercaptopyruvate sulfurtransferase OS=Homo sapiens OX=9606 GN=MPST PE=1 SV=3	2	5.82225	5.20226	5.35273	4.60062	5.05799	5.06909	5.12903	4.59806	5.24447	4.96354	-0.280923	0.384906	0.414645	Nonspecific
Q6P1N0	C2D1A_HUMAN	CC2D1A	CC2D1A	Coiled-coil and C2 domain-containing protein 1A OS=Homo sapiens OX=9606 GN=CC2D1A PE=1 SV=1	6	8.24597	8.75605	8.6265	8.62752	8.28636	8.50568	8.29045	8.61102	8.56401	8.42338	-0.140634	0.376245	0.424529	Large Protein Complex
P54578	UBP14_HUMAN	USP14	USP14	Ubiquitin carboxyl-terminal hydrolase 14 OS=Homo sapiens OX=9606 GN=USP14 PE=1 SV=3	2	6.85091	6.9401	6.92465	6.65023	6.84846	6.97237	6.99442	7.12909	6.84147	6.98608	0.144613	0.213245	0.671121	Large Protein Complex
Q92734	TFG_HUMAN	TFG	TFG	Protein TFG OS=Homo sapiens OX=9606 GN=TFG PE=1 SV=2	5	7.16898	7.23266	7.20537	7.54513	7.74362	7.51385	7.32002	7.6296	7.28804	7.55177	0.263735	0.137844	0.860612	Nonspecific
P12081	SYHC_HUMAN	HARS	HARS1	Histidine--tRNA ligase, cytoplasmic OS=Homo sapiens OX=9606 GN=HARS PE=1 SV=2	2	8.07598	7.72037	7.77697	7.53337	8.18165	8.05826	8.09456	7.76087	7.77667	8.02384	0.247164	0.202126	0.694378	Large Protein Complex
P49590	SYHM_HUMAN	HARS2	HARS2	Probable histidine--tRNA ligase, mitochondrial OS=Homo sapiens OX=9606 GN=HARS2 PE=1 SV=1	2	5.48418	4.73945	5.0085	4.69038	5.58709	4.99943	5.67136	4.9547	4.98063	5.30314	0.322516	0.31615	0.500106	Nonspecific
Q13488	VPP3_HUMAN	TCIRG1	TCIRG1	V-type proton ATPase 116 kDa subunit a isoform 3 OS=Homo sapiens OX=9606 GN=TCIRG1 PE=1 SV=3	1	3.24739	3.34565	2.92806	3.58048	4.56312	5.09166	4.15502	4.84218	3.2754	4.663	1.3876	0.00771491	2.11267	Lysosome
Q9H2V7	SPNS1_HUMAN	SPNS1	SPNS1	Protein spinster homolog 1 OS=Homo sapiens OX=9606 GN=SPNS1 PE=1 SV=1	3	8.16073	8.20849	8.21983	8.16141	10.147	10.2676	10.0213	10.6192	8.18761	10.2638	2.07616	0.000398075	3.40004	Lysosome
Q13416	ORC2_HUMAN	ORC2	ORC2	Origin recognition complex subunit 2 OS=Homo sapiens OX=9606 GN=ORC2 PE=1 SV=2	2	6.3198	6.47411	6.66212	6.56381	6.06331	6.52293	6.68047	6.48587	6.50496	6.43814	-0.0668173	0.585264	0.232648	Nonspecific
Q08378	GOGA3_HUMAN	GOLGA3	GOLGA3	Golgin subfamily A member 3 OS=Homo sapiens OX=9606 GN=GOLGA3 PE=1 SV=2	8	7.35073	7.3624	7.3853	7.47402	7.22154	7.29152	7.02189	7.3217	7.39311	7.21416	-0.17895	0.0986784	1.00578	Actin binding proteins
O75940	SPF30_HUMAN	SMNDC1	SMNDC1	Survival of motor neuron-related-splicing factor 30 OS=Homo sapiens OX=9606 GN=SMNDC1 PE=1 SV=1	6	6.77319	7.07957	6.95618	6.94281	7.38275	7.3861	7.32068	7.81146	6.93794	7.47525	0.537308	0.0229473	1.63927	Large Protein Complex
O75446	SAP30_HUMAN	SAP30	SAP30	Histone deacetylase complex subunit SAP30 OS=Homo sapiens OX=9606 GN=SAP30 PE=1 SV=1	1	3.60469	4.63748	4.28468	3.97953	3.78135	4.12289	4.50279	4.46439	4.12659	4.21785	0.0912616	0.628078	0.201986	Nonspecific
Q96T51	RUFY1_HUMAN	RUFY1	RUFY1	RUN and FYVE domain-containing protein 1 OS=Homo sapiens OX=9606 GN=RUFY1 PE=1 SV=2	7	9.52558	9.66681	9.62735	9.4008	8.18583	8.06577	8.06041	8.20068	9.55514	8.12818	-1.42696	0.000250189	3.60173	Nonspecific
Q14232	EI2BA_HUMAN	EIF2B1	EIF2B1	Translation initiation factor eIF-2B subunit alpha OS=Homo sapiens OX=9606 GN=EIF2B1 PE=1 SV=1	8	9.06694	9.20149	9.20937	9.02985	9.09166	9.15639	9.318	9.17302	9.12691	9.18477	0.0578535	0.424669	0.371949	Large Protein Complex
P25786	PSA1_HUMAN	PSMA1	PSMA1	Proteasome subunit alpha type-1 OS=Homo sapiens OX=9606 GN=PSMA1 PE=1 SV=1	9	10.5754	10.9499	10.7029	10.7855	10.6321	10.6926	10.8441	10.7247	10.7534	10.7234	-0.0300426	0.62765	0.202282	Large Protein Complex
P84095	RHOG_HUMAN	RHOG	RHOG	Rho-related GTP-binding protein RhoG OS=Homo sapiens OX=9606 GN=RHOG PE=1 SV=1	6	10.1942	10.1807	10.2074	10.1149	9.77569	9.74843	9.70229	9.81854	10.1743	9.76124	-0.41307	0.00085332	3.06889	Plasma membrane
Q9BTU6	P4K2A_HUMAN	PI4K2A	PI4K2A	Phosphatidylinositol 4-kinase type 2-alpha OS=Homo sapiens OX=9606 GN=PI4K2A PE=1 SV=1	7	7.44671	7.73093	7.52914	7.62586	7.92817	7.79681	7.70645	8.36585	7.58316	7.94932	0.366161	0.111941	0.95101	Endosome
P61964	WDR5_HUMAN	WDR5	WDR5	WD repeat-containing protein 5 OS=Homo sapiens OX=9606 GN=WDR5 PE=1 SV=1	6	7.52075	7.72186	7.82635	7.90369	7.90922	7.97959	7.91827	8.02419	7.74316	7.95782	0.214654	0.0981011	1.00833	Large Protein Complex
Q5T4S7	UBR4_HUMAN	UBR4	UBR4	E3 ubiquitin-protein ligase UBR4 OS=Homo sapiens OX=9606 GN=UBR4 PE=1 SV=1	1	4.47473	4.43375	4.80295	4.84677	4.29546	4.62035	4.6698	4.64802	4.63955	4.5584	-0.081145	0.532043	0.274053	Large Protein Complex
O14828	SCAM3_HUMAN	SCAMP3	SCAMP3	Secretory carrier-associated membrane protein 3 OS=Homo sapiens OX=9606 GN=SCAMP3 PE=1 SV=3	6	8.17912	8.50219	8.47573	8.41589	7.89987	7.72007	7.8118	8.06051	8.39323	7.87307	-0.520169	0.0120222	1.92002	Endosome
O15126	SCAM1_HUMAN	SCAMP1	SCAMP1	Secretory carrier-associated membrane protein 1 OS=Homo sapiens OX=9606 GN=SCAMP1 PE=1 SV=2	4	8.06608	8.40974	8.2496	8.25081	8.19949	8.12375	7.97798	8.44259	8.24406	8.18595	-0.0581057	0.569786	0.244289	Nonspecific
P14314	GLU2B_HUMAN	PRKCSH	PRKCSH	Glucosidase 2 subunit beta OS=Homo sapiens OX=9606 GN=PRKCSH PE=1 SV=2	5	6.81026	6.52591	6.40923	6.69637	6.94776	6.51553	6.72841	6.7238	6.61044	6.72888	0.118434	0.402201	0.395557	ER
O76031	CLPX_HUMAN	CLPX	CLPX	ATP-dependent Clp protease ATP-binding subunit clpX-like, mitochondrial OS=Homo sapiens OX=9606 GN=CLPX PE=1 SV=2	5	9.04356	8.30765	8.46378	8.3598	9.13459	8.71254	8.90328	8.514	8.5437	8.8161	0.272404	0.306627	0.51339	Mitochondrion
P62081	RS7_HUMAN	RPS7	RPS7	40S ribosomal protein S7 OS=Homo sapiens OX=9606 GN=RPS7 PE=1 SV=1	4	8.46917	8.44557	8.66789	8.51083	8.43004	8.63047	8.40502	8.35796	8.52336	8.45587	-0.0674936	0.427645	0.368916	Large Protein Complex
Q8TCG1	CIP2A_HUMAN	CIP2A	CIP2A	Protein CIP2A OS=Homo sapiens OX=9606 GN=CIP2A PE=1 SV=2	3	6.85587	7.11391	7.26374	7.33279	6.84939	6.92536	6.68417	6.82977	7.14158	6.82217	-0.319402	0.0758575	1.12	Nonspecific
P98198	AT8B2_HUMAN	ATP8B2	ATP8B2	Phospholipid-transporting ATPase ID OS=Homo sapiens OX=9606 GN=ATP8B2 PE=1 SV=2	1	4.43037	4.0828	4.12363	4.13353	3.47093	3.58553	2.93678	3.78905	4.19258	3.44557	-0.747009	0.0309145	1.50984	Nonspecific
Q9NYM9	BET1L_HUMAN	BET1L	BET1L	BET1-like protein OS=Homo sapiens OX=9606 GN=BET1L PE=1 SV=1	1	4.59009	4.50831	4.8415	4.96166	4.97126	4.7396	4.53111	4.88078	4.72539	4.78069	0.0552987	0.606327	0.217293	Nonspecific
Q9UHX1	PUF60_HUMAN	PUF60	PUF60	Poly(U)-binding-splicing factor PUF60 OS=Homo sapiens OX=9606 GN=PUF60 PE=1 SV=1	9	8.09803	8.36157	8.2396	8.421	8.61864	8.62077	8.58031	8.46978	8.28005	8.57238	0.292325	0.033555	1.47424	Large Protein Complex
Q9HD26	GOPC_HUMAN	GOPC	GOPC	Golgi-associated PDZ and coiled-coil motif-containing protein OS=Homo sapiens OX=9606 GN=GOPC PE=1 SV=1	8	9.22051	9.5638	9.63136	9.62881	9.74121	9.77475	9.64381	9.95807	9.51112	9.77946	0.268341	0.116234	0.934668	Nonspecific
Q9UQ35	SRRM2_HUMAN	SRRM2	SRRM2	Serine/arginine repetitive matrix protein 2 OS=Homo sapiens OX=9606 GN=SRRM2 PE=1 SV=2	8	8.25809	8.29093	8.50648	8.58579	8.97382	9.28717	8.91633	9.26098	8.41032	9.10958	0.699253	0.00849531	2.07082	Nonspecific
Q9P0V9	SEP10_HUMAN	2021-09-10	SEPTIN10	Septin-10 OS=Homo sapiens OX=9606 GN=SEPT10 PE=1 SV=2	3	7.02541	6.9804	6.89157	7.43605	7.2221	7.28502	7.0432	7.4205	7.08336	7.24271	0.159349	0.353062	0.452149	Large Protein Complex
P49773	HINT1_HUMAN	HINT1	HINT1	Histidine triad nucleotide-binding protein 1 OS=Homo sapiens OX=9606 GN=HINT1 PE=1 SV=2	1	4.11899	3.57776	3.58867	3.69152	4.1805	3.67605	3.85265	4.25801	3.74424	3.9918	0.247566	0.290574	0.536743	Nonspecific
Q8N2F6	ARM10_HUMAN	ARMC10	ARMC10	Armadillo repeat-containing protein 10 OS=Homo sapiens OX=9606 GN=ARMC10 PE=1 SV=1	3	7.72659	7.30067	7.32904	6.87621	7.51451	7.08999	7.51841	6.86913	7.30813	7.24801	-0.0601193	0.657866	0.181863	Nonspecific
Q9BZ95	NSD3_HUMAN	NSD3	NSD3	Histone-lysine N-methyltransferase NSD3 OS=Homo sapiens OX=9606 GN=NSD3 PE=1 SV=1	7	8.28176	8.37641	8.37908	8.62358	9.20517	9.16494	8.92028	9.28683	8.41521	9.1443	0.729098	0.00441706	2.35487	Nonspecific
Q96HC4	PDLI5_HUMAN	PDLIM5	PDLIM5	PDZ and LIM domain protein 5 OS=Homo sapiens OX=9606 GN=PDLIM5 PE=1 SV=5	7	8.71449	8.90649	8.91252	8.76409	9.02257	9.19456	9.01251	9.21791	8.8244	9.11189	0.287494	0.0283774	1.54703	Large Protein Complex
Q9UBI6	GBG12_HUMAN	GNG12	GNG12	Guanine nucleotide-binding protein G(I)/G(S)/G(O) subunit gamma-12 OS=Homo sapiens OX=9606 GN=GNG12 PE=1 SV=3	2	8.99022	8.96161	9.04982	8.82957	8.23395	8.28522	8.38385	8.5108	8.9578	8.35345	-0.60435	0.00272677	2.56435	Plasma membrane
Q5H8A4	PIGG_HUMAN	PIGG	PIGG	GPI ethanolamine phosphate transferase 2 OS=Homo sapiens OX=9606 GN=PIGG PE=1 SV=1	2	6.14554	6.21479	6.26618	6.19423	5.86983	5.98546	6.03226	5.67864	6.20519	5.89155	-0.313637	0.030267	1.51903	Nonspecific
Q16658	FSCN1_HUMAN	FSCN1	FSCN1	Fascin OS=Homo sapiens OX=9606 GN=FSCN1 PE=1 SV=3	5	9.88496	9.17245	8.84811	8.67834	8.91016	8.81985	9.39961	8.82267	9.14597	8.98807	-0.157893	0.554477	0.256117	Plasma membrane
Q05707	COEA1_HUMAN	COL14A1	COL14A1	Collagen alpha-1(XIV) chain OS=Homo sapiens OX=9606 GN=COL14A1 PE=1 SV=3	2	7.71486	7.23428	7.46664	8.17713	7.31531	7.40576	7.11683	7.32555	7.64823	7.29086	-0.357364	0.20431	0.689711	Nonspecific
Q96BK5	PINX1_HUMAN	PINX1	PINX1	PIN2/TERF1-interacting telomerase inhibitor 1 OS=Homo sapiens OX=9606 GN=PINX1 PE=1 SV=2	2	4.49393	4.94738	5.29655	4.98978	5.65111	5.64436	5.57088	5.91934	4.93191	5.69642	0.764514	0.0221642	1.65435	Large Protein Complex
Q9Y2W1	TR150_HUMAN	THRAP3	THRAP3	Thyroid hormone receptor-associated protein 3 OS=Homo sapiens OX=9606 GN=THRAP3 PE=1 SV=2	8	9.69186	9.65675	9.54018	9.90123	10.2305	10.421	10.3025	10.2055	9.69751	10.2899	0.592374	0.00474807	2.32348	Large Protein Complex
Q5VWZ2	LYPL1_HUMAN	LYPLAL1	LYPLAL1	Lysophospholipase-like protein 1 OS=Homo sapiens OX=9606 GN=LYPLAL1 PE=1 SV=3	2	6.7063	6.06577	6.16392	6.15323	6.73842	6.35709	6.67128	6.19475	6.2723	6.49038	0.218081	0.349319	0.456778	Nonspecific
P21283	VATC1_HUMAN	ATP6V1C1	ATP6V1C1	V-type proton ATPase subunit C 1 OS=Homo sapiens OX=9606 GN=ATP6V1C1 PE=1 SV=4	5	7.23401	7.55549	7.17069	7.17832	7.60232	7.56303	7.38689	7.86575	7.28463	7.6045	0.319868	0.105815	0.975452	Nonspecific
P09211	GSTP1_HUMAN	GSTP1	GSTP1	Glutathione S-transferase P OS=Homo sapiens OX=9606 GN=GSTP1 PE=1 SV=2	3	8.77101	8.43847	7.87867	7.27253	7.69668	7.87203	8.66578	7.80555	8.09017	8.01001	-0.0801604	0.677213	0.169275	Nonspecific
Q9BVA0	KTNB1_HUMAN	KATNB1	KATNB1	Katanin p80 WD40 repeat-containing subunit B1 OS=Homo sapiens OX=9606 GN=KATNB1 PE=1 SV=1	1	4.59656	4.95909	4.92288	5.0822	4.54432	4.97019	4.69061	4.9961	4.89018	4.8003	-0.0898785	0.527514	0.277766	Nonspecific
Q96D71	REPS1_HUMAN	REPS1	REPS1	RalBP1-associated Eps domain-containing protein 1 OS=Homo sapiens OX=9606 GN=REPS1 PE=1 SV=3	1	5.03945	5.19196	5.52525	5.03061	5.26532	5.64828	5.02238	5.58812	5.19682	5.38103	0.184208	0.389353	0.409656	Nonspecific
P27708	PYR1_HUMAN	CAD	CAD	CAD protein OS=Homo sapiens OX=9606 GN=CAD PE=1 SV=3	7	8.86726	8.92498	8.97842	9.0644	8.73654	9.0476	8.96417	8.64428	8.95877	8.84815	-0.110618	0.363799	0.439139	Large Protein Complex
P31327	CPSM_HUMAN	CPS1	CPS1	Carbamoyl-phosphate synthase [ammonia], mitochondrial OS=Homo sapiens OX=9606 GN=CPS1 PE=1 SV=2	3	7.3517	6.49818	6.70906	6.35746	6.76515	6.4388	6.58393	5.82776	6.7291	6.40391	-0.325189	0.358425	0.445602	Mitochondrion
Q14165	MLEC_HUMAN	MLEC	MLEC	Malectin OS=Homo sapiens OX=9606 GN=MLEC PE=1 SV=1	6	7.93055	7.72001	7.53972	8.12799	7.98523	7.96245	8.05657	7.62027	7.82957	7.90613	0.0765626	0.57193	0.242657	ER
Q7L5N1	CSN6_HUMAN	COPS6	COPS6	COP9 signalosome complex subunit 6 OS=Homo sapiens OX=9606 GN=COPS6 PE=1 SV=1	9	7.70661	7.9676	8.04928	8.07632	7.94942	8.06959	8.09295	8.14697	7.94995	8.06474	0.114783	0.318341	0.497108	Large Protein Complex
Q9BZZ5	API5_HUMAN	API5	API5	Apoptosis inhibitor 5 OS=Homo sapiens OX=9606 GN=API5 PE=1 SV=3	7	8.51546	8.94911	8.88765	8.94037	8.89357	8.94524	8.76418	8.74867	8.82315	8.83792	0.014768	0.705579	0.151454	Large Protein Complex
Q9NRA8	4ET_HUMAN	EIF4ENIF1	EIF4ENIF1	Eukaryotic translation initiation factor 4E transporter OS=Homo sapiens OX=9606 GN=EIF4ENIF1 PE=1 SV=2	7	8.00282	8.47078	8.20137	8.11011	8.51548	8.58194	8.3772	8.92117	8.19627	8.59895	0.402681	0.0830643	1.08059	Large Protein Complex
Q00013	EM55_HUMAN	MPP1	MPP1	55 kDa erythrocyte membrane protein OS=Homo sapiens OX=9606 GN=MPP1 PE=1 SV=2	2	7.78344	7.80816	7.86368	7.59886	7.05449	7.18705	7.26105	7.30092	7.76353	7.20088	-0.562658	0.00375086	2.42587	Nonspecific
O94782	UBP1_HUMAN	USP1	USP1	Ubiquitin carboxyl-terminal hydrolase 1 OS=Homo sapiens OX=9606 GN=USP1 PE=1 SV=1	4	5.05554	5.15256	5.24382	5.51672	5.48805	5.42051	5.19978	5.56156	5.24216	5.41747	0.175314	0.272757	0.564225	Nonspecific
O95425	SVIL_HUMAN	SVIL	SVIL	Supervillin OS=Homo sapiens OX=9606 GN=SVIL PE=1 SV=2	4	7.15677	7.17211	7.05314	6.99302	6.74463	6.76628	6.67697	6.80997	7.09376	6.74946	-0.344298	0.00444855	2.35178	Actin binding proteins
O94927	HAUS5_HUMAN	HAUS5	HAUS5	HAUS augmin-like complex subunit 5 OS=Homo sapiens OX=9606 GN=HAUS5 PE=1 SV=2	1	5.90196	6.34387	6.20011	6.21394	5.40856	5.85908	5.91796	5.80875	6.16497	5.74858	-0.416383	0.0709807	1.14886	Large Protein Complex
Q96CW1	AP2M1_HUMAN	AP2M1	AP2M1	AP-2 complex subunit mu OS=Homo sapiens OX=9606 GN=AP2M1 PE=1 SV=2	5	8.03345	8.26861	8.2808	8.31407	7.3145	7.49795	7.35513	7.39541	8.22423	7.39075	-0.833486	0.00116811	2.93252	Plasma membrane
Q12824	SNF5_HUMAN	SMARCB1	SMARCB1	SWI/SNF-related matrix-associated actin-dependent regulator of chromatin subfamily B member 1 OS=Homo sapiens OX=9606 GN=SMARCB1 PE=1 SV=2	4	6.0634	6.24094	5.83954	6.28687	6.09383	6.38616	6.1884	6.20816	6.10769	6.21914	0.111451	0.404052	0.393563	Nonspecific
Q8WWY3	PRP31_HUMAN	PRPF31	PRPF31	U4/U6 small nuclear ribonucleoprotein Prp31 OS=Homo sapiens OX=9606 GN=PRPF31 PE=1 SV=2	6	10.1775	10.5404	10.4097	10.5073	10.2187	10.3998	10.2443	10.1944	10.4087	10.2643	-0.144417	0.237513	0.624312	Large Protein Complex
Q9BQ95	ECSIT_HUMAN	ECSIT	ECSIT	Evolutionarily conserved signaling intermediate in Toll pathway, mitochondrial OS=Homo sapiens OX=9606 GN=ECSIT PE=1 SV=1	4	9.35308	8.80205	9.03499	8.62674	9.39632	9.29824	9.53583	8.86794	8.95422	9.27458	0.320362	0.243752	0.613051	Nonspecific
P54727	RD23B_HUMAN	RAD23B	RAD23B	UV excision repair protein RAD23 homolog B OS=Homo sapiens OX=9606 GN=RAD23B PE=1 SV=1	12	10.0095	10.1738	10.2198	10.3888	10.5815	10.3491	10.2054	10.5295	10.198	10.4164	0.218377	0.170514	0.76824	Large Protein Complex
P54725	RD23A_HUMAN	RAD23A	RAD23A	UV excision repair protein RAD23 homolog A OS=Homo sapiens OX=9606 GN=RAD23A PE=1 SV=1	1	4.19109	4.39681	4.14622	4.81374	4.81503	4.49647	4.60137	4.67534	4.38696	4.64705	0.260091	0.231107	0.636186	Large Protein Complex
Q5JSH3	WDR44_HUMAN	WDR44	WDR44	WD repeat-containing protein 44 OS=Homo sapiens OX=9606 GN=WDR44 PE=1 SV=1	4	6.35149	6.57657	6.56418	6.69265	6.86001	6.65068	6.53291	6.89771	6.54622	6.73533	0.189104	0.204855	0.688554	Nonspecific
Q6NXT1	ANR54_HUMAN	ANKRD54	ANKRD54	Ankyrin repeat domain-containing protein 54 OS=Homo sapiens OX=9606 GN=ANKRD54 PE=1 SV=2	4	6.61907	6.96864	6.94222	7.03726	7.03306	6.94667	6.78835	7.19616	6.8918	6.99106	0.0992609	0.453674	0.343256	Nonspecific
Q7Z628	ARHG8_HUMAN	NET1	NET1	Neuroepithelial cell-transforming gene 1 protein OS=Homo sapiens OX=9606 GN=NET1 PE=1 SV=1	2	5.14254	5.23391	5.4426	5.00337	4.4886	4.59111	4.7688	4.78159	5.2056	4.65753	-0.548078	0.0150844	1.82147	Nonspecific
P62917	RL8_HUMAN	RPL8	RPL8	60S ribosomal protein L8 OS=Homo sapiens OX=9606 GN=RPL8 PE=1 SV=2	9	8.58108	8.6613	8.78617	8.52765	8.0194	8.38608	8.41276	8.51485	8.63905	8.33327	-0.305776	0.09328	1.03021	Large Protein Complex
Q08380	LG3BP_HUMAN	LGALS3BP	LGALS3BP	Galectin-3-binding protein OS=Homo sapiens OX=9606 GN=LGALS3BP PE=1 SV=1	4	7.39349	7.33955	7.30908	7.55949	7.54152	7.44673	7.18888	7.71945	7.4004	7.47414	0.0737419	0.528138	0.277253	ER
Q86V48	LUZP1_HUMAN	LUZP1	LUZP1	Leucine zipper protein 1 OS=Homo sapiens OX=9606 GN=LUZP1 PE=1 SV=2	3	4.41371	4.82437	4.45274	4.36499	4.61981	5.0998	4.84891	5.51264	4.51395	5.02029	0.506337	0.111083	0.954352	Large Protein Complex
P82912	RT11_HUMAN	MRPS11	MRPS11	28S ribosomal protein S11, mitochondrial OS=Homo sapiens OX=9606 GN=MRPS11 PE=1 SV=2	4	8.27265	7.52428	7.61499	7.16339	7.71733	7.6598	8.08402	7.37914	7.64383	7.71007	0.0662432	0.661752	0.179304	Mitochondrion
O95835	LATS1_HUMAN	LATS1	LATS1	Serine/threonine-protein kinase LATS1 OS=Homo sapiens OX=9606 GN=LATS1 PE=1 SV=1	2	4.91351	5.19079	4.90469	5.24312	5.28042	5.25907	5.14878	5.58538	5.06303	5.31841	0.255386	0.155899	0.807157	Nonspecific
Q9NQX3	GEPH_HUMAN	GPHN	GPHN	Gephyrin OS=Homo sapiens OX=9606 GN=GPHN PE=1 SV=1	1	5.16951	5.39043	5.76685	5.40538	5.24647	5.22692	5.47262	5.68986	5.43304	5.40896	-0.0240791	0.698348	0.155928	Nonspecific
Q5QJE6	TDIF2_HUMAN	DNTTIP2	DNTTIP2	Deoxynucleotidyltransferase terminal-interacting protein 2 OS=Homo sapiens OX=9606 GN=DNTTIP2 PE=1 SV=2	4	6.40312	5.97368	6.19391	6.32366	6.69176	6.61226	6.42727	6.56603	6.22359	6.57433	0.350735	0.0496529	1.30406	Nonspecific
Q9H4L7	SMRCD_HUMAN	SMARCAD1	SMARCAD1	SWI/SNF-related matrix-associated actin-dependent regulator of chromatin subfamily A containing DEAD/H box 1 OS=Homo sapiens OX=9606 GN=SMARCAD1 PE=1 SV=2	3	6.00415	6.31404	6.30025	6.64721	6.44616	6.40701	6.30721	6.23959	6.31641	6.34999	0.0335817	0.66321	0.178349	Nonspecific
Q15459	SF3A1_HUMAN	SF3A1	SF3A1	Splicing factor 3A subunit 1 OS=Homo sapiens OX=9606 GN=SF3A1 PE=1 SV=1	11	9.26707	9.81122	9.72023	9.86728	9.80012	9.81143	9.74637	9.91845	9.66645	9.81909	0.152647	0.359196	0.444668	Large Protein Complex
Q8ND25	ZNRF1_HUMAN	ZNRF1	ZNRF1	E3 ubiquitin-protein ligase ZNRF1 OS=Homo sapiens OX=9606 GN=ZNRF1 PE=1 SV=2	1	6.64394	6.91348	6.79163	6.8737	6.36157	6.45963	6.32993	6.7298	6.80569	6.47023	-0.335458	0.0550429	1.2593	Nonspecific
Q14573	ITPR3_HUMAN	ITPR3	ITPR3	Inositol 1,4,5-trisphosphate receptor type 3 OS=Homo sapiens OX=9606 GN=ITPR3 PE=1 SV=2	2	6.55808	6.26053	6.48433	6.62622	4.5651	5.17768	5.37811	4.57473	6.48229	4.9239	-1.55839	0.00400198	2.39772	ER
Q14643	ITPR1_HUMAN	ITPR1	ITPR1	Inositol 1,4,5-trisphosphate receptor type 1 OS=Homo sapiens OX=9606 GN=ITPR1 PE=1 SV=3	1	4.69158	3.9509	4.59273	4.71933	4.13828	4.30917	4.39512	4.17267	4.48863	4.25381	-0.234822	0.31615	0.500106	ER
Q14571	ITPR2_HUMAN	ITPR2	ITPR2	Inositol 1,4,5-trisphosphate receptor type 2 OS=Homo sapiens OX=9606 GN=ITPR2 PE=1 SV=2	6	7.03222	7.04991	7.14285	7.05313	6.15769	6.3908	6.76632	6.23006	7.06953	6.38622	-0.683314	0.0125892	1.9	ER
Q7Z2W4	ZCCHV_HUMAN	ZC3HAV1	ZC3HAV1	Zinc finger CCCH-type antiviral protein 1 OS=Homo sapiens OX=9606 GN=ZC3HAV1 PE=1 SV=3	7	8.27098	8.34775	8.58015	8.57138	8.43457	8.73432	8.42174	8.59635	8.44257	8.54675	0.10418	0.397042	0.401164	Endosome
P49753	ACOT2_HUMAN	ACOT2	ACOT2	Acyl-coenzyme A thioesterase 2, mitochondrial OS=Homo sapiens OX=9606 GN=ACOT2 PE=1 SV=6	5	9.24333	8.57771	8.57345	8.38598	9.77345	9.51483	9.84617	9.09732	8.69512	9.55794	0.862821	0.0416069	1.38083	Nonspecific
Q96MM7	H6ST2_HUMAN	HS6ST2	HS6ST2	Heparan-sulfate 6-O-sulfotransferase 2 OS=Homo sapiens OX=9606 GN=HS6ST2 PE=2 SV=2	3	8.51081	8.47537	8.41691	8.85948	8.10412	8.05875	7.94517	7.99072	8.56564	8.02469	-0.54095	0.0114975	1.9394	Nonspecific
Q07075	AMPE_HUMAN	ENPEP	ENPEP	Glutamyl aminopeptidase OS=Homo sapiens OX=9606 GN=ENPEP PE=1 SV=3	5	7.91094	7.71233	7.93413	7.66984	8.6845	8.73165	8.24858	8.61072	7.80681	8.56886	0.76205	0.00703769	2.15257	Nonspecific
Q9BT78	CSN4_HUMAN	COPS4	COPS4	COP9 signalosome complex subunit 4 OS=Homo sapiens OX=9606 GN=COPS4 PE=1 SV=1	5	8.81342	9.10511	9.12676	9.21975	8.99563	9.04927	9.06793	9.18378	9.06626	9.07416	0.00789688	0.724607	0.139897	Large Protein Complex
Q9Y5B6	PAXB1_HUMAN	PAXBP1	PAXBP1	PAX3- and PAX7-binding protein 1 OS=Homo sapiens OX=9606 GN=PAXBP1 PE=1 SV=2	4	5.74621	5.83602	5.87616	6.00318	6.07723	6.06804	5.91871	5.88845	5.86539	5.98811	0.122713	0.204855	0.688554	Large Protein Complex
P24534	EF1B_HUMAN	EEF1B2	EEF1B2	Elongation factor 1-beta OS=Homo sapiens OX=9606 GN=EEF1B2 PE=1 SV=3	4	8.47335	8.44581	8.23892	8.2215	8.24929	8.21178	8.4972	8.30889	8.3449	8.31679	-0.0281043	0.638167	0.195066	Large Protein Complex
Q8IXK0	PHC2_HUMAN	PHC2	PHC2	Polyhomeotic-like protein 2 OS=Homo sapiens OX=9606 GN=PHC2 PE=1 SV=1	2	6.1327	6.37872	6.37325	6.51119	6.33741	6.44551	6.32751	6.54037	6.34897	6.4127	0.0637344	0.494483	0.305849	Nonspecific
Q9BRQ6	MIC25_HUMAN	CHCHD6	CHCHD6	MICOS complex subunit MIC25 OS=Homo sapiens OX=9606 GN=CHCHD6 PE=1 SV=1	2	6.50898	6.05004	6.0666	6.17573	7.22008	6.64094	6.42161	6.67697	6.20033	6.7399	0.539567	0.0782363	1.10659	Nonspecific
O14777	NDC80_HUMAN	NDC80	NDC80	Kinetochore protein NDC80 homolog OS=Homo sapiens OX=9606 GN=NDC80 PE=1 SV=1	2	5.27811	5.50614	5.54141	5.54581	5.80966	5.57163	5.48387	5.48071	5.46787	5.58647	0.118598	0.329485	0.482164	Nonspecific
P52292	IMA1_HUMAN	KPNA2	KPNA2	Importin subunit alpha-1 OS=Homo sapiens OX=9606 GN=KPNA2 PE=1 SV=1	7	9.08474	9.48729	9.36036	9.55269	9.78235	9.86081	9.98751	9.94446	9.37127	9.89378	0.522509	0.0160325	1.795	Large Protein Complex
Q9Y617	SERC_HUMAN	PSAT1	PSAT1	Phosphoserine aminotransferase OS=Homo sapiens OX=9606 GN=PSAT1 PE=1 SV=2	2	8.04809	7.88584	7.44437	7.08717	6.02323	6.24635	6.91878	6.18049	7.61637	6.34221	-1.27415	0.0199845	1.69931	Nonspecific
Q4G0J3	LARP7_HUMAN	LARP7	LARP7	La-related protein 7 OS=Homo sapiens OX=9606 GN=LARP7 PE=1 SV=1	5	6.46996	6.95713	6.88452	6.56338	6.64969	6.87157	6.80274	6.80666	6.71875	6.78266	0.0639162	0.564913	0.248019	Large Protein Complex
Q9Y2X9	ZN281_HUMAN	ZNF281	ZNF281	Zinc finger protein 281 OS=Homo sapiens OX=9606 GN=ZNF281 PE=1 SV=1	9	6.81083	6.96886	6.89244	6.86489	6.93264	6.70632	6.5155	6.95605	6.88426	6.77763	-0.106629	0.393067	0.405534	Nonspecific
Q9Y3Y2	CHTOP_HUMAN	CHTOP	CHTOP	Chromatin target of PRMT1 protein OS=Homo sapiens OX=9606 GN=CHTOP PE=1 SV=2	3	7.23149	6.85728	6.96689	7.01558	7.10519	7.12289	7.24038	6.92745	7.01781	7.09898	0.0811636	0.449928	0.346857	Nonspecific
Q99590	SCAFB_HUMAN	SCAF11	SCAF11	Protein SCAF11 OS=Homo sapiens OX=9606 GN=SCAF11 PE=1 SV=2	3	6.92638	7.1284	7.13433	7.33189	7.37728	7.50641	7.43295	7.85383	7.13025	7.54262	0.412368	0.0572324	1.24236	Nonspecific
P53621	COPA_HUMAN	COPA	COPA	Coatomer subunit alpha OS=Homo sapiens OX=9606 GN=COPA PE=1 SV=2	8	9.26144	9.41613	9.49941	9.73737	9.37029	9.52683	9.3644	9.18459	9.47859	9.36153	-0.117056	0.397592	0.400562	Nonspecific
Q8NBM4	UBAC2_HUMAN	UBAC2	UBAC2	Ubiquitin-associated domain-containing protein 2 OS=Homo sapiens OX=9606 GN=UBAC2 PE=1 SV=1	3	7.06953	7.13203	7.11254	7.21179	6.91072	7.29501	7.30909	6.79159	7.13147	7.0766	-0.0548706	0.599687	0.222076	ER
Q96AY3	FKB10_HUMAN	FKBP10	FKBP10	Peptidyl-prolyl cis-trans isomerase FKBP10 OS=Homo sapiens OX=9606 GN=FKBP10 PE=1 SV=1	2	5.69653	5.13655	5.60628	5.78082	5.5029	5.19217	5.19419	5.72239	5.55505	5.40291	-0.152132	0.453674	0.343256	ER
Q14677	EPN4_HUMAN	CLINT1	CLINT1	Clathrin interactor 1 OS=Homo sapiens OX=9606 GN=CLINT1 PE=1 SV=1	11	10.4223	10.7527	10.6748	10.8315	10.9043	10.7899	10.5798	11.0034	10.6703	10.8194	0.149029	0.332281	0.478495	Large Protein Complex
Q14814	MEF2D_HUMAN	MEF2D	MEF2D	Myocyte-specific enhancer factor 2D OS=Homo sapiens OX=9606 GN=MEF2D PE=1 SV=1	4	7.58805	8.04122	8.11462	8.14661	8.42822	8.50819	8.3778	8.636	7.97262	8.48755	0.514929	0.0343979	1.46347	Nonspecific
Q06413	MEF2C_HUMAN	MEF2C	MEF2C	Myocyte-specific enhancer factor 2C OS=Homo sapiens OX=9606 GN=MEF2C PE=1 SV=1	1	4.94893	5.08747	5.39174	5.55303	5.64693	5.65259	5.5556	6.06862	5.24529	5.73093	0.48564	0.0775586	1.11037	Nonspecific
P09884	DPOLA_HUMAN	POLA1	POLA1	DNA polymerase alpha catalytic subunit OS=Homo sapiens OX=9606 GN=POLA1 PE=1 SV=2	8	8.89212	9.22643	9.44494	9.36819	9.01836	9.32935	9.25181	9.15418	9.23292	9.18842	-0.0444954	0.632304	0.199074	Large Protein Complex
Q8TEM1	PO210_HUMAN	NUP210	NUP210	Nuclear pore membrane glycoprotein 210 OS=Homo sapiens OX=9606 GN=NUP210 PE=1 SV=3	4	8.00539	7.58687	7.40982	7.62348	6.9789	7.26537	7.56618	6.69872	7.65639	7.12729	-0.529094	0.107815	0.967319	ER
Q9NQW6	ANLN_HUMAN	ANLN	ANLN	Anillin OS=Homo sapiens OX=9606 GN=ANLN PE=1 SV=2	6	6.6144	6.68093	6.57906	6.69601	7.06395	7.24053	6.78003	7.45125	6.6426	7.13394	0.491341	0.0421806	1.37489	Large Protein Complex
Q9UI10	EI2BD_HUMAN	EIF2B4	EIF2B4	Translation initiation factor eIF-2B subunit delta OS=Homo sapiens OX=9606 GN=EIF2B4 PE=1 SV=2	3	5.08061	4.95765	5.02281	4.98325	5.09804	5.08088	5.1268	5.07394	5.01108	5.09491	0.0838324	0.0670466	1.17362	Large Protein Complex
Q96JN0	LCOR_HUMAN	LCOR	LCOR	Ligand-dependent corepressor OS=Homo sapiens OX=9606 GN=LCOR PE=1 SV=2	8	7.13677	7.22837	7.09386	7.36283	7.73969	7.62169	7.42182	7.79754	7.20545	7.64519	0.439732	0.0203363	1.69173	Nonspecific
Q96AY4	TTC28_HUMAN	TTC28	TTC28	Tetratricopeptide repeat protein 28 OS=Homo sapiens OX=9606 GN=TTC28 PE=1 SV=4	2	6.29393	6.55217	6.62875	6.61958	5.95295	6.24696	6.18964	6.04069	6.52361	6.10756	-0.416049	0.025336	1.59626	Nonspecific
O60763	USO1_HUMAN	USO1	USO1	General vesicular transport factor p115 OS=Homo sapiens OX=9606 GN=USO1 PE=1 SV=2	8	7.95632	8.55378	8.55652	8.51871	8.48887	8.73127	8.56798	8.40262	8.39633	8.54769	0.151356	0.407624	0.389741	Nonspecific
Q99961	SH3G1_HUMAN	SH3GL1	SH3GL1	Endophilin-A2 OS=Homo sapiens OX=9606 GN=SH3GL1 PE=1 SV=1	5	8.44399	8.85375	8.82279	8.99304	8.84207	8.86491	8.86348	9.14188	8.77839	8.92808	0.14969	0.357914	0.446222	Nonspecific
Q9UHB6	LIMA1_HUMAN	LIMA1	LIMA1	LIM domain and actin-binding protein 1 OS=Homo sapiens OX=9606 GN=LIMA1 PE=1 SV=1	4	7.35496	7.45741	7.54622	6.92472	6.70001	6.66964	6.61827	6.91857	7.32083	6.72662	-0.594209	0.0280027	1.5528	Nonspecific
O75096	LRP4_HUMAN	LRP4	LRP4	Low-density lipoprotein receptor-related protein 4 OS=Homo sapiens OX=9606 GN=LRP4 PE=1 SV=4	2	4.52759	4.39339	3.95254	4.62191	4.75019	4.26073	4.36163	4.80638	4.37386	4.54473	0.170874	0.433357	0.363154	Nonspecific
O43665	RGS10_HUMAN	RGS10	RGS10	Regulator of G-protein signaling 10 OS=Homo sapiens OX=9606 GN=RGS10 PE=1 SV=3	4	6.5109	6.66297	6.54483	6.66099	7.15031	7.3276	7.21381	7.34675	6.59493	7.25962	0.664692	0.00122391	2.91225	Nonspecific
Q9Y5X1	SNX9_HUMAN	SNX9	SNX9	Sorting nexin-9 OS=Homo sapiens OX=9606 GN=SNX9 PE=1 SV=1	1	7.02018	7.27449	7.2064	7.38248	6.97409	6.62592	6.80801	7.06877	7.22089	6.8692	-0.351688	0.0682488	1.1659	Plasma membrane
Q8IWZ8	SUGP1_HUMAN	SUGP1	SUGP1	SURP and G-patch domain-containing protein 1 OS=Homo sapiens OX=9606 GN=SUGP1 PE=1 SV=2	4	8.13124	8.63296	8.46908	8.40332	8.49688	8.64011	8.29469	8.78457	8.40915	8.55406	0.144911	0.392378	0.406295	Nonspecific
Q9H0C8	ILKAP_HUMAN	ILKAP	ILKAP	Integrin-linked kinase-associated serine/threonine phosphatase 2C OS=Homo sapiens OX=9606 GN=ILKAP PE=1 SV=1	5	7.27881	7.69057	7.46133	7.41868	7.56227	7.85732	7.53549	7.8234	7.46235	7.69462	0.232269	0.162665	0.788707	Large Protein Complex
O14681	EI24_HUMAN	EI24	EI24	Etoposide-induced protein 2.4 homolog OS=Homo sapiens OX=9606 GN=EI24 PE=1 SV=4	3	5.97606	6.26326	5.98199	6.15878	6.3477	6.20146	6.46942	5.8923	6.09502	6.22772	0.132699	0.408021	0.389317	Nonspecific
Q71RC2	LARP4_HUMAN	LARP4	LARP4	La-related protein 4 OS=Homo sapiens OX=9606 GN=LARP4 PE=1 SV=3	4	8.27526	8.11165	8.20066	8.05814	8.53785	8.34612	8.39672	8.42875	8.16143	8.42736	0.265931	0.0215797	1.66595	Large Protein Complex
P27144	KAD4_HUMAN	AK4	AK4	Adenylate kinase 4, mitochondrial OS=Homo sapiens OX=9606 GN=AK4 PE=1 SV=1	7	9.38245	8.69724	8.8231	8.58001	9.3801	9.05126	9.50538	8.84007	8.8707	9.1942	0.323504	0.274772	0.561027	Mitochondrion
Q8ND76	CCNY_HUMAN	CCNY	CCNY	Cyclin-Y OS=Homo sapiens OX=9606 GN=CCNY PE=1 SV=2	3	8.31107	8.52006	8.37738	8.31771	8.19582	8.11474	8.0041	8.4503	8.38155	8.19124	-0.190315	0.18617	0.73009	Nonspecific
P02686	MBP_HUMAN	MBP	MBP	Myelin basic protein OS=Homo sapiens OX=9606 GN=MBP PE=1 SV=3	1	4.70441	5.05874	5.2563	5.3679	3.78896	3.12641	3.58903	3.66176	5.09684	3.54154	-1.5553	0.0031219	2.50558	Nonspecific
Q969T4	UB2E3_HUMAN	UBE2E3	UBE2E3	Ubiquitin-conjugating enzyme E2 E3 OS=Homo sapiens OX=9606 GN=UBE2E3 PE=1 SV=1	2	5.20334	5.17938	5.23886	5.70711	5.65533	5.70282	5.53919	5.71703	5.33218	5.65359	0.321418	0.0999384	1.00027	Nonspecific
Q13561	DCTN2_HUMAN	DCTN2	DCTN2	Dynactin subunit 2 OS=Homo sapiens OX=9606 GN=DCTN2 PE=1 SV=4	7	9.80033	10.0731	10.149	10.0594	10.0412	10.0245	9.93803	10.2253	10.0204	10.0573	0.0368124	0.609696	0.214886	Large Protein Complex
O43660	PLRG1_HUMAN	PLRG1	PLRG1	Pleiotropic regulator 1 OS=Homo sapiens OX=9606 GN=PLRG1 PE=1 SV=1	3	5.40182	5.51317	5.62809	5.9808	5.49506	6.1313	5.90184	5.92229	5.63097	5.86262	0.231653	0.305754	0.514628	Large Protein Complex
O76003	GLRX3_HUMAN	GLRX3	GLRX3	Glutaredoxin-3 OS=Homo sapiens OX=9606 GN=GLRX3 PE=1 SV=2	10	8.80515	9.02638	9.16623	9.13546	9.03485	9.00584	9.04248	9.15328	9.03331	9.05911	0.0258054	0.642704	0.191989	Nonspecific
Q07065	CKAP4_HUMAN	CKAP4	CKAP4	Cytoskeleton-associated protein 4 OS=Homo sapiens OX=9606 GN=CKAP4 PE=1 SV=2	7	9.85203	9.88432	9.91825	9.85816	9.71159	9.93053	9.87857	9.50745	9.87819	9.75704	-0.121152	0.308894	0.51019	Nonspecific
Q9HCE5	MET14_HUMAN	METTL14	METTL14	N6-adenosine-methyltransferase non-catalytic subunit OS=Homo sapiens OX=9606 GN=METTL14 PE=1 SV=2	3	5.67012	6.08057	5.91915	5.74493	5.95165	6.4512	6.43164	6.3519	5.85369	6.2966	0.442907	0.0606777	1.21697	Nonspecific
Q00839	HNRPU_HUMAN	HNRNPU	HNRNPU	Heterogeneous nuclear ribonucleoprotein U OS=Homo sapiens OX=9606 GN=HNRNPU PE=1 SV=6	7	10.1705	9.75157	9.55608	9.89199	9.49547	9.70854	9.75702	9.38756	9.84254	9.58715	-0.255388	0.215144	0.667271	Large Protein Complex
Q96DF8	ESS2_HUMAN	ESS2	ESS2	Splicing factor ESS-2 homolog OS=Homo sapiens OX=9606 GN=ESS2 PE=1 SV=1	6	7.24835	7.69082	7.47185	7.44997	8.06391	8.2206	7.86596	8.27644	7.46525	8.10673	0.641483	0.0124371	1.90528	Large Protein Complex
O00410	IPO5_HUMAN	IPO5	IPO5	Importin-5 OS=Homo sapiens OX=9606 GN=IPO5 PE=1 SV=4	8	8.5101	8.83831	8.81078	8.83671	8.62501	8.67759	8.57825	8.5612	8.74898	8.61051	-0.138465	0.213245	0.671121	Large Protein Complex
O60518	RNBP6_HUMAN	RANBP6	RANBP6	Ran-binding protein 6 OS=Homo sapiens OX=9606 GN=RANBP6 PE=1 SV=2	2	6.58935	6.48282	6.71383	6.72037	6.3711	6.28113	6.19761	6.24114	6.62659	6.27274	-0.353849	0.0106488	1.9727	Nonspecific
Q16890	TPD53_HUMAN	TPD52L1	TPD52L1	Tumor protein D53 OS=Homo sapiens OX=9606 GN=TPD52L1 PE=1 SV=1	3	8.81089	9.17516	8.97362	9.03712	8.81256	8.468	8.42666	8.60392	8.9992	8.57779	-0.421411	0.0337432	1.47181	Large Protein Complex
P62993	GRB2_HUMAN	GRB2	GRB2	Growth factor receptor-bound protein 2 OS=Homo sapiens OX=9606 GN=GRB2 PE=1 SV=1	2	4.80103	4.66947	4.57618	4.37352	3.48581	3.96728	4.49948	4.34072	4.60505	4.07332	-0.531724	0.125985	0.899682	Large Protein Complex
Q6PHR2	ULK3_HUMAN	ULK3	ULK3	Serine/threonine-protein kinase ULK3 OS=Homo sapiens OX=9606 GN=ULK3 PE=1 SV=2	1	6.49555	6.69403	6.9137	6.87862	6.12884	6.24709	6.43221	6.13845	6.74547	6.23665	-0.508828	0.0209937	1.67791	Nonspecific
P29692	EF1D_HUMAN	EEF1D	EEF1D	Elongation factor 1-delta OS=Homo sapiens OX=9606 GN=EEF1D PE=1 SV=5	7	8.6451	8.91928	8.73627	8.51307	8.87884	8.90416	8.88897	8.76394	8.70343	8.85898	0.15555	0.0157179	1.80361	Large Protein Complex
P29692	EF1D_HUMAN	EEF1D	EEF1D	Elongation factor 1-delta OS=Homo sapiens OX=9606 GN=EEF1D PE=1 SV=5	7	8.6451	8.91928	8.73627	8.51307	8.87884	8.90416	8.88897	8.76394	8.70343	8.85898	0.15555	0.0157179	1.80361	Large Protein Complex
P29692	EF1D_HUMAN	EEF1D	EEF1D	Elongation factor 1-delta OS=Homo sapiens OX=9606 GN=EEF1D PE=1 SV=5	7	8.6451	8.91928	8.73627	8.51307	8.87884	8.90416	8.88897	8.76394	8.70343	8.85898	0.15555	0.0157179	1.80361	Large Protein Complex
Q9H9Q2	CSN7B_HUMAN	COPS7B	COPS7B	COP9 signalosome complex subunit 7b OS=Homo sapiens OX=9606 GN=COPS7B PE=1 SV=1	4	6.76344	7.20309	7.27214	7.34045	6.96018	6.96424	7.10674	7.30339	7.14478	7.08363	-0.0611442	0.601543	0.220733	Nonspecific
P01106	MYC_HUMAN	MYC	MYC	Myc proto-oncogene protein OS=Homo sapiens OX=9606 GN=MYC PE=1 SV=1	1	5.7318	5.99327	5.84133	5.99287	6.27449	6.31156	6.05742	6.33761	5.88982	6.24527	0.355452	0.0267825	1.57215	Nonspecific
P25789	PSA4_HUMAN	PSMA4	PSMA4	Proteasome subunit alpha type-4 OS=Homo sapiens OX=9606 GN=PSMA4 PE=1 SV=1	7	9.44739	9.63766	9.38069	9.64089	9.48426	9.49543	9.45144	9.53567	9.52666	9.4917	-0.0349561	0.561277	0.250823	Large Protein Complex
Q6P2I3	FAH2B_HUMAN	FAHD2B	FAHD2B	Fumarylacetoacetate hydrolase domain-containing protein 2B OS=Homo sapiens OX=9606 GN=FAHD2B PE=1 SV=1	4	8.38244	7.73447	7.74722	7.386	7.76227	7.67264	7.91988	7.22376	7.81253	7.64464	-0.167893	0.504489	0.297149	Nonspecific
Q9NTJ5	SAC1_HUMAN	SACM1L	SACM1L	Phosphatidylinositide phosphatase SAC1 OS=Homo sapiens OX=9606 GN=SACM1L PE=1 SV=2	5	8.22534	8.34789	8.11878	8.56141	8.09043	8.21406	8.13891	8.21762	8.31335	8.16525	-0.1481	0.249617	0.602726	ER
Q96Q11	TRNT1_HUMAN	TRNT1	TRNT1	CCA tRNA nucleotidyltransferase 1, mitochondrial OS=Homo sapiens OX=9606 GN=TRNT1 PE=1 SV=2	2	5.86634	5.60769	5.415	5.29426	5.98006	5.72278	5.61899	5.55709	5.54582	5.71973	0.173906	0.350217	0.455663	Mitochondrion
Q96ST3	SIN3A_HUMAN	SIN3A	SIN3A	Paired amphipathic helix protein Sin3a OS=Homo sapiens OX=9606 GN=SIN3A PE=1 SV=2	4	7.65923	8.06184	8.06934	8.09941	7.58866	7.94734	7.74396	7.71107	7.97245	7.74776	-0.224692	0.194105	0.711964	Nonspecific
Q99436	PSB7_HUMAN	PSMB7	PSMB7	Proteasome subunit beta type-7 OS=Homo sapiens OX=9606 GN=PSMB7 PE=1 SV=1	4	7.12175	7.1923	6.97546	7.09659	7.08031	6.87933	6.99123	7.11437	7.09653	7.01631	-0.0802187	0.337597	0.471601	Large Protein Complex
Q8N3X1	FNBP4_HUMAN	FNBP4	FNBP4	Formin-binding protein 4 OS=Homo sapiens OX=9606 GN=FNBP4 PE=1 SV=3	7	6.65765	6.80853	6.77841	7.15011	7.42864	7.44327	7.00585	7.62737	6.84867	7.37628	0.527607	0.053264	1.27357	Nonspecific
O75521	ECI2_HUMAN	ECI2	ECI2	Enoyl-CoA delta isomerase 2, mitochondrial OS=Homo sapiens OX=9606 GN=ECI2 PE=1 SV=4	2	5.96553	5.77168	5.77251	5.99945	5.78995	5.4335	5.56294	5.19374	5.87729	5.49503	-0.38226	0.0739008	1.13135	Nonspecific
Q14966	ZN638_HUMAN	ZNF638	ZNF638	Zinc finger protein 638 OS=Homo sapiens OX=9606 GN=ZNF638 PE=1 SV=2	6	8.34769	8.20095	8.40806	8.59484	8.85614	9.03632	8.59956	8.74339	8.38789	8.80885	0.420967	0.0414261	1.38273	Large Protein Complex
P31942	HNRH3_HUMAN	HNRNPH3	HNRNPH3	Heterogeneous nuclear ribonucleoprotein H3 OS=Homo sapiens OX=9606 GN=HNRNPH3 PE=1 SV=2	4	9.54381	9.51726	9.32464	9.42337	10.0327	9.98217	9.70434	9.98834	9.45227	9.92689	0.47462	0.0104226	1.98203	Large Protein Complex
P31943	HNRH1_HUMAN	HNRNPH1	HNRNPH1	Heterogeneous nuclear ribonucleoprotein H OS=Homo sapiens OX=9606 GN=HNRNPH1 PE=1 SV=4	3	7.22297	7.20781	7.17586	7.58779	7.7799	7.86419	7.55933	7.93249	7.29861	7.78398	0.485371	0.029109	1.53597	Large Protein Complex
P52597	HNRPF_HUMAN	HNRNPF	HNRNPF	Heterogeneous nuclear ribonucleoprotein F OS=Homo sapiens OX=9606 GN=HNRNPF PE=1 SV=3	6	9.8883	10.0571	9.99918	10.2719	10.5149	10.6523	10.3532	10.8099	10.0541	10.5826	0.528451	0.0224334	1.6491	Large Protein Complex
P55795	HNRH2_HUMAN	HNRNPH2	HNRNPH2	Heterogeneous nuclear ribonucleoprotein H2 OS=Homo sapiens OX=9606 GN=HNRNPH2 PE=1 SV=1	9	9.01185	8.99981	8.98904	9.17835	9.61676	9.64321	9.46242	9.7666	9.04476	9.62225	0.577486	0.00320412	2.49429	Large Protein Complex
Q9BYD3	RM04_HUMAN	MRPL4	MRPL4	39S ribosomal protein L4, mitochondrial OS=Homo sapiens OX=9606 GN=MRPL4 PE=1 SV=1	5	8.7507	8.13275	8.20802	7.82158	8.62114	8.33579	8.54469	8.00236	8.22826	8.376	0.147731	0.51875	0.285042	Mitochondrion
Q9UIA9	XPO7_HUMAN	XPO7	XPO7	Exportin-7 OS=Homo sapiens OX=9606 GN=XPO7 PE=1 SV=3	5	6.28359	6.5639	6.57189	7.00264	6.66359	6.52646	6.5694	6.62778	6.6055	6.59681	-0.00869864	0.733768	0.134441	Nonspecific
Q8IYB8	SUV3_HUMAN	SUPV3L1	SUPV3L1	ATP-dependent RNA helicase SUPV3L1, mitochondrial OS=Homo sapiens OX=9606 GN=SUPV3L1 PE=1 SV=1	8	9.98496	9.34226	9.42035	9.20377	10.1722	9.88216	10.1634	9.37774	9.48783	9.89889	0.411055	0.218147	0.66125	Mitochondrion
Q27J81	INF2_HUMAN	INF2	INF2	Inverted formin-2 OS=Homo sapiens OX=9606 GN=INF2 PE=1 SV=2	2	6.26646	6.31587	6.43728	6.12162	6.24623	6.32744	6.20576	6.03689	6.28531	6.20408	-0.0812281	0.413619	0.383399	Nonspecific
P00568	KAD1_HUMAN	AK1	AK1	Adenylate kinase isoenzyme 1 OS=Homo sapiens OX=9606 GN=AK1 PE=1 SV=3	1	6.23806	6.56161	6.15766	5.97312	5.76868	5.91599	6.16308	6.1526	6.23261	6.00009	-0.232524	0.246448	0.608274	Large Protein Complex
Q86Y82	STX12_HUMAN	STX12	STX12	Syntaxin-12 OS=Homo sapiens OX=9606 GN=STX12 PE=1 SV=1	7	9.45433	9.8676	9.80575	9.50399	9.19124	9.12617	9.03159	9.56357	9.65792	9.22814	-0.429775	0.0746415	1.12702	Endosome
P49454	CENPF_HUMAN	CENPF	CENPF	Centromere protein F OS=Homo sapiens OX=9606 GN=CENPF PE=1 SV=3	5	8.52155	8.46964	8.69639	8.62136	8.56813	8.74321	8.55766	8.29396	8.57723	8.54074	-0.0364927	0.622463	0.205887	Large Protein Complex
O00592	PODXL_HUMAN	PODXL	PODXL	Podocalyxin OS=Homo sapiens OX=9606 GN=PODXL PE=1 SV=2	7	10.0251	9.93687	9.97098	10.0206	9.82652	9.7272	9.51546	9.81433	9.98837	9.72087	-0.267498	0.0363639	1.43933	Nonspecific
Q9NTZ6	RBM12_HUMAN	RBM12	RBM12	RNA-binding protein 12 OS=Homo sapiens OX=9606 GN=RBM12 PE=1 SV=1	10	8.61287	9.06164	8.98023	9.02483	9.08507	9.10372	9.02417	9.22055	8.91989	9.10838	0.188483	0.204855	0.688554	Large Protein Complex
Q15393	SF3B3_HUMAN	SF3B3	SF3B3	Splicing factor 3B subunit 3 OS=Homo sapiens OX=9606 GN=SF3B3 PE=1 SV=4	5	7.59205	8.00985	8.02524	8.15208	7.81302	8.04072	7.89483	7.94393	7.9448	7.92313	-0.0216758	0.689536	0.161443	Large Protein Complex
O75976	CBPD_HUMAN	CPD	CPD	Carboxypeptidase D OS=Homo sapiens OX=9606 GN=CPD PE=1 SV=2	10	8.80198	8.8388	8.87739	8.94982	8.56311	8.52488	8.32262	8.55618	8.867	8.4917	-0.375299	0.00762809	2.11758	Nonspecific
Q96KG9	SCYL1_HUMAN	SCYL1	SCYL1	N-terminal kinase-like protein OS=Homo sapiens OX=9606 GN=SCYL1 PE=1 SV=1	9	8.77558	8.90612	8.87185	9.18214	9.22436	9.22034	8.86958	9.05872	8.93392	9.09325	0.159327	0.292726	0.533539	Large Protein Complex
Q9BXW7	HDHD5_HUMAN	HDHD5	HDHD5	Haloacid dehalogenase-like hydrolase domain-containing 5 OS=Homo sapiens OX=9606 GN=HDHD5 PE=1 SV=1	6	7.93617	7.20207	7.34049	6.80086	8.13036	7.64274	7.99452	7.26261	7.3199	7.75756	0.437661	0.260435	0.584301	Nonspecific
Q8IZ81	ELMD2_HUMAN	ELMOD2	ELMOD2	ELMO domain-containing protein 2 OS=Homo sapiens OX=9606 GN=ELMOD2 PE=1 SV=1	4	6.30252	6.16152	6.23488	6.14912	5.57789	6.21315	6.15748	5.90864	6.21201	5.96429	-0.247718	0.210366	0.677024	Nonspecific
Q13637	RAB32_HUMAN	RAB32	RAB32	Ras-related protein Rab-32 OS=Homo sapiens OX=9606 GN=RAB32 PE=1 SV=3	8	11.7799	11.7073	11.37	12.1866	10.1779	10.2124	10.3539	10.7618	11.7609	10.3765	-1.38446	0.00528499	2.27696	Nonspecific
P42229	STA5A_HUMAN	STAT5A	STAT5A	Signal transducer and activator of transcription 5A OS=Homo sapiens OX=9606 GN=STAT5A PE=1 SV=1	4	7.93065	8.18264	8.13775	8.35321	7.9396	8.21928	7.99909	8.01197	8.15106	8.04248	-0.108583	0.37802	0.422485	Nonspecific
Q7L2E3	DHX30_HUMAN	DHX30	DHX30	ATP-dependent RNA helicase DHX30 OS=Homo sapiens OX=9606 GN=DHX30 PE=1 SV=1	7	7.395	6.54155	6.7701	6.60717	7.04602	7.03574	7.17126	6.40515	6.82846	6.91454	0.0860866	0.627687	0.202257	Mitochondrion
Q96GS4	BORC6_HUMAN	BORCS6	BORCS6	BLOC-1-related complex subunit 6 OS=Homo sapiens OX=9606 GN=BORCS6 PE=1 SV=2	3	5.54273	5.29498	5.60507	5.40134	6.52777	6.32305	5.93369	7.12426	5.46103	6.47719	1.01616	0.026789	1.57204	Endosome
Q9UHN6	CEIP2_HUMAN	CEMIP2	CEMIP2	Cell surface hyaluronidase OS=Homo sapiens OX=9606 GN=CEMIP2 PE=1 SV=1	6	7.18638	6.83918	6.82782	7.14144	7.08623	6.95978	6.71471	7.17883	6.99871	6.98489	-0.0138155	0.718448	0.143605	Plasma membrane
Q04760	LGUL_HUMAN	GLO1	GLO1	Lactoylglutathione lyase OS=Homo sapiens OX=9606 GN=GLO1 PE=1 SV=4	1	3.87484	3.63517	3.56604	3.80954	3.81571	3.8004	3.75255	3.88348	3.7214	3.81304	0.0916392	0.32902	0.482778	Nonspecific
Q6VEQ5	WASH2_HUMAN	WASH2P	WASH2P	WAS protein family homolog 2 OS=Homo sapiens OX=9606 GN=WASH2P PE=2 SV=2	4	7.88275	8.41632	8.6202	8.64924	8.70267	9.06199	8.86978	9.10682	8.39213	8.93532	0.543189	0.0772106	1.11232	Nonspecific
Q9NQA3	WASH6_HUMAN	WASH6P	WASH6P	WAS protein family homolog 6 OS=Homo sapiens OX=9606 GN=WASH6P PE=1 SV=3	1	5.43499	5.86913	5.81097	5.82535	6.08089	6.41219	6.13477	6.58088	5.73511	6.30218	0.567072	0.0337432	1.47181	Nonspecific
Q9H845	ACAD9_HUMAN	ACAD9	ACAD9	Acyl-CoA dehydrogenase family member 9, mitochondrial OS=Homo sapiens OX=9606 GN=ACAD9 PE=1 SV=1	7	9.08678	8.52505	8.79246	7.81571	8.3947	8.28085	8.51147	7.83737	8.555	8.2561	-0.298905	0.39649	0.401767	Mitochondrion
P46779	RL28_HUMAN	RPL28	RPL28	60S ribosomal protein L28 OS=Homo sapiens OX=9606 GN=RPL28 PE=1 SV=3	7	9.34183	9.40149	9.83388	9.4982	9.08485	9.34203	9.24191	9.58337	9.51885	9.31304	-0.205813	0.281928	0.549861	Large Protein Complex
P14406	CX7A2_HUMAN	COX7A2	COX7A2	Cytochrome c oxidase subunit 7A2, mitochondrial OS=Homo sapiens OX=9606 GN=COX7A2 PE=1 SV=1	2	5.22229	4.55636	4.54944	4.00403	4.96927	4.93586	5.23905	4.64296	4.58303	4.94679	0.363755	0.294317	0.531185	Mitochondrion
O75534	CSDE1_HUMAN	CSDE1	CSDE1	Cold shock domain-containing protein E1 OS=Homo sapiens OX=9606 GN=CSDE1 PE=1 SV=2	8	8.61155	8.75933	8.73621	8.84845	9.05601	9.21974	9.0807	9.27109	8.73888	9.15688	0.418	0.00736641	2.13274	Large Protein Complex
Q8N684	CPSF7_HUMAN	CPSF7	CPSF7	Cleavage and polyadenylation specificity factor subunit 7 OS=Homo sapiens OX=9606 GN=CPSF7 PE=1 SV=1	8	7.39019	7.61095	7.49055	7.7566	8.10216	8.01753	7.95588	8.13158	7.56207	8.05179	0.489715	0.00891259	2.05	Large Protein Complex
Q66K74	MAP1S_HUMAN	MAP1S	MAP1S	Microtubule-associated protein 1S OS=Homo sapiens OX=9606 GN=MAP1S PE=1 SV=2	2	6.76648	7.19718	7.14447	7.08213	6.36876	6.47159	6.43841	6.9429	7.04756	6.55542	-0.492147	0.0584191	1.23345	Large Protein Complex
Q8IUC8	GLT13_HUMAN	GALNT13	GALNT13	Polypeptide N-acetylgalactosaminyltransferase 13 OS=Homo sapiens OX=9606 GN=GALNT13 PE=2 SV=2	1	4.96201	5.01376	5.19871	5.46952	5.00249	4.87594	4.93727	5.04585	5.161	4.96539	-0.195615	0.218147	0.66125	Nonspecific
Q10472	GALT1_HUMAN	GALNT1	GALNT1	Polypeptide N-acetylgalactosaminyltransferase 1 OS=Homo sapiens OX=9606 GN=GALNT1 PE=1 SV=1	3	7.42847	7.65726	7.86893	7.74208	7.59329	7.66148	7.32903	7.39607	7.67418	7.49497	-0.179218	0.251651	0.599202	Golgi
P60842	IF4A1_HUMAN	EIF4A1	EIF4A1	Eukaryotic initiation factor 4A-I OS=Homo sapiens OX=9606 GN=EIF4A1 PE=1 SV=1	8	7.47961	7.56058	7.56816	7.62083	7.27629	7.45293	7.47855	7.47937	7.55729	7.42179	-0.135508	0.105293	0.977598	Large Protein Complex
Q14240	IF4A2_HUMAN	EIF4A2	EIF4A2	Eukaryotic initiation factor 4A-II OS=Homo sapiens OX=9606 GN=EIF4A2 PE=1 SV=2	4	7.83457	7.69004	7.66252	8.28737	8.10438	8.035	8.1265	8.23271	7.86862	8.12465	0.256024	0.202126	0.694378	Large Protein Complex
P38919	IF4A3_HUMAN	EIF4A3	EIF4A3	Eukaryotic initiation factor 4A-III OS=Homo sapiens OX=9606 GN=EIF4A3 PE=1 SV=4	6	9.14614	9.37398	9.33277	9.39411	8.92152	9.11427	9.3081	9.06289	9.31175	9.10169	-0.210057	0.132964	0.876266	Large Protein Complex
O60239	3BP5_HUMAN	SH3BP5	SH3BP5	SH3 domain-binding protein 5 OS=Homo sapiens OX=9606 GN=SH3BP5 PE=1 SV=2	1	5.79286	5.55702	5.06329	5.39915	5.20003	5.27772	4.94038	5.49561	5.45308	5.22843	-0.224646	0.332281	0.478495	Nonspecific
Q5JTV8	TOIP1_HUMAN	TOR1AIP1	TOR1AIP1	Torsin-1A-interacting protein 1 OS=Homo sapiens OX=9606 GN=TOR1AIP1 PE=1 SV=2	6	9.5758	9.28656	9.23689	9.44915	9.27035	9.33223	9.57617	9.13667	9.3871	9.32886	-0.0582455	0.569786	0.244289	Nonspecific
Q8NCC3	PAG15_HUMAN	PLA2G15	PLA2G15	Group XV phospholipase A2 OS=Homo sapiens OX=9606 GN=PLA2G15 PE=1 SV=2	2	4.48519	3.73584	4.09863	3.64017	6.50995	6.38912	6.3083	7.04076	3.98996	6.56203	2.57207	0.00151543	2.81946	Nonspecific
A0MZ66	SHOT1_HUMAN	SHTN1	SHTN1	Shootin-1 OS=Homo sapiens OX=9606 GN=SHTN1 PE=1 SV=4	4	7.39469	7.71414	7.80096	7.90201	7.68537	7.72913	7.41452	8.19601	7.70295	7.75626	0.0533048	0.651483	0.186097	Nonspecific
P50552	VASP_HUMAN	VASP	VASP	Vasodilator-stimulated phosphoprotein OS=Homo sapiens OX=9606 GN=VASP PE=1 SV=3	2	6.04239	5.98808	6.04977	6.31972	6.04984	6.13918	5.99976	6.37622	6.09999	6.14125	0.0412603	0.613418	0.212243	Large Protein Complex
O14950	ML12B_HUMAN	MYL12B	MYL12B	Myosin regulatory light chain 12B OS=Homo sapiens OX=9606 GN=MYL12B PE=1 SV=2	3	7.10632	7.66398	7.45241	7.33001	7.07818	7.21202	7.38266	7.32258	7.38818	7.24886	-0.139317	0.374331	0.426744	Actin binding proteins
P51659	DHB4_HUMAN	HSD17B4	HSD17B4	Peroxisomal multifunctional enzyme type 2 OS=Homo sapiens OX=9606 GN=HSD17B4 PE=1 SV=3	10	10.2651	10.257	10.2724	10.4578	9.99517	10.0223	10.0472	9.8555	10.3131	9.98006	-0.333044	0.0111156	1.95407	Peroxisome
Q58EX2	SDK2_HUMAN	SDK2	SDK2	Protein sidekick-2 OS=Homo sapiens OX=9606 GN=SDK2 PE=1 SV=3	4	7.26194	7.12136	7.26551	7.00902	7.17617	7.30212	7.19584	7.25109	7.16446	7.23131	0.0668472	0.390484	0.408397	Nonspecific
P50454	SERPH_HUMAN	SERPINH1	SERPINH1	Serpin H1 OS=Homo sapiens OX=9606 GN=SERPINH1 PE=1 SV=2	5	7.74682	7.79334	7.8632	7.68676	7.73668	7.55157	7.57642	7.79745	7.77253	7.66553	-0.107	0.241972	0.616234	ER
Q13492	PICAL_HUMAN	PICALM	PICALM	Phosphatidylinositol-binding clathrin assembly protein OS=Homo sapiens OX=9606 GN=PICALM PE=1 SV=2	4	8.13582	8.29376	8.18444	8.04203	7.93638	7.85232	7.6229	7.67375	8.16401	7.77134	-0.392676	0.0198959	1.70124	Large Protein Complex
Q5VTB9	RN220_HUMAN	RNF220	RNF220	E3 ubiquitin-protein ligase RNF220 OS=Homo sapiens OX=9606 GN=RNF220 PE=1 SV=1	1	7.18437	7.52957	7.54913	7.58461	7.54836	7.48771	7.38635	7.95336	7.46192	7.59395	0.132026	0.43288	0.363632	Nonspecific
O14910	LIN7A_HUMAN	LIN7A	LIN7A	Protein lin-7 homolog A OS=Homo sapiens OX=9606 GN=LIN7A PE=1 SV=2	4	8.50801	8.30621	8.54992	7.98067	7.3518	7.38553	7.53571	7.4569	8.3362	7.43249	-0.903713	0.00473414	2.32476	Nonspecific
Q9NUP9	LIN7C_HUMAN	LIN7C	LIN7C	Protein lin-7 homolog C OS=Homo sapiens OX=9606 GN=LIN7C PE=1 SV=1	4	6.8924	6.87278	6.9863	6.50759	6.12632	6.21503	6.00123	6.02059	6.81477	6.09079	-0.723976	0.00604341	2.21872	Plasma membrane
Q8NDZ4	DIK2A_HUMAN	DIPK2A	DIPK2A	Divergent protein kinase domain 2A OS=Homo sapiens OX=9606 GN=DIPK2A PE=1 SV=1	2	4.88809	4.86909	4.524	4.62244	4.47353	4.13618	4.42787	4.09764	4.72591	4.28381	-0.4421	0.0448578	1.34816	Nonspecific
Q15120	PDK3_HUMAN	PDK3	PDK3	[Pyruvate dehydrogenase (acetyl-transferring)] kinase isozyme 3, mitochondrial OS=Homo sapiens OX=9606 GN=PDK3 PE=1 SV=1	6	8.57328	7.81182	7.97141	7.82847	8.51498	8.25399	8.65347	7.92905	8.04624	8.33787	0.291631	0.319675	0.495291	Nonspecific
Q13217	DNJC3_HUMAN	DNAJC3	DNAJC3	DnaJ homolog subfamily C member 3 OS=Homo sapiens OX=9606 GN=DNAJC3 PE=1 SV=1	7	8.48757	9.13501	8.8738	9.02724	8.88338	9.10611	8.91168	9.09551	8.8809	8.99917	0.118265	0.458816	0.338361	ER
O94985	CSTN1_HUMAN	CLSTN1	CLSTN1	Calsyntenin-1 OS=Homo sapiens OX=9606 GN=CLSTN1 PE=1 SV=1	3	5.40512	5.09418	5.49607	5.2694	4.84726	4.97353	4.20399	4.87046	5.31619	4.72381	-0.592379	0.0584191	1.23345	Nonspecific
P20742	PZP_HUMAN	PZP	PZP	Pregnancy zone protein OS=Homo sapiens OX=9606 GN=PZP PE=1 SV=4	2	7.52557	7.36229	7.49738	7.48566	9.2399	9.05412	8.60504	9.714	7.46772	9.15326	1.68554	0.0035785	2.4463	Nonspecific
P01023	A2MG_HUMAN	A2M	A2M	Alpha-2-macroglobulin OS=Homo sapiens OX=9606 GN=A2M PE=1 SV=3	5	9.06622	8.90181	8.88707	8.67124	10.1602	9.98473	9.67363	10.395	8.88158	10.0534	1.17179	0.00438489	2.35804	Nonspecific
P14868	SYDC_HUMAN	DARS	DARS1	Aspartate--tRNA ligase, cytoplasmic OS=Homo sapiens OX=9606 GN=DARS PE=1 SV=2	8	8.40549	8.52339	8.46096	8.50171	8.07788	8.29888	8.19644	8.15216	8.47289	8.18134	-0.291545	0.00904347	2.04367	Large Protein Complex
Q6NUM9	RETST_HUMAN	RETSAT	RETSAT	All-trans-retinol 13,14-reductase OS=Homo sapiens OX=9606 GN=RETSAT PE=1 SV=2	2	6.93217	7.05619	6.84234	6.91674	6.47196	6.57127	6.94962	6.51617	6.93686	6.62725	-0.309606	0.0839681	1.07589	ER
O60245	PCDH7_HUMAN	PCDH7	PCDH7	Protocadherin-7 OS=Homo sapiens OX=9606 GN=PCDH7 PE=1 SV=2	3	6.19427	5.71452	6.06506	6.01376	4.74565	5.0599	4.77552	4.72807	5.9969	4.82728	-1.16962	0.00182104	2.73968	Plasma membrane
Q9NSI2	F207A_HUMAN	FAM207A	FAM207A	Protein FAM207A OS=Homo sapiens OX=9606 GN=FAM207A PE=1 SV=2	1	4.10015	4.29207	4.06724	4.0382	3.70465	4.1869	4.14123	3.30672	4.12442	3.83487	-0.289542	0.284297	0.546227	Nonspecific
Q9H467	CUED2_HUMAN	CUEDC2	CUEDC2	CUE domain-containing protein 2 OS=Homo sapiens OX=9606 GN=CUEDC2 PE=1 SV=1	5	6.5118	6.94532	6.83385	6.7834	7.31454	7.38161	7.17645	7.3258	6.76859	7.2996	0.531008	0.0107421	1.96891	Nonspecific
P45954	ACDSB_HUMAN	ACADSB	ACADSB	Short/branched chain specific acyl-CoA dehydrogenase, mitochondrial OS=Homo sapiens OX=9606 GN=ACADSB PE=1 SV=1	4	8.46426	7.89456	7.99082	7.55059	8.07612	7.86966	8.13712	7.44812	7.97506	7.88275	-0.0923059	0.609914	0.214731	Nonspecific
Q9BSA4	TTYH2_HUMAN	TTYH2	TTYH2	Protein tweety homolog 2 OS=Homo sapiens OX=9606 GN=TTYH2 PE=1 SV=3	1	3.32892	3.42307	3.46258	3.49497	4.15666	4.22182	3.67775	3.82347	3.42738	3.96992	0.54254	0.0255586	1.59246	Nonspecific
P26572	MGAT1_HUMAN	MGAT1	MGAT1	Alpha-1,3-mannosyl-glycoprotein 2-beta-N-acetylglucosaminyltransferase OS=Homo sapiens OX=9606 GN=MGAT1 PE=1 SV=2	3	5.97959	6.46491	6.33115	6.15755	6.08482	5.90082	6.2598	5.94332	6.2333	6.04719	-0.186107	0.269771	0.569005	Golgi
Q8IYB3	SRRM1_HUMAN	SRRM1	SRRM1	Serine/arginine repetitive matrix protein 1 OS=Homo sapiens OX=9606 GN=SRRM1 PE=1 SV=2	7	7.99521	8.03476	8.05074	8.5239	8.4777	8.56637	8.35928	8.20444	8.15115	8.40195	0.2508	0.20304	0.692418	Large Protein Complex
Q5T481	RBM20_HUMAN	RBM20	RBM20	RNA-binding protein 20 OS=Homo sapiens OX=9606 GN=RBM20 PE=1 SV=3	2	4.88827	4.80585	4.72811	5.22289	4.65246	4.75491	4.49	4.94148	4.91128	4.70971	-0.201567	0.270838	0.56729	Nonspecific
P12694	ODBA_HUMAN	BCKDHA	BCKDHA	2-oxoisovalerate dehydrogenase subunit alpha, mitochondrial OS=Homo sapiens OX=9606 GN=BCKDHA PE=1 SV=2	6	8.81552	7.80157	8.18736	8.00204	8.45985	8.03659	8.24493	7.85802	8.20162	8.14985	-0.0517769	0.677213	0.169275	Nonspecific
Q01804	OTUD4_HUMAN	OTUD4	OTUD4	OTU domain-containing protein 4 OS=Homo sapiens OX=9606 GN=OTUD4 PE=1 SV=4	5	4.90729	5.1236	5.44582	5.55306	5.5811	5.56818	5.54845	5.85234	5.25744	5.63752	0.380073	0.112186	0.950061	Large Protein Complex
P17858	PFKAL_HUMAN	PFKL	PFKL	ATP-dependent 6-phosphofructokinase, liver type OS=Homo sapiens OX=9606 GN=PFKL PE=1 SV=6	2	7.57941	7.24634	7.12256	6.73105	6.22481	6.4669	6.94016	6.27033	7.16984	6.47555	-0.694291	0.0651172	1.1863	Large Protein Complex
Q641Q2	WAC2A_HUMAN	WASHC2A	WASHC2A	WASH complex subunit 2A OS=Homo sapiens OX=9606 GN=WASHC2A PE=1 SV=3	9	7.95335	8.09213	8.17588	8.37963	8.53993	8.58553	8.22454	8.63002	8.15025	8.49501	0.344756	0.0783501	1.10596	Endosome
O00487	PSDE_HUMAN	PSMD14	PSMD14	26S proteasome non-ATPase regulatory subunit 14 OS=Homo sapiens OX=9606 GN=PSMD14 PE=1 SV=1	4	8.46571	8.43967	8.46421	8.70661	8.70394	8.57911	8.72171	8.65761	8.51905	8.66559	0.146541	0.140901	0.851086	Large Protein Complex
O14545	TRAD1_HUMAN	TRAFD1	TRAFD1	TRAF-type zinc finger domain-containing protein 1 OS=Homo sapiens OX=9606 GN=TRAFD1 PE=1 SV=1	3	5.49095	5.73721	5.84066	5.59747	5.72561	5.7965	5.80061	6.11438	5.66657	5.85928	0.192701	0.210037	0.677705	Nonspecific
Q99442	SEC62_HUMAN	SEC62	SEC62	Translocation protein SEC62 OS=Homo sapiens OX=9606 GN=SEC62 PE=1 SV=1	5	7.32267	7.13365	7.14022	7.29925	7.09435	7.0278	7.04478	6.62547	7.22395	6.9481	-0.275846	0.11243	0.949117	ER
Q9Y2U8	MAN1_HUMAN	LEMD3	LEMD3	Inner nuclear membrane protein Man1 OS=Homo sapiens OX=9606 GN=LEMD3 PE=1 SV=2	4	7.64152	7.30561	7.1907	7.21346	7.14584	7.46013	7.83533	6.89053	7.33782	7.33296	-0.00486673	0.74774	0.12625	Nonspecific
P20339	RAB5A_HUMAN	RAB5A	RAB5A	Ras-related protein Rab-5A OS=Homo sapiens OX=9606 GN=RAB5A PE=1 SV=2	2	9.28048	9.38946	9.33799	9.39484	8.14669	8.03487	7.85215	8.21788	9.35069	8.0629	-1.28779	0.000471064	3.32692	Nonspecific
P51148	RAB5C_HUMAN	RAB5C	RAB5C	Ras-related protein Rab-5C OS=Homo sapiens OX=9606 GN=RAB5C PE=1 SV=2	9	9.17369	9.35685	9.12667	9.11342	8.42948	8.04031	8.35986	8.37446	9.19266	8.30103	-0.891632	0.00215287	2.66698	Nonspecific
P61020	RAB5B_HUMAN	RAB5B	RAB5B	Ras-related protein Rab-5B OS=Homo sapiens OX=9606 GN=RAB5B PE=1 SV=1	4	8.00716	8.34884	8.05541	7.86052	7.00122	6.69576	6.85848	7.18481	8.06798	6.93506	-1.13292	0.00287623	2.54118	Nonspecific
Q9BRK5	CAB45_HUMAN	SDF4	SDF4	45 kDa calcium-binding protein OS=Homo sapiens OX=9606 GN=SDF4 PE=1 SV=1	10	9.37826	9.58531	9.69342	9.62025	9.70878	9.54269	9.40789	9.74433	9.56931	9.60092	0.0316135	0.638167	0.195066	Nonspecific
P52732	KIF11_HUMAN	KIF11	KIF11	Kinesin-like protein KIF11 OS=Homo sapiens OX=9606 GN=KIF11 PE=1 SV=2	6	7.23761	7.47573	7.73639	7.64536	7.78024	7.86714	7.72608	7.69655	7.52377	7.7675	0.243728	0.137899	0.860438	Large Protein Complex
Q14108	SCRB2_HUMAN	SCARB2	SCARB2	Lysosome membrane protein 2 OS=Homo sapiens OX=9606 GN=SCARB2 PE=1 SV=2	5	7.26007	7.37728	7.55647	7.13382	9.31569	9.4779	8.94793	9.30843	7.33191	9.26249	1.93058	0.00078768	3.10365	Lysosome
Q6UB35	C1TM_HUMAN	MTHFD1L	MTHFD1L	Monofunctional C1-tetrahydrofolate synthase, mitochondrial OS=Homo sapiens OX=9606 GN=MTHFD1L PE=1 SV=1	6	9.5854	9.21567	9.29302	8.82407	9.19606	8.96852	9.11224	8.67722	9.22954	8.98851	-0.24103	0.312	0.505845	Mitochondrion
O75150	BRE1B_HUMAN	RNF40	RNF40	E3 ubiquitin-protein ligase BRE1B OS=Homo sapiens OX=9606 GN=RNF40 PE=1 SV=5	5	8.09975	8.38432	8.42967	8.54585	8.39382	8.55632	8.24123	8.60551	8.36489	8.44922	0.0843232	0.498962	0.301932	Large Protein Complex
Q5VTR2	BRE1A_HUMAN	RNF20	RNF20	E3 ubiquitin-protein ligase BRE1A OS=Homo sapiens OX=9606 GN=RNF20 PE=1 SV=2	1	6.55482	6.74807	6.68	6.54557	6.44917	6.73766	6.59253	6.62616	6.63212	6.60138	-0.0307358	0.601615	0.220682	Large Protein Complex
O60566	BUB1B_HUMAN	BUB1B	BUB1B	Mitotic checkpoint serine/threonine-protein kinase BUB1 beta OS=Homo sapiens OX=9606 GN=BUB1B PE=1 SV=3	8	7.62776	7.68499	7.66433	7.94089	7.63411	7.80954	7.52319	7.60971	7.72949	7.64413	-0.0853575	0.41194	0.385166	Nonspecific
Q9P2D3	HTR5B_HUMAN	HEATR5B	HEATR5B	HEAT repeat-containing protein 5B OS=Homo sapiens OX=9606 GN=HEATR5B PE=1 SV=2	1	4.58026	4.67056	4.47952	4.60374	4.22262	4.78866	4.23523	4.38209	4.58352	4.40715	-0.176368	0.303347	0.51806	Large Protein Complex
Q13490	BIRC2_HUMAN	BIRC2	BIRC2	Baculoviral IAP repeat-containing protein 2 OS=Homo sapiens OX=9606 GN=BIRC2 PE=1 SV=2	1	3.73804	3.84624	4.32198	4.10621	3.25524	3.45556	3.85946	3.88177	4.00312	3.61301	-0.390111	0.163782	0.785734	Nonspecific
Q13190	STX5_HUMAN	STX5	STX5	Syntaxin-5 OS=Homo sapiens OX=9606 GN=STX5 PE=1 SV=2	6	7.6095	7.72053	7.79422	7.904	7.38007	7.30295	7.23785	7.16405	7.75706	7.27123	-0.485832	0.00577817	2.23821	Ergic/cisGolgi
P29401	TKT_HUMAN	TKT	TKT	Transketolase OS=Homo sapiens OX=9606 GN=TKT PE=1 SV=3	3	7.62003	7.46333	6.88363	6.50704	6.30923	6.48224	7.15097	5.95099	7.11851	6.47336	-0.645151	0.18617	0.73009	Nonspecific
Q6PJG2	EMSA1_HUMAN	ELMSAN1	MIDEAS	ELM2 and SANT domain-containing protein 1 OS=Homo sapiens OX=9606 GN=ELMSAN1 PE=1 SV=2	2	6.33476	6.758	6.8693	6.97775	6.71489	6.78478	6.21865	6.93186	6.73495	6.66254	-0.0724079	0.622463	0.205887	Nonspecific
Q00403	TF2B_HUMAN	GTF2B	GTF2B	Transcription initiation factor IIB OS=Homo sapiens OX=9606 GN=GTF2B PE=1 SV=1	5	7.63585	7.89334	7.83703	8.06575	8.16966	8.16491	7.97196	8.16151	7.85799	8.11701	0.259018	0.0885454	1.05283	Large Protein Complex
P98082	DAB2_HUMAN	DAB2	DAB2	Disabled homolog 2 OS=Homo sapiens OX=9606 GN=DAB2 PE=1 SV=3	2	5.73509	5.80134	5.70545	5.92963	6.17901	5.81203	5.92052	6.44623	5.79288	6.08945	0.29657	0.155566	0.808086	Nonspecific
O14737	PDCD5_HUMAN	PDCD5	PDCD5	Programmed cell death protein 5 OS=Homo sapiens OX=9606 GN=PDCD5 PE=1 SV=3	8	10.0353	10.2984	10.2437	10.2857	10.039	9.97335	9.90465	10.0184	10.2158	9.98385	-0.231916	0.0416395	1.38049	Large Protein Complex
Q9BRA2	TXD17_HUMAN	TXNDC17	TXNDC17	Thioredoxin domain-containing protein 17 OS=Homo sapiens OX=9606 GN=TXNDC17 PE=1 SV=1	3	9.18847	8.85486	8.53185	8.16266	8.34323	8.3129	9.04567	8.54434	8.68446	8.56153	-0.122925	0.585264	0.232648	Nonspecific
Q9C0C4	SEM4C_HUMAN	SEMA4C	SEMA4C	Semaphorin-4C OS=Homo sapiens OX=9606 GN=SEMA4C PE=1 SV=2	6	7.78559	7.67667	7.81349	7.8466	7.08198	7.23559	7.11554	7.21741	7.78059	7.16263	-0.617955	0.00101523	2.99343	Endosome
Q96SN8	CK5P2_HUMAN	CDK5RAP2	CDK5RAP2	CDK5 regulatory subunit-associated protein 2 OS=Homo sapiens OX=9606 GN=CDK5RAP2 PE=1 SV=5	1	4.05677	4.43688	4.4648	4.48147	3.83744	3.06971	4.00699	4.25749	4.35998	3.7929	-0.567076	0.143693	0.842565	Large Protein Complex
Q86W92	LIPB1_HUMAN	PPFIBP1	PPFIBP1	Liprin-beta-1 OS=Homo sapiens OX=9606 GN=PPFIBP1 PE=1 SV=2	5	8.165	8.16909	8.16696	8.14574	8.3686	8.23163	7.99878	8.17067	8.1617	8.19242	0.030721	0.601472	0.220785	Nonspecific
P49588	SYAC_HUMAN	AARS	AARS1	Alanine--tRNA ligase, cytoplasmic OS=Homo sapiens OX=9606 GN=AARS PE=1 SV=2	7	7.66693	7.72025	7.81821	7.58247	7.20349	7.23725	7.42729	7.25486	7.69696	7.28072	-0.416242	0.00699888	2.15497	Nonspecific
P55809	SCOT1_HUMAN	OXCT1	OXCT1	Succinyl-CoA:3-ketoacid coenzyme A transferase 1, mitochondrial OS=Homo sapiens OX=9606 GN=OXCT1 PE=1 SV=1	2	8.18559	7.28757	7.29029	7.10945	3.7934	3.49089	3.88388	4.12039	7.46823	3.82214	-3.64609	0.000803043	3.09526	Mitochondrion
Q53T59	H1BP3_HUMAN	HS1BP3	HS1BP3	HCLS1-binding protein 3 OS=Homo sapiens OX=9606 GN=HS1BP3 PE=1 SV=1	1	4.08112	4.78593	4.64383	4.04123	3.26838	4.10572	3.74249	4.1585	4.38803	3.81877	-0.569253	0.147267	0.831894	Nonspecific
Q8N4S9	MALD2_HUMAN	MARVELD2	MARVELD2	MARVEL domain-containing protein 2 OS=Homo sapiens OX=9606 GN=MARVELD2 PE=1 SV=2	1	6.46356	6.36216	6.21981	6.13562	4.27888	4.62691	5.7451	5.0981	6.29529	4.93725	-1.35804	0.0225326	1.64719	Nonspecific
O94874	UFL1_HUMAN	UFL1	UFL1	E3 UFM1-protein ligase 1 OS=Homo sapiens OX=9606 GN=UFL1 PE=1 SV=2	5	7.84689	7.79194	7.75805	8.10658	7.62352	7.69292	7.57387	7.34399	7.87586	7.55858	-0.317289	0.0649736	1.18726	ER
Q9NWV8	BABA1_HUMAN	BABAM1	BABAM1	BRISC and BRCA1-A complex member 1 OS=Homo sapiens OX=9606 GN=BABAM1 PE=1 SV=1	2	7.86492	7.96897	8.15547	8.21411	7.28358	7.59767	7.31274	7.56805	8.05087	7.44051	-0.610358	0.0104226	1.98203	Nonspecific
O94817	ATG12_HUMAN	ATG12	ATG12	Ubiquitin-like protein ATG12 OS=Homo sapiens OX=9606 GN=ATG12 PE=1 SV=1	1	3.54334	3.91016	4.24615	3.0763	3.66904	3.54465	3.7791	3.3598	3.69398	3.58815	-0.105838	0.601615	0.220682	Nonspecific
[truncated: 2,651 more rows]

## Sheet: Enriched proteins
List of the enriched proteins (log2 FC>1.0, p-value <0.02)
Revised Gene	log2FC	adj. p-value	Compartment
NAGLU	1.0257	0.00171944	Nonspecific
[truncated: 90 more rows]

## Sheet: categorized
Categorized enriched proteins (log2 FC>1.0, p-value <0.02)
[truncated: 41 more rows]

[truncated: 2 more sheets: common, Experimental Set-up]
