# Supplementary material for: Spatial snapshots of amyloid precursor protein intramembrane processing via early endosome proteomics
Source: Nat Commun. 2022 Oct 16;13:6112. doi: 10.1038/s41467-022-33881-x (PMC9573879; doi:10.1038/s41467-022-33881-x)
Supplement: Supplementary file 8 — Supplementary Data 5 [file 41467_2022_33881_MOESM8_ESM.xlsx]

## Sheet: Fig. 3c
Supplementary Data Table 5. Quantitative proteomics of FLAG-EEA1-purified endosomes after serum starvation and addition of transferrin (25ug/mL)		log2 FC (EL/WT)				-LOG10(p-value)
		Control	Starved (1hr)	Starved, 5min TF	Starved, 15min TF	Control	Starved (1hr)	Starved, 5min TF	Starved, 15min TF
Protein Id	Gene Symbol	A	B	C	D	A	B	C	D
sp|O76083|PDE9A_HUMAN	PDE9A	1.82777	1.92284	3.52048	--	1.85035	1.13306	1.18977	1.3749
sp|Q96RV3|PCX1_HUMAN	PCNX1	1.58797	1.16024	0.945096	--	0.830095	0.545392	0.547112	0.992331
sp|Q04671|P_HUMAN	OCA2	1.60217	1.15296	0.798849	--	1.25105	0.845771	0.113259	1.16558
sp|P53801|PTTG_HUMAN	PTTG1IP	3.20754	3.15229	2.98676	4.33896	1.88053	1.49308	2.09845	1.57394
sp|Q63HQ0|AP1AR_HUMAN	AP1AR	3.85194	3.45403	3.499	4.04574	1.10508	2.21633	0.930559	1.54957
sp|Q9BT67|NFIP1_HUMAN	NDFIP1	2.89278	3.04766	2.23812	3.87945	1.05899	2.17825	0.34424	1.31396
tr|K4DIA0|K4DIA0_HUMAN	ICOSLG	3.2486	3.2667	2.87107	3.78408	1.01667	2.76786	1.46688	1.50672
sp|P02787|TRFE_HUMAN	TF	0.624124	0.0319948	3.13948	3.74879	1.22018	0.310448	2.48204	1.10048
sp|Q2VWP7|PRTG_HUMAN	PRTG	1.97661	1.82319	1.2341	3.64926	1.45446	2.28331	0.454927	1.61004
sp|O95631|NET1_HUMAN	NTN1	1.35171	1.4261	0.852804	3.60208	0.916583	1.34672	0.838016	0.979147
tr|G3V3D1|G3V3D1_HUMAN	NPC2	1.8012	1.96061	1.96799	3.51599	1.22376	1.19975	0.678074	2.12573
tr|D6RAR4|D6RAR4_HUMAN	HGFAC	3.5917	2.14301	0.889553	3.43376	1.57412	0.887274	0.467617	1.30513
sp|Q8TCT7|SPP2B_HUMAN	SPPL2B	2.10186	1.73681	1.37656	3.39699	0.528638	0.774114	0.597553	1.5736
sp|Q494V2-2|CP100_HUMAN	CFAP100	2.522	1.59926	1.48951	3.35523	1.97033	1.20487	0.529719	1.41
sp|Q9H4G4|GAPR1_HUMAN	GLIPR2	2.15491	2.42274	3.82466	3.3543	0.639603	1.11179	0.732355	1.58967
sp|P11717|MPRI_HUMAN	IGF2R	3.4417	2.89709	2.65108	3.2967	1.2107	1.63901	2.07416	1.55186
sp|Q15075|EEA1_HUMAN	EEA1	3.06837	2.77704	3.09005	3.23746	1.3959	2.35664	0.832933	3.20661
sp|Q9H305|CDIP1_HUMAN	CDIP1	3.43728	2.54569	2.19445	3.20828	1.0471	1.46665	0.59984	1.61179
sp|P01023|A2MG_HUMAN	A2M	3.49447	2.11933	2.16081	3.19905	1.23337	2.09911	1.73023	2.03955
sp|Q92859|NEO1_HUMAN	NEO1	2.36732	2.11881	2.22571	3.16872	1.31784	1.51378	1.13427	1.48814
sp|P41440|S19A1_HUMAN	SLC19A1	2.65035	2.40709	2.56148	3.11206	1.55454	1.54791	0.825419	1.37239
sp|Q6PIY5|ARMD1_HUMAN	ARMH1	3.41157	3.18043	2.44271	3.10323	0.931528	1.50721	0.565235	1.46753
sp|P04114|APOB_HUMAN	APOB	3.62649	1.95192	1.73484	3.03367	1.45347	1.29013	0.623155	1.30561
sp|Q6RW13-2|ATRAP_HUMAN	AGTRAP	3.08385	2.24651	2.53979	3.02363	1.50056	1.3452	1.14617	1.96543
sp|Q8N0Z9|VSI10_HUMAN	VSIG10	3.09877	2.91335	1.8563	3.02254	1.95292	2.46441	0.471373	1.50632
sp|Q96NL0|RUN3B_HUMAN	RUNDC3B	1.88066	1.89273	1.53197	3.01488	0.946751	1.87729	0.885987	1.30974
sp|Q8NC42|RN149_HUMAN	RNF149	2.44491	2.11468	2.12982	3.01349	1.2506	1.8264	1.1135	2.36939
tr|C9JIZ6|C9JIZ6_HUMAN	PSAP	3.20273	2.63374	2.85053	3.00609	1.9944	1.65139	0.983291	1.01188
sp|P25116|PAR1_HUMAN	F2R	2.61553	2.2582	2.75337	3.00514	1.17269	1.51598	1.10729	1.4628
sp|Q9NQ34|TMM9B_HUMAN	TMEM9B	2.4051	2.31892	2.0966	2.94144	1.44488	1.40825	1.3319	1.1539
sp|Q9BXS4|TMM59_HUMAN	TMEM59	2.76054	2.15239	2.72326	2.93272	1.37156	2.0587	0.897808	1.3103
sp|P42785|PCP_HUMAN	PRCP	1.76641	1.75711	1.92891	2.89577	2.22623	1.32692	1.01074	1.21551
sp|Q99523|SORT_HUMAN	SORT1	2.79298	2.46179	2.00273	2.89103	1.4588	1.46099	0.938255	2.52431
sp|Q9H6Y7|RN167_HUMAN	RNF167	2.02393	1.93004	2.60007	2.86047	1.7923	1.20308	0.941711	1.63165
tr|B1AP22|B1AP22_HUMAN	PSEN2	1.99535	2.19663	2.31022	2.84518	1.31184	1.05737	1.302	1.54288
sp|P08138|TNR16_HUMAN	NGFR	1.59995	0.773067	1.36379	2.82477	1.42984	2.17793	0.441898	1.05758
sp|O15431|COPT1_HUMAN	SLC31A1	2.20834	2.02582	1.71538	2.81734	2.87817	1.35074	0.680544	1.05536
sp|Q8NHS3|MFSD8_HUMAN	MFSD8	2.27829	1.34136	2.58228	2.81421	1.25819	1.18076	0.864878	1.87012
sp|Q8N357|S35F6_HUMAN	SLC35F6	2.24329	1.68371	2.38414	2.8113	1.58587	1.48532	1.46769	1.90244
sp|Q9ULQ1-3|TPC1_HUMAN	TPCN1	2.80306	2.48978	2.27371	2.8032	1.58362	1.42377	0.849777	1.30192
tr|A0A3B3ISF9|A0A3B3ISF9_HUMAN	ECE1	2.89391	2.54091	2.40656	2.7937	1.29362	1.91552	1.5742	1.29763
sp|Q8WTR4|GDPD5_HUMAN	GDPD5	2.61206	2.42736	2.17209	2.78335	1.74642	2.04377	1.59627	2.46675
sp|P21439|MDR3_HUMAN	ABCB4	2.50732	2.35136	1.91289	2.78288	1.27856	2.35564	0.613948	1.52263
sp|P78552|I13R1_HUMAN	IL13RA1	2.54861	2.10204	2.38354	2.76463	1.41032	3.00683	0.950517	2.22007
tr|A0A087WZM2|A0A087WZM2_HUMAN	RNASET2	1.81431	1.84738	2.55491	2.75973	1.90704	1.22364	0.705862	1.01184
sp|Q9UEU0|VTI1B_HUMAN	VTI1B	2.77908	2.61429	2.75147	2.75249	1.32177	1.49213	0.818364	1.57816
sp|Q5W0Z9-3|ZDH20_HUMAN	ZDHHC20	2.86945	2.42209	2.68668	2.75032	1.31926	1.39246	0.942054	1.37599
sp|Q9BV40|VAMP8_HUMAN	VAMP8	2.7592	2.05454	2.74409	2.74728	2.9911	1.01985	0.910771	1.67729
sp|P51795-2|CLCN5_HUMAN	CLCN5	2.2846	2.24572	1.96821	2.73392	2.08786	1.08479	0.717127	1.20435
sp|Q7Z3F1|GP155_HUMAN	GPR155	0.639948	0.972379	1.09752	2.73352	1.0708	0.836612	1.58387	1.58274
sp|O95405|ZFYV9_HUMAN	ZFYVE9	2.29874	2.40001	2.13117	2.72714	1.70899	1.08207	2.4034	2.01464
sp|P48509|CD151_HUMAN	CD151	2.16081	1.93623	2.30613	2.72455	1.77771	1.10238	0.948129	1.48033
sp|Q9ULK5|VANG2_HUMAN	VANGL2	0.934476	1.59541	1.33899	2.71478	0.996987	1.03587	0.764329	0.971722
sp|P58335|ANTR2_HUMAN	ANTXR2	2.47684	1.69292	1.79642	2.71385	0.962673	2.88637	1.33062	1.98385
sp|P15586|GNS_HUMAN	GNS	1.91244	1.71712	2.02437	2.71203	1.45939	1.23549	1.1707	1.7591
sp|Q9GZP8|IMUP_HUMAN	IMUP	1.68334	1.79091	1.04739	2.70795	0.630866	1.12429	0.338388	0.932974
tr|A0A3B3IUC4|A0A3B3IUC4_HUMAN	GLA	1.73911	1.83015	1.95605	2.70495	1.17043	1.16466	1.72271	1.10047
sp|Q01973|ROR1_HUMAN	ROR1	2.33931	2.27321	1.91359	2.70111	1.39122	3.0771	0.763237	2.45295
sp|P51798|CLCN7_HUMAN	CLCN7	1.72954	2.06021	1.72649	2.68301	1.03563	2.04693	0.673609	2.40915
tr|A0A087WXD1|A0A087WXD1_HUMAN	SLC9A7	2.55141	2.21724	1.76417	2.67668	2.27267	1.63616	0.564164	1.57246
sp|O95196|CSPG5_HUMAN	CSPG5	0.969547	0.951946	1.57297	2.6718	0.66285	0.539191	0.637063	1.01649
sp|Q92673|SORL_HUMAN	SORL1	2.1376	2.15021	1.89008	2.66387	1.1775	1.36443	0.625026	1.40026
sp|P27105|STOM_HUMAN	STOM	2.22994	1.74424	2.40946	2.65866	1.92644	1.47773	2.12735	2.46744
sp|Q658P3-2|STEA3_HUMAN	STEAP3	2.69431	2.58702	2.18166	2.64986	1.2754	2.79647	0.952926	1.17038
tr|F5GYQ1|F5GYQ1_HUMAN	ATP6V0D1	2.51	2.49123	2.24088	2.64741	1.14555	1.74652	1.81553	1.94028
sp|P78504|JAG1_HUMAN	JAG1	2.3542	1.5241	3.2155	2.64236	1.01452	1.04125	0.700914	1.28586
sp|Q8IZK6|MCLN2_HUMAN	MCOLN2	1.94494	2.25651	1.58877	2.64089	1.07122	1.44178	0.541379	2.03695
sp|P02786|TFR1_HUMAN	TFRC	2.97903	2.36746	2.44072	2.63842	1.71145	2.3872	1.02626	1.07731
tr|A0A024R644|A0A024R644_HUMAN	CLN5	1.28208	1.50997	1.34975	2.63714	1.14434	0.967433	0.534394	0.95189
sp|Q96QE2|MYCT_HUMAN	SLC2A13	2.62927	2.46672	2.18898	2.63642	2.5561	1.29728	2.10002	1.35631
sp|P07686|HEXB_HUMAN	HEXB	1.44939	1.63798	1.75883	2.63341	1.10513	0.971336	1.03167	1.17146
sp|P51809|VAMP7_HUMAN	VAMP7	2.65395	2.26069	2.55973	2.62153	1.09418	1.17558	1.08724	2.48612
sp|Q8N131|PORIM_HUMAN	TMEM123	2.68606	2.58441	2.17098	2.59814	1.1164	1.70732	1.48008	1.15449
sp|Q13635|PTC1_HUMAN	PTCH1	2.70418	2.73484	2.3631	2.59503	1.61746	1.77869	1.45166	2.46807
tr|J3KMZ9|J3KMZ9_HUMAN	LDLR	2.66561	2.25443	1.96532	2.59501	1.35022	2.22768	2.74119	1.6661
sp|Q99732|LITAF_HUMAN	LITAF	2.60016	2.21755	2.0686	2.59382	2.29095	1.33184	1.70346	1.87176
sp|Q07954|LRP1_HUMAN	LRP1	2.76452	2.51774	1.87515	2.59169	2.61347	2.35971	0.765239	1.97097
sp|Q08174-2|PCDH1_HUMAN	PCDH1	2.39888	4.15689	2.21324	2.5873	0.811807	2.37291	0.854196	1.12979
tr|H3BP20|H3BP20_HUMAN	HEXA	1.16545	1.44296	1.59869	2.5721	2.12313	0.846068	0.736551	1.46353
sp|O75473|LGR5_HUMAN	LGR5	1.48096	1.14317	0.903048	2.57092	0.846838	0.764235	0.502739	1.17333
tr|C9JY04|C9JY04_HUMAN	TMEM243	2.80753	1.94552	2.6335	2.5704	1.6208	1.28575	0.515175	1.48401
sp|P40189|IL6RB_HUMAN	IL6ST	2.1859	1.76316	2.05718	2.56261	1.08868	1.36114	1.26135	1.46758
sp|O14662-5|STX16_HUMAN	STX16	3.05465	2.83831	1.56059	2.55883	0.893574	1.24396	0.481753	1.16714
sp|P19438|TNR1A_HUMAN	TNFRSF1A	1.82492	1.82123	1.53466	2.55877	1.56115	1.54952	1.24682	1.6532
sp|Q86YS3|RFIP4_HUMAN	RAB11FIP4	2.37278	2.33485	2.50389	2.55105	1.55139	1.26685	0.802326	1.03639
sp|Q9ULI3|HEG1_HUMAN	HEG1	2.19003	2.08255	1.95303	2.54982	1.38417	1.54864	0.972123	2.01723
tr|B1ALM5|B1ALM5_HUMAN	TMEM9	2.46864	2.23127	2.11494	2.54322	1.88326	1.32023	1.09314	0.962664
sp|Q9C0F1|CEP44_HUMAN	CEP44	1.48699	1.65479	1.06936	2.53355	0.813898	1.52752	0.274525	2.08602
sp|P28827-2|PTPRM_HUMAN	PTPRM	1.3323	1.43834	1.42534	2.5334	1.29274	1.26753	0.625771	1.31116
sp|P53634|CATC_HUMAN	CTSC	1.58211	1.58321	1.63075	2.51267	1.93732	1.01965	0.816891	1.29086
tr|M0QY77|M0QY77_HUMAN	KXD1	2.08388	1.92804	2.14602	2.51249	1.10511	2.22495	0.925783	2.18748
sp|Q99538|LGMN_HUMAN	LGMN	1.60509	1.61427	1.92294	2.51141	1.47268	1.10675	1.44793	1.18221
sp|Q8N9I0|SYT2_HUMAN	SYT2	2.82303	2.33468	1.78172	2.51068	1.32732	1.30783	0.465916	1.1104
sp|P10721|KIT_HUMAN	KIT	2.08584	1.85014	1.60722	2.5091	1.23134	1.453	0.565889	2.44537
sp|Q9UIQ6|LCAP_HUMAN	LNPEP	2.44217	2.24006	1.75278	2.50804	2.31228	1.2111	0.630025	1.28314
sp|Q9NV29|TM100_HUMAN	TMEM100	2.97898	2.3613	2.71036	2.50155	0.966714	1.49051	1.06135	1.34113
sp|P13224-2|GP1BB_HUMAN	GP1BB	2.65279	2.29672	2.41439	2.49854	2.31595	2.77266	1.18061	1.31337
sp|Q9BSA4|TTYH2_HUMAN	TTYH2	2.51384	2.47152	1.58917	2.49487	0.939372	1.21705	0.367964	0.924351
sp|Q9Y519|T184B_HUMAN	TMEM184B	2.80573	2.17186	2.43197	2.49447	2.37015	1.62585	0.954328	2.69825
sp|Q9UP95|S12A4_HUMAN	SLC12A4	2.64927	2.39001	2.23627	2.48862	1.99187	3.73958	2.20222	1.92841
sp|P54257|HAP1_HUMAN	HAP1	4.92344	2.54521	3.75307	2.48274	1.14413	1.74549	1.22804	1.2222
tr|E7EUY1|E7EUY1_HUMAN	IFNGR2	3.75587	3.22534	4.49669	2.48114	0.792037	0.817989	1.80129	1.04071
sp|P51790-2|CLCN3_HUMAN	CLCN3	2.17954	2.18897	1.95931	2.47348	2.03357	1.52578	1.7097	1.29361
tr|A0A3B3IT31|A0A3B3IT31_HUMAN	LMBRD1	2.53301	1.83694	2.80271	2.47269	0.874768	2.19786	0.589672	3.14163
tr|X6R8A1|X6R8A1_HUMAN	CTSA	1.86545	1.74627	2.71934	2.46647	2.80465	1.19908	0.504241	1.32274
tr|A0A0A0MRC8|A0A0A0MRC8_HUMAN	KCNQ5	1.36555	1.39647	1.87952	2.45473	0.903468	0.908755	0.656742	1.16757
sp|Q9Y3C5|RNF11_HUMAN	RNF11	2.49252	2.1648	2.52111	2.45263	1.78805	1.56701	0.956333	2.13091
sp|Q9NY64|GTR8_HUMAN	SLC2A8	1.33306	1.39653	1.45519	2.44574	2.19031	1.06736	0.900219	1.6229
sp|Q6UX65|DRAM2_HUMAN	DRAM2	1.13401	1.28207	1.37526	2.44071	1.25369	1.6061	0.469499	1.48472
sp|Q14114|LRP8_HUMAN	LRP8	2.85219	2.54381	1.96771	2.44029	1.82399	3.43196	1.10248	1.43321
sp|P50897|PPT1_HUMAN	PPT1	2.42079	1.99591	2.195	2.43521	1.39452	1.34982	1.16941	1.12102
sp|P52569-3|CTR2_HUMAN	SLC7A2	2.07621	2.22395	2.1596	2.4337	1.44736	1.52827	1.53294	1.64367
sp|Q9NVA4|T184C_HUMAN	TMEM184C	2.08217	2.04512	1.90939	2.43093	1.17472	1.18792	1.58761	2.05631
sp|Q04941|PLP2_HUMAN	PLP2	3.26858	2.29901	2.86026	2.42768	0.981711	0.863366	1.41592	1.78692
sp|O43567|RNF13_HUMAN	RNF13	1.56518	1.6251	2.04731	2.42431	1.13975	1.26672	0.905412	1.88896
sp|P04066|FUCO_HUMAN	FUCA1	1.36965	1.30417	1.21383	2.42309	1.1475	0.76791	0.467426	1.04454
sp|Q5T3F8|CSCL2_HUMAN	TMEM63B	2.63418	2.20923	2.38769	2.4198	1.06321	1.86349	1.44607	2.01136
sp|P13473-2|LAMP2_HUMAN	LAMP2	1.69725	1.51952	1.47904	2.41578	1.08314	1.14555	0.726833	1.57861
sp|P28799|GRN_HUMAN	GRN	2.98176	2.51542	2.13814	2.41047	1.17627	2.104	0.913385	0.791582
sp|P61020|RAB5B_HUMAN	RAB5B	2.7476	2.36083	2.21426	2.40904	1.17998	1.11402	1.17803	1.79143
sp|P09668|CATH_HUMAN	CTSH	1.14046	1.38611	1.82201	2.40801	1.4518	0.805037	1.49861	0.914032
sp|P11166|GTR1_HUMAN	SLC2A1	2.45354	1.90142	1.76339	2.40774	1.40911	1.41091	0.749984	1.12056
sp|Q9Y6X5|ENPP4_HUMAN	ENPP4	2.31677	2.06651	1.98155	2.40509	1.35201	1.27072	1.70137	0.878924
sp|Q8NHP8|PLBL2_HUMAN	PLBD2	1.81088	1.71871	1.90079	2.40346	1.59957	1.07492	1.51847	1.01207
sp|P16278|BGAL_HUMAN	GLB1	1.70652	1.59963	1.63982	2.40237	2.0751	1.03618	0.774877	1.21633
sp|P21802-11|FGFR2_HUMAN	FGFR2	1.74485	1.70754	1.84564	2.40188	1.11194	1.66575	1.75887	1.62979
sp|P51790|CLCN3_HUMAN	CLCN3	2.59894	2.15073	2.76177	2.40055	1.40953	2.3739	0.978854	1.29456
sp|Q5VYX0|RNLS_HUMAN	RNLS	3.47618	1.50639	1.19295	2.39563	1.47293	1.61679	0.668779	1.16254
sp|Q9UHW9|S12A6_HUMAN	SLC12A6	2.50117	2.20445	1.69558	2.39541	1.76212	2.05877	0.692678	1.412
sp|Q14964|RB39A_HUMAN	RAB39A	1.52472	1.65521	1.48443	2.39322	1.04574	1.0364	2.39312	1.9391
sp|Q9H9V4|RN122_HUMAN	RNF122	2.07771	1.95403	2.32502	2.39116	1.82202	1.73109	0.999308	1.19817
sp|Q9HCL0|PCD18_HUMAN	PCDH18	1.83155	1.79097	1.87998	2.38713	1.06076	1.0193	1.03274	1.25314
sp|Q93050-3|VPP1_HUMAN	ATP6V0A1	2.80364	2.25336	2.05708	2.38676	1.63079	1.70691	1.30351	1.22338
tr|A0A096LNX8|A0A096LNX8_HUMAN	SCARF2	1.85926	1.77673	1.94835	2.38049	1.30214	1.43971	1.48608	1.57154
sp|Q5TF39|MFS4B_HUMAN	MFSD4B	2.78774	2.40278	2.08281	2.37995	1.6791	1.87054	2.23495	1.37535
sp|Q6ZVC0-2|NYAP1_HUMAN	NYAP1	2.42847	2.19848	1.64362	2.37574	1.04517	1.51588	0.508066	1.31779
sp|P30825|CTR1_HUMAN	SLC7A1	2.38404	2.20144	1.72644	2.36963	2.31162	1.23237	0.512866	1.26889
sp|O14495|PLPP3_HUMAN	PLPP3	2.06597	1.96384	2.08055	2.36691	1.8419	2.03677	1.07319	1.3389
sp|Q6ZNA5-2|FRRS1_HUMAN	FRRS1	2.01418	1.86746	1.51236	2.36604	1.50975	1.20564	0.703023	1.85467
sp|Q9UNQ0|ABCG2_HUMAN	ABCG2	1.9422	2.01264	1.51121	2.36372	1.61286	1.50239	0.534473	1.83802
sp|Q99504|EYA3_HUMAN	EYA3	0.682826	1.22568	1.64252	2.36365	0.731221	1.29637	1.19598	1.53843
sp|P57768|SNX16_HUMAN	SNX16	2.31099	2.18897	1.6136	2.36304	1.11831	2.04869	0.762412	2.18337
sp|Q96T51|RUFY1_HUMAN	RUFY1	1.8193	2.03835	1.85535	2.36151	1.25283	1.66141	0.969559	1.53131
sp|Q969E2|SCAM4_HUMAN	SCAMP4	2.69612	2.44436	2.12737	2.36	1.09393	1.00375	1.38885	3.70065
sp|P05067|A4_HUMAN	APP	2.30533	1.83425	2.01276	2.35395	1.24286	1.39183	1.32273	1.35661
sp|O75348|VATG1_HUMAN	ATP6V1G1	2.51052	2.19756	2.2981	2.3521	1.68037	1.51077	0.733918	1.18741
sp|Q9H2J7|S6A15_HUMAN	SLC6A15	2.47381	2.17406	1.90186	2.35124	2.13354	1.84299	0.891896	1.16516
sp|Q9HB40|RISC_HUMAN	SCPEP1	1.88017	1.81529	2.07694	2.34349	1.05676	0.909864	0.496319	0.694674
sp|Q5KU26|COL12_HUMAN	COLEC12	2.60058	2.34621	1.8988	2.34143	1.75321	1.70521	2.63104	1.58772
sp|Q9UNK0|STX8_HUMAN	STX8	2.3926	2.31689	1.93847	2.33892	0.960352	3.05728	1.50387	1.86862
sp|Q06481|APLP2_HUMAN	APLP2	2.26499	1.75858	2.50833	2.33769	0.993773	1.58639	0.689748	1.84809
tr|C9JBG5|C9JBG5_HUMAN	SIDT2	2.22943	1.95646	1.63604	2.33522	2.38992	1.45397	0.850095	1.3834
sp|Q9H3G5|CPVL_HUMAN	CPVL	1.36804	1.43401	1.36522	2.32862	1.67617	0.912036	0.837677	1.76499
sp|Q6PCB6|AB17C_HUMAN	ABHD17C	1.94015	1.82008	2.04051	2.32293	1.15901	3.86279	1.19843	1.63036
sp|Q8IV08|PLD3_HUMAN	PLD3	1.4017	1.56179	1.3034	2.32204	1.35013	1.0147	0.61803	1.38289
sp|O14863|ZNT4_HUMAN	SLC30A4	2.14518	2.06603	1.43955	2.32125	1.00903	1.35586	0.397699	1.17719
sp|Q06033|ITIH3_HUMAN	ITIH3	3.89263	1.62486	1.69682	2.3196	2.16342	2.05362	1.30463	1.70639
sp|Q5T3U5|MRP7_HUMAN	ABCC10	1.15545	1.46599	1.42668	2.31727	0.869601	0.739358	0.456558	1.69137
sp|Q15768|EFNB3_HUMAN	EFNB3	1.98254	1.70708	2.07112	2.31566	1.24269	1.19059	0.787391	1.56343
sp|Q13277|STX3_HUMAN	STX3	2.28294	2.43139	1.79721	2.30957	1.01558	1.88025	1.41256	2.1234
sp|Q02083|NAAA_HUMAN	NAAA	2.36864	2.05495	2.24401	2.30878	1.62261	1.34336	1.33926	1.17385
sp|Q96GS4|BORC6_HUMAN	BORCS6	1.76439	1.74885	1.9473	2.30285	1.29788	1.94014	1.04854	2.83598
sp|Q04771|ACVR1_HUMAN	ACVR1	2.13304	1.6161	1.22396	2.29953	1.4593	2.17543	0.394274	2.00715
sp|O95807|TM50A_HUMAN	TMEM50A	4.13814	#DIV/0!	3.63065	2.29453	0.692413	1.63788	1.08405	2.2067
sp|Q9Y5W9|SNX11_HUMAN	SNX11	1.53976	1.72909	1.77072	2.29405	1.31231	1.11917	1.42167	1.18983
sp|O95297|MPZL1_HUMAN	MPZL1	1.29633	1.42861	1.50186	2.29364	0.835871	1.06219	1.42264	1.94611
sp|Q9NY26|S39A1_HUMAN	SLC39A1	2.09304	1.6218	1.81767	2.28307	1.17016	1.07849	0.515926	1.7331
sp|P08581|MET_HUMAN	MET	1.63179	1.64053	1.62033	2.28088	1.53386	1.18772	1.00617	1.64088
sp|Q8NFZ4|NLGN2_HUMAN	NLGN2	1.20883	1.51008	0.938317	2.27944	1.97085	2.01374	1.08935	1.15148
sp|P23468|PTPRD_HUMAN	PTPRD	1.67671	1.66885	1.69451	2.27526	1.00555	1.99417	1.02427	3.03957
sp|Q86XT9|TM219_HUMAN	TMEM219	2.55735	1.89986	1.48503	2.26473	2.05349	0.917005	0.839757	1.29683
sp|Q9UBG0|MRC2_HUMAN	MRC2	2.68623	2.38924	1.57891	2.26459	1.75895	1.8582	0.802355	4.34679
sp|P04062|GLCM_HUMAN	GBA	1.33923	1.4329	1.24093	2.26323	1.55475	1.09459	0.544454	1.48538
sp|O60911|CATL2_HUMAN	CTSV	1.50809	1.75549	2.16504	2.26197	1.54029	1.42814	1.13969	2.07212
sp|O14713|ITBP1_HUMAN	ITGB1BP1	2.26852	1.63941	1.62833	2.25892	1.15885	1.93117	0.553303	1.07445
sp|P36543|VATE1_HUMAN	ATP6V1E1	2.59802	2.33724	1.96151	2.25798	1.55696	1.55633	1.21564	2.67839
sp|A2RU67|F234B_HUMAN	FAM234B	2.45041	2.14055	1.83652	2.2542	2.22386	1.49211	1.13813	1.05672
sp|Q96L92|SNX27_HUMAN	SNX27	2.02856	2.07711	1.80965	2.24366	1.41974	1.73332	1.43067	1.33787
sp|Q9Y287|ITM2B_HUMAN	ITM2B	2.32798	2.02957	1.85911	2.24017	1.92666	2.06742	1.69484	1.35935
sp|O60503|ADCY9_HUMAN	ADCY9	1.41561	1.44995	1.84309	2.23673	0.831924	1.08501	1.19027	1.6385
sp|Q8WU20|FRS2_HUMAN	FRS2	1.47573	1.53724	1.46867	2.22919	1.15562	2.10121	0.779914	0.784439
sp|Q9NRX5|SERC1_HUMAN	SERINC1	2.08196	1.82096	1.50507	2.22859	2.07934	1.06174	0.652234	1.10913
tr|E9PFU5|E9PFU5_HUMAN	ADCYAP1R1	1.69764	1.98848	1.30861	2.22488	1.00899	1.82632	0.384499	2.19716
sp|P60520|GBRL2_HUMAN	GABARAPL2	1.91215	1.59249	1.89321	2.21672	1.51244	0.989811	0.998355	1.33933
sp|O75110|ATP9A_HUMAN	ATP9A	2.20361	2.19866	1.5568	2.21586	1.18478	1.88714	0.713701	1.46441
sp|P20645|MPRD_HUMAN	M6PR	2.57711	1.95066	2.27326	2.2158	1.11873	2.24947	1.02802	2.15763
sp|Q9NQX7|ITM2C_HUMAN	ITM2C	2.36862	1.64928	1.97425	2.21262	1.72057	1.36557	2.1489	1.08168
sp|Q9UBQ0|VPS29_HUMAN	VPS29	2.69073	2.4843	1.78611	2.20992	0.977704	0.984618	1.3186	1.15392
sp|Q8NHU3|SMS2_HUMAN	SGMS2	1.73811	1.69699	1.37796	2.20596	2.22673	1.66229	0.929868	1.74927
sp|O43759-2|SNG1_HUMAN	SYNGR1	2.61013	1.99887	1.78088	2.20116	1.45743	1.18682	0.492962	1.79607
sp|Q86Y82|STX12_HUMAN	STX12	2.5599	2.46226	2.20739	2.20055	0.991959	1.49707	0.881406	2.05078
sp|Q9BTU6|P4K2A_HUMAN	PI4K2A	2.36085	2.03876	1.94377	2.19884	1.13304	1.77917	1.28742	1.22448
sp|O43609|SPY1_HUMAN	SPRY1	3.02924	2.50851	2.61682	2.19882	1.31307	1.80176	1.5058	1.17248
sp|P11279|LAMP1_HUMAN	LAMP1	1.51872	1.36714	1.83937	2.19692	1.12148	1.00032	0.756816	1.27611
sp|Q15375|EPHA7_HUMAN	EPHA7	2.04737	1.86024	1.95811	2.19584	1.58588	1.66163	1.36033	1.31598
sp|Q9NRA2|S17A5_HUMAN	SLC17A5	1.55357	1.44491	1.24367	2.19571	1.14722	1.07616	0.357744	1.43976
sp|O95445|APOM_HUMAN	APOM	2.82954	1.51165	1.48561	2.19479	2.07352	1.46328	1.1829	2.69725
sp|P07858|CATB_HUMAN	CTSB	2.23965	1.75471	1.85521	2.19372	1.41417	1.68837	1.19334	1.58643
sp|O75077|ADA23_HUMAN	ADAM23	1.91131	1.98521	1.30528	2.19152	1.25866	0.98872	0.798011	1.21529
sp|Q7Z736|PKHH3_HUMAN	PLEKHH3	2.01755	2.16927	1.2187	2.18973	1.93062	1.76277	0.490512	1.494
sp|O14773|TPP1_HUMAN	TPP1	1.50289	1.50228	1.64293	2.18844	1.95593	1.27744	1.70689	1.33777
sp|P54826|GAS1_HUMAN	GAS1	1.54551	2.03312	1.4734	2.18712	1.52015	1.62129	0.719924	1.23421
sp|Q8TB96|TIP_HUMAN	ITFG1	2.25632	1.98579	1.78996	2.18689	1.80169	2.37857	1.93505	1.39775
sp|Q14112|NID2_HUMAN	NID2	2.84221	2.49379	1.75855	2.18501	4.38739	3.55808	0.4339	1.25166
sp|Q9BQT9-2|CSTN3_HUMAN	CLSTN3	1.93892	1.71012	1.54189	2.18342	1.08316	0.792747	1.31689	0.849574
sp|Q8IZJ1|UNC5B_HUMAN	UNC5B	1.76681	1.50646	1.44451	2.18236	1.26428	1.13453	0.550422	1.46567
sp|Q7KYR7|BT2A1_HUMAN	BTN2A1	1.4654	1.46781	1.41635	2.18118	1.2188	1.52422	1.32453	1.84547
sp|P00533|EGFR_HUMAN	EGFR	1.93899	1.943	1.74478	2.18043	1.08201	1.42664	0.954508	1.74226
sp|Q9NS93|TM7S3_HUMAN	TM7SF3	1.04831	1.28624	1.39525	2.17473	1.46345	1.02366	1.85976	2.58911
sp|P51688|SPHM_HUMAN	SGSH	1.52372	1.4301	2.16197	2.17422	1.66654	1.4674	0.642342	1.57332
sp|Q9H6X2|ANTR1_HUMAN	ANTXR1	2.18433	1.87719	1.67256	2.17214	1.79454	1.64388	1.22216	1.282
sp|P21579|SYT1_HUMAN	SYT1	2.84689	2.80796	1.85662	2.16738	1.31468	1.72729	0.430641	1.01474
sp|O15400|STX7_HUMAN	STX7	2.53012	2.43688	2.42266	2.16456	1.09537	1.6244	0.671834	1.71354
sp|Q9UGQ3|GTR6_HUMAN	SLC2A6	1.98615	1.2461	1.85569	2.16418	0.863461	1.76735	1.14594	1.49402
sp|O14763|TR10B_HUMAN	TNFRSF10B	2.23544	1.9563	2.81066	2.16054	2.24115	2.07126	0.556955	1.3551
sp|Q9NUM4|T106B_HUMAN	TMEM106B	1.09491	1.3935	1.23493	2.15086	0.897005	0.735356	0.633102	1.43025
sp|P42702|LIFR_HUMAN	LIFR	1.91219	1.74849	1.65008	2.15038	1.38645	1.91603	0.917427	1.64659
sp|Q8NB49|AT11C_HUMAN	ATP11C	2.13893	1.92237	1.84812	2.14423	1.65671	1.92434	1.26738	1.39248
sp|Q6AZY7|SCAR3_HUMAN	SCARA3	2.81527	2.49538	2.19589	2.13886	1.90632	1.5044	2.31572	1.6218
sp|P38571|LICH_HUMAN	LIPA	1.86918	1.77262	1.34563	2.13041	1.24694	0.860219	0.429254	1.01149
sp|P09525|ANXA4_HUMAN	ANXA4	-0.476327	1.61984	1.62107	2.12804	0.467206	2.04317	1.31623	0.840103
sp|Q99985|SEM3C_HUMAN	SEMA3C	1.49983	1.52171	0.946911	2.12551	0.993882	1.15782	0.28172	1.90961
sp|Q96S38|KS6C1_HUMAN	RPS6KC1	1.22425	2.27902	1.91119	2.12533	1.1677	2.03672	1.42512	1.24224
sp|Q15043-3|S39AE_HUMAN	SLC39A14	1.23142	1.34288	1.19877	2.12517	1.82045	1.03693	0.35157	1.26297
sp|Q13443|ADAM9_HUMAN	ADAM9	2.59794	2.29544	2.49639	2.12245	1.77023	1.30153	0.725393	1.05991
sp|O75197|LRP5_HUMAN	LRP5	1.96657	1.69983	1.4022	2.11792	2.57151	1.33364	0.661431	2.95403
sp|O75051|PLXA2_HUMAN	PLXNA2	1.49806	1.46145	1.29035	2.11767	1.3791	1.46055	0.637659	1.90423
sp|Q9ULT6|ZNRF3_HUMAN	ZNRF3	1.94702	1.89173	2.83648	2.11498	1.22201	0.891402	0.965213	2.15732
tr|F8VXU5|F8VXU5_HUMAN	VPS29	2.34	2.27282	1.79575	2.11497	0.80465	1.30808	0.564322	1.09321
sp|Q9NRU3|CNNM1_HUMAN	CNNM1	0.704884	1.52442	1.60537	2.10934	0.42779	1.68613	0.919644	1.33867
sp|Q8IWB7|WDFY1_HUMAN	WDFY1	2.88357	2.72703	1.80734	2.10211	1.16961	1.61157	0.540734	0.903879
sp|Q9UHA4|LTOR3_HUMAN	LAMTOR3	1.84383	1.50824	2.08454	2.10182	1.1289	1.08913	1.78411	2.01345
sp|Q92820|GGH_HUMAN	GGH	1.132	1.2966	1.36998	2.09853	1.13057	0.912312	0.948831	1.20127
sp|A4D1P6|WDR91_HUMAN	WDR91	1.30085	1.44925	1.45359	2.0953	1.3147	1.02211	1.37362	1.54535
sp|P46531|NOTC1_HUMAN	NOTCH1	2.00048	1.80167	1.71161	2.09395	0.978523	2.38438	1.1177	1.40139
tr|A0A0D9SGH0|A0A0D9SGH0_HUMAN	SLC9A6	2.65981	2.09797	2.18007	2.09167	1.82948	1.157	1.75818	1.11388
sp|Q96AJ9|VTI1A_HUMAN	VTI1A	2.57952	2.25738	2.4048	2.09112	1.49065	1.35444	0.593009	1.80689
sp|Q14849-3|STAR3_HUMAN	STARD3	2.09434	1.80411	2.02125	2.08942	1.49544	1.55727	1.01722	1.90368
sp|Q8NFF2|NCKX4_HUMAN	SLC24A4	2.00374	1.62195	1.73393	2.08521	1.67588	1.45134	1.33172	1.65693
sp|Q92729|PTPRU_HUMAN	PTPRU	1.74011	1.57235	1.4385	2.08462	1.29617	1.6582	1.09959	1.43302
sp|P56749|CLD12_HUMAN	CLDN12	1.4496	1.50164	1.27825	2.08314	1.36502	1.4573	1.15556	1.86103
sp|Q9UBH6|XPR1_HUMAN	XPR1	1.85027	1.85166	1.81327	2.08268	1.5654	1.46069	1.79708	2.03982
sp|Q9NWD8|TM248_HUMAN	TMEM248	2.1335	1.55617	1.53938	2.08207	2.2399	1.6242	0.732152	1.44328
sp|O75379|VAMP4_HUMAN	VAMP4	2.09061	1.70387	1.75269	2.07945	1.34393	1.20087	0.960686	1.92506
sp|O60449-2|LY75_HUMAN	LY75	2.07658	2.00708	1.47118	2.07909	1.68502	1.61842	0.720356	1.53514
sp|O60462|NRP2_HUMAN	NRP2	1.94336	1.73878	1.78619	2.07867	1.4331	1.62126	2.29996	1.61689
sp|Q8NFJ5|RAI3_HUMAN	GPRC5A	2.40212	2.22357	1.95576	2.07592	1.22439	1.28439	1.13412	1.67168
sp|Q5VWJ9|SNX30_HUMAN	SNX30	2.42069	2.2981	1.78087	2.07153	1.06986	1.36859	1.38005	1.01728
tr|Q6P2Q0|Q6P2Q0_HUMAN	ABCB9	0.0769374	1.58524	-0.19381	2.07078	0.0289233	1.02595	0.0438261	0.983736
sp|O95857|TSN13_HUMAN	TSPAN13	2.05915	1.80079	2.1093	2.06892	1.97538	1.45064	0.772715	1.60645
sp|P01034|CYTC_HUMAN	CST3	1.96247	2.20553	2.02692	2.06654	1.01811	1.84331	1.08302	1.22274
sp|O43752|STX6_HUMAN	STX6	2.64504	2.39887	1.88049	2.06386	1.04967	1.06396	2.57925	2.27029
sp|Q14126|DSG2_HUMAN	DSG2	1.57683	1.55634	1.7775	2.06368	0.863732	1.31949	1.34881	1.77679
sp|Q15223|NECT1_HUMAN	NECTIN1	1.62478	1.4289	1.54444	2.0634	1.09088	2.42557	4.30464	1.26187
sp|Q8IW50|F219A_HUMAN	FAM219A	1.70789	1.90356	1.67322	2.05867	1.50353	0.945933	0.708982	1.41239
sp|Q96L93|KI16B_HUMAN	KIF16B	1.74602	1.79061	1.61375	2.05798	1.60293	1.69182	2.70777	1.35745
sp|Q96MM7-4|H6ST2_HUMAN	HS6ST2	2.1329	1.6565	1.80647	2.05625	1.48185	1.27502	1.50984	1.27382
sp|Q96QK1|VPS35_HUMAN	VPS35	2.40022	2.2201	1.60243	2.05504	0.848171	2.15641	0.817472	1.12457
tr|U3KQB3|U3KQB3_HUMAN	CSNK1G1	1.67961	1.75166	1.37095	2.0548	1.70189	1.70081	0.744381	1.11143
sp|Q99747|SNAG_HUMAN	NAPG	2.4362	2.17337	2.05008	2.04991	1.23265	1.55576	0.836946	1.40443
sp|P98155|VLDLR_HUMAN	VLDLR	2.27761	1.96639	1.6834	2.04773	1.45705	2.09984	1.45495	2.30451
sp|P56817|BACE1_HUMAN	BACE1	2.00983	1.72932	1.61605	2.04548	2.05804	2.60622	1.44455	1.34933
sp|P62079|TSN5_HUMAN	TSPAN5	2.57661	1.10143	1.84635	2.04403	2.00476	1.11912	1.10079	0.894303
sp|O75165|DJC13_HUMAN	DNAJC13	1.97209	2.10266	1.58628	2.04385	2.23061	1.04792	0.596868	1.09851
sp|Q07075|AMPE_HUMAN	ENPEP	1.06617	1.36367	1.29399	2.04072	1.05871	0.944806	0.809842	1.69661
sp|Q8NCC3|PAG15_HUMAN	PLA2G15	1.6886	1.58742	2.03218	2.03927	1.51687	1.54796	0.728857	0.991101
sp|Q99808-2|S29A1_HUMAN	SLC29A1	1.34188	0.849276	0.732408	2.03555	2.0356	1.05292	0.217807	1.0875
sp|P19021-5|AMD_HUMAN	PAM	2.04244	1.51662	1.47583	2.03215	1.45162	1.698	1.35624	2.71093
sp|P20338|RAB4A_HUMAN	RAB4A	2.34024	1.8624	1.83767	2.02525	1.12288	1.48747	1.32031	2.20011
sp|Q13530|SERC3_HUMAN	SERINC3	2.07036	1.48603	1.57222	2.02484	1.88423	1.34433	0.688148	1.58499
sp|Q9H813|TM206_HUMAN	TMEM206	2.05267	1.64403	1.32039	2.01915	2.34688	1.29185	0.745838	1.12771
sp|O75976|CBPD_HUMAN	CPD	2.36452	1.59766	1.44311	2.01548	2.34258	1.65629	1.93319	1.7373
sp|P42857|NSG1_HUMAN	NSG1	2.43523	1.89882	2.1196	2.01043	2.02112	1.89785	0.754108	1.57147
tr|A0A087WXK5|A0A087WXK5_HUMAN	ABCA2	1.98493	1.90319	1.46766	2.00293	1.22746	1.48443	0.647927	1.3655
tr|A0A087WYL5|A0A087WYL5_HUMAN	SEZ6L2	2.52854	2.01657	1.65268	2.001	2.26766	2.49813	1.13501	1.3934
sp|P07711|CATL1_HUMAN	CTSL	2.03294	1.67012	1.74351	1.9947	1.731	2.52507	1.16071	1.69373
sp|P10253|LYAG_HUMAN	GAA	1.33521	1.38033	1.37037	1.99208	1.67525	0.947186	1.05997	1.3001
sp|Q08334|I10R2_HUMAN	IL10RB	1.87122	1.58037	1.79773	1.9891	1.20871	1.44252	2.30805	1.44897
sp|Q9BXB1|LGR4_HUMAN	LGR4	1.99271	1.73515	1.21802	1.98859	1.28788	1.2687	0.511021	1.54314
sp|Q9C0C4|SEM4C_HUMAN	SEMA4C	2.13621	2.24098	1.39108	1.98761	1.05305	1.72033	0.474795	1.19335
sp|Q7Z5G4|GOGA7_HUMAN	GOLGA7	1.94481	1.81295	1.87902	1.98752	1.08007	1.18064	1.59378	1.66305
sp|Q9UHW9-2|S12A6_HUMAN	SLC12A6	2.21235	1.68527	1.7434	1.98615	1.59132	1.27704	1.43214	1.12441
tr|A0A2R8Y504|A0A2R8Y504_HUMAN	SGCE	2.21912	1.59059	1.46233	1.98563	1.20118	2.35578	0.89035	1.51507
sp|Q9Y487|VPP2_HUMAN	ATP6V0A2	2.25009	1.86832	1.37496	1.98364	1.44037	1.27418	0.517381	1.06375
sp|Q8NHX9|TPC2_HUMAN	TPCN2	1.03799	1.35232	1.05365	1.98344	1.02689	2.0771	0.407074	1.53122
sp|Q9H0X4|F234A_HUMAN	FAM234A	1.10278	1.32785	0.830479	1.98162	1.0349	0.842233	0.387125	1.45387
sp|Q8IWU2|LMTK2_HUMAN	LMTK2	1.96482	1.85774	1.69718	1.98143	1.99802	1.71187	2.39714	1.82875
sp|Q5VU97|CAHD1_HUMAN	CACHD1	1.77648	1.65145	1.62408	1.98093	1.52441	1.64859	0.730642	1.15568
sp|Q92581-2|SL9A6_HUMAN	SLC9A6	2.26258	1.8853	1.64987	1.977	1.7744	1.54425	1.0473	1.26788
sp|Q8WWB7|GLMP_HUMAN	GLMP	1.83059	1.64885	1.79816	1.97049	0.938334	1.87363	0.902653	1.93906
sp|P08648|ITA5_HUMAN	ITGA5	1.59921	1.3307	1.44688	1.96918	1.26	1.9019	1.08262	1.60715
sp|Q8TCG2|P4K2B_HUMAN	PI4K2B	2.41195	2.03682	1.74752	1.96533	1.42907	1.81866	1.33926	1.20783
sp|Q96J84-2|KIRR1_HUMAN	KIRREL1	1.78863	1.60939	1.58518	1.9601	1.19866	2.83752	1.03377	2.04873
sp|Q9H115|SNAB_HUMAN	NAPB	2.25949	2.20116	1.36041	1.95698	0.807205	1.47233	0.714894	1.61733
sp|Q8N4S9|MALD2_HUMAN	MARVELD2	1.71173	1.76258	1.57667	1.95501	0.977129	1.31076	0.586164	1.5153
tr|A0A087X1B6|A0A087X1B6_HUMAN	AR	1.43269	1.87352	1.01313	1.95343	1.05025	1.35508	0.413323	1.449
sp|P54920|SNAA_HUMAN	NAPA	2.55319	2.33938	1.6349	1.95301	0.85727	1.66852	1.01551	1.40643
sp|O14613|BORG1_HUMAN	CDC42EP2	1.32669	1.38697	1.13657	1.94815	0.856505	1.41219	0.770442	0.942021
sp|Q9Y5X2|SNX8_HUMAN	SNX8	2.35066	2.47866	1.63003	1.94781	0.754999	1.73409	1.01351	2.95048
sp|P17050|NAGAB_HUMAN	NAGA	1.40864	1.28649	1.45371	1.94284	1.24336	0.936533	1.42964	2.16548
sp|P15529-2|MCP_HUMAN	CD46	1.63325	1.63629	1.29704	1.93869	1.61522	1.15419	0.521219	0.936198
sp|O43493|TGON2_HUMAN	TGOLN2	2.44319	1.56878	1.8499	1.93397	1.54852	1.59697	0.814804	1.83067
sp|Q5VWP2|TET5C_HUMAN	TENT5C	1.3424	1.78093	1.23422	1.9315	1.29927	1.45052	0.657693	2.26772
sp|O95164|UBL3_HUMAN	UBL3	1.74876	1.38664	1.56223	1.93113	1.05643	1.12103	0.480948	1.25163
sp|Q9Y6M4-2|KC1G3_HUMAN	CSNK1G3	1.70017	1.81485	1.63432	1.9309	1.23107	2.69621	2.42444	1.15472
sp|Q96MX0|CKLF3_HUMAN	CMTM3	2.69767	1.73417	1.57011	1.93072	1.01663	1.27412	1.72364	2.32297
sp|Q14542|S29A2_HUMAN	SLC29A2	1.52632	1.88322	1.1758	1.92932	1.14073	2.29472	0.335439	0.881808
sp|Q6NT16|S18B1_HUMAN	SLC18B1	0.938843	1.13377	1.14685	1.92796	0.853939	2.07273	0.506189	1.68975
sp|Q92692-2|NECT2_HUMAN	NECTIN2	1.11348	0.593196	0.85126	1.92771	0.613177	1.14314	1.08768	1.70186
tr|A0A2R8YDN7|A0A2R8YDN7_HUMAN	ATP13A3	1.85641	1.73026	1.51431	1.9244	1.53535	1.28208	1.00144	1.24448
sp|P51148-2|RAB5C_HUMAN	RAB5C	2.29978	1.80004	2.09084	1.92396	1.32681	0.980031	1.04146	1.43294
sp|Q9NZD8|SPG21_HUMAN	SPG21	2.40244	2.19613	1.99927	1.92321	1.80109	1.27175	1.26601	1.70937
sp|Q08357|S20A2_HUMAN	SLC20A2	2.30575	1.99552	1.68872	1.92294	1.71883	2.08052	1.00713	1.20793
sp|P54760|EPHB4_HUMAN	EPHB4	1.24864	1.35164	1.21759	1.92251	1.23786	1.01163	0.602218	2.50953
sp|O14828|SCAM3_HUMAN	SCAMP3	2.48936	2.08133	1.92539	1.92028	1.24426	1.31422	0.957349	1.59275
sp|Q9UI12|VATH_HUMAN	ATP6V1H	1.89808	1.88834	1.3973	1.91913	1.15806	1.22753	1.15588	1.39077
sp|Q8TEB7|RN128_HUMAN	RNF128	1.91075	1.55079	1.19241	1.91691	1.47509	0.936401	0.64075	1.25333
sp|Q5MNZ6|WIPI3_HUMAN	WDR45B	1.74749	1.9948	1.16233	1.91482	0.731617	1.21247	0.810307	1.11369
sp|Q4G0F5|VP26B_HUMAN	VPS26B	1.95012	2.10479	1.04908	1.91235	0.591065	1.51204	0.314603	1.17583
sp|Q6IAA8|LTOR1_HUMAN	LAMTOR1	1.76063	1.60265	1.99362	1.91108	1.21783	1.10496	0.799779	1.62421
sp|P49281-3|NRAM2_HUMAN	SLC11A2	1.59569	1.71952	1.3626	1.90833	2.10553	1.9183	0.95537	2.42967
sp|Q68DH5|LMBD2_HUMAN	LMBRD2	2.45109	2.05018	1.77842	1.90535	2.28126	1.90054	1.91753	1.35601
sp|Q14517|FAT1_HUMAN	FAT1	1.54961	1.37502	1.43576	1.90388	1.16881	1.32959	1.11121	1.81033
sp|P42336|PK3CA_HUMAN	PIK3CA	2.33998	1.51418	2.33311	1.90099	2.34377	0.987281	0.735201	1.82216
sp|Q8NBW4|S38A9_HUMAN	SLC38A9	1.40192	1.66136	1.39281	1.89881	1.40208	1.35303	1.64456	1.53521
sp|P21283|VATC1_HUMAN	ATP6V1C1	2.0044	2.00939	1.7606	1.89741	0.949563	1.46063	1.03344	2.00996
tr|F8VX04|F8VX04_HUMAN	SLC38A1	1.57649	1.47876	1.48697	1.89518	1.19208	1.28725	1.10591	1.55599
sp|Q9H7F4|T185B_HUMAN	TMEM185B	2.13071	1.53914	2.43055	1.89486	1.42594	1.17268	0.57608	1.85636
sp|P10586|PTPRF_HUMAN	PTPRF	1.41618	1.3031	1.35902	1.89454	0.974704	1.4908	0.905126	2.25084
tr|L7N2F9|L7N2F9_HUMAN		2.63823	1.58471	2.12763	1.89418	2.45968	0.800114	1.55664	1.6193
sp|Q14108|SCRB2_HUMAN	SCARB2	1.32147	1.28131	1.84934	1.89388	1.35773	1.02125	0.682342	1.92503
sp|P46934-4|NEDD4_HUMAN	NEDD4	-0.308381	0.830587	-0.560177	1.89292	0.231953	1.50464	0.133953	1.48606
sp|P08183|MDR1_HUMAN	ABCB1	1.90476	1.73333	1.39872	1.89075	1.5184	1.74271	0.777983	1.31218
sp|P38606|VATA_HUMAN	ATP6V1A	1.95573	1.69053	1.81965	1.89048	1.25821	1.37142	0.987889	1.14307
sp|P53794|SC5A3_HUMAN	SLC5A3	1.8049	1.58612	1.23355	1.88982	1.39173	2.06038	0.662734	1.24717
sp|Q9Y2G3|AT11B_HUMAN	ATP11B	1.80887	1.8301	1.20496	1.88977	1.06088	1.83359	0.648443	1.14449
sp|Q92503-2|S14L1_HUMAN	SEC14L1	1.49795	1.14663	1.78587	1.88875	1.67816	2.09398	0.904697	1.58775
sp|Q13873|BMPR2_HUMAN	BMPR2	2.10144	1.73443	1.51641	1.88688	1.48247	1.80608	0.708689	1.43949
sp|Q5XKK7|F219B_HUMAN	FAM219B	2.61275	1.9344	2.11217	1.87917	1.62449	1.80077	1.02207	1.15217
sp|P08069|IGF1R_HUMAN	IGF1R	0.894183	1.26244	1.20472	1.87874	0.88186	0.921727	0.705319	1.95566
sp|O75629|CREG1_HUMAN	CREG1	1.44214	1.47744	1.56393	1.87794	0.900502	1.12329	1.20594	1.13139
sp|Q9BT88|SYT11_HUMAN	SYT11	1.54467	1.54787	1.11079	1.87754	0.845378	1.48669	0.741818	1.19481
tr|E5RI87|E5RI87_HUMAN	RNF130	1.96645	1.86678	1.63591	1.87567	1.51829	1.62126	1.40991	1.06878
sp|Q4KMQ2-2|ANO6_HUMAN	ANO6	1.5452	1.67341	1.42737	1.87447	2.68967	1.38511	0.79532	1.06712
sp|Q9P2N7-5|KLH13_HUMAN	KLHL13	1.73156	1.66934	1.26976	1.87291	1.35974	0.883359	0.356144	0.973898
sp|P61236-2|YPEL3_HUMAN	YPEL3	0.650112	1.01539	0.870193	1.8723	0.277825	0.748802	0.805789	0.58727
sp|Q8WXA3-1|RUFY2_HUMAN	RUFY2	1.79953	1.88293	1.59409	1.87166	1.54054	1.86651	1.24087	1.18528
tr|A0A0G2JNW7|A0A0G2JNW7_HUMAN	SLC12A7	1.85109	1.81667	1.32477	1.87141	1.69586	1.55706	0.576441	1.43754
sp|Q9BWQ6|YIPF2_HUMAN	YIPF2	2.35775	1.86174	1.46711	1.87009	1.05545	1.7815	0.858364	1.56032
sp|P15260|INGR1_HUMAN	IFNGR1	1.69033	1.3037	1.68691	1.86785	0.835324	2.26187	0.665921	1.24349
sp|P02794|FRIH_HUMAN	FTH1	1.38392	1.41687	1.5069	1.86728	0.915808	1.93072	0.93481	1.36092
sp|P16870|CBPE_HUMAN	CPE	1.56783	1.35116	1.61425	1.86704	1.41449	1.37067	2.0408	1.21524
sp|P46459|NSF_HUMAN	NSF	2.40462	1.97186	1.98817	1.86331	0.993695	1.76824	0.742509	1.83942
sp|Q9Y2I1|NISCH_HUMAN	NISCH	1.4178	1.55649	1.40307	1.85955	1.03095	1.31201	1.65943	1.22708
sp|Q5VZI3-3|TM268_HUMAN	TMEM268	1.16074	1.01972	1.34182	1.85437	2.33454	2.3835	0.969711	1.10524
sp|P17405|ASM_HUMAN	SMPD1	1.47704	1.25449	0.942503	1.85267	2.75679	1.02723	0.456655	1.04075
sp|P27449|VATL_HUMAN	ATP6V0C	2.36255	1.3341	2.12624	1.8491	0.840204	1.14252	0.571055	1.15423
sp|O00592|PODXL_HUMAN	PODXL	2.34047	2.09259	1.71223	1.8487	1.29869	1.07327	0.927083	1.37376
sp|P20339|RAB5A_HUMAN	RAB5A	2.46155	1.80334	1.90201	1.84715	1.74483	0.99129	1.64536	1.13687
sp|P34741|SDC2_HUMAN	SDC2	1.50326	1.48916	1.39256	1.84556	1.04841	1.23083	1.91637	2.31497
sp|Q9BX67|JAM3_HUMAN	JAM3	1.19626	1.35056	1.30266	1.84534	1.09529	1.22448	2.04775	2.52441
sp|O75096|LRP4_HUMAN	LRP4	2.04786	1.74383	1.28575	1.83889	1.83119	1.90475	0.797617	2.58717
tr|A0A087WWD4|A0A087WWD4_HUMAN	NCAM1	0.975026	1.14481	1.12329	1.83882	0.709216	1.09133	0.824543	1.30108
tr|A0A1B0GVC8|A0A1B0GVC8_HUMAN	PCDH19	0.88347	0.435306	0.453183	1.83261	0.510571	1.03184	0.63409	0.267708
sp|O00115|DNS2A_HUMAN	DNASE2	0.776835	1.0092	1.38806	1.83153	1.10964	0.862618	1.8881	1.40145
sp|Q92870-4|APBB2_HUMAN	APBB2	1.37609	1.59827	1.51357	1.82955	1.64559	1.07777	1.24869	0.99346
sp|P17302|CXA1_HUMAN	GJA1	1.79144	1.53785	1.7776	1.82726	1.96405	1.67991	1.16857	1.1798
tr|A0A2R8Y760|A0A2R8Y760_HUMAN	COL25A1	1.2165	0.900888	1.48008	1.82282	1.64279	1.28896	3.3252	1.26631
sp|Q9Y251|HPSE_HUMAN	HPSE	0.976659	1.3802	1.09698	1.82113	1.24601	1.62133	0.753547	1.05865
sp|P61106|RAB14_HUMAN	RAB14	2.03015	1.88426	1.61615	1.81993	0.980738	1.273	1.49774	2.16623
sp|Q6PCB7|S27A1_HUMAN	SLC27A1	0.420704	-0.0137276	0.727903	1.81805	0.875049	0.0200904	0.480942	0.780557
sp|Q9Y289|SC5A6_HUMAN	SLC5A6	1.61153	1.58945	1.12755	1.81786	1.18085	1.21348	0.408948	1.08745
sp|Q9BZD2|S29A3_HUMAN	SLC29A3	1.20204	1.40822	1.07752	1.81734	1.29828	1.28612	0.421195	1.83988
sp|P05026|AT1B1_HUMAN	ATP1B1	0.86457	1.05838	1.31662	1.81375	0.642047	0.914185	1.42611	1.17768
sp|P62070|RRAS2_HUMAN	RRAS2	1.1934	1.46937	1.12513	1.81214	1.79246	1.21128	0.619872	3.12675
sp|O15440|MRP5_HUMAN	ABCC5	1.69629	1.77335	1.18489	1.81181	3.32896	2.32876	0.649912	1.62201
sp|Q99519|NEUR1_HUMAN	NEU1	1.62092	1.35358	1.28442	1.80993	1.7701	1.30861	2.06617	2.69988
sp|Q92823-5|NRCAM_HUMAN	NRCAM	1.42255	1.49073	1.46775	1.8095	0.979953	1.35002	1.45559	1.29039
tr|A0A2R8YEC9|A0A2R8YEC9_HUMAN	MANBA	0.568372	0.982483	0.865698	1.80778	1.46081	0.655306	0.436235	1.67871
sp|Q13641|TPBG_HUMAN	TPBG	1.92585	1.72328	1.75308	1.80602	1.8507	2.23565	1.25929	1.07796
sp|Q92542|NICA_HUMAN	NCSTN	1.44747	1.44084	1.39275	1.80159	2.58919	1.00672	1.32223	0.970772
sp|O75054-2|IGSF3_HUMAN	IGSF3	1.26299	1.19799	1.36718	1.80004	0.900587	1.25619	0.872053	1.97592
sp|Q8WUM9|S20A1_HUMAN	SLC20A1	1.45349	1.35597	1.08449	1.79999	1.78053	1.57426	0.578142	1.33822
sp|P08962|CD63_HUMAN	CD63	1.22493	1.51554	0.827669	1.79504	0.754687	0.805965	0.202094	1.05505
sp|P17081|RHOQ_HUMAN	RHOQ	1.46411	1.27348	1.53046	1.78995	2.97801	1.41394	0.904806	1.04674
sp|Q86YD5|LRAD3_HUMAN	LDLRAD3	1.73074	1.16876	0.821879	1.78918	2.47946	1.59751	0.719822	0.959389
sp|Q13510-2|ASAH1_HUMAN	ASAH1	1.10893	1.33273	1.09169	1.78666	1.25162	0.924472	0.489948	1.15054
sp|Q9NZ53|PDXL2_HUMAN	PODXL2	2.07392	1.84572	1.63014	1.78664	1.67297	1.59419	1.57078	1.51036
sp|P00540|MOS_HUMAN	MOS	2.19312	1.70267	1.93735	1.78491	1.84592	1.54901	0.895571	1.15148
sp|Q9UGC6|RGS17_HUMAN	RGS17	0.57112	-0.0648193	0.743398	1.782	0.447796	1.14404	0.590517	0.552774
sp|Q9Y2Q5|LTOR2_HUMAN	LAMTOR2	1.53238	1.12616	1.74485	1.78149	1.7252	1.15501	1.18606	1.23306
sp|Q9NZH0-2|GPC5B_HUMAN	GPRC5B	2.34102	2.71663	1.5654	1.78007	1.56574	1.91656	0.751124	1.39497
sp|Q9UBX1|CATF_HUMAN	CTSF	1.79415	1.30307	1.4355	1.77647	1.72085	2.02139	1.0774	1.71549
sp|P48960|CD97_HUMAN	CD97	1.66248	1.25527	1.24287	1.7734	1.79629	1.73202	1.15696	1.47805
sp|O60499|STX10_HUMAN	STX10	2.54183	2.17653	1.90382	1.76926	1.2114	1.00505	1.07248	3.70147
sp|Q0IIM8|TBC8B_HUMAN	TBC1D8B	1.8973	1.88895	1.46235	1.7692	1.53902	1.43565	0.908249	1.74635
sp|P00441|SODC_HUMAN	SOD1	0.475061	0.752419	0.986688	1.76547	1.19404	1.57068	1.33238	0.792824
sp|P54802|ANAG_HUMAN	NAGLU	1.01268	1.20645	1.48332	1.76465	2.04085	1.03122	0.962203	1.2971
sp|P06756|ITAV_HUMAN	ITGAV	1.53442	1.13956	1.25453	1.75998	1.08524	1.301	1.29242	1.46472
sp|Q969K7|TMM54_HUMAN	TMEM54	0.778519	0.811785	0.357813	1.75132	0.35787	0.835257	0.34769	0.498883
sp|P17948|VGFR1_HUMAN	FLT1	1.12296	1.06734	0.857165	1.74959	0.825753	0.984395	0.599877	2.03743
tr|B8ZZN3|B8ZZN3_HUMAN	STK16	1.68643	1.37563	1.02951	1.74698	1.13099	1.22945	0.422122	1.21863
sp|Q8NC67|NETO2_HUMAN	NETO2	0.639156	1.24595	0.772717	1.74606	0.619141	1.13367	0.427085	0.881545
sp|P51797|CLCN6_HUMAN	CLCN6	1.67612	1.42524	1.15238	1.74299	1.65206	1.33347	0.98462	1.48083
sp|Q9Y548|YIPF1_HUMAN	YIPF1	1.96444	1.50929	1.25912	1.7413	1.71465	1.2631	0.673403	1.01737
sp|Q6RW13|ATRAP_HUMAN	AGTRAP	1.91081	1.39673	1.64779	1.73846	1.28551	1.08258	0.883148	3.06346
sp|Q9UBR2|CATZ_HUMAN	CTSZ	1.37192	1.31593	1.27217	1.73838	2.93963	1.04843	0.913671	1.38758
sp|Q16891-2|MIC60_HUMAN	IMMT	-1.17078	-0.595503	-0.652242	1.73831	0.361696	0.489018	0.785033	0.895326
sp|O15031|PLXB2_HUMAN	PLXNB2	1.45413	1.22404	1.37515	1.73726	1.29338	1.21484	2.11643	1.54197
tr|A0A0B4J1R7|A0A0B4J1R7_HUMAN	BORCS7-ASMT	2.34932	1.68435	2.29438	1.73641	1.17478	0.908226	0.861451	2.32783
sp|P62834|RAP1A_HUMAN	RAP1A	1.32102	1.52193	1.44573	1.73477	1.3762	0.950675	0.587052	1.22021
sp|Q96PC3-4|AP1S3_HUMAN	AP1S3	1.77656	1.84447	0.883886	1.73013	0.638685	1.70348	0.298856	1.27916
sp|P15144|AMPN_HUMAN	ANPEP	1.56998	1.63195	1.5499	1.72919	3.17976	1.42228	0.634827	1.08353
sp|Q13137-4|CACO2_HUMAN	CALCOCO2	1.28918	1.28761	1.36609	1.72892	2.2673	1.5604	1.47755	1.28721
tr|A0A0R4J2F2|A0A0R4J2F2_HUMAN	CLDND1	1.41593	1.31639	1.2235	1.72865	1.27175	1.05039	0.960847	1.05553
sp|O75354|ENTP6_HUMAN	ENTPD6	1.85487	1.38141	1.02703	1.72612	1.07823	1.73433	0.372192	1.86517
sp|P0C0L4|CO4A_HUMAN	C4A	3.2279	0.689616	1.03523	1.72534	1.87593	0.852376	1.17686	1.23278
sp|O75581|LRP6_HUMAN	LRP6	1.5637	1.36055	1.34991	1.72316	1.13921	1.6632	1.16037	1.89589
sp|Q7L0J3|SV2A_HUMAN	SV2A	1.76796	1.54302	1.19771	1.72183	1.62619	1.72447	1.27424	2.14166
sp|Q9Y2Q0-3|AT8A1_HUMAN	ATP8A1	1.71263	1.65322	1.16537	1.72053	1.03482	1.36838	0.569176	1.51675
sp|Q9UBN6|TR10D_HUMAN	TNFRSF10D	1.92637	1.64464	1.69566	1.71749	2.16046	1.49265	1.05607	1.47323
sp|Q9P273|TEN3_HUMAN	TENM3	0.921291	0.971564	1.07087	1.71608	1.70175	0.629724	0.296875	1.15766
sp|Q08345-5|DDR1_HUMAN	DDR1	1.75954	1.43392	1.45523	1.71504	2.45259	1.33803	1.00612	1.21619
sp|Q8IUW5|RELL1_HUMAN	RELL1	1.18995	1.35082	1.26529	1.71474	0.897868	1.04766	0.938993	1.20214
sp|O15126|SCAM1_HUMAN	SCAMP1	2.26297	2.06276	1.57384	1.71344	0.905231	1.27129	1.60205	1.43733
sp|Q96EC8|YIPF6_HUMAN	YIPF6	2.08427	1.54965	1.57285	1.71291	1.12134	1.07448	0.932482	1.07521
sp|Q9NQ11|AT132_HUMAN	ATP13A2	0.889346	1.12101	0.777008	1.71266	0.903678	0.970141	0.712148	1.32481
tr|E9PR17|E9PR17_HUMAN		1.71228	1.70125	2.14138	1.71197	1.92547	1.23558	0.611262	1.07036
sp|Q9BXW6|OSBL1_HUMAN	OSBPL1A	1.47316	1.40394	1.48723	1.71152	1.65558	1.08226	0.695498	1.2129
sp|Q8IZA0|K319L_HUMAN	KIAA0319L	2.29801	1.6026	1.54065	1.71024	1.72122	1.78331	1.09649	1.17407
sp|Q13393|PLD1_HUMAN	PLD1	1.66374	1.82683	1.77129	1.70827	1.07718	2.1231	2.99722	1.25654
sp|P23142|FBLN1_HUMAN	FBLN1	1.43506	0.974283	1.32805	1.70812	0.90378	0.986756	0.787072	0.88587
sp|Q9BXP2|S12A9_HUMAN	SLC12A9	1.92191	1.57989	1.19874	1.70711	1.52189	1.97714	1.00112	1.30419
sp|O94991|SLIK5_HUMAN	SLITRK5	1.50583	1.50941	1.14415	1.70526	1.4836	1.66194	0.591139	1.232
sp|Q9P0K1|ADA22_HUMAN	ADAM22	1.30647	1.3581	1.8318	1.70439	0.834656	1.99072	1.35378	1.15494
sp|Q8TCT8|SPP2A_HUMAN	SPPL2A	1.22245	1.40263	1.2541	1.70198	1.3359	1.06683	1.94407	1.17668
sp|Q04656-3|ATP7A_HUMAN	ATP7A	1.88843	1.52306	1.89058	1.6978	1.03329	2.42106	0.721134	1.53045
sp|Q16563|SYPL1_HUMAN	SYPL1	1.58653	1.86228	1.2871	1.69708	0.862831	1.29409	0.744712	0.994206
sp|Q9UHN6|CEIP2_HUMAN	CEMIP2	1.73429	1.67286	1.06974	1.69668	1.36576	1.39838	0.617501	1.32226
sp|P17900|SAP3_HUMAN	GM2A	1.29158	1.70804	0.989001	1.69465	0.693547	1.27155	0.372771	1.04237
sp|O75387|LAT3_HUMAN	SLC43A1	1.55994	1.1939	1.27897	1.6846	1.79188	1.61815	1.51318	1.56031
sp|Q5W111|SPRY7_HUMAN	SPRYD7	2.32994	1.77282	1.43311	1.68158	1.30483	1.79732	1.09935	0.967221
sp|O75071|EFC14_HUMAN	EFCAB14	2.19505	1.58647	1.59797	1.68009	1.42843	2.33074	0.995846	1.90382
sp|P29320|EPHA3_HUMAN	EPHA3	1.30097	1.48062	0.947919	1.67785	1.00771	0.942699	0.378147	1.13689
tr|A0A0G2JMZ8|A0A0G2JMZ8_HUMAN	OCLN	1.6812	1.5524	1.63762	1.67616	2.15553	1.91276	0.891742	1.00879
sp|P48723|HSP13_HUMAN	HSPA13	1.29122	1.05657	1.48892	1.674	1.12533	1.0949	1.31643	1.40036
sp|Q7L523|RRAGA_HUMAN	RRAGA	0.860062	1.22074	0.987948	1.67023	0.557552	2.0086	1.00745	2.11071
sp|Q9UHI8|ATS1_HUMAN	ADAMTS1	1.31464	1.0486	1.58592	1.67012	0.769292	1.45179	1.63424	1.18409
sp|Q6ZQN7|SO4C1_HUMAN	SLCO4C1	1.2661	1.35442	0.715417	1.66762	2.69378	1.45545	0.932571	0.717798
sp|Q9NWQ8|PHAG1_HUMAN	PAG1	1.33744	1.26599	0.219367	1.66713	2.02473	0.79603	0.135839	0.723533
sp|Q15599|NHRF2_HUMAN	SLC9A3R2	1.51604	2.0265	1.57362	1.66691	1.04632	1.528	0.855587	0.820289
sp|O60749|SNX2_HUMAN	SNX2	2.12247	2.05789	1.66741	1.66567	0.805467	1.98493	1.02288	0.962941
sp|Q5ZPR3|CD276_HUMAN	CD276	0.863578	0.849631	0.808191	1.66547	0.755888	0.914816	0.725616	2.46385
sp|Q8IWK6|AGRA3_HUMAN	ADGRA3	1.13256	1.11078	0.66479	1.66156	1.07505	2.32516	0.568335	1.61994
sp|P00750|TPA_HUMAN	PLAT	1.75399	1.20666	1.14504	1.66037	1.07457	1.69276	1.01237	0.748864
tr|A6NMH8|A6NMH8_HUMAN	CD81	1.80994	1.13545	1.72323	1.65961	0.856225	1.04203	0.973548	2.16029
sp|Q9H0E2|TOLIP_HUMAN	TOLLIP	1.81264	1.63841	1.49754	1.65749	1.13399	2.5312	1.37768	1.76566
sp|P35670|ATP7B_HUMAN	ATP7B	1.95791	1.68413	1.38565	1.65251	1.83344	2.00575	1.14236	1.27825
sp|Q92692|NECT2_HUMAN	NECTIN2	0.88321	0.856544	1.23579	1.65073	0.531465	0.892484	1.19401	1.30839
sp|P20827|EFNA1_HUMAN	EFNA1	1.66544	1.26997	1.59238	1.65046	1.31617	1.05874	0.820158	1.48769
sp|Q9UIW2|PLXA1_HUMAN	PLXNA1	1.20311	1.08251	1.06186	1.64913	1.22034	1.02981	0.805211	2.97237
sp|Q86VI4|LAP4B_HUMAN	LAPTM4B	1.65473	1.227	1.01647	1.64772	0.842083	2.52483	0.661834	1.20415
sp|P51151|RAB9A_HUMAN	RAB9A	1.76445	1.68524	1.5074	1.64103	0.924413	1.72175	2.51378	1.674
sp|O43760|SNG2_HUMAN	SYNGR2	2.16416	1.94759	1.53824	1.63642	0.947365	0.983206	1.29878	2.05489
sp|Q9C0H2|TTYH3_HUMAN	TTYH3	1.10402	1.05922	1.39836	1.63429	1.6222	1.01835	1.04284	2.19054
sp|Q8IZR5-2|CKLF4_HUMAN	CMTM4	1.95752	1.41952	1.80038	1.63112	1.35983	1.73607	1.00994	1.95352
sp|Q9NP90|RAB9B_HUMAN	RAB9B	1.57705	1.79412	1.20707	1.63061	0.72532	1.82487	0.828114	2.39502
sp|Q00973|B4GN1_HUMAN	B4GALNT1	0.156439	0.19188	-0.0741703	1.63018	0.293476	0.0803283	0.246629	0.513624
sp|Q9UQ49-2|NEUR3_HUMAN	NEU3	1.09386	1.19763	1.10924	1.62842	0.834282	0.867431	1.74537	1.08719
sp|P25445|TNR6_HUMAN	FAS	1.49931	1.46623	1.61341	1.62568	1.64269	1.59704	0.928841	1.19879
sp|O00468|AGRIN_HUMAN	AGRN	0.999819	1.09276	1.07903	1.62559	1.0811	1.28699	1.05145	2.77502
sp|Q9GZQ8|MLP3B_HUMAN	MAP1LC3B	1.1369	1.17405	1.49349	1.62448	0.967449	1.10294	1.00122	2.00659
tr|A0A087WUW9|A0A087WUW9_HUMAN	ARL15	1.56127	1.49936	1.67086	1.62221	1.14254	1.37972	0.922998	2.6444
sp|Q6UWY0|ARSK_HUMAN	ARSK	0.811247	0.935638	0.894755	1.61833	0.825989	1.22743	1.07035	0.748689
sp|P23458|JAK1_HUMAN	JAK1	1.21945	1.27299	1.24079	1.61772	1.17595	1.10994	1.19978	2.15684
sp|Q15012|LAP4A_HUMAN	LAPTM4A	1.22158	0.61087	1.13252	1.61679	1.17477	1.11414	0.77689	1.37293
tr|A0A0A0MRI2|A0A0A0MRI2_HUMAN	SNX6	2.11576	2.23527	1.63873	1.61114	0.639694	1.21618	0.608842	0.963874
sp|Q92622|RUBIC_HUMAN	RUBCN	1.92544	1.27005	1.55379	1.6109	1.11496	0.813978	0.983038	1.88644
sp|O75592|MYCB2_HUMAN	MYCBP2	0.865673	0.357997	1.14407	1.61061	0.537917	0.474923	0.284276	0.798774
sp|P23378|GCSP_HUMAN	GLDC	1.83509	1.59622	2.40082	1.60786	0.970658	0.731642	0.740111	1.81621
sp|Q14596|NBR1_HUMAN	NBR1	1.09924	0.939296	1.14392	1.60578	1.02329	0.921879	0.849831	2.07315
sp|O00754|MA2B1_HUMAN	MAN2B1	1.25182	1.13815	1.11253	1.60552	0.92156	0.83066	0.749101	0.971248
sp|Q9Y2X0|MED16_HUMAN	MED16	1.5786	1.57474	0.810265	1.60497	2.10964	2.89287	0.364493	1.16175
sp|P51153|RAB13_HUMAN	RAB13	0.567886	1.25826	1.57776	1.60427	1.95931	1.23119	1.50067	1.38934
sp|Q13332|PTPRS_HUMAN	PTPRS	1.2977	1.19071	1.23703	1.60332	1.3141	1.49019	0.956396	1.61365
sp|O75436|VP26A_HUMAN	VPS26A	1.94696	2.02422	1.14638	1.59088	0.743031	3.05524	0.463377	0.976232
sp|P07093-3|GDN_HUMAN	SERPINE2	2.30637	1.03434	1.32068	1.58547	1.19658	1.35488	1.46014	2.23385
sp|Q96NW4|ANR27_HUMAN	ANKRD27	1.95647	1.71349	1.17399	1.58255	1.38789	1.80791	0.830784	1.48252
sp|P35916|VGFR3_HUMAN	FLT4	1.83648	2.07457	0.843767	1.58049	1.25003	2.06586	0.451104	0.948252
sp|Q9NZV1|CRIM1_HUMAN	CRIM1	1.48766	1.5648	1.52095	1.57725	1.50192	1.36722	0.970319	1.29702
tr|H3BMF4|H3BMF4_HUMAN	SPNS1	0.764165	1.20294	1.2211	1.57588	0.534268	1.46626	0.879766	2.05197
sp|Q9BY71|LRRC3_HUMAN	LRRC3	1.94325	1.23457	2.45971	1.57429	0.914432	1.45271	0.47766	0.703859
sp|Q0VGL1|LTOR4_HUMAN	LAMTOR4	1.58894	1.12497	1.24574	1.56358	1.03786	1.37022	0.367753	1.01096
sp|O94886|CSCL1_HUMAN	TMEM63A	1.54816	1.68437	1.28699	1.55963	1.34166	2.19996	1.30268	1.44285
sp|O95772|STR3N_HUMAN	STARD3NL	0.897284	1.17693	0.931415	1.55686	0.469988	2.73107	0.491947	1.48417
sp|Q99676|ZN184_HUMAN	ZNF184	1.23364	0.850043	0.734073	1.55643	1.00342	1.66944	0.768037	1.23425
sp|P21281|VATB2_HUMAN	ATP6V1B2	1.6198	1.5863	1.48516	1.55557	1.49813	1.44615	0.924901	1.59308
sp|P54289|CA2D1_HUMAN	CACNA2D1	1.46157	1.13616	1.40545	1.55406	0.894875	1.16869	1.21209	1.43331
sp|Q7L0Q8|RHOU_HUMAN	RHOU	1.56372	1.20324	1.43418	1.55147	2.56052	2.90615	1.36204	1.32283
sp|O43155|FLRT2_HUMAN	FLRT2	1.26692	1.35948	1.05791	1.549	2.09455	2.05689	0.763455	1.06773
sp|Q8WWZ7|ABCA5_HUMAN	ABCA5	1.1278	1.23524	0.855939	1.54773	1.28578	1.03971	0.468966	1.19767
sp|Q01459|DIAC_HUMAN	CTBS	0.967927	1.11794	1.24506	1.54764	1.62599	1.6486	0.792785	1.24505
sp|P41273|TNFL9_HUMAN	TNFSF9	1.66945	1.83205	0.933312	1.54527	0.788189	1.72583	1.57719	0.602335
sp|P78324-2|SHPS1_HUMAN	SIRPA	1.31611	1.15099	0.880068	1.54431	1.23606	2.26519	0.302958	1.05304
sp|P07949|RET_HUMAN	RET	1.46166	1.07116	1.61636	1.54397	1.32948	1.24153	1.05442	1.06237
sp|Q3SXY8|AR13B_HUMAN	ARL13B	1.8823	1.76894	1.36995	1.54292	1.23269	1.99219	0.926327	1.06506
sp|O75882|ATRN_HUMAN	ATRN	1.18417	1.17635	0.81268	1.53619	2.41984	1.17855	0.383549	1.23688
sp|Q9UL26|RB22A_HUMAN	RAB22A	1.84243	1.41099	1.25704	1.53544	0.735242	1.04842	0.556506	2.17046
sp|O75084|FZD7_HUMAN	FZD7	1.39615	1.22375	1.22767	1.53488	1.28485	1.33447	1.01422	0.916453
sp|Q8N4L2|PP4P2_HUMAN	PIP4P2	1.4951	1.44637	1.43227	1.53449	1.41834	1.42438	1.10328	1.47428
sp|Q9UJ41|RABX5_HUMAN	RABGEF1	1.76612	1.50006	1.51326	1.53411	1.29835	1.32559	2.01076	1.31492
sp|P22607-2|FGFR3_HUMAN	FGFR3	1.36503	0.953645	1.22209	1.5309	1.14678	1.42297	1.7792	2.54648
sp|Q9HCJ1|ANKH_HUMAN	ANKH	1.70858	1.47125	1.01639	1.53003	0.710015	1.377	0.574947	1.36573
sp|Q9P2B2|FPRP_HUMAN	PTGFRN	1.17125	1.30148	1.13618	1.52919	1.14517	1.09292	0.912578	2.23316
tr|B8ZZD4|B8ZZD4_HUMAN	TAX1BP1	1.3062	1.07675	0.928106	1.52849	1.17921	1.41157	0.833539	1.83949
sp|O75886|STAM2_HUMAN	STAM2	1.56757	1.19129	1.13708	1.5252	0.650063	0.849767	1.83049	0.773314
sp|Q9BZM4|ULBP3_HUMAN	ULBP3	1.7329	1.5067	1.3682	1.52398	2.08918	1.31665	0.950557	0.947256
sp|Q8WVP7|LMBR1_HUMAN	LMBR1	1.08999	0.158648	0.130006	1.52291	1.31339	0.162502	0.0649369	0.916185
tr|A0A0C4DGV4|A0A0C4DGV4_HUMAN	LAMTOR5	1.53387	1.35892	1.75138	1.52199	1.70205	1.74308	0.951616	1.46569
sp|Q9Y6M7-7|S4A7_HUMAN	SLC4A7	0.931033	1.02131	1.37897	1.51906	0.77961	1.00195	1.21803	1.66609
sp|Q8TCT0|CERK1_HUMAN	CERK	1.16622	0.880842	1.22239	1.51706	1.17699	0.722904	1.766	1.05872
sp|P43121|MUC18_HUMAN	MCAM	0.905866	1.14825	1.23023	1.51679	0.947882	0.942141	1.61745	1.52166
sp|P11117|PPAL_HUMAN	ACP2	1.07473	1.04072	1.14363	1.51626	1.12133	1.11666	1.29517	0.839551
sp|P51149|RAB7A_HUMAN	RAB7A	1.58716	1.3388	1.48644	1.51191	1.36772	0.98018	1.46673	1.59699
sp|Q9NU53|GINM1_HUMAN	GINM1	1.143	1.10045	1.1338	1.5105	1.72752	1.42727	0.816627	1.76868
sp|P55082|MFAP3_HUMAN	MFAP3	0.599031	0.757563	0.837817	1.50892	0.44121	0.92915	0.708336	1.47506
sp|Q9C0B5|ZDHC5_HUMAN	ZDHHC5	0.777348	0.980217	1.29126	1.50224	0.585466	0.852209	1.05783	1.31152
sp|Q96JN8|NEUL4_HUMAN	NEURL4	1.21183	1.48064	0.707726	1.50075	1.38626	1.03787	0.494053	1.963
sp|Q9UBX8|B4GT6_HUMAN	B4GALT6	2.31447	1.8724	0.90178	1.49978	1.96979	1.04133	0.229825	0.719165
sp|Q9Y3L5|RAP2C_HUMAN	RAP2C	1.2311	1.30328	1.41665	1.49936	1.04983	1.43844	2.25067	2.45791
sp|O15118|NPC1_HUMAN	NPC1	0.772813	0.8463	0.881689	1.49598	3.11097	1.30192	1.00102	2.32651
sp|P52803|EFNA5_HUMAN	EFNA5	1.5972	1.37089	1.50369	1.49575	1.86576	1.26943	1.69485	2.1212
sp|Q7Z7N9|T179B_HUMAN	TMEM179B	1.77394	1.24069	0.920688	1.49515	2.43394	1.20729	0.567788	1.36897
sp|Q9ULF5|S39AA_HUMAN	SLC39A10	1.11876	1.19853	0.815188	1.49067	1.38376	1.34806	0.612804	1.4012
sp|Q7Z3T8|ZFY16_HUMAN	ZFYVE16	0.796564	0.900847	1.32636	1.48892	1.48741	1.20913	0.727185	1.30197
sp|Q9NRW7|VPS45_HUMAN	VPS45	2.03852	2.00602	1.33445	1.48759	0.825586	1.65927	0.86386	1.28725
sp|P98198-3|AT8B2_HUMAN	ATP8B2	1.2611	1.4333	0.936912	1.48402	1.01879	1.29093	0.524006	1.15189
sp|O15127|SCAM2_HUMAN	SCAMP2	2.05979	1.66453	1.58089	1.481	1.28572	1.16389	0.947575	1.26377
tr|F6SYP7|F6SYP7_HUMAN	DGCR2	1.47163	1.45799	1.22482	1.48061	1.04068	1.08235	0.467562	1.09151
tr|A0A2U3TZE7|A0A2U3TZE7_HUMAN	COCH	1.77634	0.791401	0.934469	1.47845	1.32646	1.07267	1.07513	1.14811
sp|O95342|ABCBB_HUMAN	ABCB11	1.6399	1.44652	0.653072	1.4773	0.971451	1.22626	0.483976	1.46953
sp|P36897|TGFR1_HUMAN	TGFBR1	1.13337	1.08386	1.10962	1.46775	1.42455	0.885108	0.885709	2.1111
sp|Q9BQS8-4|FYCO1_HUMAN	FYCO1	0.907219	1.04919	1.20002	1.46337	1.3614	1.93704	1.04956	2.64652
sp|O60637|TSN3_HUMAN	TSPAN3	0.636452	0.813238	0.831323	1.46227	0.666428	0.718078	0.491126	0.936121
sp|Q6NZ63-2|STEAL_HUMAN	STEAP1B	2.39245	1.5725	2.05764	1.45893	0.886765	1.73433	0.536163	1.32872
sp|P62072|TIM10_HUMAN	TIMM10	2.29011	0.547332	1.40518	1.45871	0.489781	0.625341	0.556123	0.497745
sp|Q9H2E6-2|SEM6A_HUMAN	SEMA6A	1.32575	1.05821	0.891569	1.45551	1.23131	1.39245	0.440943	0.952013
sp|Q969F2|NKD2_HUMAN	NKD2	1.36868	1.00342	1.5296	1.45433	0.995034	2.8229	0.719687	1.33096
tr|A0A0A0MSC1|A0A0A0MSC1_HUMAN	ADCY3	1.11922	1.25362	0.978063	1.45146	1.90108	1.10486	0.517883	1.20469
sp|B8ZZ34-3|SHSA8_HUMAN	SHISA8	1.84809	1.6807	1.78517	1.44744	2.40182	1.41905	1.40359	1.18589
sp|Q92485|ASM3B_HUMAN	SMPDL3B	1.19939	1.38614	0.99067	1.44547	1.41016	1.11878	0.466364	0.948044
sp|Q14142|TRI14_HUMAN	TRIM14	1.41137	1.40234	0.848475	1.44507	1.87312	1.17387	0.504121	1.78644
sp|Q9UL25|RAB21_HUMAN	RAB21	1.81402	1.63562	1.07731	1.44077	0.813338	1.66095	1.02729	2.62483
sp|P54274|TERF1_HUMAN	TERF1	1.42594	0.797992	0.629821	1.43981	1.07683	0.925813	2.2791	0.646666
sp|Q96A57-2|TM230_HUMAN	TMEM230	1.98142	1.32663	1.63861	1.43979	3.11494	0.667202	1.00196	1.43841
sp|Q9Y5K8|VATD_HUMAN	ATP6V1D	1.42735	1.5457	0.859158	1.43825	0.720359	1.59051	0.949728	1.7048
sp|O76082-3|S22A5_HUMAN	SLC22A5	0.7318	1.55891	0.911561	1.43819	1.07681	0.767202	0.220868	0.802169
sp|Q96RD7|PANX1_HUMAN	PANX1	0.929827	0.952386	0.918078	1.43731	1.16663	0.912371	2.67891	1.53346
sp|P34925-2|RYK_HUMAN	RYK	1.22457	1.1562	1.14458	1.4345	1.20054	1.22465	0.936295	1.42251
sp|Q8WTV0-2|SCRB1_HUMAN	SCARB1	1.05074	0.955852	0.959781	1.43366	2.08771	0.865459	1.3718	1.15403
sp|P18084|ITB5_HUMAN	ITGB5	1.89881	1.21602	1.10045	1.43194	2.62022	1.26791	1.33447	1.362
sp|Q96JA1|LRIG1_HUMAN	LRIG1	0.983721	1.09909	0.668121	1.43109	1.14841	0.961914	0.434553	1.27184
sp|Q8N9M5|TM102_HUMAN	TMEM102	0.762636	1.10895	0.378927	1.42919	0.676326	0.945475	0.898455	0.443714
sp|P63096|GNAI1_HUMAN	GNAI1	0.971941	1.19358	0.606916	1.42909	1.38154	2.04539	0.315566	2.57436
sp|O14678|ABCD4_HUMAN	ABCD4	1.32901	1.21257	1.08418	1.428	1.01506	1.75268	1.29389	1.32714
sp|Q8NBN3|TM87A_HUMAN	TMEM87A	1.94484	1.52199	1.11149	1.42602	1.08911	1.5937	0.978392	1.59577
sp|Q96HA4|CA159_HUMAN	C1orf159	1.07666	1.08708	1.81114	1.42587	0.750258	1.60505	0.956115	1.08488
sp|O43861|ATP9B_HUMAN	ATP9B	1.28226	1.54926	0.947545	1.42567	0.96284	1.59127	0.731939	1.9034
sp|O95219|SNX4_HUMAN	SNX4	1.80869	1.75213	1.17515	1.4255	0.834774	1.44682	1.09382	1.04115
sp|Q58EX2-4|SDK2_HUMAN	SDK2	1.35249	1.04399	1.24817	1.42487	1.13399	1.48956	1.69703	1.39298
sp|Q9P265|DIP2B_HUMAN	DIP2B	1.07933	1.01385	0.919419	1.42317	1.66831	1.41812	0.706356	1.37726
tr|B5MD23|B5MD23_HUMAN	TSPAN9	1.36743	1.00895	1.4555	1.42155	1.51692	0.998593	1.22911	0.888355
tr|A0A2R8YGI3|A0A2R8YGI3_HUMAN	COL13A1	1.31583	0.853273	2.06272	1.42034	0.91448	1.01377	4.19611	1.63323
sp|Q6P9B6|TLDC1_HUMAN	TLDC1	1.64726	1.34386	1.26173	1.40729	0.972758	1.8347	0.930202	0.995679
sp|Q96NT5|PCFT_HUMAN	SLC46A1	1.3115	1.19527	0.718275	1.40683	1.62601	1.073	0.855211	1.43891
sp|Q96DM3|RMC1_HUMAN	RMC1	0.896854	1.11355	0.850661	1.40643	0.813008	2.16242	0.964908	1.57805
sp|Q03167|TGBR3_HUMAN	TGFBR3	1.09891	1.08786	0.945497	1.40581	2.08934	1.27542	0.601153	1.36894
sp|Q96DY7|MTBP_HUMAN	MTBP	1.17502	1.14967	0.840826	1.4	1.48933	1.46477	0.82194	1.26335
sp|O95622|ADCY5_HUMAN	ADCY5	0.977102	1.21126	1.17002	1.39974	0.871827	1.01589	1.28078	1.15738
sp|Q8N8Z6|DCBD1_HUMAN	DCBLD1	1.07761	1.13959	0.990968	1.39839	0.967482	1.05494	2.16024	1.72883
sp|Q96PD2-2|DCBD2_HUMAN	DCBLD2	1.7287	1.18778	1.04615	1.39742	0.926929	1.18477	1.17405	2.31083
sp|P54753|EPHB3_HUMAN	EPHB3	1.73531	1.0545	1.94464	1.39741	0.81602	1.18172	0.747402	0.910206
sp|P63000-2|RAC1_HUMAN	RAC1	1.43682	1.31625	1.50955	1.39651	1.19454	1.28378	1.08753	1.12567
sp|Q9P2C4|TM181_HUMAN	TMEM181	2.08721	1.59494	1.11532	1.3965	1.15964	1.47507	0.807361	1.00791
sp|O00308|WWP2_HUMAN	WWP2	1.20591	1.2056	1.29842	1.39639	1.67057	0.957209	1.39926	1.08538
sp|Q8ND76|CCNY_HUMAN	CCNY	1.50298	1.51517	1.62128	1.39617	1.04537	1.44246	0.960597	1.41562
sp|Q12999|TSN31_HUMAN	TSPAN31	2.36106	1.60458	1.99819	1.3943	1.6842	1.18027	0.866614	1.15823
sp|Q6NVV3|NIPA3_HUMAN	NIPAL1	1.73797	1.4859	1.06664	1.39399	0.980003	2.09532	0.843805	1.47045
tr|F5H385|F5H385_HUMAN	SLC39A3	2.00353	1.55936	1.24247	1.39255	1.08312	0.893789	0.42749	1.29097
sp|Q9HCM3|K1549_HUMAN	KIAA1549	1.63887	1.55825	1.07031	1.38916	1.43287	2.10083	0.834147	1.64401
sp|O95490-6|AGRL2_HUMAN	ADGRL2	1.09273	1.06203	1.08262	1.38887	1.01473	2.54165	0.94802	1.36235
tr|E7EW20|E7EW20_HUMAN	MYO6	1.09815	1.14431	1.30739	1.38238	0.719963	1.2488	0.99388	1.40929
sp|Q9UNH6-3|SNX7_HUMAN	SNX7	1.88479	1.9326	1.04202	1.38043	0.627731	2.02172	0.724192	1.14582
sp|P01033|TIMP1_HUMAN	TIMP1	1.55331	1.08759	1.41084	1.37693	1.77912	1.4002	0.888692	1.82953
tr|A0A087WVC6|A0A087WVC6_HUMAN	PTPRJ	1.18548	1.01816	1.38684	1.37539	0.862297	2.73193	0.711417	1.66039
sp|Q9H1K0|RBNS5_HUMAN	RBSN	1.28814	1.29901	1.30506	1.37471	1.76495	1.2414	1.21587	1.25615
sp|Q8N565|MREG_HUMAN	MREG	1.07314	1.09666	1.21527	1.3718	1.05318	1.71296	0.92208	1.49162
sp|P11362-21|FGFR1_HUMAN	FGFR1	1.45012	1.1412	1.12943	1.37124	1.40791	1.2129	1.06261	1.22045
tr|A0A0A0MT60|A0A0A0MT60_HUMAN	FKBP15	1.17495	1.08811	0.986177	1.36903	1.08562	1.96647	1.43303	2.02794
sp|P35613|BASI_HUMAN	BSG	0.428762	0.388828	0.759843	1.36871	0.293145	0.604749	0.662889	0.701889
sp|Q969P0|IGSF8_HUMAN	IGSF8	1.28887	1.14637	0.907814	1.36743	1.66656	1.7145	2.01854	2.27292
sp|P04406|G3P_HUMAN	GAPDH	0.476715	1.03928	1.25403	1.36715	1.20993	1.52375	1.32295	0.819361
tr|A0A0C4DFZ2|A0A0C4DFZ2_HUMAN	ARSA	1.00057	0.911557	0.907942	1.36711	1.53	0.972444	0.708437	1.44738
sp|Q9HAR2|AGRL3_HUMAN	ADGRL3	0.910332	0.978385	0.971719	1.36599	1.52662	1.34598	0.960564	1.30609
sp|Q9Y2G1|MYRF_HUMAN	MYRF	1.84796	1.85271	1.66548	1.36409	0.97912	1.68144	1.04278	1.00974
tr|A0A0C4DFY5|A0A0C4DFY5_HUMAN	GPRC5C	1.53258	1.8003	1.32389	1.36399	1.85268	1.3719	1.88567	1.82591
sp|Q92609-2|TBCD5_HUMAN	TBC1D5	0.763514	0.928287	1.09382	1.36328	1.36394	0.773081	0.70756	1.0601
sp|P16070|CD44_HUMAN	CD44	1.05964	0.904247	1.07813	1.36178	0.902772	1.30179	1.29892	1.63749
tr|A0A0A0MRW3|A0A0A0MRW3_HUMAN	FAM219A	2.08193	1.18799	1.50329	1.36018	1.18992	1.59761	1.06975	2.49294
sp|Q13491-4|GPM6B_HUMAN	GPM6B	0.19205	0.59548	0.513983	1.3581	0.42858	0.633343	0.259129	1.26086
sp|O00522|KRIT1_HUMAN	KRIT1	1.44893	1.47784	1.06989	1.35758	2.47837	1.66816	2.08593	1.12589
sp|Q8WV83|S35F5_HUMAN	SLC35F5	1.90826	1.25415	1.34797	1.35722	2.5028	1.34172	1.1691	1.97778
sp|Q9NP58|ABCB6_HUMAN	ABCB6	0.974768	0.89477	0.899209	1.3547	1.22137	1.12275	0.851257	1.92506
sp|F2Z333|FND10_HUMAN	FNDC10	1.53439	1.50429	1.13463	1.35465	1.58918	1.70366	1.01398	2.19934
sp|Q9H0R3|TM222_HUMAN	TMEM222	1.38101	1.55523	2.29169	1.35434	3.73167	0.806262	0.388313	1.48961
sp|Q86VE9-4|SERC5_HUMAN	SERINC5	0.302407	0.288726	0.504483	1.35318	0.516885	0.328017	0.704367	1.57544
sp|Q8N336|ELMD1_HUMAN	ELMOD1	1.78078	1.5478	1.59184	1.35278	1.80107	2.10292	0.8643	1.4114
sp|O14672|ADA10_HUMAN	ADAM10	0.862834	0.778277	0.626145	1.35001	1.05338	1.02277	0.499291	1.37018
sp|Q9NYQ6|CELR1_HUMAN	CELSR1	1.3653	1.23304	1.23404	1.34759	1.05215	1.19856	2.45078	1.28764
sp|P43897-2|EFTS_HUMAN	TSFM	1.1412	0.28889	0.314965	1.34701	0.769177	0.489614	0.208746	1.51613
sp|Q68D51|DEN2C_HUMAN	DENND2C	1.319	1.05118	1.35068	1.34343	0.668807	0.647557	0.621091	1.09808
tr|X6R3P0|X6R3P0_HUMAN	SLIT2	1.17968	1.11108	1.07347	1.34243	2.00412	1.19788	1.73302	1.48031
sp|P23229|ITA6_HUMAN	ITGA6	1.10196	0.862287	1.18266	1.34214	0.931796	1.12616	1.18088	0.857192
sp|Q7Z3C6|ATG9A_HUMAN	ATG9A	1.7567	1.51132	0.988669	1.33346	1.42865	1.50599	0.680542	1.56064
tr|A0A087WVQ6|A0A087WVQ6_HUMAN	CLTC	1.50369	1.5494	1.04724	1.33325	1.19429	2.71006	2.01375	1.4317
sp|Q08722|CD47_HUMAN	CD47	0.93957	0.949934	0.747608	1.33189	1.22161	0.905807	0.657131	1.33794
sp|O14964|HGS_HUMAN	HGS	1.66281	1.30208	1.03696	1.33151	0.660162	0.861084	0.665522	0.899529
sp|Q01974|ROR2_HUMAN	ROR2	1.04382	0.944128	1.11553	1.33043	0.867413	1.90529	1.28241	1.51778
sp|Q9UMR5-3|PPT2_HUMAN	PPT2	1.53336	1.5649	1.15537	1.32961	1.04901	2.40216	0.811515	1.05954
sp|P78348-1|ASIC1_HUMAN	ASIC1	1.1843	1.25188	1.13086	1.32914	1.11185	1.4412	1.43188	0.956854
sp|P17301|ITA2_HUMAN	ITGA2	0.675393	0.692464	0.748348	1.32834	0.6167	0.704376	0.647336	1.34223
sp|P61769|B2MG_HUMAN	B2M	1.21729	0.76946	2.29002	1.3275	1.48965	2.44246	0.35771	0.667091
sp|Q13636|RAB31_HUMAN	RAB31	1.05689	1.20222	0.789357	1.32513	0.936093	2.79295	0.898719	2.15618
sp|Q9C0H5-2|RHG39_HUMAN	ARHGAP39	1.21489	0.923793	1.48095	1.32342	1.08199	1.04059	0.981812	1.03202
sp|P04899-4|GNAI2_HUMAN	GNAI2	0.603333	1.05387	0.489876	1.32192	0.610402	1.63882	0.532074	1.1689
sp|Q9Y6M5|ZNT1_HUMAN	SLC30A1	0.77018	0.794053	0.897105	1.32042	0.988976	0.621488	1.27948	1.93281
sp|Q15836|VAMP3_HUMAN	VAMP3	1.68072	1.02506	1.65724	1.31977	1.18973	0.99878	0.778963	1.01207
sp|Q02487|DSC2_HUMAN	DSC2	1.3098	1.29012	1.05666	1.31701	1.42106	1.98844	0.957019	1.41311
sp|Q9UJA9|ENPP5_HUMAN	ENPP5	1.11081	1.13832	0.924399	1.31526	1.00958	0.886021	1.48885	1.96072
sp|Q16739|CEGT_HUMAN	UGCG	1.33371	0.965808	0.805031	1.31471	1.64184	2.93241	0.492432	2.99722
sp|Q9Y397|ZDHC9_HUMAN	ZDHHC9	0.613311	0.392957	0.376548	1.30989	1.93229	0.654348	0.473999	0.578982
tr|G3V2N0|G3V2N0_HUMAN	GNG2	2.07201	0.710867	1.63201	1.30604	0.873677	0.548288	1.07512	1.18398
sp|Q9H0R8-2|GBRL1_HUMAN	GABARAPL1	1.16522	1.49211	1.31353	1.30569	0.755801	1.95176	0.890726	0.894576
sp|Q8TCZ2|C99L2_HUMAN	CD99L2	1.3375	1.28917	1.12395	1.29971	1.69485	1.39385	1.1134	0.722764
sp|Q96A05|VATE2_HUMAN	ATP6V1E2	1.12978	1.83093	1.2567	1.29849	0.960515	1.02171	0.385017	1.14021
sp|Q96FH0|BORC8_HUMAN	BORCS8	1.57054	1.55368	1.59999	1.29799	1.16526	1.078	0.712552	1.414
sp|Q8NE01|CNNM3_HUMAN	CNNM3	0.814383	1.00304	0.577882	1.29522	1.46661	0.835838	0.362196	1.18683
sp|Q5JWF2-2|GNAS1_HUMAN	GNAS	0.726875	0.486237	0.475248	1.29413	0.732018	0.926004	1.08599	0.667008
sp|Q969Z4|TR19L_HUMAN	RELT	2.19256	1.50232	1.06678	1.29302	0.512647	1.29546	1.14482	1.47248
sp|P10114|RAP2A_HUMAN	RAP2A	0.886348	1.08439	1.69282	1.2908	1.31221	1.29976	0.539861	3.42574
sp|Q14344|GNA13_HUMAN	GNA13	0.822418	1.17827	0.835202	1.29018	0.645278	1.18492	0.999682	1.16703
sp|P98172|EFNB1_HUMAN	EFNB1	1.35872	1.24112	1.26096	1.28909	1.96835	1.40535	1.11129	1.0586
tr|E9PSH4|E9PSH4_HUMAN	MAF1	0.997009	0.239762	0.527432	1.28812	1.24132	0.13644	0.22473	0.45267
sp|Q8TDW0|LRC8C_HUMAN	LRRC8C	1.01994	1.10787	0.626502	1.28144	1.49253	1.02038	0.469902	0.886396
sp|P53990-5|IST1_HUMAN	IST1	1.24477	1.21072	1.57001	1.28115	1.22763	0.662699	0.560072	1.04601
sp|P06241|FYN_HUMAN	FYN	1.16911	1.10109	0.884079	1.2783	1.45995	1.19212	0.582724	1.52213
sp|Q99571-2|P2RX4_HUMAN	P2RX4	0.865425	1.12183	0.96936	1.27814	1.06183	2.43509	1.13291	0.932362
sp|Q86VZ4|LRP11_HUMAN	LRP11	1.5217	1.05083	1.05901	1.27687	2.57419	1.73036	1.69235	1.22066
tr|A0A140T9B3|A0A140T9B3_HUMAN	HLA-C	0.840688	0.78055	0.696924	1.27289	1.14522	1.10087	0.662237	2.02935
sp|Q9Y5B0|CTDP1_HUMAN	CTDP1	-0.116433	-0.59966	-0.112951	1.27023	0.0972306	0.372443	0.271368	0.875073
sp|Q9H5N1|RABE2_HUMAN	RABEP2	1.22727	1.25162	1.55167	1.26832	0.887017	1.58227	1.33026	1.51362
sp|Q8IXU6|S35F2_HUMAN	SLC35F2	2.24914	2.00394	1.79455	1.26708	1.04402	1.0323	0.892569	1.14027
sp|Q92537|SUSD6_HUMAN	SUSD6	2.16452	3.00579	2.09293	1.26671	0.808297	1.57317	0.480771	0.808661
sp|Q9UGQ2|FLOWR_HUMAN	CACFD1	1.99214	1.16315	1.76751	1.26467	1.23704	1.01048	1.35623	1.92927
sp|Q92783|STAM1_HUMAN	STAM	1.63248	1.27319	1.19774	1.26404	0.579831	0.806227	1.11544	0.913692
sp|Q9P2G1|AKIB1_HUMAN	ANKIB1	1.40531	1.16853	1.49017	1.26139	1.27228	1.11453	1.08688	2.39531
sp|Q16864-2|VATF_HUMAN	ATP6V1F	1.58909	1.01286	1.36999	1.25679	1.86377	0.889944	2.42498	1.85919
sp|P15848|ARSB_HUMAN	ARSB	0.901093	0.836363	0.804753	1.25619	1.5978	0.830329	0.709053	0.86411
sp|Q9P2Y5|UVRAG_HUMAN	UVRAG	1.34015	1.05524	1.13262	1.2551	1.43295	2.10421	0.671507	1.33818
sp|Q96AW1|VOPP1_HUMAN	VOPP1	0.611343	0.867049	-0.236077	1.25396	0.395725	0.674108	0.11998	0.364069
sp|P98164|LRP2_HUMAN	LRP2	1.40001	1.33172	0.80423	1.25272	1.12404	1.84727	1.0598	1.06816
sp|Q8IWT6|LRC8A_HUMAN	LRRC8A	1.07103	0.992097	0.702927	1.25189	1.43113	0.836333	0.519218	0.936999
sp|P21583|SCF_HUMAN	KITLG	1.38955	1.22534	1.5121	1.25078	2.34306	1.06237	0.725176	0.660932
sp|Q8TEQ0|SNX29_HUMAN	SNX29	0.810264	0.903599	0.903155	1.25045	0.894373	2.00746	2.58875	2.5768
sp|Q06418|TYRO3_HUMAN	TYRO3	1.90989	1.0389	1.31625	1.25032	3.17496	1.39784	1.18187	1.05886
sp|Q9NPG1|FZD3_HUMAN	FZD3	1.40565	0.39878	1.27886	1.25024	0.843295	1.33477	0.728917	1.11167
sp|Q9NRX4|PHP14_HUMAN	PHPT1	0.533937	1.10794	1.00786	1.24874	0.664997	0.594082	0.66413	0.344379
sp|Q5T9L3-2|WLS_HUMAN	WLS	1.2031	1.23115	0.867107	1.24655	0.91669	1.42567	0.599434	1.19126
sp|O75083|WDR1_HUMAN	WDR1	0.130177	0.490847	0.529443	1.24605	0.267231	1.37809	0.395167	0.703167
sp|Q13488|VPP3_HUMAN	TCIRG1	1.01889	0.924448	0.992976	1.24292	1.06946	1.2627	0.726296	1.83705
tr|A0A1W2PQ09|A0A1W2PQ09_HUMAN	TAF11L11	1.77736	1.03739	1.94755	1.24277	1.45918	0.993242	0.781382	1.24981
tr|A0A0C4DG49|A0A0C4DG49_HUMAN	PVR	0.78615	0.687783	1.03396	1.24196	0.654009	0.995549	0.793059	0.841076
sp|O75558|STX11_HUMAN	STX11	0.86458	0.454869	0.680209	1.23689	0.57458	0.921367	1.99667	0.776687
sp|O60353|FZD6_HUMAN	FZD6	1.07509	1.20174	0.885892	1.23635	2.99192	1.18545	0.509638	1.43165
sp|O95714|HERC2_HUMAN	HERC2	1.25289	1.31375	0.711092	1.23447	2.08478	1.07879	0.539256	1.69889
sp|P04920|B3A2_HUMAN	SLC4A2	1.34717	0.647828	0.699574	1.23428	0.937533	1.21908	0.854393	1.82839
sp|P35052|GPC1_HUMAN	GPC1	1.07805	0.812676	1.22092	1.22986	0.923479	1.28743	0.992807	0.994293
sp|P05556|ITB1_HUMAN	ITGB1	0.8928	0.67516	0.884951	1.22877	1.00466	0.991077	0.934656	0.918509
sp|Q9Y4D1|DAAM1_HUMAN	DAAM1	0.812156	0.838833	0.984815	1.22709	1.5759	1.0748	1.04825	1.45215
sp|Q9Y6R1|S4A4_HUMAN	SLC4A4	0.832781	0.98186	0.913234	1.22101	1.11379	0.964449	1.18559	1.24378
sp|P86791|CCZ1_HUMAN	CCZ1	1.15488	1.1654	0.960085	1.21964	0.715897	1.72154	1.38101	1.37336
sp|P09496-2|CLCA_HUMAN	CLTA	1.50963	1.44696	0.998661	1.21848	1.34044	1.11767	1.5023	1.10521
sp|O75487|GPC4_HUMAN	GPC4	1.05665	0.867453	0.685507	1.21486	1.05433	1.59622	0.367889	1.49195
sp|Q9Y624|JAM1_HUMAN	F11R	0.795903	0.90085	0.440561	1.21271	1.38797	1.24211	0.413295	1.27134
sp|Q02156|KPCE_HUMAN	PRKCE	1.63473	1.43939	0.376344	1.21232	1.17702	3.55235	0.295562	1.06863
sp|Q13740|CD166_HUMAN	ALCAM	0.152376	0.303321	0.414914	1.21069	0.113667	0.434588	0.958863	1.12142
sp|P60763|RAC3_HUMAN	RAC3	1.56193	1.24862	1.60616	1.20764	1.00633	1.27265	1.04691	1.16035
sp|P61764-2|STXB1_HUMAN	STXBP1	1.17493	1.20123	0.813571	1.20744	0.767664	1.85	1.12003	1.47241
sp|Q8IVF2|AHNK2_HUMAN	AHNAK2	-0.540016	0.115335	0.236814	1.20686	0.773273	0.3567	0.0620689	0.488321
sp|Q68D85|NR3L1_HUMAN	NCR3LG1	1.20279	0.996254	1.00657	1.20594	1.01908	1.43785	1.27113	1.21883
sp|Q96D31|CRCM1_HUMAN	ORAI1	0.871106	1.07128	0.902555	1.20525	0.55778	1.48077	0.682541	0.879921
sp|O14786|NRP1_HUMAN	NRP1	0.83075	0.634013	0.848433	1.20106	1.04793	0.75477	1.58607	1.64386
sp|Q8N2S1-3|LTBP4_HUMAN	LTBP4	1.80196	1.55969	1.62992	1.1994	1.25774	1.07122	0.842036	1.27447
sp|Q99758|ABCA3_HUMAN	ABCA3	0.907786	0.820345	0.267563	1.19815	1.23315	1.41268	0.158185	1.44069
sp|Q9NPH3|IL1AP_HUMAN	IL1RAP	1.07874	1.47792	0.571759	1.19253	0.899175	1.0475	0.421887	1.16608
sp|Q9UIJ5|ZDHC2_HUMAN	ZDHHC2	0.68457	0.682114	0.265175	1.19062	0.316122	1.32605	0.523209	0.335137
sp|O60779|S19A2_HUMAN	SLC19A2	0.663926	0.798797	0.560956	1.18641	1.25699	1.67348	0.431184	1.07134
sp|P20933|ASPG_HUMAN	AGA	0.812715	0.761602	1.04717	1.18353	0.867724	1.06215	0.794879	1.32634
sp|P29317|EPHA2_HUMAN	EPHA2	1.14596	1.18359	1.09153	1.18273	1.74596	2.33103	2.65075	1.15708
sp|Q16658|FSCN1_HUMAN	FSCN1	-0.405398	0.462679	0.378899	1.18177	0.573737	1.31438	0.306737	0.62498
tr|B7ZKJ3|B7ZKJ3_HUMAN	EPHA5	0.909787	1.07961	0.953222	1.17997	0.804621	1.4909	1.2447	1.20614
sp|Q9H0M0|WWP1_HUMAN	WWP1	1.09635	0.836419	0.815362	1.17936	0.996865	1.04591	0.909127	1.54449
sp|P01112|RASH_HUMAN	HRAS	1.02219	1.32484	1.07752	1.17898	0.913588	1.21519	0.973539	1.45511
sp|P49795|RGS19_HUMAN	RGS19	0.963702	1.28097	1.23018	1.17865	2.44415	1.815	0.970024	1.32288
sp|Q9HB90|RRAGC_HUMAN	RRAGC	0.734422	0.821917	0.616214	1.17842	1.11459	0.800758	0.712265	1.14952
sp|Q8TCT6|SPPL3_HUMAN	SPPL3	0.325685	-0.385708	1.53918	1.17564	0.29644	0.519392	0.334193	0.559121
sp|Q9NQS3|NECT3_HUMAN	NECTIN3	0.360017	0.539009	0.566613	1.17489	0.311297	0.584918	0.406819	1.50241
sp|Q13444|ADA15_HUMAN	ADAM15	1.15249	0.901498	0.831933	1.17439	1.09852	1.65711	0.86875	0.931782
sp|O00548|DLL1_HUMAN	DLL1	0.993131	0.715718	0.984937	1.17147	1.04465	1.36361	1.80416	0.932128
sp|Q9BXX0|EMIL2_HUMAN	EMILIN2	1.38241	0.962481	1.06934	1.17133	1.46228	0.879469	1.86914	0.599607
sp|Q9UMX0-3|UBQL1_HUMAN	UBQLN1	0.905449	-0.377316	0.590554	1.17106	0.486037	0.489501	0.185719	0.313134
sp|P00558|PGK1_HUMAN	PGK1	0.0312921	0.62843	0.425832	1.17046	0.329479	0.432877	0.312627	0.355394
tr|C9J4Z0|C9J4Z0_HUMAN	SLC22A23	1.21092	1.29137	0.89021	1.16888	1.23499	2.49501	0.968721	1.07429
tr|B4E171|B4E171_HUMAN		1.25266	1.12593	0.634302	1.16879	0.808926	1.3954	0.437255	0.714075
sp|Q9NXN4|GDAP2_HUMAN	GDAP2	1.09837	1.0579	1.06015	1.16874	1.23572	0.98751	1.57432	0.907614
sp|Q9NX76|CKLF6_HUMAN	CMTM6	1.3624	0.784494	0.744488	1.16783	1.29331	0.902418	0.464193	3.04445
sp|Q9NYZ1|TV23B_HUMAN	TVP23B	1.49666	1.43707	1.10331	1.16412	0.869309	1.05983	3.15589	1.62951
tr|A0A1W2PPR8|A0A1W2PPR8_HUMAN	HLA-B	2.02135	1.16562	1.7213	1.16218	0.659823	0.818325	0.79542	1.00364
tr|G3V4T6|G3V4T6_HUMAN	GSTZ1	-0.73049	-0.252684	0.0730221	1.16062	0.489348	0.523039	0.0305102	1.43496
sp|Q9NV92|NFIP2_HUMAN	NDFIP2	2.42118	1.87923	2.57353	1.15884	1.0365	1.9686	1.96993	0.675252
sp|P05023-4|AT1A1_HUMAN	ATP1A1	0.789968	0.776385	1.00518	1.15871	0.995122	0.963377	0.777885	1.22395
tr|A0A096LNH6|A0A096LNH6_HUMAN	DOCK1	1.31372	1.06744	1.56835	1.15832	1.99431	1.41389	0.635717	1.93584
sp|P48357|LEPR_HUMAN	LEPR	1.17537	0.911275	0.875651	1.15655	1.25956	1.15992	2.28076	3.37654
sp|Q9NZU1|FLRT1_HUMAN	FLRT1	1.45793	1.79406	1.0747	1.15611	1.55105	0.973667	1.41968	2.08282
sp|P12277|KCRB_HUMAN	CKB	0.572671	0.741166	0.683267	1.15415	0.68841	0.516712	0.356021	0.42248
sp|Q5JS37|NHLC3_HUMAN	NHLRC3	0.312469	0.972384	1.02671	1.15047	0.583716	1.11231	1.03815	1.35526
sp|P32856|STX2_HUMAN	STX2	1.21995	1.41552	1.15909	1.15017	0.883462	1.05104	0.813087	1.85846
sp|O43657|TSN6_HUMAN	TSPAN6	1.28748	1.0997	0.991505	1.14933	0.812015	0.982618	1.32583	1.24866
sp|Q12802-2|AKP13_HUMAN	AKAP13	-0.320524	0.774878	0.49483	1.14634	0.548023	0.346233	0.298016	0.250891
sp|P60174|TPIS_HUMAN	TPI1	0.440896	0.975179	0.754597	1.14138	0.487727	0.697942	0.595206	0.485126
sp|Q6NSJ0|MYORG_HUMAN	MYORG	0.654431	0.532809	0.18799	1.14091	0.917267	1.30413	0.237234	1.66018
sp|P06213|INSR_HUMAN	INSR	0.610302	0.69721	0.640908	1.13985	0.575743	0.641591	0.613256	3.38115
sp|P08236|BGLR_HUMAN	GUSB	0.745321	0.784428	-0.13577	1.13388	0.931442	1.42263	0.0523919	1.13245
sp|P56377|AP1S2_HUMAN	AP1S2	1.50158	1.30093	0.950787	1.13289	0.805878	2.67921	0.680361	1.40499
sp|Q9NPF0|CD320_HUMAN	CD320	1.54123	1.06068	1.23089	1.13138	1.19488	1.19928	1.2135	0.769812
sp|Q13478|IL18R_HUMAN	IL18R1	0.503676	0.525574	0.120663	1.13125	0.826194	0.364247	0.236803	1.59935
sp|P09958|FURIN_HUMAN	FURIN	1.49608	0.971871	0.707496	1.1291	2.16406	1.2907	0.634033	1.26787
sp|Q9UBI6|GBG12_HUMAN	GNG12	0.862015	0.613263	1.11575	1.12502	0.70332	0.98745	2.97324	1.55514
sp|Q8NBJ4|GOLM1_HUMAN	GOLM1	1.2063	0.806143	1.14959	1.12395	1.2371	1.23793	0.867324	1.16631
sp|P08754|GNAI3_HUMAN	GNAI3	0.95174	0.92724	0.804213	1.12337	1.64409	1.27275	1.04543	2.66155
sp|P32004|L1CAM_HUMAN	L1CAM	0.200597	0.49303	0.581727	1.12197	0.155989	0.650062	0.767379	0.870156
sp|O94985-2|CSTN1_HUMAN	CLSTN1	1.07743	0.588166	0.81051	1.11918	2.03311	1.05647	1.87886	1.35593
tr|K7EPJ5|K7EPJ5_HUMAN	MGRN1	1.58062	1.18463	1.19367	1.11795	2.06269	2.0131	1.50332	0.946192
sp|Q9UNN8|EPCR_HUMAN	PROCR	1.2971	0.999573	0.835293	1.11601	1.89799	1.79251	1.50439	1.59886
sp|Q14118|DAG1_HUMAN	DAG1	0.595385	0.563423	0.506464	1.11577	1.04461	1.0788	0.568642	1.16856
sp|Q8NCG7|DGLB_HUMAN	DAGLB	1.62214	1.2784	0.957565	1.11454	1.08048	1.81546	0.970721	1.0979
sp|Q9ULH0|KDIS_HUMAN	KIDINS220	0.963524	0.937886	0.863128	1.1144	1.12368	0.944846	0.666341	2.91956
tr|A0A024QZB8|A0A024QZB8_HUMAN	CLN3	1.01988	0.707915	0.667643	1.11407	0.766177	0.519659	0.349423	0.820504
tr|A0A3B3IRY8|A0A3B3IRY8_HUMAN	EPHB1	0.478161	0.707978	0.496307	1.11285	0.880495	0.735589	0.373618	1.0731
sp|Q8WUH2|TGFA1_HUMAN	TGFBRAP1	1.19197	1.23973	0.971451	1.10993	1.07273	1.57172	0.526247	1.42539
sp|O60784|TOM1_HUMAN	TOM1	1.1028	1.07948	1.00616	1.10988	1.50064	1.42449	1.12479	1.20815
sp|Q5BVD1-3|TTMP_HUMAN	TTMP	1.59084	0.982981	1.08472	1.10985	0.996663	0.698952	1.18031	1.84045
sp|Q15818|NPTX1_HUMAN	NPTX1	1.50498	1.02408	1.34179	1.10932	1.34573	1.40784	1.14638	1.40322
tr|A0A087WXL6|A0A087WXL6_HUMAN	VPS11	0.994804	0.909274	0.898564	1.10875	2.58867	1.22369	0.827773	1.42201
sp|Q9UM54-6|MYO6_HUMAN	MYO6	1.14313	0.755534	1.60795	1.10868	0.668053	0.988669	0.881646	1.04169
sp|P34059|GALNS_HUMAN	GALNS	0.487498	0.62125	0.424601	1.10799	1.10582	0.683313	0.681147	1.1457
sp|P08195-4|4F2_HUMAN	SLC3A2	0.89203	0.816453	1.09407	1.10771	0.809537	1.07971	0.84275	1.18504
sp|P48551|INAR2_HUMAN	IFNAR2	1.58308	1.22805	0.679824	1.10723	1.58566	1.19053	0.279993	0.93751
tr|E9PGC5|E9PGC5_HUMAN	PTPRK	1.02326	0.800298	0.873485	1.1067	1.44885	1.53284	1.0571	1.0957
sp|Q96MU8-2|KREM1_HUMAN	KREMEN1	1.57078	1.25596	0.862302	1.10463	0.806054	1.05587	0.729448	0.610929
sp|P78310|CXAR_HUMAN	CXADR	0.717064	0.714422	0.677759	1.10231	0.785963	1.01283	1.2571	1.53799
sp|P18669|PGAM1_HUMAN	PGAM1	0.385364	0.998497	0.643312	1.10043	0.31158	0.442224	0.603208	0.356774
sp|P62979|RS27A_HUMAN	RPS27A	1.09284	0.902704	0.922753	1.0996	1.43309	2.20638	1.02299	2.36288
tr|J3KTA1|J3KTA1_HUMAN	FBXL20	0.718352	0.787813	0.528096	1.0985	0.752459	1.02236	0.405681	1.12124
sp|O60239|3BP5_HUMAN	SH3BP5	1.38746	0.53897	0.753059	1.0978	1.91016	0.733073	1.40879	0.840534
sp|Q9H1E3|NUCKS_HUMAN	NUCKS1	-0.266031	0.0128746	0.353822	1.09713	0.836104	0.0151209	0.21678	0.369977
sp|Q5XG99-2|LYSM4_HUMAN	LYSMD4	0.964956	0.559715	0.821521	1.09235	0.66496	0.9462	1.33559	0.892649
sp|Q562E7|WDR81_HUMAN	WDR81	0.563924	0.764989	0.414843	1.09214	0.99341	0.745026	0.516991	1.31479
sp|O96014|WNT11_HUMAN	WNT11	1.04451	0.816427	0.684039	1.09015	0.840677	0.956543	0.58221	0.949825
sp|Q86T03-2|PP4P1_HUMAN	PIP4P1	1.03117	1.09988	0.837675	1.08975	0.878504	2.18191	1.24804	1.217
sp|P19022|CADH2_HUMAN	CDH2	0.911362	0.716567	0.89484	1.08439	1.07205	1.8232	1.00093	1.51612
sp|P39060|COIA1_HUMAN	COL18A1	0.920787	0.99312	0.81388	1.08425	0.993722	1.49178	0.640389	1.72945
sp|P62937|PPIA_HUMAN	PPIA	0.535496	0.655701	0.832634	1.08388	1.14074	0.484868	1.26436	0.380323
sp|O00180|KCNK1_HUMAN	KCNK1	0.834526	1.34451	0.482319	1.08248	0.646517	1.01711	0.509562	0.952178
sp|Q7Z4F1|LRP10_HUMAN	LRP10	1.5473	0.824329	0.927597	1.08238	1.00171	1.29111	1.96402	1.73371
sp|O14828-2|SCAM3_HUMAN	SCAMP3	1.31378	1.06221	1.24577	1.08038	0.632235	1.31643	0.792403	1.90132
sp|P22570-3|ADRO_HUMAN	FDXR	-0.727119	-0.166396	0.603812	1.07971	0.372601	0.177065	0.786889	0.864867
sp|O94768|ST17B_HUMAN	STK17B	0.248696	0.596027	0.408073	1.07767	0.256846	1.22798	0.451226	1.15436
sp|P14209|CD99_HUMAN	CD99	1.22066	1.19351	1.06141	1.07674	1.11462	1.08102	0.743459	1.20704
sp|Q9Y5Y0|FLVC1_HUMAN	FLVCR1	1.16176	0.984953	1.40387	1.07595	1.33426	1.12498	1.1312	0.77811
sp|Q03135|CAV1_HUMAN	CAV1	1.15056	1.17243	0.865332	1.07543	1.36591	1.85332	0.378412	0.792357
tr|H7C1Z7|H7C1Z7_HUMAN	CTDSP1	0.927247	0.913438	1.02126	1.07541	1.65754	1.14702	1.45774	1.06776
sp|O14494-2|PLPP1_HUMAN	PLPP1	0.75191	0.851903	0.900541	1.07507	0.516985	1.26893	0.770977	0.607332
sp|A6NK53|ZN233_HUMAN	ZNF233	1.30706	1.24222	1.22683	1.07483	1.35409	1.58127	1.1499	0.735269
sp|P40926|MDHM_HUMAN	MDH2	-1.46355	-0.66405	0.184728	1.07452	0.395004	0.731395	0.497432	0.868096
sp|Q15904|VAS1_HUMAN	ATP6AP1	1.24919	0.859709	0.646691	1.07125	1.9593	0.914721	0.479727	1.4821
sp|Q9Y4D7|PLXD1_HUMAN	PLXND1	0.988734	0.862828	0.449225	1.06837	0.928527	1.64421	1.17682	0.914742
sp|P09497-2|CLCB_HUMAN	CLTB	1.41534	1.4329	1.19765	1.0637	1.59039	1.56658	0.721398	1.03358
sp|Q9BZJ0|CRNL1_HUMAN	CRNKL1	1.811	1.97803	0.828885	1.06276	1.09024	1.13053	0.271969	1.23945
sp|Q86WC4|OSTM1_HUMAN	OSTM1	0.49017	1.003	0.604601	1.06054	0.724837	1.05959	0.400019	0.833848
sp|Q9Y4I1-3|MYO5A_HUMAN	MYO5A	0.481186	0.782699	0.568183	1.05758	0.677537	0.646677	0.397582	1.16941
tr|H3BU86|H3BU86_HUMAN	STX16-NPEPL1	1.67104	1.45988	0.930034	1.05682	0.907934	1.16094	0.900769	1.56501
sp|P61018|RAB4B_HUMAN	RAB4B	1.4007	1.17759	0.769651	1.05664	0.988614	1.14625	0.566585	1.49706
sp|P55011|S12A2_HUMAN	SLC12A2	0.38415	0.454235	0.537161	1.0562	0.408173	0.632324	1.41305	1.0305
sp|Q8N697|S15A4_HUMAN	SLC15A4	0.119529	0.576467	0.47464	1.05601	0.151095	0.368701	0.75533	0.624296
sp|P49908|SEPP1_HUMAN	SELENOP	1.31967	0.958774	0.99976	1.05052	1.00263	2.2384	1.1392	1.06914
sp|P62745|RHOB_HUMAN	RHOB	1.19255	1.1331	1.11403	1.0497	1.13688	1.68153	1.08373	1.62018
sp|Q6ZP29|LAAT1_HUMAN	PQLC2	1.66267	1.17769	1.42842	1.049	0.823005	1.35306	0.876514	0.877927
sp|A4D1U4|LCHN_HUMAN	LCHN	1.42235	1.16685	0.947534	1.04729	1.54025	2.15719	1.41782	1.2036
sp|P04004|VTNC_HUMAN	VTN	1.5076	1.11229	0.967667	1.04682	1.3372	1.68765	0.430125	0.812174
sp|Q8IZV5|RDH10_HUMAN	RDH10	1.23484	1.18277	0.784946	1.04594	1.18	1.84416	0.504583	1.62979
sp|Q8WZ73|RFFL_HUMAN	RFFL	1.78978	1.22815	1.62426	1.04506	1.60435	1.08343	0.647643	1.64681
sp|O43747-2|AP1G1_HUMAN	AP1G1	1.31056	1.19885	0.728957	1.04499	1.00052	0.981198	0.549403	0.994514
sp|P61970|NTF2_HUMAN	NUTF2	0.761484	0.599598	1.03888	1.04335	1.63539	0.459686	0.733511	0.696819
sp|P0DMR3|AT8OS_HUMAN	ATXN8OS	1.15815	1.33826	0.371628	1.04208	0.59703	1.20052	0.237147	0.974008
sp|P02788|TRFL_HUMAN	LTF	3.31119	0.962213	0.411746	1.0414	1.10132	0.947828	0.397269	1.01744
sp|Q86XX4-2|FRAS1_HUMAN	FRAS1	-0.0852076	0.296109	0.503023	1.03965	0.0461915	0.373874	0.565904	2.0458
sp|P17181|INAR1_HUMAN	IFNAR1	0.926772	0.660331	0.749715	1.03924	1.0215	0.637753	2.29387	2.18125
sp|P30405|PPIF_HUMAN	PPIF	-1.6158	-0.731928	0.0345449	1.03657	0.397366	0.351752	0.0851564	1.02363
sp|P36268-3|GGT2_HUMAN	GGT2	1.05385	0.819227	0.81331	1.03519	1.36514	1.23993	0.705828	1.03071
sp|P42126|ECI1_HUMAN	ECI1	-1.45815	-0.737567	-0.0667666	1.03501	0.424784	0.691116	1.20278	1.16169
sp|Q08AE8|SPIR1_HUMAN	SPIRE1	0.793608	0.840873	0.913622	1.03304	0.930413	1.8117	1.10535	1.8934
sp|Q96QT4|TRPM7_HUMAN	TRPM7	0.689605	0.76673	0.700787	1.0303	1.93886	1.00089	1.89556	1.32101
sp|Q9BTY2|FUCO2_HUMAN	FUCA2	0.808518	0.665474	0.903583	1.02944	1.25442	0.877346	1.15393	1.46764
sp|Q9NRS6|SNX15_HUMAN	SNX15	0.69602	1.10755	0.768256	1.02387	0.475643	0.677859	1.46039	0.736665
sp|Q86W74|ANR46_HUMAN	ANKRD46	0.97079	1.15484	1.07742	1.02181	0.705807	0.906127	0.920614	1.56802
sp|Q96PU5|NED4L_HUMAN	NEDD4L	0.752617	0.970974	0.78103	1.02106	0.79195	0.849661	0.838464	0.747269
sp|Q68CQ7|GL8D1_HUMAN	GLT8D1	1.02631	0.812947	0.586619	1.01968	1.41027	0.968363	0.723068	0.950184
sp|Q96GS6-2|AB17A_HUMAN	ABHD17A	1.04766	1.10064	0.632576	1.01955	1.0441	1.78543	0.792254	1.50695
sp|P54709|AT1B3_HUMAN	ATP1B3	0.649588	0.53709	0.991306	1.01767	0.801289	0.661168	0.684201	1.00263
sp|O75317|UBP12_HUMAN	USP12	0.433598	0.969845	0.15919	1.0157	0.691604	0.867231	0.0815904	0.655966
sp|Q9BSQ5-2|CCM2_HUMAN	CCM2	0.908887	0.914116	0.784666	1.01469	1.45013	0.966553	1.34853	0.971147
sp|Q96A54|PAQR1_HUMAN	ADIPOR1	0.849257	0.751275	0.591359	1.01407	0.76695	1.33946	0.367195	1.06916
sp|O75665|OFD1_HUMAN	OFD1	-0.0127302	-0.142709	-0.196314	1.01374	0.00790226	0.084154	0.562048	1.41408
sp|P08758|ANXA5_HUMAN	ANXA5	0.375045	0.786207	1.01098	1.01246	0.459158	0.53777	0.809865	0.906754
sp|Q13596|SNX1_HUMAN	SNX1	1.24864	1.26703	0.851635	1.00767	0.886311	1.60586	1.19586	0.84814
tr|E9PEJ6|E9PEJ6_HUMAN	ATP11A	1.24064	1.08509	0.936114	1.00762	3.39775	1.3323	0.869588	1.11842
sp|Q9HB07|MYG1_HUMAN	C12orf10	0.353018	0.521726	0.344791	1.00494	0.617361	0.940532	0.572082	0.58732
sp|P10301|RRAS_HUMAN	RRAS	0.641853	0.916481	0.660531	1.00486	1.28052	1.13218	0.701893	1.84373
sp|Q08431|MFGM_HUMAN	MFGE8	1.15016	0.842082	0.888203	1.00204	1.49844	1.21687	1.20354	2.44159
sp|P02654|APOC1_HUMAN	APOC1	1.80727	0.994789	1.17182	0.999726	2.38772	0.692575	1.34721	1.0724
tr|A0A0B4J2C3|A0A0B4J2C3_HUMAN	TPT1	-0.0299712	0.850793	0.30318	0.997544	0.185053	0.534228	0.328946	0.35657
sp|Q04721|NOTC2_HUMAN	NOTCH2	1.09661	1.11573	1.01305	0.996814	0.92143	1.30163	1.14973	1.00676
sp|Q8WUD1|RAB2B_HUMAN	RAB2B	0.896176	0.862846	0.612205	0.993887	0.664081	1.3671	0.500085	1.19576
sp|O75190-2|DNJB6_HUMAN	DNAJB6	1.00759	0.654815	1.11024	0.992508	1.15916	0.790565	0.782875	0.467473
sp|P12004|PCNA_HUMAN	PCNA	-0.038726	0.140171	0.490026	0.989946	0.972372	0.0983067	0.421224	0.36503
sp|Q9P1Z2|CACO1_HUMAN	CALCOCO1	0.635676	0.696853	0.71943	0.989565	0.625941	0.754738	0.847048	0.478299
sp|Q9NVM1|EVA1B_HUMAN	EVA1B	1.26343	1.15789	0.398436	0.986824	1.97503	0.969645	0.357706	0.997704
sp|P08247|SYPH_HUMAN	SYP	1.21482	1.33657	0.604911	0.98671	0.65622	1.18782	0.543355	2.66818
tr|A0A286YEY4|A0A286YEY4_HUMAN	IGHG2	-1.2885	-0.24094	-0.774655	0.985967	0.29487	0.149179	0.236868	1.3078
sp|P35625|TIMP3_HUMAN	TIMP3	0.223004	1.13345	0.186943	0.985623	0.201153	0.682276	0.0493571	0.74291
sp|Q8N2G8|GHDC_HUMAN	GHDC	1.7029	0.905504	1.83968	0.985131	0.775112	0.759237	0.475752	0.89184
sp|Q9NRZ9|HELLS_HUMAN	HELLS	1.19554	0.791929	0.499751	0.985091	1.70045	1.13935	0.757979	1.77457
sp|Q13308-6|PTK7_HUMAN	PTK7	0.398238	0.498527	0.579064	0.984861	0.399783	0.550396	0.697285	0.759061
sp|Q6UXM1|LRIG3_HUMAN	LRIG3	1.31672	1.04465	0.90173	0.981735	2.55991	1.52194	1.59704	1.3063
sp|Q9Y2Y6|TMM98_HUMAN	TMEM98	0.945737	0.695636	1.08796	0.980561	1.83822	1.4736	1.20042	1.7055
sp|Q9H1X3-3|DJC25_HUMAN	DNAJC25	0.980243	0.460805	0.41849	0.980044	0.428817	0.594708	0.208804	1.10601
tr|A0A0A0MRJ7|A0A0A0MRJ7_HUMAN	F5	2.74245	0.694523	1.06317	0.97833	1.30761	1.51237	0.835282	1.59991
sp|Q6EMK4|VASN_HUMAN	VASN	0.526563	0.877367	0.29295	0.976366	1.75928	0.871447	0.407133	0.769528
sp|Q6ZWE6|PKHM3_HUMAN	PLEKHM3	0.800673	0.848956	0.595255	0.97582	1.75395	1.24347	0.794104	2.38185
sp|Q9H3Z4|DNJC5_HUMAN	DNAJC5	1.32955	0.84708	0.924406	0.975616	1.35471	0.682206	0.706499	0.601818
sp|P09960|LKHA4_HUMAN	LTA4H	0.214659	0.597117	0.619338	0.973292	0.260643	0.436034	0.639668	0.344559
sp|Q8TAA9|VANG1_HUMAN	VANGL1	0.816906	0.778389	0.478039	0.972928	1.85604	1.29172	0.492975	1.12672
sp|Q15758|AAAT_HUMAN	SLC1A5	0.396667	0.522203	0.811358	0.971487	0.413274	0.749539	1.38084	1.31757
sp|P35556|FBN2_HUMAN	FBN2	0.684305	0.415784	0.60609	0.971329	1.13597	1.02209	0.495573	0.647004
sp|Q6UWI2|PARM1_HUMAN	PARM1	2.39402	2.044	1.31825	0.969322	1.17845	1.69748	0.525434	1.78651
sp|O60493|SNX3_HUMAN	SNX3	1.82557	1.63392	1.12113	0.968382	0.724564	1.30992	0.769641	1.24889
sp|P13611|CSPG2_HUMAN	VCAN	0.758101	0.678508	0.59369	0.965443	1.89793	1.14778	1.0251	1.30029
sp|P47224|MSS4_HUMAN	RABIF	-0.112759	0.78084	0.604835	0.965176	0.134552	0.53018	0.918465	1.11836
sp|P61225|RAP2B_HUMAN	RAP2B	0.606639	0.940508	0.986525	0.96459	1.00896	1.27505	0.537776	2.21924
sp|O95819-3|M4K4_HUMAN	MAP4K4	-1.01964	-0.496001	-0.0626098	0.964383	0.588317	0.767938	0.387504	0.462326
tr|E9PFW3|E9PFW3_HUMAN	AP2M1	1.34966	1.00432	0.636174	0.96406	0.907678	0.873352	2.399	2.67761
sp|P11766|ADHX_HUMAN	ADH5	-0.155212	0.379795	0.628826	0.962928	0.1784	0.44964	0.387811	0.312244
tr|A0A3B3ITT1|A0A3B3ITT1_HUMAN	RAB12	1.22455	1.36125	0.476814	0.960627	0.659668	2.672	0.324652	1.00303
sp|Q9Y625|GPC6_HUMAN	GPC6	0.179278	0.603436	-0.0163863	0.959819	2.25387	0.767838	0.00754398	1.15468
sp|P61221|ABCE1_HUMAN	ABCE1	1.15963	0.859658	0.676267	0.959327	0.752287	0.668364	1.04677	0.999293
sp|P78417|GSTO1_HUMAN	GSTO1	0.150416	0.764331	0.591654	0.955533	0.322077	0.425188	0.309994	0.331592
sp|Q9NZZ3|CHMP5_HUMAN	CHMP5	1.41041	1.01101	1.45242	0.954972	1.1335	2.06184	0.642321	1.51116
sp|Q86XW9|TXND6_HUMAN	NME9	0.0581065	0.790127	0.0460117	0.953931	0.0516298	0.417806	0.0186156	0.324376
tr|U3KQ56|U3KQ56_HUMAN	GRHPR	-1.37241	0.0998738	-0.184742	0.953419	0.53325	0.0681931	0.0546446	0.593019
sp|Q68DK2|ZFY26_HUMAN	ZFYVE26	0.657613	0.644332	0.591495	0.953082	0.772929	0.952729	1.26936	1.10721
sp|P33527-9|MRP1_HUMAN	ABCC1	0.523596	0.521287	1.31738	0.952719	0.323314	0.75031	0.466976	1.85863
sp|O14521|DHSD_HUMAN	SDHD	0.684572	-0.113615	0.342787	0.951677	0.27196	0.107538	0.128607	1.89118
sp|Q86VZ5|SMS1_HUMAN	SGMS1	1.31729	0.92279	0.858878	0.949962	0.832695	1.23586	1.59274	2.11377
sp|Q8IZ41|RASEF_HUMAN	RASEF	1.15785	0.912875	0.720154	0.947349	1.45043	1.48067	0.484453	1.29822
sp|P49184|DNSL1_HUMAN	DNASE1L1	0.77062	1.08838	1.37209	0.946544	0.624742	1.12299	0.557006	1.11804
sp|O76095|JTB_HUMAN	JTB	1.34809	1.14812	1.04212	0.945854	0.753336	1.29925	0.694762	0.985076
sp|Q9Y5X1|SNX9_HUMAN	SNX9	1.14342	1.05945	0.660394	0.945217	0.701782	1.01953	1.69751	1.75321
sp|Q8WUN7|UBTD2_HUMAN	UBTD2	0.913876	0.826825	0.8861	0.945177	0.830275	1.133	1.29557	1.98564
sp|O95279|KCNK5_HUMAN	KCNK5	1.26116	0.959074	0.916542	0.943658	1.87537	0.936794	2.5125	0.939427
sp|Q9Y639|NPTN_HUMAN	NPTN	-0.0909967	0.264974	0.552422	0.942224	0.102388	0.45259	0.818004	0.570489
sp|Q6WKZ4|RFIP1_HUMAN	RAB11FIP1	1.27341	1.36128	0.816368	0.942142	0.897409	0.64333	1.35461	1.42493
sp|Q15286|RAB35_HUMAN	RAB35	1.12231	0.814667	0.794256	0.941205	2.33997	1.04173	1.01037	1.27975
sp|Q8WV92|MITD1_HUMAN	MITD1	0.7941	0.76065	0.851766	0.941193	0.786852	0.970047	1.28692	0.63132
sp|P27037|AVR2A_HUMAN	ACVR2A	1.16547	0.805007	1.38103	0.938442	1.10851	0.916841	0.553621	1.31106
sp|P08572|CO4A2_HUMAN	COL4A2	0.605258	0.666278	0.567521	0.938327	1.08806	1.18025	0.415749	1.04554
sp|P54764|EPHA4_HUMAN	EPHA4	0.960612	0.684106	0.669584	0.936589	1.14124	0.69155	0.681251	1.30634
tr|A0A075B6R9|A0A075B6R9_HUMAN	IGKV2D-24	1.20188	0.512525	0.353199	0.935831	0.945711	0.236467	0.945262	0.643982
sp|P18433|PTPRA_HUMAN	PTPRA	0.109488	0.71993	0.364228	0.933756	0.373184	0.66709	0.164115	1.09843
sp|P18754-2|RCC1_HUMAN	RCC1	-0.699098	-0.6922	-0.289382	0.933445	2.31393	1.73499	0.372261	0.564539
sp|P55899|FCGRN_HUMAN	FCGRT	1.02811	0.686074	0.821886	0.931484	1.52345	1.28289	1.16861	2.79055
sp|Q9Y2E5|MA2B2_HUMAN	MAN2B2	0.6576	0.639963	0.918139	0.931476	1.29866	1.05098	0.93239	0.921485
sp|Q92508|PIEZ1_HUMAN	PIEZO1	0.683224	0.957235	0.591507	0.931232	1.31361	1.78597	1.16359	1.28431
sp|Q6P4Q7|CNNM4_HUMAN	CNNM4	0.255132	0.774574	0.654042	0.930807	0.426647	0.841632	1.18475	1.77895
sp|Q9NV96|CC50A_HUMAN	TMEM30A	1.21479	1.05995	1.01959	0.930254	1.19531	1.29588	1.87179	0.837171
sp|Q86YQ8|CPNE8_HUMAN	CPNE8	0.247882	0.0679377	0.492714	0.928795	0.484776	0.447929	0.382658	1.86338
sp|Q5HYA8|MKS3_HUMAN	TMEM67	1.16433	1.08519	0.740732	0.928291	1.43935	1.0431	0.361602	1.16751
sp|P43005|EAA3_HUMAN	SLC1A1	1.22281	1.08724	0.775777	0.927489	1.15288	1.83563	1.08216	1.14746
sp|P02649|APOE_HUMAN	APOE	2.84997	0.604442	0.691333	0.926713	1.62014	0.989905	0.676103	2.28403
tr|A0A096LPI6|A0A096LPI6_HUMAN		-1.6045	-0.679679	-0.0956142	0.926504	0.466373	0.541606	0.120733	0.963326
sp|Q01650|LAT1_HUMAN	SLC7A5	0.565587	0.375893	0.582741	0.926496	0.632597	3.1005	0.410817	1.46785
sp|P24588|AKAP5_HUMAN	AKAP5	0.172368	0.412996	0.500728	0.925772	0.163611	0.826967	0.932414	0.585189
sp|A4D1S0|KLRG2_HUMAN	KLRG2	1.10161	0.709716	1.03802	0.925611	2.13678	1.43694	0.944882	1.66969
sp|Q9BRA2|TXD17_HUMAN	TXNDC17	0.350676	0.763978	0.531124	0.924259	0.481056	0.537631	0.589714	0.538183
sp|Q9Y219|JAG2_HUMAN	JAG2	0.807963	1.30507	1.02814	0.924259	0.604545	0.904214	1.58676	0.712001
sp|Q16836-2|HCDH_HUMAN	HADH	-1.25681	-0.208617	0.218276	0.922551	0.469537	0.914291	2.12817	0.811681
sp|O75326|SEM7A_HUMAN	SEMA7A	1.17143	1.68258	1.21207	0.92071	1.45152	1.08101	1.25795	1.31667
sp|P29323|EPHB2_HUMAN	EPHB2	0.718609	0.752857	0.372645	0.91544	1.74766	0.892519	0.407926	1.27186
sp|O60245-2|PCDH7_HUMAN	PCDH7	1.09414	0.898997	0.909175	0.915232	0.936112	1.24121	1.11825	1.54318
tr|G5EA09|G5EA09_HUMAN	SDCBP	0.99248	0.807904	1.14067	0.914669	1.10946	1.4175	1.05123	1.63528
sp|P11234-2|RALB_HUMAN	RALB	1.04768	1.2152	0.979998	0.914562	0.878864	1.54136	0.952068	1.4061
sp|Q8N3P4|VPS8_HUMAN	VPS8	0.812168	0.963027	0.902531	0.914556	1.34703	1.06441	0.868484	2.32634
sp|Q8WZ82|OVCA2_HUMAN	OVCA2	-0.113774	0.380329	0.0414946	0.914483	0.127178	0.477425	0.0503328	0.786227
sp|O75078|ADA11_HUMAN	ADAM11	0.85058	0.865501	0.610325	0.914275	0.866815	1.4857	1.04664	1.72714
sp|Q9BZM5|ULBP2_HUMAN	ULBP2	1.00733	1.10319	0.671865	0.912064	0.774432	1.173	0.538696	2.36744
sp|P61019|RAB2A_HUMAN	RAB2A	1.03133	0.896826	0.51961	0.911665	0.683935	1.52637	0.336186	1.35131
tr|F8VWL3|F8VWL3_HUMAN	FGD4	0.248316	0.73083	0.9913	0.910945	0.211279	0.95852	0.885094	0.757527
sp|Q6ZVM7|TM1L2_HUMAN	TOM1L2	1.06718	0.685448	0.967639	0.907689	1.28991	0.940183	1.38443	1.38995
sp|O14939|PLD2_HUMAN	PLD2	-0.676686	-0.0426939	-0.195177	0.90538	0.286661	0.0209983	0.128734	0.552098
sp|Q8NC54|KCT2_HUMAN	KCT2	1.43943	1.17588	0.736028	0.905155	0.881419	1.22351	0.72871	1.19604
sp|Q9UM19|HPCL4_HUMAN	HPCAL4	0.572268	0.933236	0.703601	0.903041	0.534691	0.821603	0.936821	2.21014
sp|P06733|ENOA_HUMAN	ENO1	0.150728	0.666032	0.637247	0.901184	0.272509	0.421152	0.699448	0.336881
sp|Q96AX1|VP33A_HUMAN	VPS33A	1.10907	1.19032	0.744906	0.895251	0.635053	1.05133	0.689178	1.96132
sp|Q93050|VPP1_HUMAN	ATP6V0A1	1.6452	1.21258	1.20978	0.894532	1.70569	0.985355	0.850024	1.05351
sp|P23634|AT2B4_HUMAN	ATP2B4	0.413469	0.581431	0.579961	0.89248	0.629851	0.744966	0.738713	1.28937
sp|P61966|AP1S1_HUMAN	AP1S1	1.09651	0.875076	0.335112	0.89003	0.593202	1.52182	0.358804	1.09618
sp|Q5VT06|CE350_HUMAN	CEP350	0.560654	0.451541	0.382925	0.888396	0.611129	2.32171	0.30084	1.50384
sp|Q9NVH6-8|TMLH_HUMAN	TMLHE	-0.746931	-0.32737	0.944249	0.884008	0.338402	1.06768	1.01742	1.22135
tr|F6TLX2|F6TLX2_HUMAN	GLOD4	0.209832	0.682026	0.535031	0.883323	0.343603	0.627286	0.579274	0.436285
sp|O14561|ACPM_HUMAN	NDUFAB1	0.349134	-0.037954	0.732376	0.88296	0.115599	0.0496585	0.849166	0.909345
sp|P14672|GLUT4_HUMAN	SLC2A4	1.40611	0.73761	0.667994	0.878998	1.85636	1.55578	0.86499	1.03595
sp|P19634|SL9A1_HUMAN	SLC9A1	0.58312	0.730764	0.949341	0.877357	0.557114	0.87251	0.716754	1.40965
sp|O75509|TNR21_HUMAN	TNFRSF21	3.88457	1.03149	2.87669	0.875421	0.76381	0.627818	0.655188	0.532844
sp|Q14457|BECN1_HUMAN	BECN1	0.916745	0.662604	0.703938	0.873834	1.33109	1.84057	0.948756	1.18515
tr|J3QRU1|J3QRU1_HUMAN	YES1	0.665515	0.770298	0.718719	0.873236	1.37468	0.746144	1.43032	0.9321
sp|Q8TC26|TM163_HUMAN	TMEM163	1.19964	0.537852	0.819482	0.873196	0.893786	0.905827	0.632317	1.82852
sp|Q9UKS6|PACN3_HUMAN	PACSIN3	1.10011	1.1061	0.882363	0.871064	1.94029	1.53824	2.31753	0.990435
sp|P10768|ESTD_HUMAN	ESD	0.0131328	0.466406	0.378251	0.870781	0.0848589	0.303938	0.244392	0.338878
sp|P61604|CH10_HUMAN	HSPE1	-1.35462	-0.682869	-0.0018299	0.869818	0.309626	1.8044	0.00143193	0.895111
sp|Q16270|IBP7_HUMAN	IGFBP7	0.910384	0.528865	0.89279	0.868226	2.63645	0.786682	1.39802	0.672528
sp|O95716|RAB3D_HUMAN	RAB3D	0.698188	0.961981	0.643463	0.864175	1.27027	2.09123	0.373576	0.864745
tr|A0A087X0R6|A0A087X0R6_HUMAN	SNX12	1.51311	1.43794	0.766943	0.861576	0.626457	1.3462	0.776785	0.875437
sp|Q969J3|BORC5_HUMAN	BORCS5	1.04501	1.16568	0.822463	0.860373	0.640005	1.15618	0.948816	2.44341
sp|O00186|STXB3_HUMAN	STXBP3	0.722943	0.901715	0.697907	0.858262	0.775753	1.27529	1.36652	1.05257
sp|P09622|DLDH_HUMAN	DLD	-1.77534	-0.981889	0.373977	0.85786	0.32832	0.467539	0.454055	0.931644
sp|P01008|ANT3_HUMAN	SERPINC1	2.54426	1.30671	1.10085	0.85305	2.04269	0.606384	1.16865	0.512494
sp|P07195|LDHB_HUMAN	LDHB	0.160709	0.488176	0.642759	0.850714	0.912949	0.433769	0.87159	0.377027
sp|Q8IZ07|AN13A_HUMAN	ANKRD13A	0.95458	0.80788	0.73772	0.850347	1.31849	0.987118	0.653617	1.04643
sp|Q9P253|VPS18_HUMAN	VPS18	0.733466	0.803847	0.622999	0.847941	1.29505	0.972545	0.579488	1.70702
tr|Q5RGS4|Q5RGS4_HUMAN	PLEKHA1	1.13743	0.913419	0.605326	0.845911	1.4111	0.924704	1.15756	1.15905
sp|Q03052|PO3F1_HUMAN	POU3F1	0.930316	-0.0862081	-2.84514	0.843134	0.540744	0.0424424	0.296985	0.927903
sp|Q14019|COTL1_HUMAN	COTL1	-0.0670884	0.42796	0.356951	0.840484	0.0632816	0.447216	0.705864	0.579119
sp|A2VDJ0-5|T131L_HUMAN	TMEM131L	0.00559892	0.181103	-0.565251	0.840159	0.0604093	0.466961	0.302964	0.431391
sp|Q8N5W9|RFLB_HUMAN	RFLNB	0.720344	0.468023	0.589274	0.838679	0.677482	1.11232	0.980825	0.727803
sp|Q9UBI4|STML1_HUMAN	STOML1	1.15165	0.785256	0.513284	0.837298	1.58071	1.1569	1.34117	1.20909
sp|O00161|SNP23_HUMAN	SNAP23	0.950873	0.942552	0.876106	0.837052	0.99133	1.0826	0.67825	1.84398
sp|Q9UGM6|SYWM_HUMAN	WARS2	-0.246653	0.359488	0.818294	0.836812	0.137743	1.40138	0.944894	0.949288
sp|Q68D91|MBLC2_HUMAN	MBLAC2	0.998817	1.02077	0.434259	0.835358	0.75607	1.03708	0.263801	1.27655
tr|A0A0G2JH66|A0A0G2JH66_HUMAN	HLA-F	0.204699	0.453402	0.126778	0.833565	0.492532	0.858102	0.416745	1.35456
sp|A2NJV5|KV229_HUMAN	IGKV2-29	0.308919	0.200964	-2.04404	0.832189	0.204504	0.096429	0.293414	0.959653
sp|O94898|LRIG2_HUMAN	LRIG2	0.85193	0.600627	0.47851	0.831705	0.992875	1.50722	0.912615	1.20821
tr|J3KPL8|J3KPL8_HUMAN	APBB1	1.16989	0.935077	0.927034	0.830281	1.23249	1.19698	0.902594	3.71034
sp|Q9HBH1|DEFM_HUMAN	PDF	0.684683	0.98622	0.325535	0.828092	0.50411	0.905083	0.886682	1.1904
sp|Q9BYF1|ACE2_HUMAN	ACE2	1.24697	1.24066	0.97751	0.82772	0.83852	1.24707	1.91064	0.863136
sp|Q8IVJ1|S41A1_HUMAN	SLC41A1	1.58594	1.12584	0.601777	0.823662	1.23772	1.34123	0.66842	1.12577
sp|Q9Y561|LRP12_HUMAN	LRP12	0.613903	0.60966	0.328817	0.823392	1.11658	1.35874	0.580358	1.27594
sp|Q93100-3|KPBB_HUMAN	PHKB	1.78924	0.45694	0.471329	0.822556	1.57268	1.32222	0.477423	1.19599
sp|Q9NQE9|HINT3_HUMAN	HINT3	0.362655	0.648016	0.462826	0.821887	0.815257	1.01622	0.710305	0.833766
sp|A8MWY0|K132L_HUMAN	KIAA1324L	1.41999	0.980076	0.213619	0.821462	0.798369	0.871921	0.103931	1.0001
sp|P61224|RAP1B_HUMAN	RAP1B	0.856487	0.966248	1.0099	0.820393	0.912751	1.05733	0.939273	1.4883
sp|Q9BUT1|BDH2_HUMAN	BDH2	-0.235646	0.120985	0.305859	0.818858	1.15225	0.10967	0.247086	0.507727
sp|Q13433|S39A6_HUMAN	SLC39A6	0.55445	0.938053	0.926549	0.818741	1.11184	1.87091	1.37049	0.785298
sp|A6NDG6|PGP_HUMAN	PGP	0.434762	0.637162	0.506741	0.818048	0.810891	0.708349	0.501793	0.525838
sp|Q92484|ASM3A_HUMAN	SMPDL3A	0.541267	0.58171	0.526764	0.817557	0.983546	1.02847	0.780939	1.03379
sp|O43488|ARK72_HUMAN	AKR7A2	-0.116402	0.512247	0.329946	0.817467	0.163412	0.421187	0.387697	0.809519
tr|E7EMK3|E7EMK3_HUMAN	FLOT2	0.151199	0.621831	0.553093	0.816436	0.387153	1.22857	1.18742	0.866851
sp|Q96AB3-2|ISOC2_HUMAN	ISOC2	-0.852608	0.0178729	-0.403507	0.813912	0.469247	0.0105933	0.319035	0.931539
sp|P06132|DCUP_HUMAN	UROD	0.310931	0.722859	0.65318	0.806157	0.393815	0.475919	1.01466	0.44506
sp|P12109|CO6A1_HUMAN	COL6A1	1.01128	0.700021	0.527664	0.804727	2.23772	0.910342	0.814657	2.71981
sp|P00918|CAH2_HUMAN	CA2	0.218801	0.459919	0.288659	0.801023	0.214124	0.352444	0.19435	0.268388
sp|O00451|GFRA2_HUMAN	GFRA2	0.844401	1.03009	1.04445	0.800597	0.903916	1.29003	0.833571	2.13799
sp|Q96CW5|GCP3_HUMAN	TUBGCP3	0.868397	0.526518	0.569876	0.798612	1.48108	1.02879	2.22794	1.24183
sp|P43250-2|GRK6_HUMAN	GRK6	0.639451	0.512472	0.579385	0.795968	0.556794	0.647393	0.567519	0.876935
sp|Q9NY27|PP4R2_HUMAN	PPP4R2	0.82563	1.07229	0.501448	0.795932	0.830111	1.42345	0.778896	1.24731
sp|Q9UK23|NAGPA_HUMAN	NAGPA	0.751937	0.444553	0.455186	0.794621	0.949588	1.10335	0.486793	1.12147
sp|P51959|CCNG1_HUMAN	CCNG1	0.502937	-0.384289	0.258087	0.790742	1.07657	0.443372	0.262951	0.306402
sp|P22413|ENPP1_HUMAN	ENPP1	0.375165	0.65138	0.552481	0.790323	0.533197	0.775846	1.10249	0.957423
sp|Q9NZN3|EHD3_HUMAN	EHD3	0.597763	0.659607	-0.0361909	0.7889	0.235788	0.867719	0.0283398	0.473925
sp|Q6V0I7|FAT4_HUMAN	FAT4	0.753282	0.67479	0.931201	0.788348	0.723665	0.979942	1.66261	0.672277
sp|O43570|CAH12_HUMAN	CA12	0.931932	0.767855	1.03257	0.785311	1.24734	0.756036	2.20459	0.711821
sp|P37173-2|TGFR2_HUMAN	TGFBR2	0.654558	0.542087	0.406398	0.785299	1.79889	0.818328	0.550108	0.960667
sp|P78537|BL1S1_HUMAN	BLOC1S1	1.58839	1.29216	1.00372	0.784634	1.3165	0.750292	2.13948	1.2256
sp|P04179|SODM_HUMAN	SOD2	-1.81996	-0.664089	-0.610382	0.784425	0.563965	0.946622	0.435804	1.30309
sp|O75781|PALM_HUMAN	PALM	0.596984	0.671346	0.93423	0.784086	1.01509	1.8997	0.480523	0.707254
sp|Q9P2E5|CHPF2_HUMAN	CHPF2	0.931674	0.508992	0.547911	0.783183	1.28316	0.813222	0.4995	0.980945
sp|P48029|SC6A8_HUMAN	SLC6A8	0.743099	0.199119	0.83968	0.783083	0.934763	0.426288	0.595935	0.5425
sp|Q6ZN54|DEFI8_HUMAN	DEF8	0.7002	0.782309	0.582432	0.782604	1.14459	0.577047	0.453899	0.820013
sp|Q8IZT6|ASPM_HUMAN	ASPM	0.138896	0.411133	0.154515	0.779371	0.69169	1.10391	0.119651	1.31615
sp|O60279|SUSD5_HUMAN	SUSD5	0.33879	0.521393	0.50767	0.778296	0.7124	0.889545	0.97049	2.7099
sp|Q8TBG4|AT2L1_HUMAN	ETNPPL	2.05732	0.453242	0.420512	0.776226	1.55251	1.21591	0.455272	1.06999
sp|P15531-2|NDKA_HUMAN	NME1	0.178926	0.395782	0.790473	0.775539	0.290823	0.307518	1.10154	0.396117
sp|P36957|ODO2_HUMAN	DLST	-1.63007	-0.707585	0.0685243	0.772943	0.444609	0.414387	0.2259	0.948239
tr|A0A087WUJ3|A0A087WUJ3_HUMAN	SNX10	-0.0334569	0.102375	0.230018	0.771768	0.0343105	0.193703	0.616384	0.148738
sp|Q5VST6|AB17B_HUMAN	ABHD17B	1.0499	0.952122	0.821212	0.769219	1.22506	1.48142	1.05128	1.33902
sp|Q7Z5N4|SDK1_HUMAN	SDK1	0.411179	0.339957	0.513702	0.769129	1.16453	1.17167	2.04375	0.824282
sp|P13196|HEM1_HUMAN	ALAS1	-0.780766	-0.553386	-0.0611738	0.768293	0.376406	0.383371	0.0786456	1.10107
tr|Q5SPY9|Q5SPY9_HUMAN	NPDC1	1.05544	0.467869	0.9961	0.765689	2.37995	0.674401	0.527543	0.40822
sp|Q9UHJ6|SHPK_HUMAN	SHPK	0.443672	0.356912	0.439989	0.76562	0.547714	1.33394	0.323707	0.509434
tr|E9PK91|E9PK91_HUMAN	BCLAF1	0.572859	-0.0769934	0.467978	0.765178	1.18832	0.341017	0.286684	0.467481
sp|Q9UNK9|ANGE1_HUMAN	ANGEL1	1.03386	1.11945	1.15581	0.76386	0.777796	1.84581	1.04374	0.914176
sp|Q12860|CNTN1_HUMAN	CNTN1	0.704881	0.407459	0.793814	0.763224	0.55731	0.849833	0.880109	0.577159
sp|Q9UHY7|ENOPH_HUMAN	ENOPH1	-0.131096	0.178687	0.0731241	0.762757	0.405354	0.177457	0.0525544	0.534758
tr|F5H269|F5H269_HUMAN	DMXL1	0.449488	0.54113	0.407685	0.761846	0.877946	0.673637	2.01649	0.756357
sp|P08582|TRFM_HUMAN	MELTF	0.435918	0.630137	0.68943	0.761662	0.515997	0.812688	1.71493	1.28289
sp|P07948|LYN_HUMAN	LYN	0.846191	0.702235	0.853848	0.761255	1.87336	1.73651	1.03046	0.92392
sp|Q96AY3|FKB10_HUMAN	FKBP10	0.273782	0.240415	0.449221	0.760761	0.628555	0.556712	1.28022	0.576688
sp|Q8N6S5|AR6P6_HUMAN	ARL6IP6	1.15242	0.193634	0.532903	0.76049	0.447242	0.166821	0.626888	0.475635
sp|Q96JC1|VPS39_HUMAN	VPS39	0.296541	0.159291	0.253249	0.760275	0.520874	0.21144	0.205489	1.42896
sp|Q7Z7A1|CNTRL_HUMAN	CNTRL	0.842621	1.02289	0.352998	0.760105	2.2437	1.1087	1.3885	1.50389
sp|Q9HC52|CBX8_HUMAN	CBX8	0.357772	0.629646	0.167821	0.759083	0.601594	1.97179	0.103116	0.931808
tr|M0R2C6|M0R2C6_HUMAN		-1.36864	-0.873756	0.31161	0.757317	0.362742	0.458475	1.08786	1.3065
sp|P10316|1A69_HUMAN	HLA-A	0.651741	0.641849	0.855837	0.756968	1.06282	0.93049	0.867026	1.2892
sp|O15230|LAMA5_HUMAN	LAMA5	0.560199	0.666336	0.794023	0.756906	0.825728	0.659037	0.864308	0.571536
sp|P49459|UBE2A_HUMAN	UBE2A	0.570383	0.428097	1.40744	0.755789	0.307808	0.597212	0.547702	0.319961
sp|P04075-2|ALDOA_HUMAN	ALDOA	0.111137	0.345139	0.839302	0.754906	0.895614	0.510458	0.701404	0.388205
sp|P08133|ANXA6_HUMAN	ANXA6	0.000338632	0.577657	0.275029	0.753834	0.000253609	0.670277	0.519705	0.633601
sp|Q9BY67-3|CADM1_HUMAN	CADM1	-0.193224	0.24182	0.371931	0.751599	0.200911	0.518032	0.786176	0.84153
sp|P07737|PROF1_HUMAN	PFN1	0.240694	0.443065	0.468272	0.751455	0.487395	0.360672	0.344027	0.333244
sp|P15309-2|PPAP_HUMAN	ACPP	0.46266	0.687359	0.523072	0.7508	0.444019	0.772353	0.741701	0.673596
sp|Q96RD6|PANX2_HUMAN	PANX2	0.683241	0.519912	0.334933	0.749697	0.88491	1.47845	0.315054	1.17236
tr|A0A3B3IRZ4|A0A3B3IRZ4_HUMAN	IQSEC1	0.0159881	0.00741713	0.0959744	0.748333	0.147082	0.0802713	1.30616	1.17179
sp|Q15907|RB11B_HUMAN	RAB11B	1.3569	1.29376	0.514149	0.746204	0.578074	0.720648	0.635963	1.65928
sp|P04626|ERBB2_HUMAN	ERBB2	0.65505	0.731837	0.54877	0.745998	1.04572	0.970198	0.428712	0.838368
tr|B4E2Q0|B4E2Q0_HUMAN	ATP2C1	0.982267	0.541472	0.429979	0.743957	2.12102	0.979264	0.895957	1.5993
tr|A0A096LPC5|A0A096LPC5_HUMAN	WASHC2C	0.675159	0.486077	0.335308	0.742716	1.4648	2.32963	1.05777	0.82086
sp|Q9Y6N7-2|ROBO1_HUMAN	ROBO1	0.712598	0.324921	0.52991	0.742543	0.708996	1.01304	1.76223	1.00996
sp|P22466|GALA_HUMAN	GAL	1.61316	0.843854	0.648433	0.742246	1.44657	0.683442	2.77493	1.37829
sp|Q9NZM1|MYOF_HUMAN	MYOF	0.7902	0.915951	1.06364	0.740178	1.34596	0.886512	1.00889	1.23515
sp|Q9P219|DAPLE_HUMAN	CCDC88C	1.52901	0.944231	1.14861	0.739397	1.51241	1.05411	1.08452	0.541562
sp|Q8N3R9|MPP5_HUMAN	MPP5	0.436606	0.649433	0.57989	0.733167	0.850427	0.950328	1.96787	1.07271
sp|Q15276|RABE1_HUMAN	RABEP1	0.988295	0.599875	0.630606	0.731874	1.17357	1.36087	2.01284	0.888871
sp|Q8TD43|TRPM4_HUMAN	TRPM4	0.517557	0.67172	0.550625	0.731454	0.71324	0.622963	0.959235	1.75804
tr|Q32Q12|Q32Q12_HUMAN	NME1-NME2	0.15415	0.493053	0.452277	0.731304	1.31681	0.48563	0.537671	0.473095
sp|P04083|ANXA1_HUMAN	ANXA1	-0.299547	1.17427	0.560775	0.731056	1.09926	0.631051	0.842464	0.819655
sp|Q75V66|ANO5_HUMAN	ANO5	0.579108	0.437134	0.391475	0.728914	2.45376	0.27748	0.262562	1.28391
sp|P31939|PUR9_HUMAN	ATIC	0.216952	0.605397	0.396	0.727305	0.289127	0.565251	0.333385	0.356831
tr|A0A1B0GTL5|A0A1B0GTL5_HUMAN	RAB11FIP5	0.771354	0.805364	0.139618	0.726012	0.916567	0.664115	0.202241	2.34907
sp|P30044|PRDX5_HUMAN	PRDX5	0.0273089	0.169417	0.273043	0.723978	0.0209003	0.603796	0.18946	1.55325
sp|P50148|GNAQ_HUMAN	GNAQ	0.462148	0.825996	0.441978	0.720855	0.485292	1.4879	0.90256	1.73903
sp|Q9P0V3|SH3B4_HUMAN	SH3BP4	0.651596	0.998525	0.323602	0.720403	0.806981	0.960678	1.01919	0.484539
sp|P30084|ECHM_HUMAN	ECHS1	-1.20026	-0.422936	-0.0959292	0.720162	0.475361	1.05537	0.161689	0.797451
sp|O75695|XRP2_HUMAN	RP2	0.7076	0.535617	0.471092	0.717758	0.917337	1.03269	0.758977	1.02827
sp|O75394|RM33_HUMAN	MRPL33	-0.827503	-0.243485	-0.230307	0.716031	0.256033	0.208728	0.0868734	0.954254
sp|Q24JP5-2|T132A_HUMAN	TMEM132A	0.939465	0.691032	0.567986	0.715306	1.61021	1.15798	1.30561	0.927142
sp|P12955|PEPD_HUMAN	PEPD	0.100538	0.0421073	0.134506	0.71347	0.291953	0.441848	0.767007	0.902952
sp|Q9P215|POGK_HUMAN	POGK	1.16556	0.826299	1.00288	0.71288	1.05025	1.70261	0.598332	1.73218
tr|A0A0U1RR27|A0A0U1RR27_HUMAN	DENND4A	0.700526	0.365069	0.457911	0.712294	0.627124	0.30891	0.910395	0.810021
sp|Q92688|AN32B_HUMAN	ANP32B	-0.346728	-0.232391	0.0554629	0.711436	0.870449	0.20047	0.0304854	0.347059
sp|O60716-3|CTND1_HUMAN	CTNND1	0.172503	0.216304	0.504257	0.71001	0.296255	0.522051	1.00741	1.3146
sp|Q9BVV7|TIM21_HUMAN	TIMM21	-1.25247	-0.379529	0.359559	0.709545	0.300643	0.308504	0.638303	0.650004
sp|Q9Y4E6|WDR7_HUMAN	WDR7	0.646173	0.412206	0.81691	0.706637	1.03523	1.18516	0.688128	1.18736
sp|P16333-2|NCK1_HUMAN	NCK1	0.724467	0.843299	1.07354	0.706387	0.513757	1.30115	1.77729	0.696653
sp|Q14847|LASP1_HUMAN	LASP1	0.218536	0.161756	0.717111	0.704762	0.337402	0.468701	1.26597	0.677848
sp|O43422|P52K_HUMAN	THAP12	-0.498922	-0.104908	-1.00473	0.703885	0.322962	0.11257	0.782551	0.435425
sp|P30048|PRDX3_HUMAN	PRDX3	-1.50031	-0.415085	-0.214539	0.70325	0.50223	1.12198	0.408175	1.06587
sp|Q9H4B0|OSGP2_HUMAN	OSGEPL1	-0.471862	-0.0655451	0.28295	0.702978	0.249121	0.0745851	0.274473	1.95283
sp|Q6NW29|RWDD4_HUMAN	RWDD4	1.56513	1.30687	0.451732	0.702344	0.811644	1.34754	0.465191	0.75656
sp|P41221|WNT5A_HUMAN	WNT5A	0.805497	0.478764	0.856075	0.70213	1.51982	0.663458	1.29358	0.871319
sp|Q8N0X4|CLYBL_HUMAN	CLYBL	0.082083	0.0365826	0.600932	0.701458	0.0775181	0.0505573	0.508905	0.465673
sp|P43003|EAA1_HUMAN	SLC1A3	0.746048	0.49969	0.60104	0.701387	1.51483	0.495533	1.37321	0.94996
sp|Q13867|BLMH_HUMAN	BLMH	-0.126888	0.764261	0.435269	0.697042	0.0496612	0.777849	0.557446	1.24161
sp|Q5VW38|GP107_HUMAN	GPR107	1.32043	0.478379	1.35884	0.695336	0.867113	1.09438	0.433647	0.398502
sp|Q9HC77|CENPJ_HUMAN	CENPJ	-1.57098	-0.585394	-0.0821686	0.693266	0.411773	0.694329	0.27015	1.45313
tr|J3QQX2|J3QQX2_HUMAN	ARHGDIA	-0.156834	0.235702	0.0509882	0.690496	0.821212	0.284655	0.0631949	0.435929
sp|O95185|UNC5C_HUMAN	UNC5C	0.671542	0.386511	0.449412	0.689389	0.905682	0.594742	0.964755	1.16823
sp|P49753|ACOT2_HUMAN	ACOT2	-0.174842	0.0311186	0.654046	0.689278	0.157494	0.0248711	0.635302	0.943611
sp|P62879|GBB2_HUMAN	GNB2	-0.0261962	0.279893	0.153124	0.688162	0.193073	0.35455	0.146983	0.602061
sp|O15439|MRP4_HUMAN	ABCC4	0.113738	0.338688	0.307092	0.6877	0.144497	0.520393	0.531979	0.959621
sp|Q9UNE7|CHIP_HUMAN	STUB1	0.748817	0.522298	0.536	0.685865	1.32717	1.28702	1.15145	0.649248
sp|Q92597|NDRG1_HUMAN	NDRG1	0.386225	0.628775	0.316731	0.685798	0.832618	1.09613	1.7791	1.3122
sp|P40925-3|MDHC_HUMAN	MDH1	-0.024495	0.633336	0.341249	0.685029	0.024769	0.489899	0.426501	0.310892
sp|Q9Y547|IFT25_HUMAN	HSPB11	0.730526	0.159867	0.505648	0.684936	1.38339	0.116705	0.328534	0.46793
sp|Q10589|BST2_HUMAN	BST2	0.945252	1.09876	1.3071	0.684306	0.581766	1.4728	0.600377	0.588609
sp|Q6PCB8|EMB_HUMAN	EMB	0.350329	0.229736	0.524437	0.683165	0.324778	0.958418	0.8272	0.571882
sp|Q8TEA7|TBCK_HUMAN	TBCK	-0.523128	0.139966	-0.559228	0.681819	0.375601	0.373286	0.629117	0.541301
sp|Q01415|GALK2_HUMAN	GALK2	-0.903904	0.23099	0.428364	0.681092	0.500982	0.153101	0.402867	0.29062
sp|Q495W5|FUT11_HUMAN	FUT11	0.535997	0.222947	0.367578	0.678651	2.02913	0.243334	0.78881	0.671222
sp|Q8NBZ7-2|UXS1_HUMAN	UXS1	1.10176	0.545258	0.739042	0.678404	1.24851	1.1875	1.22228	0.836615
sp|Q9BXS5|AP1M1_HUMAN	AP1M1	1.18391	1.14855	0.52782	0.678088	0.594256	1.41764	0.51333	0.972186
sp|Q8IZQ1|WDFY3_HUMAN	WDFY3	0.136597	0.737529	0.0657947	0.676253	0.218163	0.996859	0.435849	0.708389
sp|P30085|KCY_HUMAN	CMPK1	0.111724	0.446843	0.0757166	0.675963	0.168947	0.348443	0.0774003	0.494259
sp|P24821-4|TENA_HUMAN	TNC	0.624757	0.21024	0.323542	0.675271	1.14624	0.546312	1.03866	0.778475
sp|Q12841|FSTL1_HUMAN	FSTL1	0.864435	0.480463	0.802129	0.675163	1.77726	0.865951	0.495362	0.676343
sp|Q86TV6-2|TTC7B_HUMAN	TTC7B	0.339859	0.682061	0.215622	0.673646	0.420193	0.966254	0.198417	1.1888
sp|Q9H840|GEMI7_HUMAN	GEMIN7	0.280098	0.773006	0.271777	0.670328	0.194447	0.19976	0.393534	0.949207
sp|Q8WWI5|CTL1_HUMAN	SLC44A1	0.860174	0.356156	0.955313	0.669074	1.3429	1.53606	0.52938	1.08957
sp|Q9H4W6|COE3_HUMAN	EBF3	0.518658	0.490638	0.472361	0.66751	0.620309	1.28463	1.43125	2.55332
sp|P29992|GNA11_HUMAN	GNA11	0.421655	0.736656	0.249256	0.666012	0.36336	1.2031	0.291975	1.82354
sp|Q9Y4J8|DTNA_HUMAN	DTNA	0.240368	0.0487129	0.501867	0.663771	0.164252	0.0847946	0.396462	0.801233
sp|Q0VAQ4|SMAGP_HUMAN	SMAGP	0.883193	0.138086	1.19035	0.663622	0.631368	0.557452	0.446325	1.18419
sp|P14174|MIF_HUMAN	MIF	0.258489	0.659335	-0.265508	0.663202	0.246917	0.365706	0.220857	0.280942
sp|P54289-4|CA2D1_HUMAN	CACNA2D1	1.01391	0.889277	0.853804	0.662665	1.04414	0.755308	0.659081	0.919317
sp|Q9BQP7|MGME1_HUMAN	MGME1	-0.994619	-0.210433	0.246838	0.662527	0.373956	0.62957	1.14891	0.801117
sp|O00469-2|PLOD2_HUMAN	PLOD2	0.652703	0.285047	0.539954	0.661321	0.864896	0.856935	0.892102	0.927942
sp|Q16549|PCSK7_HUMAN	PCSK7	1.66682	0.675158	0.803138	0.661318	1.31819	0.976836	0.695849	0.685075
sp|O14662-2|STX16_HUMAN	STX16	1.37477	0.761496	0.854912	0.661255	2.08974	1.46215	0.889254	0.73273
sp|P18827|SDC1_HUMAN	SDC1	0.598566	0.505057	0.235997	0.660476	2.83535	1.59793	0.240547	1.1263
sp|Q5JWF2|GNAS1_HUMAN	GNAS	0.323609	0.607357	0.363563	0.660229	0.437818	2.34099	1.03547	1.06298
sp|Q96I99|SUCB2_HUMAN	SUCLG2	-1.4475	-0.546874	-0.240944	0.660027	0.517699	0.758154	0.408835	0.917128
sp|P48147|PPCE_HUMAN	PREP	0.125078	0.416903	0.459782	0.657684	0.493753	1.387	0.708174	0.37492
sp|P38646|GRP75_HUMAN	HSPA9	-1.31272	-0.807622	0.256963	0.657195	0.326143	0.518401	0.39617	0.571969
sp|Q9H040|SPRTN_HUMAN	SPRTN	0.752299	0.370953	0.435759	0.656927	1.1276	0.967171	0.808604	1.47976
tr|A0A2R8Y5A3|A0A2R8Y5A3_HUMAN	CTNNB1	0.23644	0.330728	0.257512	0.655957	0.870048	0.931576	0.775096	1.51771
sp|Q99618|CDCA3_HUMAN	CDCA3	0.54904	0.609151	0.966181	0.653686	0.703356	0.996334	0.616539	1.31146
sp|P24666|PPAC_HUMAN	ACP1	-0.690502	0.160962	-0.135161	0.650576	0.690839	0.31266	0.137059	0.352655
sp|P24752|THIL_HUMAN	ACAT1	-1.6056	-0.755059	0.071361	0.649649	0.451496	0.560176	0.296092	0.956635
sp|P52788|SPSY_HUMAN	SMS	0.0902401	0.187154	-0.121956	0.64948	0.0445945	0.335684	0.074717	0.343864
sp|P61218|RPAB2_HUMAN	POLR2F	0.0210318	0.450712	0.332757	0.648879	0.0270214	0.312432	0.298681	0.236291
sp|Q9BZM6|ULBP1_HUMAN	ULBP1	0.815645	0.765382	0.942413	0.646431	1.72469	0.901069	0.938559	1.80387
sp|O75787|RENR_HUMAN	ATP6AP2	1.01746	0.573252	0.46418	0.646054	0.768196	0.578986	0.389535	0.699585
sp|P48745|NOV_HUMAN	NOV	0.915983	0.276372	0.590157	0.641869	1.71932	1.40468	0.599191	1.78637
sp|O75970|MPDZ_HUMAN	MPDZ	0.138934	0.261996	0.352564	0.638507	0.132995	0.698092	2.3102	0.795563
sp|P45877|PPIC_HUMAN	PPIC	0.469742	0.16818	0.404444	0.638231	0.593703	0.615492	0.241307	2.11213
sp|Q96P53|WDFY2_HUMAN	WDFY2	0.316594	0.76028	0.191364	0.636862	0.277266	0.770687	0.0944134	0.842785
sp|Q99570|PI3R4_HUMAN	PIK3R4	0.563942	0.447214	0.237787	0.636802	1.65786	1.38224	0.246411	1.29144
sp|O15013|ARHGA_HUMAN	ARHGEF10	-0.284816	-0.351062	-0.562001	0.636426	0.678738	0.507688	0.702352	0.494808
sp|Q08AM6|VAC14_HUMAN	VAC14	0.961644	0.67572	0.709589	0.631948	0.65345	1.90322	0.995202	3.61243
sp|Q9HCM4|E41L5_HUMAN	EPB41L5	0.750345	0.622509	0.581407	0.630932	0.946216	0.893409	0.342215	1.26743
sp|Q6L9W6|B4GN3_HUMAN	B4GALNT3	0.609884	0.21139	0.547426	0.629172	0.882648	0.693012	0.849185	1.54016
sp|Q6PJG9|LRFN4_HUMAN	LRFN4	1.1182	0.802043	0.798824	0.629063	3.58182	1.98234	0.634323	0.931319
sp|Q99856|ARI3A_HUMAN	ARID3A	0.549673	0.43997	0.649141	0.627073	1.2151	1.43828	0.8056	0.61278
sp|P49006|MRP_HUMAN	MARCKSL1	-0.298772	-0.00553519	0.0252635	0.626752	0.312522	0.00722317	0.0248558	0.761072
sp|Q92545|TM131_HUMAN	TMEM131	0.27603	0.0945399	0.345748	0.6266	0.584572	0.128608	0.51695	0.444429
sp|P60983|GMFB_HUMAN	GMFB	-0.0398057	0.433274	0.243746	0.625746	0.0325813	0.421952	0.74247	0.528285
sp|Q8N612-2|F16A2_HUMAN	FAM160A2	0.93328	0.874015	0.841062	0.625722	0.802848	1.20197	1.41816	0.563966
sp|Q9H269|VPS16_HUMAN	VPS16	0.521956	0.569814	0.718215	0.62525	0.927526	0.694004	0.974973	2.09293
sp|O43731|ERD23_HUMAN	KDELR3	0.905143	-0.0664545	0.632355	0.624326	1.13875	0.0707498	0.602152	1.21188
sp|P55786|PSA_HUMAN	NPEPPS	-0.444393	0.224084	0.211028	0.622812	0.768255	1.76941	0.176721	0.387815
tr|Q5T4U5|Q5T4U5_HUMAN	ACADM	-1.55341	-0.748171	-0.0532978	0.622387	0.435807	0.486953	0.374175	0.940665
sp|Q96QD8|S38A2_HUMAN	SLC38A2	1.08504	0.880055	1.12959	0.621488	1.54779	2.05776	1.10889	2.53077
sp|Q12846|STX4_HUMAN	STX4	0.940089	0.895181	0.857886	0.621419	0.985811	1.39976	0.811923	2.17329
sp|P56199|ITA1_HUMAN	ITGA1	0.103772	0.253546	0.433806	0.621297	0.111959	2.2997	1.54746	0.680202
sp|Q96BU1|S1PBP_HUMAN	S100PBP	1.8522	0.739007	0.288887	0.62099	0.813671	0.961165	0.456725	1.19626
sp|P21399|ACOC_HUMAN	ACO1	-0.047623	0.416321	0.0873754	0.620858	0.0259574	0.509206	0.625827	1.0767
sp|P29144|TPP2_HUMAN	TPP2	0.481618	0.166865	-0.0792711	0.616045	0.38184	0.205508	0.185408	0.84071
sp|P26992|CNTFR_HUMAN	CNTFR	0.91778	1.08874	1.21668	0.611886	0.720116	0.936777	1.8518	1.14271
sp|P07741|APT_HUMAN	APRT	0.607161	0.346716	0.417848	0.611088	1.79418	0.283012	0.151055	0.349706
sp|Q8NB91|FANCB_HUMAN	FANCB	-0.586592	0.331993	0.456648	0.610819	0.492944	0.458942	1.28015	0.203088
sp|P52179|MYOM1_HUMAN	MYOM1	1.04133	1.29356	0.603618	0.610189	0.942471	1.80109	0.528996	0.450954
sp|Q6YHK3|CD109_HUMAN	CD109	0.195057	0.222334	0.196741	0.609958	0.626531	0.455083	0.635709	0.977838
tr|A0A0A0MT26|A0A0A0MT26_HUMAN	ATP1A3	0.489408	0.472003	0.542509	0.609212	1.06275	0.844581	1.29712	1.45344
sp|Q7Z5H3-2|RHG22_HUMAN	ARHGAP22	0.816781	0.587209	0.656627	0.608598	0.929577	0.718555	1.04342	1.15981
sp|Q04837|SSBP_HUMAN	SSBP1	-1.27926	-0.307061	-0.247387	0.607051	0.422115	0.61076	0.19087	1.44086
sp|P14550|AK1A1_HUMAN	AKR1A1	-0.00386437	0.175828	0.158343	0.606679	0.00972726	0.340549	0.0979208	0.418254
tr|A0A087X256|A0A087X256_HUMAN	WASHC4	0.477578	0.580186	0.252446	0.60486	0.43816	0.929496	0.336546	3.95078
tr|H0YB34|H0YB34_HUMAN	RIDA	-0.205364	-0.14147	0.248419	0.603243	0.559064	0.98048	0.290792	0.516762
sp|A4D1E9|GTPBA_HUMAN	GTPBP10	-1.32806	-0.44261	-0.325509	0.602882	0.506341	0.463257	0.362242	1.38469
sp|Q9Y5J7|TIM9_HUMAN	TIMM9	-0.0771601	0.193767	0.38309	0.60234	0.0440836	0.173604	1.91741	1.34837
tr|S4R2Z7|S4R2Z7_HUMAN	MRPL42	-0.86691	-0.0778335	-0.790621	0.60187	0.518862	0.0786979	1.02211	0.694545
sp|P30536|TSPO_HUMAN	TSPO	-0.507989	-0.456852	0.157584	0.601373	0.195827	1.02656	0.0643021	0.278888
sp|Q92896-2|GSLG1_HUMAN	GLG1	0.690726	0.853201	0.931338	0.600525	1.21884	1.28747	0.92473	0.714281
sp|P41247|PLPL4_HUMAN	PNPLA4	1.36904	0.627393	1.05007	0.600162	1.53225	1.61714	1.07796	0.657128
tr|A0A088AWN2|A0A088AWN2_HUMAN	WDR20	0.938579	1.01512	0.711762	0.598773	0.96522	2.65629	1.01748	0.894042
sp|Q641Q2|WAC2A_HUMAN	WASHC2A	0.532704	0.544201	0.451757	0.597133	0.988754	1.76089	0.93513	0.987539
sp|Q86U28|ISCA2_HUMAN	ISCA2	0.0329817	-0.0110376	-0.0726547	0.594798	0.177885	0.0450175	0.149387	0.396585
sp|Q8IXI1|MIRO2_HUMAN	RHOT2	-0.760298	-0.262317	0.258762	0.594551	0.340954	0.353365	0.761118	1.2565
sp|Q9Y5J3-2|HEY1_HUMAN	HEY1	0.753038	0.221093	0.302749	0.593921	0.851941	0.323047	0.790453	0.635831
sp|P50213|IDH3A_HUMAN	IDH3A	-0.961905	-0.618093	0.00307937	0.592011	0.445469	0.751952	0.0133288	0.664927
sp|Q5VUB5|F1711_HUMAN	FAM171A1	1.10976	0.7166	0.557313	0.591648	0.955536	1.64996	1.15062	0.803083
sp|Q96Q15|SMG1_HUMAN	SMG1	0.119746	0.133658	0.121276	0.591572	0.335549	0.533695	0.255605	0.6489
sp|P32121-4|ARRB2_HUMAN	ARRB2	0.38801	0.429158	0.459233	0.590949	0.941008	0.820425	0.693414	1.29676
sp|P10515|ODP2_HUMAN	DLAT	-1.58161	-0.758803	0.0730016	0.590196	0.348482	0.459061	0.46174	0.727362
sp|Q16584|M3K11_HUMAN	MAP3K11	1.50145	1.33161	1.41688	0.589833	0.85296	1.17071	2.74422	0.541886
sp|O75390|CISY_HUMAN	CS	-1.52117	-0.653338	-0.433062	0.58976	0.570773	0.797496	0.554043	0.874257
sp|Q9H6A9|PCX3_HUMAN	PCNX3	0.722776	0.711004	0.968026	0.588358	1.30527	1.65997	0.822935	0.966151
sp|O94910|AGRL1_HUMAN	ADGRL1	0.179557	0.438039	0.450862	0.586672	0.641332	1.15689	0.650831	0.749128
sp|Q9UK76-2|JUPI1_HUMAN	JPT1	0.361439	-0.0972508	0.48839	0.586222	1.22393	0.09883	0.878191	0.26659
sp|Q9BS91|S35A5_HUMAN	SLC35A5	1.69461	1.21375	1.28311	0.58619	1.0903	1.28279	1.31273	0.949014
sp|O00299|CLIC1_HUMAN	CLIC1	-0.106502	0.269461	0.184929	0.585183	0.141644	0.21878	0.419258	0.332641
sp|Q5T1C6|THEM4_HUMAN	THEM4	-2.06767	-0.917858	0.126326	0.585061	0.507795	0.780846	0.0421241	0.720623
sp|Q8N122|RPTOR_HUMAN	RPTOR	-0.0944948	-0.209714	0.1906	0.584463	0.266122	0.33466	0.601533	0.856196
sp|P17174|AATC_HUMAN	GOT1	0.302705	0.509124	0.397601	0.581908	0.78018	1.06139	1.62866	0.51889
sp|Q96EL3|RM53_HUMAN	MRPL53	-0.442683	-0.0825182	0.326988	0.580188	0.197663	0.329818	0.919983	2.53126
sp|O14972|DSCR3_HUMAN	DSCR3	0.127588	0.462375	-0.101859	0.579573	0.260391	1.12268	0.068478	0.560474
sp|P07108-5|ACBP_HUMAN	DBI	0.611687	0.517726	0.628628	0.579544	1.01553	0.489405	0.94208	0.592309
sp|Q4G148|GXLT1_HUMAN	GXYLT1	0.768042	0.560354	0.307121	0.578318	1.10943	0.532337	0.310576	0.589671
tr|J3KNP4|J3KNP4_HUMAN	SEMA4B	1.03889	0.397485	0.410267	0.573569	1.15813	3.21202	1.68173	0.667115
sp|Q9NZ32|ARP10_HUMAN	ACTR10	0.246722	0.134162	-0.110963	0.573098	0.334573	0.619227	0.104839	0.424787
sp|P52209|6PGD_HUMAN	PGD	-0.0310449	0.277879	0.230286	0.571634	0.0527985	0.237744	0.13248	0.25474
sp|Q2NL82|TSR1_HUMAN	TSR1	1.27128	0.433029	0.414575	0.571172	1.09201	0.681508	1.00701	0.773178
sp|Q9Y5Z0|BACE2_HUMAN	BACE2	0.698435	0.847021	0.976771	0.570615	1.01476	0.708162	0.553854	1.35403
sp|P82933|RT09_HUMAN	MRPS9	-0.439203	-0.120143	0.322692	0.570474	0.18175	0.215589	0.569632	0.7361
sp|Q16891-4|MIC60_HUMAN	IMMT	-0.731191	-0.367479	0.352954	0.57034	0.242101	0.432619	0.827834	1.37327
sp|Q8IY95|TM192_HUMAN	TMEM192	0.331228	0.0125478	0.179893	0.57029	0.238456	0.0299496	0.649117	1.68358
sp|Q9H8J5|MANS1_HUMAN	MANSC1	0.867705	0.211016	0.304814	0.569098	1.08105	1.46784	0.952126	0.698613
sp|Q9Y2M5|KLH20_HUMAN	KLHL20	0.340698	0.238498	0.120556	0.568994	1.39506	0.376626	0.387667	0.66624
sp|P09211|GSTP1_HUMAN	GSTP1	-0.169181	0.535307	0.172848	0.56868	0.311524	0.336968	0.129368	0.31637
sp|Q5M775|CYTSB_HUMAN	SPECC1	0.745987	0.47544	0.424985	0.568319	1.58009	1.56209	0.932739	0.834484
sp|P13667|PDIA4_HUMAN	PDIA4	0.0071161	0.342294	0.633774	0.568022	0.0190927	1.07235	0.970445	1.04651
sp|Q92552-2|RT27_HUMAN	MRPS27	-0.478439	0.154488	0.158814	0.567311	0.255073	0.391258	0.267933	1.67315
sp|Q9H2U2-2|IPYR2_HUMAN	PPA2	-1.41271	-0.54859	-0.263652	0.565636	0.489629	0.488387	0.226305	0.964924
sp|O60830-2|TI17B_HUMAN	TIMM17B	-0.579385	-0.316943	0.0231021	0.565467	0.255786	1.3338	0.046175	1.07954
sp|Q9NRR3|C42S2_HUMAN	CDC42SE2	0.469509	0.632789	0.565333	0.565448	2.3318	1.56053	2.0597	1.65395
sp|Q8IUX1|T126B_HUMAN	TMEM126B	0.0489319	-0.266983	0.0847779	0.564607	0.050528	0.333659	0.0949385	0.810977
sp|Q9Y2E8-2|SL9A8_HUMAN	SLC9A8	0.777301	0.877009	-0.0161746	0.564289	0.48241	0.559174	0.0120963	1.57071
sp|P63010-2|AP2B1_HUMAN	AP2B1	1.10261	0.790616	0.376346	0.562195	1.40619	0.86007	0.664714	0.884513
sp|O94973-2|AP2A2_HUMAN	AP2A2	0.912194	0.797535	0.462049	0.5611	2.14526	0.697112	0.871265	0.592906
tr|B1ALY0|B1ALY0_HUMAN	PALM2-AKAP2	0.407061	0.365567	0.331795	0.560903	1.05869	0.684644	0.894126	0.300361
sp|P20020-1|AT2B1_HUMAN	ATP2B1	-0.185699	0.108228	0.323234	0.560861	0.190582	0.11968	0.8694	0.917255
sp|P10599|THIO_HUMAN	TXN	0.715229	0.461174	0.862163	0.560546	1.33757	0.485686	0.738011	0.857226
sp|Q9UG56|PISD_HUMAN	PISD	-1.36441	-0.652093	-0.392116	0.559821	0.35219	0.439583	0.365347	0.884164
sp|P42345|MTOR_HUMAN	MTOR	-0.103102	-0.0267453	0.135763	0.557235	0.513602	0.0753376	0.690968	1.17719
sp|Q16762|THTR_HUMAN	TST	-1.31423	-0.826192	-0.021174	0.556541	0.469718	0.459596	0.0968257	0.726796
sp|Q9BXB5|OSB10_HUMAN	OSBPL10	0.686918	0.348076	0.0172881	0.55646	1.17603	0.823406	0.013127	1.24035
sp|Q9Y535|RPC8_HUMAN	POLR3H	0.831705	0.0246912	-0.00724306	0.556443	0.459785	0.0419953	0.0836095	0.83208
sp|P07203|GPX1_HUMAN	GPX1	-0.81089	-0.486127	0.001035	0.555994	0.379663	1.59973	0.00126848	1.3725
sp|Q9BSW2-2|EFC4B_HUMAN	CRACR2A	0.65791	0.390008	0.596257	0.555899	1.09728	1.19712	0.6991	2.35962
sp|Q16718|NDUA5_HUMAN	NDUFA5	0.522043	0.0920842	0.40869	0.5552	0.212906	0.0419051	0.422918	0.8186
sp|P62873|GBB1_HUMAN	GNB1	0.275179	0.120493	0.245525	0.553484	0.901063	0.131907	0.706823	0.751201
sp|P42566|EPS15_HUMAN	EPS15	0.48867	0.351719	0.23717	0.550648	0.776452	0.84463	1.25785	0.611942
sp|P09038|FGF2_HUMAN	FGF2	0.257506	0.646033	0.607979	0.55057	0.345617	1.05946	0.998588	1.94143
sp|Q86WR0|CCD25_HUMAN	CCDC25	-0.655703	0.172995	-0.463117	0.550423	0.498791	0.468149	0.330621	0.250484
sp|Q12983|BNIP3_HUMAN	BNIP3	0.441279	0.39354	0.342162	0.548394	0.546262	2.04127	0.295526	0.524511
sp|P06241-2|FYN_HUMAN	FYN	0.128849	0.791925	-0.111253	0.545951	0.573835	1.19687	0.0922224	0.978511
sp|Q9BZG1|RAB34_HUMAN	RAB34	0.327113	0.552244	0.514422	0.545662	0.300903	1.16529	0.814834	0.970682
sp|P27797|CALR_HUMAN	CALR	-0.325649	-0.189789	0.0376913	0.545507	0.441862	0.406285	0.0598152	0.582934
sp|Q7L1W4|LRC8D_HUMAN	LRRC8D	0.0097931	-0.110341	-0.0507266	0.544663	0.0189152	0.064874	0.0172551	0.739991
sp|Q5VTB9|RN220_HUMAN	RNF220	2.25784	0.360161	0.290007	0.542189	1.39552	1.26614	0.461076	0.820315
sp|P62993|GRB2_HUMAN	GRB2	0.494254	0.880475	0.472927	0.539075	0.457084	0.799813	1.13772	0.728342
sp|Q9HC21|TPC_HUMAN	SLC25A19	-0.107811	-0.217758	-0.041663	0.538253	0.0416185	0.685126	0.71415	0.619376
sp|Q9Y3B8|ORN_HUMAN	REXO2	-0.49029	0.279494	0.344811	0.53754	0.621431	1.93592	1.11117	0.736788
tr|A0A3B3ISJ6|A0A3B3ISJ6_HUMAN	PDE10A	0.006239	-0.301591	0.193577	0.536727	0.004683	0.333156	0.181915	0.871633
sp|Q9P246-2|STIM2_HUMAN	STIM2	-0.0696739	0.0483131	-0.129624	0.535603	0.102833	0.415307	0.219391	0.570221
sp|Q9UHD1|CHRD1_HUMAN	CHORDC1	0.30558	0.199765	0.272947	0.535379	0.579529	0.503473	0.360578	0.415298
sp|Q9UKI8-2|TLK1_HUMAN	TLK1	0.186732	0.0427116	0.56517	0.535182	0.112834	0.0965498	1.08133	0.479336
sp|Q16538|GP162_HUMAN	GPR162	0.00403555	0.820351	1.32979	0.534886	0.00474416	0.976051	0.440334	0.697565
sp|P00491|PNPH_HUMAN	PNP	-0.212445	0.689924	0.366967	0.534567	0.625957	0.556415	0.376103	0.331723
sp|O43164|PJA2_HUMAN	PJA2	0.314932	0.151324	-0.67712	0.534445	0.697156	0.476894	0.616296	0.964595
sp|Q9NR45|SIAS_HUMAN	NANS	0.417591	0.497876	0.428232	0.53391	0.635148	0.724075	0.331292	0.291165
sp|Q15038|DAZP2_HUMAN	DAZAP2	0.261344	0.583229	0.0176799	0.53238	0.654772	0.570406	0.0424077	0.604103
sp|O60826|CCD22_HUMAN	CCDC22	0.70584	0.402416	0.601886	0.531255	1.88671	1.87592	1.07123	0.89268
tr|G8JLB6|G8JLB6_HUMAN	HNRNPH1	-0.108329	-0.416096	-0.0354047	0.529101	1.11153	0.829361	0.0397692	1.009
sp|Q8NG11|TSN14_HUMAN	TSPAN14	0.786269	0.620361	0.726521	0.529004	0.83298	1.21325	1.9692	1.55244
sp|Q99435-3|NELL2_HUMAN	NELL2	0.671371	0.377998	0.390167	0.528546	0.986189	3.22885	1.02364	0.567239
sp|Q9GZY4|COA1_HUMAN	COA1	-0.825994	-0.287492	-0.60751	0.52844	1.73374	0.359077	0.587311	0.262344
sp|P11532|DMD_HUMAN	DMD	1.02034	0.543902	0.945262	0.527646	0.748825	0.951102	0.800747	0.821497
sp|Q16659|MK06_HUMAN	MAPK6	-0.199958	-0.320219	-0.647539	0.527187	0.143314	0.228747	0.172878	1.08053
sp|Q9BWH2|FUND2_HUMAN	FUNDC2	0.46428	0.020036	0.288476	0.525545	0.523403	0.185159	0.22382	1.18562
sp|P00338-3|LDHA_HUMAN	LDHA	0.00208041	0.348413	0.0724883	0.525238	0.00307456	0.29989	0.0367772	0.241656
sp|P40818|UBP8_HUMAN	USP8	0.204066	0.180925	0.570087	0.524147	0.889841	0.208511	0.606502	0.654967
sp|Q08380|LG3BP_HUMAN	LGALS3BP	-0.0762841	0.0973988	0.0172915	0.523444	0.281072	0.134725	0.145375	0.941238
sp|P45954|ACDSB_HUMAN	ACADSB	-0.855446	-0.355151	0.117183	0.522779	0.359105	0.437379	0.138065	0.439193
sp|Q6P1M9|ARMX5_HUMAN	ARMCX5	0.294823	0.132425	-0.106953	0.520196	0.501107	0.346082	0.129279	0.583517
sp|Q86X52|CHSS1_HUMAN	CHSY1	0.494667	0.231951	0.465428	0.520049	0.936646	0.584267	0.910959	0.922994
sp|P07954|FUMH_HUMAN	FH	-1.22782	-0.507283	0.0691323	0.519679	0.430001	0.6223	0.233203	2.40884
sp|Q86UT6|NLRX1_HUMAN	NLRX1	-1.25241	-0.547925	-0.136284	0.519117	0.383639	0.319002	0.0863369	0.359568
sp|Q96JP5|ZFP91_HUMAN	ZFP91	0.316336	0.218117	0.0294648	0.518668	0.446182	0.28641	0.579473	0.272168
sp|Q9H4A4|AMPB_HUMAN	RNPEP	0.0256524	0.122453	0.0715686	0.518361	0.0200396	0.477722	0.0579465	0.319355
sp|Q96TC7|RMD3_HUMAN	RMDN3	-0.891891	-0.368688	0.0101205	0.517226	0.27556	0.502342	0.123775	0.519546
sp|P30086|PEBP1_HUMAN	PEBP1	-0.305545	0.348419	0.309826	0.516582	1.044	0.348986	0.624477	0.1901
tr|A0A1B0GUZ7|A0A1B0GUZ7_HUMAN	EFR3A	0.092466	0.333449	0.470009	0.513713	0.161799	0.873644	0.506559	2.05409
sp|Q9NPH2|INO1_HUMAN	ISYNA1	0.460138	0.244308	0.531115	0.513102	0.825337	0.248842	0.883125	0.744401
sp|Q9BW91|NUDT9_HUMAN	NUDT9	-0.850841	-0.134885	0.173184	0.511707	0.369228	0.15989	0.157512	0.491396
sp|Q14157-1|UBP2L_HUMAN	UBAP2L	0.707215	-0.15687	0.706102	0.511263	1.36705	0.338376	0.424877	0.949592
tr|A0A2U3TZU2|A0A2U3TZU2_HUMAN	GPI	-0.0164063	0.222188	0.0960768	0.509018	0.0117683	0.30543	0.0729335	0.241653
sp|Q9BPW8|NIPS1_HUMAN	NIPSNAP1	-1.51418	-0.219875	-0.228203	0.505721	0.520682	0.455287	0.699813	0.716537
sp|P19622|HME2_HUMAN	EN2	0.527932	0.0187331	0.327507	0.505195	2.14771	0.0791265	0.35467	0.392413
sp|Q8IXM3|RM41_HUMAN	MRPL41	-0.290385	0.226526	0.196682	0.504778	0.260575	0.655225	3.00913	1.01612
sp|P30837|AL1B1_HUMAN	ALDH1B1	-1.68096	-0.799212	-0.07459	0.504611	0.368158	0.417733	0.265105	2.89199
sp|Q86W50|MET16_HUMAN	METTL16	0.627505	0.331455	0.108653	0.50342	1.36103	0.888605	0.35363	0.583152
sp|Q9UQ80|PA2G4_HUMAN	PA2G4	0.00379094	0.311274	0.24962	0.503297	0.00326301	0.268296	0.212288	0.221107
sp|O95168|NDUB4_HUMAN	NDUFB4	0.386704	-0.0934712	0.540533	0.502691	0.164633	0.0821959	1.18326	0.363488
sp|O95302|FKBP9_HUMAN	FKBP9	0.0528183	-0.205946	-0.0806483	0.501343	1.35763	0.3542	1.48847	0.518889
sp|O75879|GATB_HUMAN	GATB	-0.162242	0.110411	0.00765257	0.500468	0.458106	0.287673	0.0127106	1.392
sp|Q9P0M9|RM27_HUMAN	MRPL27	-0.860492	-0.357371	-0.554978	0.499965	0.456757	1.09741	0.82479	0.567411
sp|Q6YI46|TMM64_HUMAN	TMEM64	0.742522	0.141124	0.661764	0.498804	1.28937	0.248362	0.687307	0.686536
sp|Q10713|MPPA_HUMAN	PMPCA	-1.58072	-0.597281	-0.50752	0.497194	0.49242	0.58301	0.633469	0.905233
sp|P37275-2|ZEB1_HUMAN	ZEB1	0.751915	0.418827	0.562506	0.496656	1.39088	0.692922	1.28346	0.810834
sp|Q8WVQ1|CANT1_HUMAN	CANT1	0.530792	0.130875	0.399649	0.496439	0.867078	0.157831	1.20012	0.933728
sp|Q99497|PARK7_HUMAN	PARK7	-0.322758	0.278864	-0.0119603	0.496359	0.642467	0.21822	0.00549448	0.265059
sp|Q5VT25-6|MRCKA_HUMAN	CDC42BPA	0.126607	0.382978	0.159966	0.496242	0.0765986	0.323212	0.521964	1.2774
sp|P19823|ITIH2_HUMAN	ITIH2	1.13204	0.518482	0.41731	0.495341	0.94445	1.4376	1.03142	0.608868
tr|M0QYZ2|M0QYZ2_HUMAN	AP2S1	0.984977	0.556238	0.211861	0.49436	1.60174	1.45363	0.153526	0.833386
sp|P13612|ITA4_HUMAN	ITGA4	-0.262137	-0.226518	-0.0947714	0.494212	0.291737	0.374878	0.448498	0.319794
sp|P17252|KPCA_HUMAN	PRKCA	-0.0334077	0.0917037	0.554604	0.494102	0.0610071	0.129829	0.202277	0.485501
sp|Q96S97|MYADM_HUMAN	MYADM	0.373166	0.395246	0.121541	0.493325	0.391974	0.721612	0.311878	0.400196
sp|Q0P6H9|TMM62_HUMAN	TMEM62	-0.197228	-0.372667	-0.186908	0.493298	0.160657	0.464448	0.516533	0.526531
sp|Q9BU23|LMF2_HUMAN	LMF2	0.414893	0.312961	0.326838	0.492966	1.6261	0.818669	0.856304	0.529409
sp|Q96JQ2|CLMN_HUMAN	CLMN	0.566652	0.414549	0.431673	0.492221	2.5043	0.796909	1.32281	0.774687
sp|Q16881|TRXR1_HUMAN	TXNRD1	0.478373	0.600581	0.347553	0.491534	0.591162	1.16894	0.198548	0.350368
sp|Q9NSE4|SYIM_HUMAN	IARS2	-1.65763	-0.792619	-0.120016	0.491066	0.380888	0.452969	0.173667	1.09583
sp|Q8TCD5|NT5C_HUMAN	NT5C	-0.222148	0.383097	0.178153	0.490442	0.577849	0.497054	0.174615	0.292257
sp|Q9UJJ9|GNPTG_HUMAN	GNPTG	0.819551	0.384914	0.876585	0.490089	1.27383	0.981938	0.64985	0.822557
sp|P50395|GDIB_HUMAN	GDI2	-0.310247	0.585617	-0.16678	0.490033	0.298045	0.904181	0.160821	0.367621
sp|Q9NPR9|GP108_HUMAN	GPR108	0.907296	0.597564	0.21733	0.48923	0.696622	0.594713	0.493101	2.39015
sp|Q9BYT8|NEUL_HUMAN	NLN	-0.810421	-0.253823	-0.0162864	0.487465	0.654805	0.456715	0.0199735	1.61647
sp|Q14004|CDK13_HUMAN	CDK13	0.18987	0.0918434	0.23714	0.48697	0.776221	0.962778	0.872082	0.684806
sp|Q96BR1|SGK3_HUMAN	SGK3	-0.0528774	0.342574	0.365123	0.486651	0.292413	0.326571	0.324466	0.478423
sp|Q10472|GALT1_HUMAN	GALNT1	0.619804	0.210208	0.135014	0.486409	0.89504	0.286384	0.153093	1.66436
sp|O00560|SDCB1_HUMAN	SDCBP	0.668437	0.407256	0.44612	0.486402	0.594888	1.20936	0.454621	0.660304
sp|Q99757|THIOM_HUMAN	TXN2	-0.88503	-0.309692	-0.034154	0.486127	0.543607	0.948237	0.0595066	1.06641
tr|E9PPM1|E9PPM1_HUMAN	TP53I11	0.44028	-0.00147413	0.574389	0.485983	1.47165	0.00221517	0.190115	0.959092
tr|A0A087WXB8|A0A087WXB8_HUMAN	ST3GAL6	0.501777	0.468265	0.426321	0.485869	0.983192	0.992416	0.709733	0.956699
sp|Q04759|KPCT_HUMAN	PRKCQ	1.49823	0.519383	0.953314	0.485686	0.817546	0.836833	0.714002	0.662705
tr|B7ZL88|B7ZL88_HUMAN	COX18	-0.399246	-0.561576	0.0732564	0.485328	0.163045	0.693548	0.0362886	0.501439
sp|O75190|DNJB6_HUMAN	DNAJB6	0.338808	0.314497	0.165313	0.484996	0.920221	0.340096	0.343775	0.491379
sp|Q15833|STXB2_HUMAN	STXBP2	0.413085	0.666979	0.273459	0.484579	0.240242	0.975339	1.64383	1.02176
sp|P19256|LFA3_HUMAN	CD58	-0.000248114	1.30771	0.636663	0.484378	9.15523e-05	0.528186	0.517363	0.375827
sp|Q01581|HMCS1_HUMAN	HMGCS1	-0.0491608	0.071764	0.155055	0.483698	0.226856	0.149041	0.231438	0.231341
sp|P07919|QCR6_HUMAN	UQCRH	-0.713894	-0.232274	-0.901889	0.481194	0.920532	0.264492	1.0693	0.582188
sp|O00625|PIR_HUMAN	PIR	-0.151737	0.0532577	-0.266606	0.478727	0.410159	0.276314	0.104924	0.272834
sp|Q8WV19|SFT2A_HUMAN	SFT2D1	1.45977	1.24143	1.69774	0.478329	1.38753	0.869542	1.34174	0.345081
sp|Q96K49|TM87B_HUMAN	TMEM87B	1.27634	0.597516	0.355809	0.477053	0.844162	0.693946	0.261315	0.643018
sp|P63092-3|GNAS2_HUMAN	GNAS	0.332478	0.223464	0.303335	0.476885	0.694983	1.18383	0.539736	0.447411
sp|Q8NFV4|ABHDB_HUMAN	ABHD11	-0.484802	0.0243302	0.167834	0.474155	0.713032	0.203001	0.552271	2.0115
sp|Q13705|AVR2B_HUMAN	ACVR2B	0.474489	0.356078	0.462213	0.474006	2.53637	0.83252	1.03972	2.8509
sp|Q53H12|AGK_HUMAN	AGK	-1.03901	-0.681722	-0.122051	0.473725	0.294381	0.704559	0.254738	0.500797
tr|E9PK25|E9PK25_HUMAN	CFL1	0.22768	0.614441	0.242296	0.473668	0.171776	0.497309	0.50085	0.347875
sp|Q99797|MIPEP_HUMAN	MIPEP	-1.66989	-0.859512	-0.602138	0.473026	0.513159	0.659798	0.603681	1.12903
sp|Q12768|WASC5_HUMAN	WASHC5	0.502221	0.529702	0.255052	0.472693	0.605108	1.4274	0.231927	1.3955
sp|Q5JPH6|SYEM_HUMAN	EARS2	0.0117222	-0.148033	0.0990367	0.47224	0.00883813	0.386088	1.00764	0.841217
sp|P00390|GSHR_HUMAN	GSR	-0.584928	-0.0622621	-0.0489303	0.470067	0.44944	0.260176	0.035601	0.354449
sp|P51858|HDGF_HUMAN	HDGF	-0.286358	-0.233653	-0.0355086	0.469951	2.46669	0.276697	0.0237031	0.40471
sp|Q15054|DPOD3_HUMAN	POLD3	2.19507	0.112842	0.773547	0.469575	0.925942	1.26414	0.681436	0.513982
sp|P14625|ENPL_HUMAN	HSP90B1	-0.0328827	-0.0467473	0.314177	0.469386	0.0646982	0.1879	0.504418	0.367239
sp|P14384|CBPM_HUMAN	CPM	0.271946	0.434421	0.189508	0.466533	0.313416	0.628811	0.935844	1.38732
sp|Q9BX68|HINT2_HUMAN	HINT2	-0.860538	-0.407907	-0.097256	0.465698	0.317756	0.881981	0.0610228	0.516233
sp|Q00325|MPCP_HUMAN	SLC25A3	-0.903907	-0.566696	0.139411	0.464719	0.296982	0.502117	0.582154	0.627367
sp|Q9BYC9|RM20_HUMAN	MRPL20	-0.810035	-0.109779	0.0244739	0.462726	0.396642	0.188283	0.0511735	0.726731
sp|Q9H2W6|RM46_HUMAN	MRPL46	-0.450621	-0.112295	0.259663	0.460598	0.536013	0.218218	0.856581	0.753686
sp|P29353-6|SHC1_HUMAN	SHC1	-0.407334	0.176065	-0.0806529	0.460596	1.66187	0.254525	0.0433742	0.373924
sp|Q9HCU4|CELR2_HUMAN	CELSR2	0.556905	0.502598	0.576912	0.458853	0.731061	0.637938	0.922844	1.02006
sp|P01116|RASK_HUMAN	KRAS	0.447256	0.445095	0.368472	0.457881	0.757933	0.871662	0.670189	1.53059
sp|Q969T9|WBP2_HUMAN	WBP2	0.49024	0.340337	0.277939	0.457024	0.637102	0.685405	0.369151	0.609106
sp|O95900|TRUB2_HUMAN	TRUB2	-0.228355	-0.0917772	0.175062	0.456875	0.253965	0.319564	0.46985	0.909443
sp|P47755|CAZA2_HUMAN	CAPZA2	1.13777	0.274656	0.710787	0.456085	1.95623	0.271912	0.486133	0.822736
sp|P49411|EFTU_HUMAN	TUFM	-1.45825	-0.744369	-0.258984	0.456063	0.475587	0.561843	0.443534	1.11327
sp|Q9UL15-2|BAG5_HUMAN	BAG5	0.240634	0.542466	0.451155	0.455867	0.361405	0.846011	0.820613	1.38105
sp|P27216-2|ANX13_HUMAN	ANXA13	-0.353783	0.54911	0.345537	0.454551	0.458792	0.488839	0.914448	0.49462
tr|F2Z2W7|F2Z2W7_HUMAN	TRMT2A	0.0173749	-0.177618	-0.0761955	0.453902	0.0383035	0.213739	0.707821	0.772472
tr|E7ESP4|E7ESP4_HUMAN	ITGA2	0.0843013	0.578911	0.448544	0.453839	0.172463	0.59034	1.03576	0.251744
sp|P14324|FPPS_HUMAN	FDPS	-0.356825	0.265692	0.176291	0.452343	1.09336	0.333388	0.229332	0.255244
tr|F8VRH0|F8VRH0_HUMAN	PCBP2	0.720936	0.174113	0.427799	0.452086	1.84051	0.96776	0.543935	0.576364
sp|Q5JRA6|TGO1_HUMAN	MIA3	0.089533	-0.060921	0.0429462	0.452029	0.0861972	0.841904	0.124772	0.317327
sp|P00505|AATM_HUMAN	GOT2	-1.99242	-0.929114	-0.466122	0.451905	0.475141	0.530712	0.735698	1.62026
sp|Q15036|SNX17_HUMAN	SNX17	1.02966	0.296755	0.420172	0.451422	1.54756	0.933026	0.344829	0.861666
sp|O43813|LANC1_HUMAN	LANCL1	0.0758736	0.570913	0.0341684	0.450904	0.0710965	0.809149	0.045911	0.754256
sp|P20337|RAB3B_HUMAN	RAB3B	0.22564	-0.0713201	0.260934	0.450272	0.429793	0.138107	0.566426	0.853826
tr|A0A1W2PS05|A0A1W2PS05_HUMAN	PIK3C3	0.557846	0.329948	0.268213	0.450167	0.997187	0.800755	0.371039	1.39962
tr|E9PIM0|E9PIM0_HUMAN	CREBZF	-0.213549	-0.239341	-0.102746	0.447913	0.422828	0.751692	0.149146	0.613861
sp|P30533|AMRP_HUMAN	LRPAP1	0.942264	0.75196	0.847443	0.447906	0.977719	1.79915	2.08161	0.482376
sp|Q9UEE9|CFDP1_HUMAN	CFDP1	-0.473888	-0.694039	-0.123763	0.447565	0.433809	1.02952	0.0771547	0.366532
sp|Q9BXW7|HDHD5_HUMAN	HDHD5	-0.943663	-0.106975	-0.106321	0.447388	0.560913	0.205522	0.232405	0.983579
sp|Q9H3K2|GHITM_HUMAN	GHITM	-0.0683922	0.0973845	0.0769671	0.44706	0.0257089	0.131241	0.0237971	0.427602
sp|Q9GZQ3|COMD5_HUMAN	COMMD5	0.662666	0.60447	0.0390633	0.44685	0.568189	0.640511	0.0429779	0.682362
sp|Q02952|AKA12_HUMAN	AKAP12	0.240006	-0.0378254	0.0519626	0.446139	0.849637	0.117788	0.741414	0.31293
sp|Q96EH3|MASU1_HUMAN	MALSU1	-1.25724	-0.363192	-0.272457	0.445239	0.461238	0.561324	0.794074	1.47572
tr|K7EJ20|K7EJ20_HUMAN	GPX4	0.506506	0.33709	0.281608	0.444593	1.17218	1.15625	0.193776	0.528479
tr|I3L0E3|I3L0E3_HUMAN	hCG_1984214	-1.26897	-0.973455	-0.735661	0.443658	0.361697	0.435373	0.425863	1.2525
tr|G5E9T8|G5E9T8_HUMAN	GOSR1	0.835906	0.599879	0.358547	0.441916	0.955764	1.07114	1.9296	2.0002
sp|Q92574|TSC1_HUMAN	TSC1	0.618808	-0.100015	-0.129627	0.44189	0.630336	0.0657377	0.0554073	0.217563
sp|P37837|TALDO_HUMAN	TALDO1	-0.369887	0.239814	-0.188307	0.441784	0.334327	0.151552	0.0829618	0.170867
sp|Q9NPH0|PPA6_HUMAN	ACP6	-0.297979	0.111121	0.0492646	0.441591	0.688405	0.175335	0.0286293	0.9788
sp|Q9Y3Y2-3|CHTOP_HUMAN	CHTOP	0.969306	0.514817	0.192699	0.439757	2.47155	1.41856	0.30657	1.71079
sp|Q7Z3D6-2|GLUCM_HUMAN	DGLUCY	-1.13095	-0.163212	0.614965	0.439187	0.616725	0.0824491	0.794167	0.248552
sp|P49840|GSK3A_HUMAN	GSK3A	0.100947	0.0048723	-0.324504	0.438289	2.04982	0.0198195	0.285188	0.698166
sp|Q12849|GRSF1_HUMAN	GRSF1	-0.795492	-0.408382	0.105188	0.438223	0.363471	0.459683	0.958212	0.750547
sp|P49419-2|AL7A1_HUMAN	ALDH7A1	-1.23826	-0.43571	-0.0784684	0.43713	0.436602	0.493156	0.119215	1.0714
sp|Q567U6|CCD93_HUMAN	CCDC93	0.450781	0.535486	0.578024	0.435136	1.12519	0.95355	0.840069	0.490129
sp|Q5TCZ1|SPD2A_HUMAN	SH3PXD2A	0.522868	0.301728	0.380968	0.433598	1.64959	1.03835	0.513985	0.423805
sp|P11021|BIP_HUMAN	HSPA5	0.213964	-0.0772667	0.304615	0.433216	0.475232	0.231323	0.548326	0.375407
sp|O15091|MRPP3_HUMAN	KIAA0391	-1.37083	-0.540377	0.069746	0.433159	0.397306	0.438526	0.0687979	0.898379
sp|P00492|HPRT_HUMAN	HPRT1	0.256066	0.374319	0.20435	0.432857	0.239752	0.504951	0.259752	0.45676
sp|Q5HYI7|MTX3_HUMAN	MTX3	0.1017	0.265685	0.327464	0.432754	0.111144	0.942399	0.609655	0.446157
sp|Q9Y2G5|OFUT2_HUMAN	POFUT2	0.352847	0.372944	0.403142	0.432036	1.05439	0.501574	0.235438	0.504746
sp|Q8N4Q0|PTGR3_HUMAN	ZADH2	-0.58531	-0.273825	-0.224949	0.430931	0.429081	0.665847	0.261887	0.795775
sp|Q86UY8|NT5D3_HUMAN	NT5DC3	-0.490222	-0.365237	-0.414327	0.430723	0.541769	0.427688	0.315458	0.36395
tr|C9J660|C9J660_HUMAN	SUMF2	0.459629	0.541615	0.496703	0.430538	0.779831	1.16206	1.16527	0.843999
sp|Q9BUP3-3|HTAI2_HUMAN	HTATIP2	0.49508	0.468318	0.586727	0.43048	0.909591	1.21106	1.19009	0.878776
sp|Q9NRG4|SMYD2_HUMAN	SMYD2	0.253696	0.198679	-0.0171854	0.430407	0.180813	1.84606	0.0103446	0.296372
sp|Q9BRK4|LZTS2_HUMAN	LZTS2	0.262801	0.348745	0.0801028	0.428657	0.378042	0.610667	0.335277	0.775663
sp|O96013|PAK4_HUMAN	PAK4	-0.0929382	-0.116812	-0.0488375	0.428113	0.243814	0.414656	0.0595845	0.151466
sp|Q04724|TLE1_HUMAN	TLE1	0.437186	0.117409	0.438218	0.426849	1.41726	0.496822	0.64376	0.434216
sp|Q6PJW8|CNST_HUMAN	CNST	0.273351	-0.057221	-0.240886	0.425439	0.179545	0.260374	0.113503	0.212008
sp|P45880|VDAC2_HUMAN	VDAC2	-1.23006	-0.698846	-0.156677	0.425408	0.333625	0.490356	1.14224	0.40272
sp|P24390|ERD21_HUMAN	KDELR1	0.898238	0.253593	0.413568	0.425272	1.37915	0.17986	0.514885	0.510769
sp|Q6P4A7|SFXN4_HUMAN	SFXN4	-0.380657	-0.0372361	0.475681	0.424387	0.25045	0.641624	1.31216	0.845491
sp|Q9NUI1|DECR2_HUMAN	DECR2	0.549199	0.143984	0.356044	0.422317	1.49359	0.266282	0.415785	0.514324
sp|Q96ER9|CCD51_HUMAN	CCDC51	-0.346069	-0.111158	0.11905	0.422274	0.279097	0.361094	0.364831	0.658857
sp|Q9HA77|SYCM_HUMAN	CARS2	-1.10847	-0.478185	-0.0394984	0.419905	0.479783	0.50614	0.564716	0.984182
sp|P27986-4|P85A_HUMAN	PIK3R1	0.143813	-0.165746	-0.0953222	0.418895	0.187994	0.480034	0.109138	0.966532
sp|Q6ZNE5|BAKOR_HUMAN	ATG14	0.132517	-0.0439918	-0.0464799	0.416741	0.0952514	0.147387	0.070832	0.268733
sp|P53597|SUCA_HUMAN	SUCLG1	-1.87258	-0.93464	-0.0181321	0.416348	0.350881	0.544073	0.0643462	0.522558
sp|Q9UHG2|PCSK1_HUMAN	PCSK1N	0.593469	0.530138	0.395591	0.415993	0.491067	0.851205	0.488713	1.23604
sp|O00159|MYO1C_HUMAN	MYO1C	0.0741444	0.267638	0.257908	0.415131	0.0843035	0.314383	0.58914	1.24949
sp|P01111|RASN_HUMAN	NRAS	0.503307	0.457189	0.575994	0.414094	0.698857	0.923444	0.432573	0.826802
sp|Q9HD42|CHM1A_HUMAN	CHMP1A	0.724543	0.777384	0.765022	0.413879	0.511612	0.801829	0.581547	0.824948
sp|O75676|KS6A4_HUMAN	RPS6KA4	0.481725	0.0743195	-0.236074	0.413774	0.257869	0.118593	0.450147	0.0966181
sp|O95782|AP2A1_HUMAN	AP2A1	0.709728	0.57471	0.138327	0.413432	1.14788	0.668392	1.79714	1.30227
sp|O75955|FLOT1_HUMAN	FLOT1	-0.056475	0.293406	0.211697	0.413324	0.0649704	0.602493	0.871902	0.584518
sp|Q9GZT8|NIF3L_HUMAN	NIF3L1	-0.514271	0.00813763	-0.274386	0.412752	1.53806	0.00551193	1.98157	0.381375
sp|Q96J02|ITCH_HUMAN	ITCH	0.49463	0.418114	0.430643	0.410009	0.776323	1.12394	1.23023	1.2064
sp|P61956|SUMO2_HUMAN	SUMO2	0.200991	0.21881	0.00512373	0.409668	0.312888	0.162381	0.00931637	0.269712
sp|P48735|IDHP_HUMAN	IDH2	-1.37428	-0.497542	-0.0636249	0.408816	0.412684	0.3482	0.113166	1.18014
sp|Q96EK6|GNA1_HUMAN	GNPNAT1	-0.112381	0.33125	0.175834	0.408406	0.0602292	0.174904	0.134064	0.250759
sp|Q13439-5|GOGA4_HUMAN	GOLGA4	-0.0347175	-0.246983	0.0819567	0.408328	0.485153	0.513342	0.228148	0.467297
tr|A0A0J9YYF7|A0A0J9YYF7_HUMAN	DAAM2	0.469307	0.726753	1.108	0.407015	0.447056	1.15492	0.646303	0.519303
sp|Q9Y2U8|MAN1_HUMAN	LEMD3	-0.455801	-0.449303	-0.451055	0.405593	0.487422	1.1154	0.594582	0.341176
sp|Q9Y508|RN114_HUMAN	RNF114	-0.328014	-0.200903	0.337021	0.405231	0.180211	0.131838	0.241527	0.346683
sp|O75340|PDCD6_HUMAN	PDCD6	0.42673	0.385567	0.111966	0.405221	0.348468	0.383234	0.242926	1.17511
sp|Q9UGV2|NDRG3_HUMAN	NDRG3	0.426565	0.25278	0.468061	0.403778	0.743399	0.636247	1.04627	0.70566
sp|O43399-3|TPD54_HUMAN	TPD52L2	0.498474	0.210999	-0.149641	0.403734	0.334858	0.979766	0.439958	0.194277
sp|Q8N5N7|RM50_HUMAN	MRPL50	-0.300918	-0.155407	0.019676	0.403209	0.196509	0.840631	0.0234666	0.969235
tr|D6W5Y5|D6W5Y5_HUMAN	CIRBP	0.494599	0.0152992	0.00992424	0.402632	0.504087	0.0659341	0.200764	0.298358
sp|Q9NYA1-2|SPHK1_HUMAN	SPHK1	0.649849	0.362113	0.0891484	0.402551	0.263021	1.53471	0.116693	1.01469
sp|Q9BSH4|TACO1_HUMAN	TACO1	-0.97313	-0.277585	-0.234672	0.401073	0.44307	1.14696	0.229684	0.851025
sp|Q03113|GNA12_HUMAN	GNA12	0.335675	0.477166	-0.192324	0.400991	0.254152	1.83142	0.108877	1.29594
sp|Q9NQT5|EXOS3_HUMAN	EXOSC3	-0.404332	-0.608802	-0.868388	0.399009	1.07139	0.729949	0.985538	0.170983
sp|Q9HAV7|GRPE1_HUMAN	GRPEL1	-0.894395	-0.190871	0.00517299	0.398637	0.457406	0.47247	0.0317159	1.71509
tr|H0YFD6|H0YFD6_HUMAN	HADHA	-0.670304	-0.0538126	0.034306	0.397983	0.345495	0.0836491	0.0486302	1.57084
sp|P48066|S6A11_HUMAN	SLC6A11	-0.152951	0.0310855	0.32809	0.397308	0.106203	0.0349434	2.07228	0.743844
sp|P09972|ALDOC_HUMAN	ALDOC	-0.113893	0.329634	0.252182	0.3962	0.65574	0.578066	0.393788	0.399115
sp|Q9HBR0|S38AA_HUMAN	SLC38A10	0.470171	-0.331324	0.412756	0.394841	0.619254	0.468035	0.577992	0.370359
sp|Q96HR9|REEP6_HUMAN	REEP6	0.904219	0.186151	0.201204	0.393727	0.887979	0.253089	0.0549052	0.999463
tr|J3KN01|J3KN01_HUMAN	AFDN	-0.0491237	0.0431901	0.325665	0.393247	0.0508048	0.136826	0.839387	0.783116
sp|Q9UKA4|AKA11_HUMAN	AKAP11	-0.0153827	-0.273979	-0.00974709	0.392695	0.0476711	1.50091	0.107492	0.498675
sp|Q9HD33|RM47_HUMAN	MRPL47	-0.367375	0.280016	0.0408782	0.39147	0.33893	0.248019	0.0679115	1.05763
sp|Q9UBV8|PEF1_HUMAN	PEF1	0.0922876	-0.0717578	0.355357	0.389577	0.184928	0.816581	0.273453	0.634782
sp|Q7Z434|MAVS_HUMAN	MAVS	-0.732545	-0.244697	-0.0561559	0.389119	0.310661	0.472323	0.229793	0.72436
sp|Q969Z0|FAKD4_HUMAN	TBRG4	-1.22419	-0.373152	-0.286336	0.38857	0.53918	0.920953	0.717104	1.18875
sp|Q7L8L6|FAKD5_HUMAN	FASTKD5	-0.521309	-0.0104626	0.0777113	0.388121	0.303344	0.0132973	0.643576	0.692517
sp|P28838|AMPL_HUMAN	LAP3	-1.11171	-0.506161	-0.0278565	0.387883	0.447005	0.558912	0.157928	1.08101
sp|Q8N9E0|F133A_HUMAN	FAM133A	0.462401	1.12929	0.337806	0.387553	0.384457	0.752081	0.463605	1.16734
sp|O15069|NACAD_HUMAN	NACAD	0.366062	0.184267	0.0144271	0.387311	1.92924	0.175474	0.0160331	0.631631
sp|Q9UKU7|ACAD8_HUMAN	ACAD8	-1.55399	-0.481017	-0.131676	0.387011	0.349097	0.241792	2.51145	1.93
sp|Q9UJY4|GGA2_HUMAN	GGA2	0.858269	0.498858	0.436481	0.386986	2.11103	1.79895	0.957152	1.21064
sp|P24386|RAE1_HUMAN	CHM	0.220925	0.444685	0.335958	0.386616	0.194809	0.572454	0.431935	1.19531
tr|E7EWW0|E7EWW0_HUMAN	VPS35L	0.189717	0.32502	0.138532	0.386607	0.458134	0.413377	0.313523	0.778844
sp|Q6P587|FAHD1_HUMAN	FAHD1	-1.09923	-0.135929	-0.12661	0.386482	0.456122	0.789105	0.1422	0.833381
sp|Q08257|QOR_HUMAN	CRYZ	-1.5112	-0.491116	-0.313378	0.385608	0.378175	0.546017	0.409183	1.07324
sp|Q9Y399|RT02_HUMAN	MRPS2	-0.982087	-0.242499	-0.373494	0.384919	0.482244	1.44556	0.389047	0.796578
tr|B5MBW9|B5MBW9_HUMAN	CHCHD10	0.469967	0.295615	0.24	0.38452	0.504354	1.16147	2.30529	0.258428
sp|Q07021|C1QBP_HUMAN	C1QBP	-0.288895	0.122392	0.223227	0.384362	0.341361	0.349628	0.70936	0.805135
sp|Q9H3S7|PTN23_HUMAN	PTPN23	0.306358	0.339044	0.228786	0.383321	0.548836	0.673636	0.439047	1.91853
sp|Q8IUC8-3|GLT13_HUMAN	GALNT13	0.326111	0.0590895	0.0866797	0.383086	0.696282	0.0600961	0.158215	1.35269
sp|P60953|CDC42_HUMAN	CDC42	0.872359	0.565548	1.12394	0.382913	1.08106	0.984259	0.516551	1.13878
sp|Q14197|ICT1_HUMAN	MRPL58	-0.788427	-0.0691801	0.173395	0.381861	0.398376	0.151064	0.816926	0.971112
sp|P07355-2|ANXA2_HUMAN	ANXA2	-0.444709	0.327392	0.439877	0.3816	0.422498	0.568357	0.643237	0.835608
sp|P68402|PA1B2_HUMAN	PAFAH1B2	0.199077	0.161731	0.337376	0.381254	0.126164	0.767155	0.262375	0.17093
sp|Q6PHR2|ULK3_HUMAN	ULK3	0.104279	0.416578	0.0225601	0.38096	0.0560926	1.44273	0.083531	0.742536
sp|Q9NYK5-2|RM39_HUMAN	MRPL39	-1.14269	-0.423479	-0.112067	0.380917	0.447711	0.557551	0.960232	1.04875
sp|Q9ULV4-3|COR1C_HUMAN	CORO1C	-0.109041	0.00691742	0.0156105	0.380236	0.276755	0.0422445	0.147482	0.92563
sp|P22415|USF1_HUMAN	USF1	0.252752	-0.124394	0.153763	0.379331	0.480821	1.64606	0.343382	0.643801
sp|Q8IWB1|IPRI_HUMAN	ITPRIP	0.123362	0.196526	0.036103	0.379263	0.343938	0.382229	0.0518008	0.538909
sp|P10606|COX5B_HUMAN	COX5B	-0.34212	0.282724	-0.501957	0.37912	0.322542	0.443457	0.695482	0.775538
sp|P13995|MTDC_HUMAN	MTHFD2	-0.808889	-0.45705	-0.18819	0.379114	0.486448	2.69892	0.381532	0.531238
sp|Q15751|HERC1_HUMAN	HERC1	-0.509402	-0.504887	-0.264263	0.378859	0.934017	1.89047	0.407382	0.339586
sp|Q10567|AP1B1_HUMAN	AP1B1	0.897013	0.744472	0.340456	0.378624	0.608549	1.70762	0.665392	0.750889
sp|O75964|ATP5L_HUMAN	ATP5MG	-0.0569155	-0.344141	0.28752	0.37861	0.0160979	0.464374	0.111615	0.415062
sp|Q01844-5|EWS_HUMAN	EWSR1	0.857542	-0.153032	-0.0160526	0.378261	0.862323	0.080766	0.00885343	0.174002
sp|Q96SU4|OSBL9_HUMAN	OSBPL9	0.502641	0.33541	0.202045	0.377227	1.5106	1.03226	0.844954	0.723283
sp|Q6NVY1|HIBCH_HUMAN	HIBCH	-1.24219	-0.62281	-0.354243	0.376569	0.45404	0.687399	0.579258	1.09307
sp|Q9NPJ3|ACO13_HUMAN	ACOT13	-1.12981	-0.577921	0.0260826	0.376016	0.311646	0.787984	0.0185516	0.740407
sp|P53355-3|DAPK1_HUMAN	DAPK1	-0.329075	0.145038	0.118945	0.374712	0.841424	0.298914	0.222159	2.25639
sp|Q9P2R3-4|ANFY1_HUMAN	ANKFY1	0.499907	0.382421	0.17908	0.373898	0.486537	0.506969	0.289212	1.34901
sp|Q6PKG0|LARP1_HUMAN	LARP1	0.158883	0.150266	-0.231004	0.373198	0.559033	0.783792	0.451571	0.673375
sp|Q8TBB5|KLDC4_HUMAN	KLHDC4	-0.457417	-0.0997467	-1.74489	0.371667	0.754029	0.095269	1.06772	0.0691911
tr|G8JLH6|G8JLH6_HUMAN	CD9	0.586912	0.549224	0.482002	0.369224	0.588472	0.475426	0.123723	0.459353
sp|P23368|MAOM_HUMAN	ME2	-1.31729	-0.512524	0.196834	0.369088	0.488275	0.477412	0.217774	0.89632
sp|Q96CX2|KCD12_HUMAN	KCTD12	-0.223825	-0.0644698	0.0144205	0.369039	1.56485	0.341829	0.0226983	0.455986
sp|P51805|PLXA3_HUMAN	PLXNA3	0.4189	0.301161	0.332871	0.368336	1.58288	0.934128	1.24444	0.414881
sp|P20700|LMNB1_HUMAN	LMNB1	0.355357	0.0458992	0.411201	0.366462	0.509868	0.17422	0.386364	0.25619
sp|Q16222|UAP1_HUMAN	UAP1	0.234751	0.431091	0.102499	0.364498	0.425637	0.598135	0.0957083	0.230037
sp|Q13618|CUL3_HUMAN	CUL3	0.188868	0.240114	0.0883137	0.364194	0.711442	0.888271	0.0977075	0.73064
sp|Q13126-2|MTAP_HUMAN	MTAP	0.0261749	0.440728	0.2998	0.359713	0.109822	0.812713	0.326088	0.366622
sp|Q9Y5Z4|HEBP2_HUMAN	HEBP2	-0.40113	0.346311	0.0910842	0.359655	1.53072	1.03644	0.119281	0.119212
sp|Q96EY8|MMAB_HUMAN	MMAB	-0.88588	-0.112359	0.106799	0.359135	0.437743	1.26855	0.477796	1.43793
tr|J3KQ32|J3KQ32_HUMAN	OLA1	-0.0194291	0.15287	0.15648	0.358975	0.0268934	0.298206	1.41933	0.172407
sp|P35221|CTNA1_HUMAN	CTNNA1	0.45308	0.408252	0.347714	0.358555	1.90183	1.13469	0.640303	0.897372
sp|P02458|CO2A1_HUMAN	COL2A1	0.199834	-0.221889	0.0332924	0.357092	0.547458	0.362876	0.078339	1.22631
sp|Q96RT1-8|ERBIN_HUMAN	ERBIN	-0.271565	-0.0909864	0.106039	0.357076	0.289825	0.128125	0.912283	0.932475
tr|A0A2R8Y5K2|A0A2R8Y5K2_HUMAN	C9orf72	-0.0283633	0.326499	0.259767	0.356895	0.0111379	0.744602	0.445772	0.781116
sp|O76081|RGS20_HUMAN	RGS20	0.2993	0.349473	-0.0675707	0.356598	0.0998244	0.82928	0.0284101	0.480326
tr|A0A2R8YFB8|A0A2R8YFB8_HUMAN	RAB15	0.359686	0.30434	0.0717012	0.356524	0.339414	0.433034	0.0642913	1.0123
sp|Q9H0V1|TM168_HUMAN	TMEM168	0.953192	0.630842	0.493476	0.356352	1.54032	2.97242	1.58713	0.685128
sp|Q5SR56|MF14B_HUMAN	MFSD14B	0.743556	0.493627	0.499557	0.355403	0.749893	0.641682	1.93373	0.547111
sp|Q4KWH8|PLCH1_HUMAN	PLCH1	-0.272858	-0.0280712	-0.16386	0.355215	0.965032	0.218883	0.18313	0.361684
sp|O60909-3|B4GT2_HUMAN	B4GALT2	0.481148	0.339219	-0.213344	0.354975	1.11284	0.519902	0.118581	0.571317
sp|O75131|CPNE3_HUMAN	CPNE3	-0.253397	0.134137	0.0644027	0.354215	0.319191	0.537189	0.057155	0.427475
sp|O75683|SURF6_HUMAN	SURF6	1.08136	-0.14678	0.56637	0.35411	0.71083	0.780065	0.653292	0.19885
sp|P55263|ADK_HUMAN	ADK	-0.38216	0.0854586	0.204793	0.353206	1.51145	0.0966971	0.20602	0.276851
tr|A2A274|A2A274_HUMAN	ACO2	-2.13124	-1.04107	-0.583505	0.353005	0.38459	0.476884	0.604968	1.16019
sp|P55084|ECHB_HUMAN	HADHB	-0.765771	-0.0930718	0.0956415	0.352883	0.331672	0.185447	0.209406	1.11772
sp|Q9H936|GHC1_HUMAN	SLC25A22	-0.488354	-0.0641057	0.0554991	0.351926	0.38123	0.134744	1.31845	2.24907
sp|Q99766|ATP5S_HUMAN	ATP5S	0.482177	-0.0788845	0.388821	0.351425	0.429374	0.0503236	0.44381	0.625284
sp|Q96QG7|MTMR9_HUMAN	MTMR9	0.234179	0.429732	0.207001	0.349907	0.237958	0.547708	0.331383	0.652065
sp|Q8N6U8-6|GP161_HUMAN	GPR161	0.569089	0.494958	0.368639	0.349813	1.08784	0.923863	0.718628	0.890595
sp|P10909-2|CLUS_HUMAN	CLU	0.894464	0.237339	0.773238	0.34935	0.859915	0.15297	1.41319	0.657971
sp|Q14393-1|GAS6_HUMAN	GAS6	0.423241	0.512253	-0.0119288	0.348476	0.866831	0.542184	0.0303602	0.291187
sp|P60903|S10AA_HUMAN	S100A10	0.175738	0.114825	0.183552	0.34841	0.241663	0.122869	0.069436	1.10629
sp|O75438|NDUB1_HUMAN	NDUFB1	0.122817	-0.332276	0.494234	0.347698	0.0499101	0.393039	0.778384	0.845781
sp|P04181|OAT_HUMAN	OAT	-1.43922	-0.796627	-0.498822	0.347393	0.624069	0.686212	0.641392	0.815155
sp|Q96FS4|SIPA1_HUMAN	SIPA1	0.0518347	-0.074432	-0.0972164	0.34736	0.0729404	0.610799	0.189999	0.181706
sp|Q3KRA6|CB076_HUMAN	C2orf76	-0.0132895	0.0503786	-0.391135	0.346006	0.0124371	0.049581	0.149361	0.20686
sp|O43396|TXNL1_HUMAN	TXNL1	-0.171917	0.172695	0.345895	0.344088	0.39943	0.783476	0.557483	0.36276
sp|P10644|KAP0_HUMAN	PRKAR1A	0.187683	0.0712428	0.0387318	0.343727	0.447959	0.145352	0.266842	0.774112
sp|P04792|HSPB1_HUMAN	HSPB1	-0.145526	0.659919	0.300151	0.343065	0.152754	1.36304	0.507291	0.648276
sp|Q9Y2V2|CHSP1_HUMAN	CARHSP1	0.0365518	-0.0520021	0.0225177	0.342791	0.0574543	0.285987	0.0243523	0.296556
sp|P05091|ALDH2_HUMAN	ALDH2	-1.74768	-0.851248	-0.225493	0.342099	0.381797	0.536897	0.251065	0.512474
tr|G0XQ39|G0XQ39_HUMAN	STIM1	-0.030367	0.0291339	-0.168452	0.341041	0.0709976	0.044996	0.131527	0.356379
sp|O95563|MPC2_HUMAN	MPC2	0.247669	-0.171887	0.44335	0.340898	0.109543	0.359104	0.499354	0.642019
sp|Q2T9J0|TYSD1_HUMAN	TYSND1	-0.931034	-0.262905	-0.273339	0.340542	0.554084	1.14287	1.08383	0.709375
sp|Q16740|CLPP_HUMAN	CLPP	-0.901054	-0.372218	-0.0126878	0.339363	0.448652	1.7177	0.0469408	0.723459
sp|Q9UNF0|PACN2_HUMAN	PACSIN2	0.507083	0.207233	0.477105	0.339114	1.00827	1.41111	0.524723	0.865722
sp|P00367|DHE3_HUMAN	GLUD1	-1.51526	-0.708695	-0.218749	0.338687	0.425522	0.494006	0.542028	0.948926
sp|Q9Y276|BCS1_HUMAN	BCS1L	-0.42727	0.0385637	-0.408434	0.336362	0.710416	0.151884	0.327494	1.8042
sp|A1L020|MEX3A_HUMAN	MEX3A	0.0108072	0.444935	0.037925	0.336013	0.0878629	0.387106	0.0340132	0.685987
sp|Q8N335|GPD1L_HUMAN	GPD1L	0.000734978	0.215964	-0.0238512	0.335786	0.0012698	0.148493	0.0142286	0.359452
sp|Q9ULK6|RN150_HUMAN	RNF150	0.594222	0.089298	0.132533	0.33467	0.851731	0.198264	0.171422	0.468645
sp|P50443|S26A2_HUMAN	SLC26A2	-0.075694	0.161731	0.00499792	0.333339	0.220567	0.188788	0.00592713	0.831868
sp|P30040|ERP29_HUMAN	ERP29	0.363008	0.50932	0.321178	0.332964	0.361636	0.481703	0.860936	0.7309
sp|Q9HBM0|VEZA_HUMAN	VEZT	0.326808	0.199742	0.638331	0.33196	0.0997819	0.0964416	0.465598	0.568144
sp|Q86VX9|MON1A_HUMAN	MON1A	0.8212	0.842278	0.242874	0.331924	0.522279	1.02368	0.334124	0.903304
sp|Q8N2F6|ARM10_HUMAN	ARMC10	-0.678649	-0.425283	0.0615084	0.331842	0.314398	0.402692	0.101189	0.663314
sp|P31150|GDIA_HUMAN	GDI1	-0.165575	0.239743	-0.093402	0.3316	0.587608	0.588609	0.118148	0.376802
sp|Q9NRL3-3|STRN4_HUMAN	STRN4	0.179642	0.123975	0.0295403	0.331129	0.157898	0.0968705	0.0545388	0.371165
sp|Q9BWH6|RPAP1_HUMAN	RPAP1	0.121063	0.140324	0.213145	0.330174	0.127301	0.565788	0.610759	0.787202
sp|Q9BRX2|PELO_HUMAN	PELO	0.388118	0.0460045	-0.335511	0.329288	1.44572	0.0319601	0.338223	0.32026
sp|P51812|KS6A3_HUMAN	RPS6KA3	-0.111825	-0.40702	0.106595	0.328847	0.267976	1.46666	0.120338	0.46683
sp|Q9UBS9-2|SUCO_HUMAN	SUCO	-0.122734	-0.594303	-0.272349	0.328778	0.144896	0.474141	0.187066	0.841894
sp|P07996|TSP1_HUMAN	THBS1	1.31064	0.45878	-0.247543	0.328486	1.04856	0.56218	0.11839	1.33007
sp|Q6UVY6|MOXD1_HUMAN	MOXD1	0.386914	0.77823	0.444587	0.328441	0.691689	1.14376	0.745666	1.54667
sp|Q8NC44|RETR2_HUMAN	RETREG2	-0.012626	-0.330676	-0.240505	0.328165	0.0123604	0.273496	0.264329	0.325055
sp|Q9BSY9|DESI2_HUMAN	DESI2	0.373397	0.331321	0.0811902	0.327719	0.362345	1.30175	0.166354	0.943633
sp|Q8TCB0|IFI44_HUMAN	IFI44	-0.927486	-0.188603	-0.494871	0.327567	0.478865	0.243966	0.34802	0.678859
tr|E7EX18|E7EX18_HUMAN	MPV17	-0.262965	-0.142367	-0.0631094	0.327195	0.101632	0.180435	0.0133882	0.657865
sp|Q9NQC3-2|RTN4_HUMAN	RTN4	0.522686	-0.0390282	-0.465202	0.32698	0.407091	0.813374	0.609244	0.986372
sp|Q96C92-4|ENTR1_HUMAN	ENTR1	0.219232	0.341798	0.105447	0.32648	0.507152	1.18228	1.72747	1.86158
sp|Q15819|UB2V2_HUMAN	UBE2V2	0.16427	0.380002	0.49543	0.32599	0.124132	0.46033	0.553123	0.454771
sp|Q9NYA4|MTMR4_HUMAN	MTMR4	-0.0478367	0.180768	0.241219	0.32561	0.0491082	1.83966	0.375113	0.590876
sp|Q12965|MYO1E_HUMAN	MYO1E	0.111216	0.105841	1.0175	0.325048	0.484704	0.149612	0.463298	0.341164
sp|Q9NVS2-2|RT18A_HUMAN	MRPS18A	-1.22257	-0.506766	0.0140079	0.323878	0.339163	0.544752	0.0162647	0.399697
sp|P60981|DEST_HUMAN	DSTN	0.0881008	0.428854	0.108168	0.323747	0.206448	0.468804	0.0869858	0.24388
sp|Q9UJK0|TSR3_HUMAN	TSR3	0.938775	0.70482	0.423173	0.323296	1.00234	1.17708	1.26624	0.554057
sp|Q8WUM4|PDC6I_HUMAN	PDCD6IP	0.0667353	0.253436	0.209615	0.322807	0.828489	0.889061	0.884659	0.401027
tr|E7ETU7|E7ETU7_HUMAN	MRPL3	-1.23003	-0.548932	-0.228611	0.321965	0.385156	0.469289	0.776555	1.37452
sp|Q9BW71|HIRP3_HUMAN	HIRIP3	0.209284	-0.149892	0.144715	0.321569	0.397167	0.403765	0.4934	0.910367
sp|Q9BTE6-3|AASD1_HUMAN	AARSD1	0.626083	0.160634	0.431151	0.321196	0.7968	1.41906	0.679027	0.354035
sp|O15379-2|HDAC3_HUMAN	HDAC3	-0.190446	-0.188918	0.366134	0.320756	0.212461	0.154373	0.410247	0.407656
sp|Q8N4T8|CBR4_HUMAN	CBR4	-0.550507	-0.373241	-0.268791	0.320562	0.347336	1.94053	0.354861	0.857607
sp|Q5TA45-5|INT11_HUMAN	INTS11	0.158502	-0.0720146	-1.30086	0.320321	0.636223	0.0274851	0.749447	0.314713
tr|F8WBA3|F8WBA3_HUMAN	PRKD1	0.0343632	-0.0430458	-0.261116	0.319799	0.0782871	0.0679169	0.363915	2.44422
sp|Q9Y680|FKBP7_HUMAN	FKBP7	0.0740759	0.0746748	0.425853	0.319652	0.14579	0.481435	1.33601	1.11473
sp|Q86VR2|RETR3_HUMAN	RETREG3	-0.582773	0.0640508	-0.143397	0.319588	0.220458	0.0559523	0.0627845	4.05659
sp|Q9NVP2|ASF1B_HUMAN	ASF1B	-0.630473	0.223366	0.0307069	0.318245	0.453227	0.325234	0.03674	0.128528
sp|P27540|ARNT_HUMAN	ARNT	0.431121	0.197912	0.101051	0.316902	1.56288	0.737932	0.195202	0.54713
sp|O95067|CCNB2_HUMAN	CCNB2	0.0759538	0.15408	-0.349721	0.316469	0.0816064	0.650493	0.768639	0.503086
sp|O75439|MPPB_HUMAN	PMPCB	-1.32697	-0.696964	-0.221629	0.316244	0.460736	0.489404	0.674604	1.26979
sp|P82932|RT06_HUMAN	MRPS6	-0.40075	-0.20697	0.0266435	0.315801	0.215895	0.334242	0.0548181	0.639873
sp|Q53F19|NCBP3_HUMAN	NCBP3	0.504487	0.149475	0.539106	0.315219	0.516503	0.682897	0.480422	0.257676
sp|Q13608|PEX6_HUMAN	PEX6	0.208437	-0.0510877	0.446275	0.314914	0.384108	0.936221	0.240712	0.500906
sp|P48637|GSHB_HUMAN	GSS	-0.0412144	0.21613	0.254671	0.314598	0.0552837	0.66072	0.819537	0.393995
sp|Q14332|FZD2_HUMAN	FZD2	0.486697	0.272711	0.486339	0.314392	0.813654	0.266062	0.53336	0.677644
sp|Q7Z6B0|CCD91_HUMAN	CCDC91	0.848469	0.165605	0.286776	0.314117	1.10516	0.355566	0.292203	0.310876
sp|P11177|ODPB_HUMAN	PDHB	-1.45254	-0.775968	-0.136311	0.313978	0.456324	0.811049	1.55738	0.70712
sp|O94905|ERLN2_HUMAN	ERLIN2	0.302274	0.192804	0.185672	0.313955	0.780905	0.658001	0.482284	0.719587
tr|K7EPJ4|K7EPJ4_HUMAN	CILP2	-0.0247386	-0.2978	-0.20967	0.313289	0.0157565	0.283004	0.128632	0.181191
sp|Q15181|IPYR_HUMAN	PPA1	0.171678	0.263359	0.0464778	0.311196	0.155259	0.294168	0.0472914	0.174837
sp|Q5HYK3|COQ5_HUMAN	COQ5	0.00655362	0.746179	0.0391641	0.310902	0.0061493	1.33741	0.0371779	1.4006
sp|P07197|NFM_HUMAN	NEFM	0.40768	-0.0699989	0.251044	0.310401	0.545166	1.91116	0.520869	0.22562
sp|Q9Y277|VDAC3_HUMAN	VDAC3	-1.15549	-0.707204	-0.249782	0.310105	0.374321	0.462505	0.790973	0.492758
sp|Q6ZRP7|QSOX2_HUMAN	QSOX2	0.307282	0.112566	0.0876105	0.307549	1.15874	0.256515	0.231443	0.84528
sp|P53350|PLK1_HUMAN	PLK1	0.103202	0.113294	0.0510519	0.307144	0.425369	0.918051	2.08733	0.764648
sp|P34897|GLYM_HUMAN	SHMT2	-1.54096	-1.021	-0.2701	0.307079	0.434737	0.516192	0.46036	0.748655
sp|Q96BM9|ARL8A_HUMAN	ARL8A	0.701255	0.428709	0.347822	0.30688	0.791629	0.493426	0.722979	0.989404
sp|P23434|GCSH_HUMAN	GCSH	-0.809066	-0.718299	0.171211	0.306548	0.252591	1.11947	1.79457	0.94846
sp|P33897|ABCD1_HUMAN	ABCD1	-0.285487	-0.0539505	-0.0366166	0.306092	0.633656	0.877316	0.098849	0.291468
sp|O94919|ENDD1_HUMAN	ENDOD1	0.663096	0.267977	0.615896	0.304697	1.23255	1.15429	1.18599	1.29618
sp|Q16143|SYUB_HUMAN	SNCB	0.837744	0.911406	0.960292	0.304588	0.613177	1.11074	0.892698	0.373058
sp|Q9HAV0|GBB4_HUMAN	GNB4	-0.210525	-0.124091	-0.283217	0.303961	0.686486	0.101501	0.972664	0.60542
sp|P48739-3|PIPNB_HUMAN	PITPNB	0.310845	0.0726293	-0.0981878	0.303936	0.361439	1.37285	0.110075	0.304615
sp|Q99805|TM9S2_HUMAN	TM9SF2	0.526744	0.56253	-0.129306	0.303204	0.300476	1.07477	0.106582	0.255122
sp|Q9UJS0-2|CMC2_HUMAN	SLC25A13	-0.976165	-0.608626	-0.00576231	0.303197	0.45704	0.566747	0.0220096	1.77927
sp|Q5JTV8-3|TOIP1_HUMAN	TOR1AIP1	-0.0204566	-0.438431	-0.353078	0.302716	0.0677493	0.809493	0.796046	0.171156
sp|Q53H82|LACB2_HUMAN	LACTB2	-0.113181	0.216017	-0.333808	0.302368	0.238829	0.365808	0.195063	0.865582
sp|O14949|QCR8_HUMAN	UQCRQ	-0.796533	0.0210628	-0.174509	0.302068	0.360498	0.0310027	0.0865219	0.262228
sp|Q6ZWJ1|STXB4_HUMAN	STXBP4	0.364472	-0.0286697	-0.152339	0.301584	1.78834	0.0767389	1.14124	0.381229
sp|Q99536|VAT1_HUMAN	VAT1	0.841197	0.266152	0.687302	0.301527	0.914825	0.548397	0.769812	1.20373
sp|Q8TD55|PKHO2_HUMAN	PLEKHO2	0.170947	0.149957	0.142097	0.301516	0.121844	0.159127	0.674067	0.555664
sp|Q13501|SQSTM_HUMAN	SQSTM1	0.515582	0.543351	0.378351	0.301196	0.76162	1.05745	1.34584	0.454243
sp|Q9HCC0|MCCB_HUMAN	MCCC2	-1.06781	-0.488682	0.141612	0.300891	0.374761	0.542642	0.487909	0.900236
sp|Q96RR4|KKCC2_HUMAN	CAMKK2	0.231102	0.0222695	0.0490448	0.300174	0.662656	0.0629597	0.630175	0.628872
sp|Q9BYD1|RM13_HUMAN	MRPL13	-0.943664	-0.246927	-0.243578	0.30013	0.525931	0.642504	0.556216	0.554565
sp|Q8N3F8|MILK1_HUMAN	MICALL1	0.437683	0.379585	0.137738	0.298886	1.19662	0.544549	0.435148	0.720856
sp|Q8NCW5|NNRE_HUMAN	NAXE	-0.502637	0.0321552	0.0639969	0.298624	1.01643	0.2707	0.0695072	1.29599
sp|Q9UKV8|AGO2_HUMAN	AGO2	-0.758801	-0.762002	-0.856097	0.298282	0.911993	0.974296	0.7834	0.118654
tr|F6WQW2|F6WQW2_HUMAN	RANBP1	0.0513361	0.24237	-0.0603025	0.297887	0.0429453	0.424531	0.066524	0.152628
sp|Q12931|TRAP1_HUMAN	TRAP1	-0.774644	-0.209898	-0.00825393	0.295756	0.415046	0.292355	0.0430613	0.982049
sp|Q9ULG6-5|CCPG1_HUMAN	CCPG1	-0.275415	0.423387	-0.436235	0.293597	1.3027	0.184042	1.61366	0.0934008
sp|A0A1B0GTR0|EDD13_HUMAN	EDDM13	0.416159	0.736815	0.0384113	0.292935	0.860914	1.42163	0.483282	0.489441
sp|O14925|TIM23_HUMAN	TIMM23	-0.561298	-0.480538	-0.00376432	0.29273	0.314046	0.456738	0.0325648	0.782435
sp|Q6QNY1|BL1S2_HUMAN	BLOC1S2	0.922402	0.60748	0.327771	0.292697	0.650907	0.617548	1.79543	0.79734
sp|O60507|TPST1_HUMAN	TPST1	0.606765	0.0741426	0.611716	0.292447	0.605851	0.133334	1.03616	0.271478
sp|Q9H3M7|TXNIP_HUMAN	TXNIP	0.171416	0.353229	0.268161	0.291868	0.35183	0.382759	0.363125	0.776545
sp|Q9NVJ2|ARL8B_HUMAN	ARL8B	0.292195	0.346431	-0.0845265	0.291546	0.216452	0.733759	0.0770054	0.731965
sp|O00165|HAX1_HUMAN	HAX1	-0.602744	-0.298688	-0.0763582	0.291272	0.326315	0.527383	0.506008	0.281718
sp|Q9UL63|MKLN1_HUMAN	MKLN1	0.515158	0.427656	0.227754	0.291192	0.617728	1.32371	0.609468	1.08929
sp|Q6P2P2|ANM9_HUMAN	PRMT9	0.245979	0.115347	0.233489	0.290157	0.651754	0.474836	0.550139	0.758258
sp|Q9Y6X3|SCC4_HUMAN	MAU2	0.968608	0.651132	0.614943	0.289689	1.18095	0.911511	0.720303	0.18919
sp|Q9BXB4|OSB11_HUMAN	OSBPL11	0.408819	0.121571	-0.0427391	0.289688	1.34331	0.476737	0.215098	0.624579
sp|Q15031|SYLM_HUMAN	LARS2	-1.26628	-0.972527	0.218234	0.288951	0.442257	0.447599	0.244044	1.14727
sp|Q9NW38-2|FANCL_HUMAN	FANCL	0.510656	-0.433696	0.780856	0.288619	0.334966	1.04529	0.445928	0.0863977
sp|P11047|LAMC1_HUMAN	LAMC1	0.117894	0.313527	0.104515	0.288426	0.390368	0.236148	0.68583	0.4858
sp|O75145|LIPA3_HUMAN	PPFIA3	2.5492	0.392424	0.293549	0.288281	1.13049	0.614657	1.53445	0.207595
sp|Q6NSJ5|LRC8E_HUMAN	LRRC8E	0.293908	0.0447723	-0.168065	0.288254	1.04513	0.125448	0.820078	0.367636
sp|P55196-1|AFAD_HUMAN	AFDN	0.0387868	0.194927	-0.119815	0.288147	0.0529123	0.562813	0.384124	0.318354
sp|Q86YV5|PRAG1_HUMAN	PRAG1	0.354145	-0.138138	0.273994	0.288064	0.677892	0.279228	0.586465	0.396095
sp|Q9UII2|ATIF1_HUMAN	ATP5IF1	-1.53017	-0.653389	-0.152782	0.287967	0.424585	0.628377	0.717339	0.580045
sp|Q9NZJ0|DTL_HUMAN	DTL	0.155875	-0.0418557	-0.00834816	0.287799	0.222678	0.145003	0.012091	0.277674
sp|P30101|PDIA3_HUMAN	PDIA3	0.233719	0.187284	0.742688	0.286682	1.60748	1.11444	0.554462	0.763184
sp|O95757|HS74L_HUMAN	HSPA4L	0.0856022	-0.0504725	0.13414	0.286156	0.518549	0.252172	0.50314	1.44473
sp|Q9BWL3|CA043_HUMAN	C1orf43	0.338515	0.375763	0.0716924	0.285823	0.252731	1.63117	0.0503982	0.264744
sp|P20073|ANXA7_HUMAN	ANXA7	0.179625	0.167689	0.257847	0.285795	0.462733	1.03769	0.544729	0.360664
sp|Q7LBR1|CHM1B_HUMAN	CHMP1B	0.490094	0.595204	0.476016	0.2856	0.34848	1.34088	0.651171	0.575575
sp|Q9Y584|TIM22_HUMAN	TIMM22	-0.351065	-0.127399	0.224783	0.285574	0.174464	0.16268	0.733682	0.496111
sp|P99999|CYC_HUMAN	CYCS	-1.67518	-0.320117	-0.120532	0.284005	0.61565	0.477269	0.398004	0.372853
tr|F8W031|F8W031_HUMAN		0.332056	0.369561	0.330396	0.283985	0.390241	0.41997	0.995078	1.10391
sp|Q9Y6X4|F169A_HUMAN	FAM169A	0.147544	-0.284641	-0.278333	0.283546	0.163517	1.03744	0.480711	0.190416
sp|P02792|FRIL_HUMAN	FTL	0.974876	0.385943	0.986853	0.283416	0.890084	2.26409	0.785101	0.461961
sp|Q86UD1|OAF_HUMAN	OAF	0.690646	0.0508515	0.768257	0.282659	0.823658	0.0496738	0.670752	2.44081
sp|P14618|KPYM_HUMAN	PKM	-0.133897	0.198188	0.0402507	0.282528	0.239841	0.271308	0.0509849	0.219905
tr|A8MYK1|A8MYK1_HUMAN	MRPL23	-0.504882	-0.126913	-0.307782	0.281905	0.352823	0.602489	0.591602	0.654355
sp|Q6IC98|GRAM4_HUMAN	GRAMD4	0.398574	0.175684	0.137898	0.281795	1.25101	0.377404	0.13537	0.419489
sp|O14745|NHRF1_HUMAN	SLC9A3R1	0.501072	-0.074533	0.538735	0.280144	0.998191	0.535125	0.523388	0.552277
sp|O00411|RPOM_HUMAN	POLRMT	-1.55991	-0.583469	-0.334514	0.279457	0.405137	0.388419	1.51636	0.281622
tr|Q5VV89|Q5VV89_HUMAN	MGST3	-0.863995	-0.427744	0.186059	0.278391	0.274678	0.67014	0.175079	1.17345
sp|Q8IWL3|HSC20_HUMAN	HSCB	-0.829113	-0.146738	-0.500932	0.277872	1.02459	2.27949	0.773593	0.386206
sp|P52799|EFNB2_HUMAN	EFNB2	0.243897	0.444748	0.620869	0.277743	0.463862	0.400604	0.775721	0.415031
sp|Q13642-4|FHL1_HUMAN	FHL1	-0.161993	-0.0959199	-0.0152999	0.277554	0.600836	0.733588	0.0172949	0.177957
tr|H7C1N3|H7C1N3_HUMAN	BET1	0.673789	-0.476473	0.40327	0.277222	0.864128	0.405171	0.570653	0.435326
sp|Q96EB1-2|ELP4_HUMAN	ELP4	-0.267077	-0.427153	-0.196067	0.276194	0.333296	1.80974	0.174063	0.112428
sp|P61129|ZC3H6_HUMAN	ZC3H6	0.375678	0.363543	0.0170116	0.275874	0.358206	0.344434	0.0369674	0.140193
sp|Q7Z2W9|RM21_HUMAN	MRPL21	-1.13574	-0.750304	-0.319362	0.275862	0.36126	1.5402	0.168621	0.639079
sp|P23921|RIR1_HUMAN	RRM1	0.254185	0.207527	0.184622	0.275754	0.595764	0.449267	0.173906	0.226467
sp|Q9Y227|ENTP4_HUMAN	ENTPD4	0.681662	0.297751	0.584195	0.275538	1.04001	0.438499	0.578671	1.20312
sp|P03928|ATP8_HUMAN	MT-ATP8	0.245032	-0.181622	0.401834	0.274334	0.125103	1.25864	0.4272	0.536249
sp|O95461|LARG1_HUMAN	LARGE1	0.473874	0.280684	0.147354	0.27398	0.527666	1.07405	1.82763	0.263616
sp|Q58WW2-3|DCAF6_HUMAN	DCAF6	0.0252238	-0.245304	-0.0859781	0.273537	0.0328216	0.402727	0.194494	0.822969
sp|Q587I9|SFT2C_HUMAN	SFT2D3	0.796046	0.0339667	0.595009	0.273177	1.18454	0.0532867	0.533545	0.580451
sp|P61026|RAB10_HUMAN	RAB10	0.48259	0.263815	0.268286	0.273002	0.58825	0.712684	0.373349	0.91048
sp|Q86WA6|BPHL_HUMAN	BPHL	-0.394079	-0.255752	0.503913	0.272833	0.927651	1.10424	0.46181	0.238287
sp|Q16566|KCC4_HUMAN	CAMK4	0.624584	0.0454705	0.359616	0.272546	0.600479	0.0752641	0.442038	0.180952
tr|H7C269|H7C269_HUMAN	TNRC6A	0.20304	0.00315003	-0.313337	0.27158	0.418112	0.00463093	0.429227	0.155672
sp|Q08499-6|PDE4D_HUMAN	PDE4D	0.437785	-0.0287456	0.11057	0.271307	0.984863	0.018223	0.295615	0.128611
sp|Q13796|SHRM2_HUMAN	SHROOM2	0.32487	-0.154882	-0.32401	0.27065	0.665826	0.424139	0.276519	0.293931
sp|Q9BV20|MTNA_HUMAN	MRI1	-0.164495	0.103095	-0.296353	0.269772	0.151161	0.139161	0.814098	0.13365
sp|P61077-3|UB2D3_HUMAN	UBE2D3	-0.717012	0.373824	-0.226556	0.269538	0.538202	0.72521	0.45573	0.244931
sp|Q99551|MTEF1_HUMAN	MTERF1	-1.55394	-0.392194	0.229109	0.269332	0.376793	0.161675	0.141103	0.905022
sp|Q15554|TERF2_HUMAN	TERF2	-0.0556285	-0.145134	-0.120392	0.269195	0.661563	0.711144	0.610506	0.820513
sp|Q6P161|RM54_HUMAN	MRPL54	-0.891372	-0.131188	-0.29383	0.269166	0.37714	0.479457	0.389217	0.703737
sp|O00767|ACOD_HUMAN	SCD	0.665196	0.237731	0.238578	0.268934	0.609914	0.229125	1.82541	0.536416
sp|Q14157-5|UBP2L_HUMAN	UBAP2L	0.444976	-0.181683	0.346007	0.268902	2.37102	0.171744	0.285826	0.129269
sp|O15067|PUR4_HUMAN	PFAS	0.0254836	0.0677563	0.276104	0.268887	0.152833	0.602911	1.10423	0.593748
sp|Q8N983-7|RM43_HUMAN	MRPL43	-0.52954	-0.114269	-0.0827641	0.268707	0.327565	1.73113	0.324741	0.671342
sp|Q5SVZ6|ZMYM1_HUMAN	ZMYM1	-0.995437	-0.363993	-0.821584	0.267701	0.698876	0.983998	1.32851	0.112907
tr|D6R956|D6R956_HUMAN	UCHL1	0.25222	0.351151	-0.293325	0.267497	0.213128	0.229818	0.163103	0.134765
sp|P25325-2|THTM_HUMAN	MPST	-0.62097	-0.478448	0.158676	0.26717	0.304196	0.881985	0.427584	0.332575
tr|C9JJ19|C9JJ19_HUMAN	MRPS34	-0.780681	-0.0600179	0.142603	0.267071	0.433025	0.13731	0.508385	0.626463
sp|A6NCL7|AN33B_HUMAN	ANKRD33B	0.580475	0.407852	0.597731	0.266924	0.719328	1.13432	0.58461	1.39476
tr|H3BQK9|H3BQK9_HUMAN	MACF1	-0.182421	0.31311	0.0630472	0.266912	1.9794	1.69492	0.17822	0.387556
sp|Q13232|NDK3_HUMAN	NME3	-0.14143	0.24844	-0.187814	0.266642	0.605731	0.94979	0.149341	0.904551
sp|Q9Y5S2|MRCKB_HUMAN	CDC42BPB	-0.059208	0.138174	0.254535	0.26653	0.0645981	0.209658	0.263324	1.1102
sp|Q9P2E3|ZNFX1_HUMAN	ZNFX1	0.665825	0.579539	0.891705	0.2653	0.68754	0.750304	0.518222	0.403168
sp|Q9NUL7|DDX28_HUMAN	DDX28	-0.961556	-0.327771	-0.0234382	0.265158	0.38113	0.66927	0.434165	1.974
sp|Q8IUH4|ZDH13_HUMAN	ZDHHC13	0.746933	0.117905	0.111698	0.264948	0.846257	0.487408	0.586534	0.966377
tr|G3XAI2|G3XAI2_HUMAN	LAMB1	0.118338	-0.072667	0.150775	0.264487	0.361012	0.268969	1.14366	0.340721
sp|Q969X5|ERGI1_HUMAN	ERGIC1	-0.158578	-0.331344	-0.535255	0.263951	0.917962	0.31059	0.409368	0.205795
sp|Q15464|SHB_HUMAN	SHB	0.0520124	-0.403084	0.192219	0.263459	0.145122	0.346073	0.805421	1.57478
sp|Q9Y2S7|PDIP2_HUMAN	POLDIP2	-1.08309	-0.535521	-0.0835742	0.263413	0.395807	0.405596	0.148443	0.419279
sp|P82650|RT22_HUMAN	MRPS22	-1.41762	-0.340425	-0.416747	0.262952	0.538047	1.21572	1.01552	1.40291
sp|Q8ND90|PNMA1_HUMAN	PNMA1	1.16828	0.317688	0.459232	0.262546	0.662154	0.815708	0.610028	0.886852
tr|E5RHG6|E5RHG6_HUMAN	TBCA	0.104442	0.515254	-0.0614922	0.262295	0.059668	0.302414	0.0801074	0.119125
sp|Q96K76|UBP47_HUMAN	USP47	-0.399134	-0.205465	-0.101995	0.261524	0.444319	1.49334	0.177578	0.414328
sp|Q9H082|RB33B_HUMAN	RAB33B	0.281378	0.0732695	-0.0630635	0.261285	1.3498	0.112614	0.189783	0.426905
tr|A0A2R8Y6F3|A0A2R8Y6F3_HUMAN	HECW2	-0.10791	-0.246547	-0.0490906	0.261068	0.33707	1.1593	0.0597441	0.280418
sp|P38117-2|ETFB_HUMAN	ETFB	-0.733091	-0.354949	-0.0831242	0.259343	0.491149	1.00665	0.685664	0.641269
sp|P82663|RT25_HUMAN	MRPS25	-1.08952	-0.523283	-0.199674	0.259156	0.369685	0.686369	0.250932	0.542609
sp|Q9UJU6-3|DBNL_HUMAN	DBNL	-0.386449	-0.00258108	0.0186506	0.259035	0.496814	0.00259157	0.0680966	0.450948
sp|Q15329|E2F5_HUMAN	E2F5	-0.530081	-0.266545	-0.946071	0.258872	0.229633	0.171253	0.514488	0.110377
sp|Q13563|PKD2_HUMAN	PKD2	0.250184	0.468578	0.312852	0.258581	0.163284	1.48847	0.604702	0.335104
sp|Q9HCJ0-2|TNR6C_HUMAN	TNRC6C	0.39766	0.0754581	0.212293	0.258533	0.83292	0.266923	0.466402	0.213684
sp|Q8WV60|PTCD2_HUMAN	PTCD2	-0.515595	-0.166882	-0.0794912	0.258332	0.411503	1.28244	0.843486	0.297644
sp|Q5U5X0|LYRM7_HUMAN	LYRM7	-0.836395	-0.24962	0.185456	0.258115	0.506927	0.432423	0.45468	0.598911
sp|Q9NWM8|FKB14_HUMAN	FKBP14	0.78419	0.197108	0.718624	0.257795	0.882344	0.445095	1.00086	0.598822
sp|Q8TAF3|WDR48_HUMAN	WDR48	0.422793	0.294701	0.0179267	0.257603	0.617179	0.448146	0.0149545	0.215474
sp|P50747|BPL1_HUMAN	HLCS	-0.506503	-0.59821	-1.4706	0.257227	0.516113	2.3967	0.324902	0.15844
sp|P13498|CY24A_HUMAN	CYBA	0.800681	0.303117	0.1888	0.256025	0.757983	0.235039	0.113106	1.01427
tr|J3KNR0|J3KNR0_HUMAN	MARK3	-0.246749	0.343307	-0.0959785	0.255985	0.214383	0.424745	0.446579	0.234705
sp|Q9HBH0|RHOF_HUMAN	RHOF	0.673734	0.0457058	0.0196722	0.253991	1.52829	0.0534612	0.170467	0.580064
sp|Q9Y6P5-2|SESN1_HUMAN	SESN1	-0.127112	-0.226972	-0.186514	0.253931	0.762571	0.770187	0.198875	0.16603
sp|Q86YJ7|AN13B_HUMAN	ANKRD13B	0.12388	0.348772	-0.101865	0.253377	0.291233	0.475809	0.115211	0.669264
tr|J3KQ18|J3KQ18_HUMAN	DDT	0.292778	0.174193	0.0575244	0.252981	1.19657	0.125892	0.0178433	0.0832667
sp|P63218|GBG5_HUMAN	GNG5	0.643965	0.123979	0.568128	0.252691	0.609891	0.320865	0.607283	0.867901
tr|J3KQY1|J3KQY1_HUMAN	MRPL22	-1.08393	-0.400804	-0.250393	0.252312	0.438121	0.509251	0.570538	1.20659
sp|P24539|AT5F1_HUMAN	ATP5PB	-0.36468	-0.193384	0.374225	0.251594	0.228127	0.320797	0.433394	0.982646
sp|Q9H0U4|RAB1B_HUMAN	RAB1B	0.759751	0.138223	0.502421	0.251468	2.27461	0.360688	0.851981	1.00608
sp|O15235|RT12_HUMAN	MRPS12	-1.69294	-0.743541	-0.291398	0.251025	0.319963	0.638842	0.84906	0.667093
sp|P53004|BIEA_HUMAN	BLVRA	-0.150562	0.0199834	0.11387	0.250907	3.11299	0.0364345	0.131352	1.12247
sp|Q9Y2G8|DJC16_HUMAN	DNAJC16	0.470584	-0.126986	0.19472	0.25085	0.609885	0.161418	0.94035	0.670908
sp|Q7L1V2|MON1B_HUMAN	MON1B	-0.0345929	0.444937	0.204296	0.250589	0.0215721	0.581569	0.0342124	0.598567
sp|O75143-5|ATG13_HUMAN	ATG13	0.199866	-0.0598229	-0.1707	0.25033	0.476368	0.490217	1.5714	0.816922
sp|Q09666|AHNK_HUMAN	AHNAK	-0.524422	-0.256074	-0.175697	0.249781	0.508842	1.02791	0.19026	0.174341
sp|Q5VW32|BROX_HUMAN	BROX	0.307025	0.462202	0.293384	0.249059	0.295434	0.718176	1.29425	1.28842
sp|Q8NEM2|SHCBP_HUMAN	SHCBP1	0.0365265	-0.167644	0.19021	0.248974	0.223845	0.792254	0.801362	0.425409
sp|Q9Y305-4|ACOT9_HUMAN	ACOT9	-1.24954	-0.564678	-0.211746	0.248885	0.489566	0.444949	0.662784	1.0246
sp|Q9Y6I9|TX264_HUMAN	TEX264	0.07014	-0.10493	-0.102625	0.248873	0.198788	0.24414	0.24235	0.382487
tr|J3KPJ3|J3KPJ3_HUMAN	CAMKK1	0.288553	0.207666	0.165492	0.248693	0.548657	1.86034	0.343689	0.522759
sp|Q9NYI0|PSD3_HUMAN	PSD3	0.0707253	0.0868492	-0.00409238	0.246676	0.490007	0.137171	0.0304909	0.293062
sp|P29966|MARCS_HUMAN	MARCKS	-0.742154	-0.303228	-0.453268	0.246529	1.05355	0.468403	1.16025	0.31602
sp|Q9NX46|ARHL2_HUMAN	ADPRHL2	-0.620726	-0.247719	-0.265146	0.245823	0.846908	0.292353	0.816473	0.190233
sp|P56181-2|NDUV3_HUMAN	NDUFV3	-0.938464	-0.541514	0.0441316	0.245782	0.299123	0.49397	0.368363	0.491868
sp|O15269|SPTC1_HUMAN	SPTLC1	0.011129	0.280385	0.237844	0.245448	0.0218041	0.580549	0.741533	0.391318
sp|Q53S58|TM177_HUMAN	TMEM177	-0.786964	-0.476595	-0.192641	0.245432	0.297233	1.04424	0.165863	0.473141
sp|Q9NV66|TYW1_HUMAN	TYW1	-0.139785	-0.100584	0.0209436	0.245208	0.230092	0.217545	0.819029	0.293444
sp|P82675|RT05_HUMAN	MRPS5	-1.21683	-0.436125	-0.0578401	0.244831	0.365295	0.752047	0.819337	1.80459
tr|A0A087WZN1|A0A087WZN1_HUMAN	IDH3B	-1.76807	-0.775507	-0.60022	0.244362	0.501412	0.477391	1.97902	1.42296
sp|Q9Y4L1|HYOU1_HUMAN	HYOU1	0.0395737	-0.174998	0.116859	0.244325	0.105556	0.480753	1.19448	0.208784
sp|Q6PI48|SYDM_HUMAN	DARS2	-1.45728	-0.672814	-0.142565	0.244311	0.424326	0.487325	1.10596	0.752084
sp|P78536|ADA17_HUMAN	ADAM17	0.48987	0.378262	0.2141	0.244147	0.778433	0.427954	0.743767	1.3608
sp|P19623|SPEE_HUMAN	SRM	-0.0483085	0.0652786	-0.0852599	0.243989	0.0630221	0.229135	0.105429	0.241646
sp|Q9NR34|MA1C1_HUMAN	MAN1C1	0.177532	-0.0496139	0.330901	0.243703	1.00141	0.0418202	1.37784	0.165259
sp|Q00169|PIPNA_HUMAN	PITPNA	0.088359	0.273065	0.10506	0.242135	0.105197	0.739399	0.203151	0.310369
sp|Q96I51|RCC1L_HUMAN	RCC1L	-2.25087	-1.42629	-0.311151	0.241222	0.386075	0.411681	0.224974	0.451734
sp|Q8IWF6|DEN6A_HUMAN	DENND6A	0.0816869	0.279862	0.322081	0.240862	0.0565094	1.03826	0.710915	1.44708
sp|Q9UJZ1|STML2_HUMAN	STOML2	-0.241641	0.0608753	-0.0226212	0.240263	0.384765	0.0873211	0.0399538	1.19343
sp|P46108|CRK_HUMAN	CRK	0.0102318	0.250422	0.353181	0.237926	0.00911923	0.575154	0.566764	0.136505
sp|Q04760|LGUL_HUMAN	GLO1	-0.107787	0.0570196	0.192923	0.237466	0.0851817	0.0618212	0.649799	0.141012
sp|Q9H1B5|XYLT2_HUMAN	XYLT2	-0.119236	-0.0862241	0.0469838	0.236703	0.415202	0.0803416	0.233659	0.357069
sp|Q14247|SRC8_HUMAN	CTTN	-0.0488202	-0.276603	-0.112302	0.236135	0.199444	0.50154	0.434664	0.158932
tr|H0YNJ6|H0YNJ6_HUMAN	GMPR2	-0.307431	0.129876	0.0238083	0.23609	0.311105	1.12037	0.0241465	0.450629
sp|Q9C0D9|EPT1_HUMAN	SELENOI	0.0932537	-0.264575	0.250139	0.235654	0.362837	0.32418	0.153147	0.641156
sp|Q9NZ45|CISD1_HUMAN	CISD1	-0.608342	-0.119714	-0.0170891	0.235614	0.494098	0.178325	0.204727	0.757767
sp|Q8TEQ8|PIGO_HUMAN	PIGO	0.219654	0.192695	0.564958	0.235611	1.52899	1.6206	0.692815	0.391888
sp|Q9Y255|PRLD1_HUMAN	PRELID1	0.103123	0.233499	-0.0975858	0.235398	0.145164	1.04749	0.120166	0.445686
sp|Q8NB37-2|GALD1_HUMAN	GATD1	0.516841	0.519875	0.350603	0.234519	0.61722	1.23524	0.653939	0.59588
sp|Q9NYJ1-2|COA4_HUMAN	COA4	-0.973124	-0.546545	0.0303184	0.234515	0.70368	0.684519	0.185477	0.310035
sp|Q5T5C0|STXB5_HUMAN	STXBP5	0.529188	0.253514	0.373961	0.234486	1.1943	0.467459	0.541778	1.00535
sp|Q9Y697|NFS1_HUMAN	NFS1	-0.922451	-0.390805	-0.259293	0.234393	0.442652	0.454146	0.316496	0.554776
sp|Q15388|TOM20_HUMAN	TOMM20	-0.188222	-0.190104	-0.114619	0.234214	0.125186	0.155831	0.167873	1.06369
sp|Q96EV2|RBM33_HUMAN	RBM33	-0.171626	-0.346826	-0.107392	0.234186	0.942232	0.763649	0.125681	0.43052
sp|Q9NUT2|ABCB8_HUMAN	ABCB8	-0.379739	-0.0115371	-0.0423335	0.233479	0.376702	0.016632	0.0915528	0.159589
sp|Q9Y696|CLIC4_HUMAN	CLIC4	-0.00809568	0.162539	-0.0470612	0.233098	0.00409672	0.148452	0.0396124	0.43858
sp|Q8NBU5|ATAD1_HUMAN	ATAD1	-0.600547	-0.0697809	-0.231077	0.232852	0.554443	0.582224	0.398476	1.42903
sp|O60704|TPST2_HUMAN	TPST2	0.283554	0.162509	0.60504	0.232645	0.497615	0.691834	0.629898	0.434223
sp|Q8N8N7|PTGR2_HUMAN	PTGR2	0.331213	-0.189432	0.180071	0.231906	0.412817	0.737207	0.205108	0.362575
sp|Q8TF05|PP4R1_HUMAN	PPP4R1	-0.608384	0.0301223	0.0777893	0.231887	1.81725	0.0358459	0.528641	0.264538
sp|Q9H9B4|SFXN1_HUMAN	SFXN1	-0.594269	-0.293368	0.187221	0.231218	0.355556	0.840813	0.834319	0.576268
sp|Q99714|HCD2_HUMAN	HSD17B10	-1.13586	-0.593528	-0.128853	0.230789	0.33431	0.759717	0.127756	0.962268
sp|Q9NX00|TM160_HUMAN	TMEM160	-0.43993	-0.711013	-0.211155	0.230431	0.184894	0.598146	0.123069	1.33952
sp|Q9HCN8|SDF2L_HUMAN	SDF2L1	0.151428	-0.364068	0.81645	0.230014	1.13446	0.558747	0.401901	0.114608
sp|Q9Y3D3|RT16_HUMAN	MRPS16	-1.4522	-0.609893	-0.621025	0.229386	0.404027	0.948392	1.20976	0.995349
sp|Q15149|PLEC_HUMAN	PLEC	-0.108118	-0.069079	-0.162922	0.229328	0.11495	0.496608	0.411664	0.29819
tr|A0A1B0GVF3|A0A1B0GVF3_HUMAN	CPT2	-0.685887	-0.300468	0.132896	0.22895	0.347545	0.266756	0.387623	1.07206
sp|Q8N8J7|F241A_HUMAN	FAM241A	0.555806	0.378024	-0.097591	0.228082	0.515405	0.564971	0.0758864	0.703701
sp|Q9H9J2|RM44_HUMAN	MRPL44	-0.625926	-0.0997134	0.0795636	0.22749	0.515017	0.591123	0.808834	0.779638
sp|Q6P5Z2|PKN3_HUMAN	PKN3	0.201041	0.418327	0.112218	0.22742	1.59822	0.495864	1.46278	0.501421
sp|P47985|UCRI_HUMAN	UQCRFS1	-0.321742	-0.289315	0.147221	0.227049	0.14494	0.689075	0.323298	0.662
sp|Q9NZJ5|E2AK3_HUMAN	EIF2AK3	-0.576078	-0.272236	-0.395911	0.226649	0.512162	0.959045	0.423778	0.212799
sp|Q9P2W9|STX18_HUMAN	STX18	0.246301	0.274711	0.0186152	0.226491	0.85058	0.760653	0.104045	2.64176
tr|F8W726|F8W726_HUMAN	UBAP2L	0.0906383	-0.312886	-0.0543644	0.226115	0.0480633	0.519802	0.123316	0.117291
tr|A0A087X0I6|A0A087X0I6_HUMAN	MARK1	-0.93111	-0.184402	-0.523542	0.226043	0.832779	0.124222	0.490212	0.0889136
sp|P35914|HMGCL_HUMAN	HMGCL	-0.31838	-0.183627	0.0373751	0.225896	0.293885	0.574187	0.0498165	0.614539
sp|Q96C36|P5CR2_HUMAN	PYCR2	-0.608006	-0.522022	0.123779	0.22538	0.297282	0.850823	0.493348	0.684309
sp|P49773|HINT1_HUMAN	HINT1	0.274502	0.208523	0.364587	0.225199	0.580065	0.338626	0.35821	0.142344
sp|Q9NS18-2|GLRX2_HUMAN	GLRX2	0.0159789	0.195251	-0.102577	0.224956	0.0436473	0.189507	0.246331	0.167765
tr|J3KQE5|J3KQE5_HUMAN	RAN	0.0950537	0.0709992	-0.326693	0.22425	0.0736863	0.0834268	0.260716	0.185015
sp|Q969Q5|RAB24_HUMAN	RAB24	-0.00308245	0.176484	0.0923728	0.223617	0.0268799	0.798833	0.0992186	1.25223
sp|Q93045-2|STMN2_HUMAN	STMN2	0.534372	0.597278	0.71993	0.223029	0.38936	1.06809	0.581846	0.158727
sp|Q96QZ7|MAGI1_HUMAN	MAGI1	0.203461	0.106888	0.273663	0.222751	0.220531	0.150435	0.180913	0.248708
sp|Q9NRW4-2|DUS22_HUMAN	DUSP22	0.616074	0.450968	-0.0554772	0.222362	0.364062	0.264994	0.0786516	0.92578
tr|A6NFX8|A6NFX8_HUMAN	NUDT5	-0.366711	-0.0768564	0.0275969	0.221071	0.321582	0.163484	0.283561	0.19932
sp|Q96I59|SYNM_HUMAN	NARS2	-1.36483	-0.722368	-0.313627	0.220536	0.40767	0.430212	0.907103	1.52819
sp|Q12788|TBL3_HUMAN	TBL3	-0.170473	0.0415509	-0.313772	0.219919	1.13394	0.152674	0.393282	0.442265
sp|Q9H6L4|ARMC7_HUMAN	ARMC7	0.362437	-0.469944	0.0170941	0.219668	0.928219	1.25194	0.0140555	0.210539
sp|Q8WVD3|RN138_HUMAN	RNF138	0.237019	0.143337	-0.0185658	0.218939	1.0808	0.491782	0.0540389	1.8656
sp|Q5JSZ5|PRC2B_HUMAN	PRRC2B	-0.020453	-0.26775	-0.180841	0.218788	0.64616	0.875807	0.261947	0.427565
sp|Q8WXG6-2|MADD_HUMAN	MADD	-0.178909	-0.127163	-0.00793267	0.218359	0.17872	0.451445	0.277642	0.224352
sp|Q9NP92|RT30_HUMAN	MRPS30	-0.981087	-0.351109	-0.0124247	0.217879	0.493385	0.490745	0.0460629	0.579426
tr|C9JME2|C9JME2_HUMAN	FARP1	-1.16455	-0.142842	-0.451754	0.217461	0.576073	0.271495	1.14986	0.504921
sp|Q9Y606|TRUA_HUMAN	PUS1	-0.539264	-0.270331	-0.125784	0.217407	0.471712	0.490663	0.591518	0.743804
sp|Q9NYY8|FAKD2_HUMAN	FASTKD2	-0.921253	-0.265087	-0.217981	0.217334	0.479707	0.452731	0.915711	1.0466
sp|Q9NWH2|TM242_HUMAN	TMEM242	0.232459	-0.263167	-0.0342509	0.217067	0.16193	0.556598	0.0178435	0.234155
sp|P19338|NUCL_HUMAN	NCL	-0.148008	-0.222608	0.00976938	0.216832	0.261954	1.4224	0.0222355	0.13363
sp|Q9NSY1|BMP2K_HUMAN	BMP2K	0.230141	0.335503	0.374407	0.216681	0.271414	0.404082	0.229276	1.01104
sp|O75608|LYPA1_HUMAN	LYPLA1	0.0969976	-0.0612776	0.723792	0.216153	0.096865	2.69478	1.24486	2.15398
sp|Q8IWW6|RHG12_HUMAN	ARHGAP12	0.203868	-0.197494	0.101595	0.214772	0.321869	0.943204	0.570223	0.234743
tr|E7EMB3|E7EMB3_HUMAN	CALM2	0.12353	0.465156	-0.342342	0.214418	0.103353	0.335822	0.329233	0.40218
tr|E7EX17|E7EX17_HUMAN	EIF4B	0.346007	-0.361463	-0.163868	0.213756	0.736937	0.577933	0.909359	0.107127
sp|P26885|FKBP2_HUMAN	FKBP2	0.209715	0.638142	-0.0157244	0.213697	0.157033	1.95228	0.0135693	0.427343
sp|P35270|SPRE_HUMAN	SPR	-0.160606	0.266279	-0.06208	0.213139	1.10688	1.063	0.0541649	1.1389
sp|P23470|PTPRG_HUMAN	PTPRG	0.119309	0.0924507	0.312797	0.212909	0.136172	0.156613	0.798363	0.506205
tr|A0A0D9SG04|A0A0D9SG04_HUMAN	COBLL1	0.240496	0.122085	0.0909813	0.212587	0.615665	0.761666	0.212873	0.394517
sp|O15355|PPM1G_HUMAN	PPM1G	-0.00236572	-0.214003	0.0850657	0.211285	0.383981	0.570491	0.202792	0.843041
sp|Q15629|TRAM1_HUMAN	TRAM1	-0.330586	-0.535998	-0.669044	0.211156	0.454226	0.676226	0.718641	0.233531
sp|O95140|MFN2_HUMAN	MFN2	-1.05361	-0.347805	0.0241991	0.211067	0.443548	0.456527	0.236008	0.519923
sp|Q96G03|PGM2_HUMAN	PGM2	-0.626354	0.285	0.0608544	0.210815	0.69066	0.256886	0.113513	0.117951
sp|Q14703|MBTP1_HUMAN	MBTPS1	-0.165933	0.0182708	0.183606	0.210342	0.279092	0.0336273	0.193209	0.524978
sp|P51553|IDH3G_HUMAN	IDH3G	-1.81634	-0.806466	-0.815823	0.210146	0.585184	2.10003	0.550531	0.839822
sp|Q96BS2|CHP3_HUMAN	TESC	-0.155962	0.368864	-0.0649132	0.210069	0.117943	1.34177	0.089987	0.22428
sp|Q04727-3|TLE4_HUMAN	TLE4	0.000627484	-0.20649	-0.250791	0.210018	0.00115554	0.261064	0.605386	0.143582
sp|Q9NR09|BIRC6_HUMAN	BIRC6	-0.244276	-0.309008	-0.256823	0.209758	1.17589	0.541197	0.588375	0.534479
sp|O75880|SCO1_HUMAN	SCO1	-0.218667	0.173549	-0.134526	0.209749	1.67201	0.973526	0.173014	0.481035
sp|Q86X02|CDR2L_HUMAN	CDR2L	0.360392	0.0189385	0.0471478	0.209198	0.405229	0.0289348	0.0909169	0.0843744
tr|C9JEH3|C9JEH3_HUMAN	AAMP	-0.267258	-0.53155	-0.131371	0.209037	1.11315	0.601146	0.405714	0.196254
sp|Q9Y2Q9|RT28_HUMAN	MRPS28	-0.879455	-0.098797	-0.0278928	0.208341	0.565991	0.809621	0.172706	0.898277
sp|Q86TI2-2|DPP9_HUMAN	DPP9	0.0610678	-0.00507518	0.186781	0.208333	0.726963	0.0144721	0.226295	0.479677
sp|Q9NX62|IMPA3_HUMAN	IMPAD1	0.428825	-0.0354168	0.114654	0.2082	0.72165	0.0417962	0.33192	0.776818
sp|P84095|RHOG_HUMAN	RHOG	0.444495	0.581644	0.387994	0.207875	2.21164	1.12305	1.27493	0.58284
sp|Q09328|MGT5A_HUMAN	MGAT5	0.60056	0.116547	0.152178	0.20726	0.871722	0.670181	0.262586	1.73078
sp|Q9NQR4|NIT2_HUMAN	NIT2	-0.261318	0.251772	0.242701	0.206645	1.46896	0.426607	0.996533	0.2413
sp|Q9Y316-3|MEMO1_HUMAN	MEMO1	-0.954424	0.00943707	-0.656157	0.206194	0.449116	0.00640814	1.93595	0.21892
sp|Q14692|BMS1_HUMAN	BMS1	0.0940627	-0.191382	0.111018	0.205277	0.0945111	0.9269	0.172937	0.161879
sp|Q9H223|EHD4_HUMAN	EHD4	0.274603	0.237779	0.00892252	0.204548	0.284638	0.839375	0.0214235	0.407174
sp|Q13505|MTX1_HUMAN	MTX1	-0.17196	0.034107	-0.00995321	0.204337	0.590047	0.0704225	0.0337383	0.529655
sp|Q13084|RM28_HUMAN	MRPL28	-0.933362	-0.0476921	-0.466056	0.204109	0.604618	0.081199	0.653374	0.571419
sp|P10109|ADX_HUMAN	FDX1	-1.52443	-0.103114	1.44508	0.203682	0.883724	0.301303	1.22835	0.174224
sp|Q7L211|ABHDD_HUMAN	ABHD13	0.652029	0.0837242	0.31705	0.203319	0.417352	0.163967	1.19965	0.183803
sp|Q96RR1|PEO1_HUMAN	TWNK	-0.56722	-0.218281	0.393726	0.201928	0.273499	0.345291	0.229745	0.17727
sp|P61457|PHS_HUMAN	PCBD1	0.29502	0.0476433	-0.0273081	0.201843	0.216096	0.0609395	0.00992907	0.122913
sp|Q13405|RM49_HUMAN	MRPL49	-0.889709	-0.0516345	-0.322449	0.200975	0.553647	0.229388	0.725047	0.476648
sp|Q9NQZ7|ENTP7_HUMAN	ENTPD7	0.465158	-0.341564	0.0491418	0.200912	0.935335	0.445777	0.120899	0.50877
sp|P22695|QCR2_HUMAN	UQCRC2	-0.671659	-0.172849	-0.0651893	0.200799	0.452793	0.603746	0.24221	1.99319
sp|Q9Y2I7|FYV1_HUMAN	PIKFYVE	0.267498	0.15137	-0.0373182	0.200589	0.350972	0.644008	0.32524	0.972935
sp|Q9BZ67|FRMD8_HUMAN	FRMD8	0.303994	0.379582	0.249454	0.199745	1.32371	1.47294	0.876321	0.330661
sp|P20336|RAB3A_HUMAN	RAB3A	-0.240229	0.114545	-0.222088	0.199351	0.148751	1.02718	0.262131	0.406631
sp|O94760|DDAH1_HUMAN	DDAH1	-0.321017	0.307699	-0.538751	0.199239	0.541642	0.243765	0.254724	0.236238
sp|Q8N5B7|CERS5_HUMAN	CERS5	0.192831	-0.388101	-0.30607	0.199163	0.317407	1.63162	0.424821	0.135348
sp|Q8IXI2-3|MIRO1_HUMAN	RHOT1	-0.608816	-0.498301	0.184037	0.197841	0.308758	0.559807	0.459373	1.48735
sp|Q9HCU5|PREB_HUMAN	PREB	0.426163	0.285868	0.337895	0.197107	0.838804	1.0789	1.38125	0.391244
sp|Q96E11|RRFM_HUMAN	MRRF	0.0202316	0.290336	0.374622	0.197094	0.0619188	0.336561	1.18815	1.03046
sp|Q9H8K7|CJ088_HUMAN	C10orf88	0.528051	0.262898	0.107472	0.196754	0.407087	0.466289	0.254868	1.90403
sp|Q15526|SURF1_HUMAN	SURF1	-0.557609	-0.133064	0.0229685	0.196717	0.412361	0.393474	0.183415	0.810374
sp|Q86XP3|DDX42_HUMAN	DDX42	0.285327	-0.102731	0.339122	0.196592	1.29885	0.224507	0.705364	0.165552
sp|Q9BYD2|RM09_HUMAN	MRPL9	-0.680407	-0.174839	-0.369441	0.195157	0.604764	0.586123	0.397342	0.478194
sp|Q6P2H3|CEP85_HUMAN	CEP85	-0.795802	-0.522629	-0.433956	0.194897	0.448182	0.583511	0.700793	0.837769
sp|O15121|DEGS1_HUMAN	DEGS1	0.613872	0.245351	0.543437	0.193676	1.01721	0.260188	0.504704	0.427666
sp|Q7Z4S6-4|KI21A_HUMAN	KIF21A	-0.00617448	-0.0793022	-0.0330257	0.193473	0.0534977	0.749263	0.600111	0.237748
sp|Q03001|DYST_HUMAN	DST	-0.0790981	-0.104038	0.0493823	0.192678	0.197042	0.275527	0.0673548	0.646627
sp|O75431|MTX2_HUMAN	MTX2	-0.562174	-0.121262	-0.338307	0.192649	0.434669	0.314739	0.320064	0.360744
sp|Q9UBS3|DNJB9_HUMAN	DNAJB9	0.236021	0.181952	0.155894	0.192586	1.51092	1.47637	0.256101	0.159114
sp|Q96HY7|DHTK1_HUMAN	DHTKD1	-0.615379	-0.157111	0.243655	0.192303	0.317432	0.291294	0.324955	1.51349
sp|Q8NCH0|CHSTE_HUMAN	CHST14	0.272393	0.0652758	0.084826	0.192139	0.670002	0.0781228	0.201775	0.513574
sp|O95861|BPNT1_HUMAN	BPNT1	0.44434	0.435038	0.0600317	0.191781	0.825596	0.839149	0.0411281	0.455182
sp|Q4U2R6|RM51_HUMAN	MRPL51	-0.511946	-0.113889	-0.213403	0.19151	0.596912	0.143993	0.147937	0.56748
sp|P36915|GNL1_HUMAN	GNL1	-0.248517	-0.0457446	0.00505787	0.191386	0.434822	0.0520231	0.167962	0.251372
sp|P49754|VPS41_HUMAN	VPS41	-0.2441	-0.0737367	-0.170143	0.19121	2.09023	0.132227	0.396425	0.329604
sp|Q96AE7|TTC17_HUMAN	TTC17	-0.398746	-0.325104	-0.405559	0.190407	0.292497	0.771674	0.747757	0.508186
sp|Q8N5U6-2|RNF10_HUMAN	RNF10	0.060674	-0.169247	0.0421464	0.189858	0.0359021	1.11058	0.17571	0.115707
sp|P62256|UBE2H_HUMAN	UBE2H	0.380945	-0.0732151	0.108876	0.189507	1.44536	0.681527	0.479369	0.357993
sp|P30520|PURA2_HUMAN	ADSS	-0.0765581	-0.0578039	-0.106465	0.189169	0.330539	0.925624	0.135877	0.13443
tr|A0A087WUM0|A0A087WUM0_HUMAN	SYNJ2BP-COX16	-0.423682	-0.083304	-0.39373	0.188233	0.269781	0.118918	0.337769	0.593001
sp|Q99807|COQ7_HUMAN	COQ7	0.117265	0.403453	0.278349	0.188059	0.219376	1.71915	0.597252	0.195128
sp|O95825|QORL1_HUMAN	CRYZL1	0.206153	0.473612	0.231639	0.187719	0.215072	1.1772	0.180577	0.174364
sp|P42858|HD_HUMAN	HTT	0.226808	0.0622801	-0.164115	0.187554	1.35997	0.183614	0.178274	0.497093
sp|O95295|SNAPN_HUMAN	SNAPIN	0.805523	0.619208	0.364259	0.185881	0.530856	0.568545	1.2117	0.854433
sp|Q9NPL8|TIDC1_HUMAN	TIMMDC1	-0.910451	-0.374582	-0.285496	0.185197	0.463315	1.40137	1.47489	0.700449
sp|P09601|HMOX1_HUMAN	HMOX1	0.309935	0.475938	0.119693	0.184915	0.247386	0.6258	0.593503	0.647002
sp|P20290-2|BTF3_HUMAN	BTF3	2.23147	0.102259	1.3842	0.184516	0.61318	0.108325	0.394862	0.218766
sp|Q8TAA5|GRPE2_HUMAN	GRPEL2	-1.4138	-0.620821	-0.542586	0.184425	0.512808	1.25002	0.823611	0.905982
sp|O00330|ODPX_HUMAN	PDHX	-1.45951	-0.591459	-0.0121745	0.184383	0.417608	0.564573	0.083309	0.491549
sp|Q9UDR5|AASS_HUMAN	AASS	-1.38989	-0.700159	-0.097414	0.184163	0.42521	0.782202	0.464224	2.09257
sp|Q86YH6|DLP1_HUMAN	PDSS2	-1.08654	-0.296319	0.100429	0.183985	0.351807	1.1436	0.101225	0.372761
sp|Q14166|TTL12_HUMAN	TTLL12	-0.447563	-0.122611	-0.00021753	0.183565	0.8266	1.13997	0.000271263	0.112696
sp|O43181|NDUS4_HUMAN	NDUFS4	-0.956265	-0.551183	-0.37714	0.183173	0.445304	0.971784	1.1792	1.07632
sp|Q9NUQ9|FA49B_HUMAN	FAM49B	0.0847408	0.216369	0.00232976	0.182833	0.0640252	1.22892	0.0193098	0.234102
sp|Q15126|PMVK_HUMAN	PMVK	0.592761	0.488433	0.433018	0.182393	0.578063	0.836137	0.447265	0.460805
sp|Q5JRX3-2|PREP_HUMAN	PITRM1	-1.52633	-0.950438	-0.189747	0.181492	0.444631	0.454339	0.338957	0.251055
sp|Q53EU6|GPAT3_HUMAN	GPAT3	0.234633	0.0392182	0.0463755	0.18121	0.412329	0.336776	0.0722813	1.02744
sp|Q9BXK5|B2L13_HUMAN	BCL2L13	-0.224264	-0.260257	0.217441	0.181174	0.170186	0.421768	0.577783	0.98189
tr|E9PDK2|E9PDK2_HUMAN	UNKL	0.553472	0.277687	0.268837	0.180335	1.31524	1.60779	1.02885	1.43556
tr|H0YI09|H0YI09_HUMAN	METTL7A	0.179406	-0.128285	0.180533	0.180333	0.258341	0.384265	0.261629	0.651973
tr|A0A1W2PP11|A0A1W2PP11_HUMAN		0.0453799	-0.227606	0.0654885	0.179642	0.141117	0.645384	0.0394651	0.736466
sp|Q00534|CDK6_HUMAN	CDK6	-0.104981	0.13869	-0.916217	0.178703	0.0469596	0.355802	0.716391	0.214804
sp|Q5R372-5|RBG1L_HUMAN	RABGAP1L	-0.0111037	-0.1013	-0.107752	0.17867	0.0316138	0.245303	0.514788	0.132918
sp|P14927|QCR7_HUMAN	UQCRB	-0.356648	0.376954	0.261562	0.178652	0.323327	0.361236	0.906058	0.324016
sp|P53582|MAP11_HUMAN	METAP1	-0.264254	-0.254026	-0.0841061	0.178534	0.530832	0.645255	0.358619	0.396814
sp|Q9UHF1|EGFL7_HUMAN	EGFL7	0.359786	0.289531	0.341061	0.178244	1.01385	0.741632	0.697426	0.226905
sp|Q9UDW1|QCR9_HUMAN	UQCR10	-0.659183	-0.793564	-0.537074	0.177941	0.303102	1.40809	0.234111	0.152476
sp|P21796|VDAC1_HUMAN	VDAC1	-0.716665	-0.355589	0.150603	0.177708	0.355511	0.577144	0.359338	0.527981
tr|J3KPT4|J3KPT4_HUMAN	TRABD	-0.779228	-0.383329	-0.178507	0.177332	0.412264	2.10991	0.75784	0.357761
sp|Q13797|ITA9_HUMAN	ITGA9	0.397972	0.140073	-0.0359446	0.176944	0.881165	0.215887	0.174129	0.228989
sp|P52732|KIF11_HUMAN	KIF11	0.237627	-0.0228634	0.074294	0.17629	0.635199	0.826622	1.37791	0.307556
sp|O95926|SYF2_HUMAN	SYF2	-0.503703	0.208315	0.153848	0.176258	0.188395	0.214664	0.489904	0.340755
sp|Q8N4J0|CARME_HUMAN	CARNMT1	0.474336	0.0890291	-0.0113161	0.17614	0.362135	0.699229	0.0115896	0.149421
sp|Q9Y217|MTMR6_HUMAN	MTMR6	0.312077	0.583677	0.400364	0.175948	0.313982	0.530294	0.27234	0.351387
sp|O14548|COX7R_HUMAN	COX7A2L	0.0441425	-0.00756042	0.0648751	0.175826	0.0631352	0.0239115	0.0375638	1.17057
sp|P51159|RB27A_HUMAN	RAB27A	-0.00202049	0.133699	-0.504468	0.175727	0.00249095	0.307741	0.568427	0.303675
tr|A0A087WTW0|A0A087WTW0_HUMAN	UHRF1	-0.742307	-0.603469	-0.357374	0.175665	0.70758	0.627643	0.371241	0.135452
sp|Q7Z7F7-2|RM55_HUMAN	MRPL55	-1.17284	-0.0552761	0.0110984	0.175148	0.399709	0.108669	0.0337152	0.295496
sp|Q5VWZ2|LYPL1_HUMAN	LYPLAL1	-0.505708	-0.605012	-0.2464	0.174941	0.885693	0.891811	0.821429	0.160418
tr|H7BZJ3|H7BZJ3_HUMAN	PDIA3	0.180427	0.0340578	0.467975	0.174898	0.619364	0.0715601	0.678515	0.125481
sp|Q6UW63|KDEL1_HUMAN	KDELC1	0.0324032	0.0264338	-0.0318458	0.174582	0.10934	0.057356	0.0575319	0.302931
sp|Q13151|ROA0_HUMAN	HNRNPA0	-0.111336	-0.310841	-0.100421	0.174334	0.124907	0.580899	1.86511	0.0888763
sp|Q9NVH1|DJC11_HUMAN	DNAJC11	-0.43711	-0.511187	0.106378	0.173932	0.178796	0.804016	0.346223	0.756419
sp|Q6ZT12-4|UBR3_HUMAN	UBR3	-0.04265	-0.313346	-0.118193	0.173701	0.0474617	1.64676	1.50189	0.530805
sp|P04156|PRIO_HUMAN	PRNP	0.0849614	0.687428	0.0882908	0.173535	0.469857	1.53193	0.0798739	0.605018
sp|Q8WY54|PPM1E_HUMAN	PPM1E	-0.305411	-0.00333612	-0.0167407	0.173464	0.336827	0.0206891	0.0463076	0.0756373
tr|A0A2R8Y6Y7|A0A2R8Y6Y7_HUMAN	SUCLA2	-1.49687	-0.522318	-0.135732	0.172827	0.454477	0.438704	0.584548	0.519605
sp|Q13247|SRSF6_HUMAN	SRSF6	-0.293127	-0.540636	-0.017888	0.172756	0.907569	0.343193	0.0415805	0.19461
sp|Q9H5Q4|TFB2M_HUMAN	TFB2M	-1.01433	-0.465461	-0.082271	0.172662	0.571422	0.634386	0.186766	0.837741
sp|O43865|SAHH2_HUMAN	AHCYL1	0.334054	-0.212848	0.0569449	0.172598	0.544843	1.79165	1.02144	0.554519
sp|Q7L7X3|TAOK1_HUMAN	TAOK1	-0.15741	0.0150671	0.108809	0.172519	0.294087	0.0772369	0.180006	0.32193
sp|Q9Y2Z2-6|MTO1_HUMAN	MTO1	-1.44471	-0.421502	-0.502499	0.171753	0.370064	0.384204	0.64706	0.192123
sp|Q9P015|RM15_HUMAN	MRPL15	-0.888876	-0.262647	-0.216223	0.171263	0.389263	0.737205	0.695229	0.523845
sp|O95425-4|SVIL_HUMAN	SVIL	-0.110855	-0.168077	0.0550723	0.170808	0.825669	0.399587	0.317786	0.181975
sp|Q92696|PGTA_HUMAN	RABGGTA	-0.356403	0.400055	-0.254001	0.170766	0.295071	0.670246	0.160995	1.08129
sp|Q8TBR7|FA57A_HUMAN	FAM57A	-0.0908209	-0.380781	-0.0920989	0.170607	0.360895	0.480141	0.0675016	0.259783
sp|Q8N8E3|CE112_HUMAN	CEP112	-0.62418	0.0869272	0.176948	0.17	0.466139	0.0886531	0.494272	0.293782
sp|Q9NZI5|GRHL1_HUMAN	GRHL1	0.241701	0.0946476	0.390413	0.169803	0.338854	0.0590161	0.302962	0.111014
sp|O75208|COQ9_HUMAN	COQ9	0.38284	0.430845	0.363227	0.169529	0.785939	0.952789	2.45322	0.939701
sp|Q9BTT6|LRRC1_HUMAN	LRRC1	-0.547906	-0.329752	-0.376125	0.168876	1.34745	0.939934	0.98245	1.05675
sp|Q9UL54|TAOK2_HUMAN	TAOK2	0.914667	0.340129	0.405241	0.16878	0.871035	0.231694	1.11888	0.236174
tr|A0A0D9SF60|A0A0D9SF60_HUMAN	PKP4	0.229327	0.207806	0.307143	0.168508	0.636714	0.844699	0.798307	0.256459
sp|Q96CN7|ISOC1_HUMAN	ISOC1	0.263332	0.000138846	0.343969	0.168463	0.797706	0.000164464	0.198798	0.125173
sp|Q9BYD3|RM04_HUMAN	MRPL4	-0.96809	-0.328574	-0.470984	0.16825	0.48007	0.742256	0.548023	0.426033
sp|Q99614|TTC1_HUMAN	TTC1	-0.0421985	-0.427955	-0.191295	0.168071	0.922724	1.38119	0.291469	0.222456
sp|Q9BRJ2|RM45_HUMAN	MRPL45	-1.24494	-0.4284	-0.400185	0.167854	0.443225	0.652785	0.45441	0.427102
sp|Q6P4I2|WDR73_HUMAN	WDR73	-0.047904	-0.171245	0.173897	0.167612	0.196986	0.26497	0.06571	0.0659109
sp|Q6ZMG9-2|CERS6_HUMAN	CERS6	-0.0885404	-0.212971	-0.0572001	0.167544	1.32586	0.968303	0.365601	0.215556
sp|Q9Y2H6|FND3A_HUMAN	FNDC3A	-0.166152	-0.207214	-0.152706	0.16753	0.186092	1.04836	0.822557	0.138506
sp|P00403|COX2_HUMAN	MT-CO2	-0.22587	-0.467975	0.50057	0.166716	0.0830651	0.814736	0.940743	0.383871
sp|Q9UPY5|XCT_HUMAN	SLC7A11	-0.163803	-0.275887	-0.152963	0.166713	0.192317	0.737059	0.156882	0.324965
tr|E9PIE4|E9PIE4_HUMAN	MTCH2	-0.879208	-0.563083	-0.0888205	0.166417	0.339396	0.815213	0.121539	1.82358
sp|Q5RI15-2|COX20_HUMAN	COX20	-0.157977	-0.224718	0.320346	0.165731	0.267458	0.290014	0.743364	0.47884
sp|Q9NUJ1|ABHDA_HUMAN	ABHD10	-1.95416	-0.783637	-1.01598	0.163699	0.55102	1.34642	0.451865	0.339151
sp|Q7Z3D4|LYSM3_HUMAN	LYSMD3	0.380249	0.0806672	0.0778127	0.163505	0.414077	0.235821	0.205185	0.249812
sp|Q9GZL7|WDR12_HUMAN	WDR12	-0.209729	-0.091109	-0.212142	0.163461	0.186159	0.471105	0.182568	0.137436
sp|P31942|HNRH3_HUMAN	HNRNPH3	-0.00781544	-0.373293	-0.138554	0.163327	0.0513789	0.816967	0.883281	0.129976
sp|Q9BUN8|DERL1_HUMAN	DERL1	0.431246	-0.0044131	0.0324981	0.16298	0.933611	0.0060139	0.0159006	0.307751
sp|Q14696|MESD_HUMAN	MESD	0.0644887	0.260718	0.195686	0.162578	0.185772	0.898547	0.39253	0.170295
sp|Q96KR1|ZFR_HUMAN	ZFR	0.019917	-0.314656	-0.413474	0.162372	0.0498768	1.11474	0.622196	0.218586
sp|Q9H3H3-3|CK068_HUMAN	C11orf68	-0.0958594	-0.115198	-0.205189	0.162324	0.124798	0.301548	0.57565	0.0696943
sp|Q9BVG4|PBDC1_HUMAN	PBDC1	-0.10583	-0.215571	-0.186486	0.162273	0.263634	0.405304	0.7658	0.0822451
tr|M0QYN0|M0QYN0_HUMAN	MYDGF	-0.434366	-0.109867	-0.418644	0.162271	0.679512	0.175255	0.32919	0.34699
sp|O76024|WFS1_HUMAN	WFS1	-0.732479	-0.0726152	-0.331959	0.161963	1.03165	0.076948	1.40405	0.84417
tr|D6RBT3|D6RBT3_HUMAN	NDUFS6	-0.535773	-0.166509	0.137726	0.161916	0.332455	1.20348	0.632004	0.772754
sp|Q9BS18|APC13_HUMAN	ANAPC13	0.0332556	0.385364	-0.325224	0.161866	1.2001	0.291161	0.507341	0.375277
sp|Q9NQW7-3|XPP1_HUMAN	XPNPEP1	-0.297242	0.014883	0.114822	0.16165	1.16254	0.188677	0.236622	0.15817
sp|P37235|HPCL1_HUMAN	HPCAL1	-0.137925	0.694372	-0.349168	0.161059	0.0636284	0.923941	0.225455	0.212311
sp|Q99653|CHP1_HUMAN	CHP1	0.77539	0.431723	0.236662	0.160864	0.927677	0.437492	0.582875	0.807992
sp|Q14103|HNRPD_HUMAN	HNRNPD	-0.185803	-0.466382	-0.0386265	0.160739	0.224327	2.20567	0.0579134	0.123099
sp|Q9UQ84|EXO1_HUMAN	EXO1	0.26932	-0.310339	-0.205695	0.160685	0.577401	0.198085	0.241012	0.0812577
sp|O75052|CAPON_HUMAN	NOS1AP	0.397292	0.414459	0.353545	0.160292	1.0313	1.55816	0.418546	0.410361
sp|Q9UH99-2|SUN2_HUMAN	SUN2	-0.143822	-0.263113	-0.0825915	0.160131	0.552765	0.794483	0.281471	0.10076
sp|Q9UHQ4-2|BAP29_HUMAN	BCAP29	0.31036	0.2458	0.210982	0.159847	0.347881	0.317837	0.838045	0.251322
sp|Q05655-2|KPCD_HUMAN	PRKCD	0.79459	0.417711	0.105034	0.159734	0.89391	1.56941	0.616909	0.210515
tr|H0Y7U4|H0Y7U4_HUMAN	THOC2	-0.355466	-0.673108	-0.412313	0.158542	0.184268	0.965294	1.18082	0.244379
sp|Q6N075-2|MFSD5_HUMAN	MFSD5	0.82812	-0.0820173	-0.0787063	0.158176	1.41374	0.239669	0.0220838	0.272732
sp|O95831|AIFM1_HUMAN	AIFM1	-1.09973	-0.68793	-0.20512	0.15817	0.339606	0.565678	0.9885	0.495771
sp|P30154|2AAB_HUMAN	PPP2R1B	0.335487	0.0560483	0.0530791	0.156444	0.548175	0.11564	0.0908765	0.946566
sp|Q8NI60|COQ8A_HUMAN	COQ8A	-0.227096	-0.000854443	-0.0605538	0.156246	0.228405	0.0261678	0.449981	0.461478
sp|Q3L8U1|CHD9_HUMAN	CHD9	-0.472536	-0.29328	-0.209605	0.155784	0.538297	0.542968	0.139192	0.0959185
tr|G3V556|G3V556_HUMAN	ATP5MPL	-0.564325	-0.39386	0.110198	0.155611	0.172703	0.395128	0.0354325	0.131986
sp|Q05707|COEA1_HUMAN	COL14A1	-0.412678	-0.370118	-0.0872352	0.155529	1.52997	0.606676	1.16778	0.167533
sp|O75746|CMC1_HUMAN	SLC25A12	-0.852859	-0.447702	-0.19132	0.155064	0.404815	0.640026	0.590458	0.68646
sp|P20674|COX5A_HUMAN	COX5A	-0.403417	-0.0868005	0.0469097	0.155051	0.317462	0.0911514	0.291346	0.359806
sp|Q9NRZ5|PLCD_HUMAN	AGPAT4	0.136217	0.219028	-0.389563	0.154764	0.103443	0.997693	0.373384	1.16046
sp|Q6P4F1-2|FUT10_HUMAN	FUT10	0.358319	-0.290994	-0.207454	0.153965	0.673715	0.367288	0.381396	0.136992
sp|Q02833|RASF7_HUMAN	RASSF7	-0.0244033	-0.339803	-0.091414	0.153819	0.0494575	0.389927	0.121474	0.170587
sp|Q9BRL6|SRSF8_HUMAN	SRSF8	-0.200498	-0.235861	0.0537856	0.15376	0.546629	0.398886	0.0448752	0.150433
sp|P08559-4|ODPA_HUMAN	PDHA1	-1.75844	-0.953301	-0.201724	0.153408	0.407082	0.51835	1.11939	0.857889
sp|Q99959|PKP2_HUMAN	PKP2	-0.0117865	0.0559591	-0.105673	0.153404	0.0526113	0.14876	0.383912	0.188313
sp|Q8TDJ6-3|DMXL2_HUMAN	DMXL2	-0.475079	0.0985109	-0.298993	0.153227	1.15768	0.165946	1.10893	0.134518
sp|P52849|NDST2_HUMAN	NDST2	0.320949	-0.0699022	0.366341	0.152813	1.33607	0.512018	0.780793	0.143621
sp|P61599|NAA20_HUMAN	NAA20	0.374244	0.183743	-0.250749	0.152113	0.408214	0.126106	0.0920766	0.179479
sp|P49427|UB2R1_HUMAN	CDC34	0.140307	-0.130075	-0.177119	0.15159	0.76199	0.471577	0.471936	0.564639
sp|Q9Y3P9|RBGP1_HUMAN	RABGAP1	0.0217903	-0.146912	0.0835041	0.151502	0.0355472	0.431429	1.46199	0.083451
sp|P49137|MAPK2_HUMAN	MAPKAPK2	-0.00424736	0.136683	0.105559	0.15135	0.00430323	0.342872	0.332113	0.106212
sp|Q96A35|RM24_HUMAN	MRPL24	-0.558111	-0.332379	-0.0986928	0.150855	0.321865	1.51387	2.22293	0.607809
sp|Q8TCS8|PNPT1_HUMAN	PNPT1	-0.983343	-0.437644	0.149814	0.150487	0.320799	0.343854	0.509032	0.745286
tr|Q5JUW8|Q5JUW8_HUMAN	DLG3	0.41738	-0.117059	0.31327	0.15026	1.15089	0.154159	0.871271	1.21843
sp|P68871|HBB_HUMAN	HBB	1.32093	-0.0506838	-0.382864	0.150256	0.57331	0.0470795	0.106108	0.499427
sp|P29218-3|IMPA1_HUMAN	IMPA1	-0.421059	0.236734	0.293377	0.14797	1.1483	0.592393	0.455953	0.490042
sp|Q02978|M2OM_HUMAN	SLC25A11	-1.18324	-0.679849	-0.181128	0.147281	0.473213	0.469546	1.35245	0.429228
sp|Q9H5K3|SG196_HUMAN	POMK	-0.128972	-0.206568	-0.455638	0.146271	0.200037	0.297711	2.55502	0.0710132
sp|Q14135-4|VGLL4_HUMAN	VGLL4	0.42915	0.342671	0.113529	0.146136	0.669991	0.361246	0.167388	0.136172
sp|Q96D42|HAVR1_HUMAN	HAVCR1	0.383148	-0.331958	0.437828	0.146063	1.51585	0.374511	0.29798	0.0557637
[truncated: 4,650 more rows]

## Sheet: Experimental Set-up 3c
Supplementary Data Table 5. Quantitative proteomics of FLAG-EEA1-purified endosomes after serum starvation and addition of transferrin (25ug/mL)
293 and 293EL cells in duplicate were serum-straved for 1hr (or kept in media with serum as a control), then treated with exogenous transferrin (25ug/mL) for 5 or 15min, collected, and subjected to Endo-IP. Trypsinized proteins were labeled with 16-plex TMT prior to analysis by mass spectrometry.

## Sheet: Fig. 3e
Supplementary Data Table 5. Quantitative proteomics of FLAG-EEA1-purified endosomes in the presence and absence of dynamin inhibitor.
Entry	Entry name	Gene	Revised Gene	Description	Number of peptides	log2(DMSO_1)	log2(DMSO_2)	log2(DMSO_3)	log2(Dyngo_1)	log2(Dyngo_2)	log2(Dyngo_3)	log2(DMSO_avg)	log2(Dyngo_avg)	log2FC	adj. p-value	-log10(p-value)
P55011	S12A2_HUMAN	SLC12A2	SLC12A2	Solute carrier family 12 member 2 OS=Homo sapiens OX=9606 GN=SLC12A2 PE=1 SV=1	11	11.141	11.2334	10.9432	10.0466	9.98315	10.1185	11.1058	10.0494	-1.05642	0.00206905	2.68423
Q96JP5	ZFP91_HUMAN	ZFP91	ZFP91	E3 ubiquitin-protein ligase ZFP91 OS=Homo sapiens OX=9606 GN=ZFP91 PE=1 SV=1	2	4.16101	4.73421	4.67759	4.94531	4.31554	4.87861	4.52427	4.71315	0.188883	0.272242	0.565045
Q8N697	S15A4_HUMAN	SLC15A4	SLC15A4	Solute carrier family 15 member 4 OS=Homo sapiens OX=9606 GN=SLC15A4 PE=1 SV=1	5	7.39951	7.3869	7.42734	8.10681	8.1397	8.16554	7.40458	8.13735	0.73277	0.000377831	3.4227
Q9NYV4	CDK12_HUMAN	CDK12	CDK12	Cyclin-dependent kinase 12 OS=Homo sapiens OX=9606 GN=CDK12 PE=1 SV=2	4	8.12574	7.91432	7.8457	7.83763	8.05477	7.72526	7.96192	7.87255	-0.0893655	0.2725	0.564633
P07947	YES_HUMAN	YES1	YES1	Tyrosine-protein kinase Yes OS=Homo sapiens OX=9606 GN=YES1 PE=1 SV=3	7	9.23153	9.20801	9.25419	8.77847	8.79124	8.92063	9.23124	8.83011	-0.401126	0.00297976	2.52582
P06493	CDK1_HUMAN	CDK1	CDK1	Cyclin-dependent kinase 1 OS=Homo sapiens OX=9606 GN=CDK1 PE=1 SV=3	7	8.0825	8.17689	8.20455	8.27044	8.05094	8.18485	8.15465	8.16874	0.0140932	0.409557	0.387685
P11802	CDK4_HUMAN	CDK4	CDK4	Cyclin-dependent kinase 4 OS=Homo sapiens OX=9606 GN=CDK4 PE=1 SV=2	4	8.89294	8.89047	9.00905	8.83965	8.77394	8.88425	8.93082	8.83262	-0.0982067	0.0820261	1.08605
P06241	FYN_HUMAN	FYN	FYN	Tyrosine-protein kinase Fyn OS=Homo sapiens OX=9606 GN=FYN PE=1 SV=3	6	9.54509	9.62332	9.63815	8.74896	8.5607	8.55912	9.60219	8.62293	-0.97926	0.00158999	2.79861
Q00537	CDK17_HUMAN	CDK17	CDK17	Cyclin-dependent kinase 17 OS=Homo sapiens OX=9606 GN=CDK17 PE=1 SV=2	4	9.25635	9.20036	9.35534	8.57044	8.57551	8.4893	9.27069	8.54508	-0.725604	0.00160292	2.79509
P07948	LYN_HUMAN	LYN	LYN	Tyrosine-protein kinase Lyn OS=Homo sapiens OX=9606 GN=LYN PE=1 SV=3	9	9.44116	9.67446	9.55983	9.51677	9.43945	9.48931	9.55848	9.48184	-0.0766363	0.192383	0.715833
P11362	FGFR1_HUMAN	FGFR1	FGFR1	Fibroblast growth factor receptor 1 OS=Homo sapiens OX=9606 GN=FGFR1 PE=1 SV=3	3	7.47477	7.62793	7.36854	6.3045	6.44425	6.18895	7.49041	6.31257	-1.17784	0.0020773	2.6825
Q14004	CDK13_HUMAN	CDK13	CDK13	Cyclin-dependent kinase 13 OS=Homo sapiens OX=9606 GN=CDK13 PE=1 SV=2	11	10.3463	10.3807	10.345	9.73731	9.69868	9.69927	10.3574	9.71175	-0.645598	0.000377831	3.4227
P50750	CDK9_HUMAN	CDK9	CDK9	Cyclin-dependent kinase 9 OS=Homo sapiens OX=9606 GN=CDK9 PE=1 SV=3	6	8.90396	8.87013	8.92329	9.08338	9.02727	8.83058	8.89913	8.98041	0.0812804	0.199743	0.699529
Q00536	CDK16_HUMAN	CDK16	CDK16	Cyclin-dependent kinase 16 OS=Homo sapiens OX=9606 GN=CDK16 PE=1 SV=1	1	5.09831	5.08343	5.43999	4.86334	5.18142	5.34572	5.20724	5.13016	-0.0770821	0.344076	0.463346
P36578	RL4_HUMAN	RPL4	RPL4	60S ribosomal protein L4 OS=Homo sapiens OX=9606 GN=RPL4 PE=1 SV=5	8	8.85516	8.8413	8.97046	9.19328	9.17449	9.32162	8.88897	9.2298	0.340826	0.00665501	2.17685
O76031	CLPX_HUMAN	CLPX	CLPX	ATP-dependent Clp protease ATP-binding subunit clpX-like, mitochondrial OS=Homo sapiens OX=9606 GN=CLPX PE=1 SV=2	9	7.23326	7.4476	7.6763	8.79137	8.58183	8.95813	7.45239	8.77711	1.32472	0.00330058	2.48141
Q9NQP4	PFD4_HUMAN	PFDN4	PFDN4	Prefoldin subunit 4 OS=Homo sapiens OX=9606 GN=PFDN4 PE=1 SV=1	4	8.33539	8.37524	8.52743	8.42065	8.37226	8.23649	8.41269	8.34313	-0.0695522	0.234714	0.629462
Q96P70	IPO9_HUMAN	IPO9	IPO9	Importin-9 OS=Homo sapiens OX=9606 GN=IPO9 PE=1 SV=3	2	6.71648	6.83973	6.82335	6.36671	6.50769	6.50884	6.79319	6.46108	-0.332108	0.00686279	2.1635
P02786	TFR1_HUMAN	TFRC	TFRC	Transferrin receptor protein 1 OS=Homo sapiens OX=9606 GN=TFRC PE=1 SV=2	10	11.363	11.3879	11.3472	9.45825	9.36838	9.32062	11.366	9.38242	-1.9836	0.000261322	3.58282
P07954	FUMH_HUMAN	FH	FH	Fumarate hydratase, mitochondrial OS=Homo sapiens OX=9606 GN=FH PE=1 SV=3	11	8.5714	8.50958	8.83674	10.1715	10.0612	10.4934	8.63924	10.242	1.6028	0.00256921	2.5902
O94826	TOM70_HUMAN	TOMM70	TOMM70	Mitochondrial import receptor subunit TOM70 OS=Homo sapiens OX=9606 GN=TOMM70 PE=1 SV=1	12	7.87017	7.69579	8.09419	9.38948	9.32321	9.80065	7.88672	9.50445	1.61773	0.00297976	2.52582
Q96C19	EFHD2_HUMAN	EFHD2	EFHD2	EF-hand domain-containing protein D2 OS=Homo sapiens OX=9606 GN=EFHD2 PE=1 SV=1	6	6.18511	6.5443	6.64962	6.81499	6.64916	6.67831	6.45968	6.71415	0.254475	0.103707	0.984193
O14497	ARI1A_HUMAN	ARID1A	ARID1A	AT-rich interactive domain-containing protein 1A OS=Homo sapiens OX=9606 GN=ARID1A PE=1 SV=3	5	7.97385	8.33421	8.42938	7.8808	7.99563	7.95813	8.24581	7.94485	-0.300958	0.0700193	1.15478
Q9BQS8	FYCO1_HUMAN	FYCO1	FYCO1	FYVE and coiled-coil domain-containing protein 1 OS=Homo sapiens OX=9606 GN=FYCO1 PE=1 SV=3	11	7.96962	8.08879	8.24202	9.61072	9.44862	9.35616	8.10014	9.47184	1.37169	0.00174617	2.75791
P51970	NDUA8_HUMAN	NDUFA8	NDUFA8	NADH dehydrogenase [ubiquinone] 1 alpha subcomplex subunit 8 OS=Homo sapiens OX=9606 GN=NDUFA8 PE=1 SV=3	7	6.69432	6.71906	6.92555	7.65082	7.81959	8.17391	6.77964	7.88144	1.10179	0.00461203	2.33611
P0DMV8	HS71A_HUMAN	HSPA1A	HSPA1A	Heat shock 70 kDa protein 1A OS=Homo sapiens OX=9606 GN=HSPA1A PE=1 SV=1	18	10.8947	10.8978	10.9888	10.3094	10.3834	10.2883	10.9271	10.327	-0.600093	0.00158844	2.79903
P11021	BIP_HUMAN	HSPA5	HSPA5	Endoplasmic reticulum chaperone BiP OS=Homo sapiens OX=9606 GN=HSPA5 PE=1 SV=2	10	7.67852	7.76063	7.83048	8.14227	8.15669	8.34265	7.75654	8.21387	0.457327	0.00582433	2.23475
P38646	GRP75_HUMAN	HSPA9	HSPA9	Stress-70 protein, mitochondrial OS=Homo sapiens OX=9606 GN=HSPA9 PE=1 SV=2	7	7.95218	8.03791	8.35643	9.77091	9.8088	10.1795	8.1155	9.91975	1.80425	0.00244417	2.61187
P11142	HSP7C_HUMAN	HSPA8	HSPA8	Heat shock cognate 71 kDa protein OS=Homo sapiens OX=9606 GN=HSPA8 PE=1 SV=1	10	11.4683	11.5645	11.596	11.0958	11.0672	11.0023	11.5429	11.0551	-0.487815	0.00234862	2.62919
Q8TAE8	G45IP_HUMAN	GADD45GIP1	GADD45GIP1	Growth arrest and DNA damage-inducible proteins-interacting protein 1 OS=Homo sapiens OX=9606 GN=GADD45GIP1 PE=1 SV=1	4	5.21658	5.65726	5.67316	6.65445	6.59128	7.17842	5.51567	6.80805	1.29238	0.00697794	2.15627
O15269	SPTC1_HUMAN	SPTLC1	SPTLC1	Serine palmitoyltransferase 1 OS=Homo sapiens OX=9606 GN=SPTLC1 PE=1 SV=1	5	8.58863	8.59538	8.86553	9.35339	9.38939	9.47869	8.68318	9.40716	0.723975	0.00360663	2.4429
Q14008	CKAP5_HUMAN	CKAP5	CKAP5	Cytoskeleton-associated protein 5 OS=Homo sapiens OX=9606 GN=CKAP5 PE=1 SV=3	11	9.63118	9.70558	9.80729	9.80444	9.53301	9.73672	9.71468	9.69139	-0.0232921	0.395622	0.40272
P31948	STIP1_HUMAN	STIP1	STIP1	Stress-induced-phosphoprotein 1 OS=Homo sapiens OX=9606 GN=STIP1 PE=1 SV=1	9	9.54668	9.60629	9.78695	9.63018	9.48555	9.45196	9.64664	9.52256	-0.124077	0.144535	0.840028
P50502	F10A1_HUMAN	ST13	ST13	Hsc70-interacting protein OS=Homo sapiens OX=9606 GN=ST13 PE=1 SV=2	8	10.8241	10.6932	10.7137	10.4906	10.3377	10.29	10.7437	10.3728	-0.370896	0.00817377	2.08758
Q13423	NNTM_HUMAN	NNT	NNT	NAD(P) transhydrogenase, mitochondrial OS=Homo sapiens OX=9606 GN=NNT PE=1 SV=3	6	8.53307	8.62504	8.91964	9.98566	9.89409	10.3467	8.69258	10.0755	1.38289	0.00340447	2.46795
Q9NV92	NFIP2_HUMAN	NDFIP2	NDFIP2	NEDD4 family-interacting protein 2 OS=Homo sapiens OX=9606 GN=NDFIP2 PE=1 SV=2	2	6.66595	6.56879	6.55411	6.60094	6.72353	6.32695	6.59628	6.55047	-0.0458112	0.356899	0.447455
Q14498	RBM39_HUMAN	RBM39	RBM39	RNA-binding protein 39 OS=Homo sapiens OX=9606 GN=RBM39 PE=1 SV=2	9	10.8918	10.7166	10.7294	10.311	10.2071	10.1176	10.7792	10.2119	-0.567321	0.00378902	2.42147
Q86U06	RBM23_HUMAN	RBM23	RBM23	Probable RNA-binding protein 23 OS=Homo sapiens OX=9606 GN=RBM23 PE=1 SV=1	5	9.10872	9.16035	9.2736	7.53417	7.8603	7.55494	9.18089	7.6498	-1.53109	0.0016567	2.78076
Q9BQ04	RBM4B_HUMAN	RBM4B	RBM4B	RNA-binding protein 4B OS=Homo sapiens OX=9606 GN=RBM4B PE=1 SV=1	2	4.51425	4.39301	4.69662	4.63053	4.52379	4.1016	4.53463	4.41864	-0.115989	0.288709	0.53954
Q9BWF3	RBM4_HUMAN	RBM4	RBM4	RNA-binding protein 4 OS=Homo sapiens OX=9606 GN=RBM4 PE=1 SV=1	10	9.16422	9.19971	9.19769	9.04275	8.87504	8.84034	9.1872	8.91938	-0.267827	0.0130885	1.88311
Q9NX63	MIC19_HUMAN	CHCHD3	CHCHD3	MICOS complex subunit MIC19 OS=Homo sapiens OX=9606 GN=CHCHD3 PE=1 SV=1	10	8.02643	8.0662	8.4209	9.53387	9.49845	9.85437	8.17118	9.6289	1.45772	0.00293618	2.53222
P26641	EF1G_HUMAN	EEF1G	EEF1G	Elongation factor 1-gamma OS=Homo sapiens OX=9606 GN=EEF1G PE=1 SV=3	8	9.78418	9.88982	9.91879	9.54067	9.55654	9.66691	9.86427	9.58804	-0.276223	0.00920565	2.03595
P31350	RIR2_HUMAN	RRM2	RRM2	Ribonucleoside-diphosphate reductase subunit M2 OS=Homo sapiens OX=9606 GN=RRM2 PE=1 SV=1	9	8.12217	8.1247	8.04251	8.32508	8.05162	8.11906	8.09646	8.16525	0.0687916	0.250315	0.601513
Q16643	DREB_HUMAN	DBN1	DBN1	Drebrin OS=Homo sapiens OX=9606 GN=DBN1 PE=1 SV=4	10	7.59956	7.84329	7.92117	8.36395	8.28971	8.36733	7.78801	8.34033	0.552325	0.00665727	2.1767
Q9NVA2	SEP11_HUMAN	2021-09-11	SEPTIN11	Septin-11 OS=Homo sapiens OX=9606 GN=SEPT11 PE=1 SV=3	3	7.78289	7.63489	7.8629	7.78446	7.62835	7.74643	7.76023	7.71975	-0.0404797	0.322503	0.491466
Q16181	SEPT7_HUMAN	2021-09-07	SEPTIN7	Septin-7 OS=Homo sapiens OX=9606 GN=SEPT7 PE=1 SV=2	9	9.01097	9.05821	8.99881	9.1613	9.09964	9.11306	9.02266	9.12467	0.102006	0.0160163	1.79544
Q7Z5L9	I2BP2_HUMAN	IRF2BP2	IRF2BP2	Interferon regulatory factor 2-binding protein 2 OS=Homo sapiens OX=9606 GN=IRF2BP2 PE=1 SV=2	7	8.92024	8.93059	9.12378	9.19308	9.07114	9.00298	8.99154	9.08907	0.0975302	0.183386	0.736633
Q9UKJ3	GPTC8_HUMAN	GPATCH8	GPATCH8	G patch domain-containing protein 8 OS=Homo sapiens OX=9606 GN=GPATCH8 PE=1 SV=2	9	9.10792	9.1098	9.34125	9.31871	9.22382	9.12962	9.18632	9.22405	0.037728	0.350423	0.455407
P08559	ODPA_HUMAN	PDHA1	PDHA1	Pyruvate dehydrogenase E1 component subunit alpha, somatic form, mitochondrial OS=Homo sapiens OX=9606 GN=PDHA1 PE=1 SV=3	10	7.8807	7.79565	8.21894	9.43188	9.33141	9.86315	7.9651	9.54214	1.57705	0.00346963	2.45972
Q99733	NP1L4_HUMAN	NAP1L4	NAP1L4	Nucleosome assembly protein 1-like 4 OS=Homo sapiens OX=9606 GN=NAP1L4 PE=1 SV=1	3	8.90483	8.82992	8.8877	8.70679	8.55711	8.5208	8.87415	8.5949	-0.279249	0.0107103	1.9702
P55209	NP1L1_HUMAN	NAP1L1	NAP1L1	Nucleosome assembly protein 1-like 1 OS=Homo sapiens OX=9606 GN=NAP1L1 PE=1 SV=1	8	9.84982	9.80659	9.7788	9.66076	9.48447	9.37003	9.81174	9.50509	-0.306651	0.0209845	1.6781
P49006	MRP_HUMAN	MARCKSL1	MARCKSL1	MARCKS-related protein OS=Homo sapiens OX=9606 GN=MARCKSL1 PE=1 SV=2	9	8.37481	8.50296	8.60784	8.96939	8.98243	9.09948	8.4952	9.0171	0.521896	0.00442364	2.35422
P29966	MARCS_HUMAN	MARCKS	MARCKS	Myristoylated alanine-rich C-kinase substrate OS=Homo sapiens OX=9606 GN=MARCKS PE=1 SV=4	11	8.82682	8.99849	9.10566	9.44655	9.23803	9.24518	8.97699	9.30992	0.332931	0.0281597	1.55037
P19338	NUCL_HUMAN	NCL	NCL	Nucleolin OS=Homo sapiens OX=9606 GN=NCL PE=1 SV=3	12	10.1041	9.99941	10.33	10.4389	10.5288	10.3997	10.1445	10.4558	0.311258	0.0321273	1.49313
P19404	NDUV2_HUMAN	NDUFV2	NDUFV2	NADH dehydrogenase [ubiquinone] flavoprotein 2, mitochondrial OS=Homo sapiens OX=9606 GN=NDUFV2 PE=1 SV=2	10	7.85406	7.807	8.20799	9.30429	9.37411	9.8081	7.95635	9.4955	1.53915	0.00344648	2.46262
O43837	IDH3B_HUMAN	IDH3B	IDH3B	Isocitrate dehydrogenase [NAD] subunit beta, mitochondrial OS=Homo sapiens OX=9606 GN=IDH3B PE=1 SV=2	9	8.52315	8.65167	8.89041	9.81972	9.72165	10.0552	8.68841	9.86551	1.1771	0.00319936	2.49494
P13995	MTDC_HUMAN	MTHFD2	MTHFD2	Bifunctional methylenetetrahydrofolate dehydrogenase/cyclohydrolase, mitochondrial OS=Homo sapiens OX=9606 GN=MTHFD2 PE=1 SV=2	8	7.99259	7.96565	8.21393	9.22412	9.33964	9.7147	8.05739	9.42615	1.36876	0.00318191	2.49731
Q53H12	AGK_HUMAN	AGK	AGK	Acylglycerol kinase, mitochondrial OS=Homo sapiens OX=9606 GN=AGK PE=1 SV=2	7	7.6597	7.82395	7.94831	9.34159	9.19684	9.57878	7.81065	9.37241	1.56175	0.00206905	2.68423
Q8NCG7	DGLB_HUMAN	DAGLB	DAGLB	Sn1-specific diacylglycerol lipase beta OS=Homo sapiens OX=9606 GN=DAGLB PE=1 SV=2	3	8.55574	8.60904	8.40487	8.53756	8.31807	8.35276	8.52322	8.4028	-0.120418	0.15232	0.817244
P06753	TPM3_HUMAN	TPM3	TPM3	Tropomyosin alpha-3 chain OS=Homo sapiens OX=9606 GN=TPM3 PE=1 SV=2	8	8.4221	8.5625	8.56975	8.54153	8.51126	8.60574	8.51811	8.55284	0.0347298	0.289972	0.537644
P67936	TPM4_HUMAN	TPM4	TPM4	Tropomyosin alpha-4 chain OS=Homo sapiens OX=9606 GN=TPM4 PE=1 SV=3	10	9.76517	9.81695	9.91501	9.68876	9.66937	9.73707	9.83238	9.6984	-0.133976	0.0380844	1.41925
O60749	SNX2_HUMAN	SNX2	SNX2	Sorting nexin-2 OS=Homo sapiens OX=9606 GN=SNX2 PE=1 SV=2	11	11.7862	11.9312	11.6694	9.58444	9.59552	9.6518	11.7956	9.61059	-2.18499	0.000572471	3.24225
Q13596	SNX1_HUMAN	SNX1	SNX1	Sorting nexin-1 OS=Homo sapiens OX=9606 GN=SNX1 PE=1 SV=3	12	12.2119	12.3322	12.0623	10.1713	10.1219	10.1338	12.2021	10.1423	-2.05982	0.000573358	3.24157
P43304	GPDM_HUMAN	GPD2	GPD2	Glycerol-3-phosphate dehydrogenase, mitochondrial OS=Homo sapiens OX=9606 GN=GPD2 PE=1 SV=3	10	6.07287	6.07098	6.3855	7.50433	7.41426	7.73774	6.17645	7.55211	1.37566	0.00257454	2.5893
P55060	XPO2_HUMAN	CSE1L	CSE1L	Exportin-2 OS=Homo sapiens OX=9606 GN=CSE1L PE=1 SV=3	10	10.6662	10.929	10.9237	10.7033	10.6159	10.8599	10.8396	10.7264	-0.11322	0.206366	0.685363
Q6P1J9	CDC73_HUMAN	CDC73	CDC73	Parafibromin OS=Homo sapiens OX=9606 GN=CDC73 PE=1 SV=1	9	9.30215	9.39868	9.49304	9.56392	9.58155	9.54515	9.39796	9.56354	0.165583	0.0326582	1.48601
Q9Y277	VDAC3_HUMAN	VDAC3	VDAC3	Voltage-dependent anion-selective channel protein 3 OS=Homo sapiens OX=9606 GN=VDAC3 PE=1 SV=1	16	9.20512	9.1999	9.4704	10.5742	10.5041	10.8153	9.29181	10.6312	1.33941	0.00234862	2.62919
P21796	VDAC1_HUMAN	VDAC1	VDAC1	Voltage-dependent anion-selective channel protein 1 OS=Homo sapiens OX=9606 GN=VDAC1 PE=1 SV=2	9	8.39306	8.3331	8.71621	9.96828	10.0638	10.3853	8.48079	10.1391	1.65834	0.00257454	2.5893
Q86VP6	CAND1_HUMAN	CAND1	CAND1	Cullin-associated NEDD8-dissociated protein 1 OS=Homo sapiens OX=9606 GN=CAND1 PE=1 SV=2	5	8.81862	8.94131	9.04364	9.0211	8.88164	9.08784	8.93452	8.99686	0.0623349	0.271983	0.565458
P98194	AT2C1_HUMAN	ATP2C1	ATP2C1	Calcium-transporting ATPase type 2C member 1 OS=Homo sapiens OX=9606 GN=ATP2C1 PE=1 SV=3	10	9.92573	9.92385	10.0326	9.65959	9.50159	9.41636	9.96071	9.52585	-0.434865	0.00685896	2.16374
Q92673	SORL_HUMAN	SORL1	SORL1	Sortilin-related receptor OS=Homo sapiens OX=9606 GN=SORL1 PE=1 SV=2	10	7.62447	7.75949	7.81263	7.21159	6.89684	6.64126	7.7322	6.91656	-0.815636	0.0100298	1.99871
Q15293	RCN1_HUMAN	RCN1	RCN1	Reticulocalbin-1 OS=Homo sapiens OX=9606 GN=RCN1 PE=1 SV=1	8	10.3952	10.5194	10.6728	11.1658	11.1766	11.3018	10.5291	11.2148	0.685617	0.0034964	2.45638
O15382	BCAT2_HUMAN	BCAT2	BCAT2	Branched-chain-amino-acid aminotransferase, mitochondrial OS=Homo sapiens OX=9606 GN=BCAT2 PE=1 SV=2	6	8.03044	8.2175	8.308	9.01818	9.00673	9.60426	8.18531	9.20972	1.02441	0.00943175	2.02541
P67809	YBOX1_HUMAN	YBX1	YBX1	Nuclease-sensitive element-binding protein 1 OS=Homo sapiens OX=9606 GN=YBX1 PE=1 SV=3	5	7.05841	7.13495	7.31977	8.17609	8.31064	8.33632	7.17105	8.27435	1.10331	0.00189346	2.72274
P16989	YBOX3_HUMAN	YBX3	YBX3	Y-box-binding protein 3 OS=Homo sapiens OX=9606 GN=YBX3 PE=1 SV=4	7	7.9979	8.04247	8.14563	8.57128	8.50431	8.62054	8.062	8.56538	0.503379	0.0026944	2.56954
O60784	TOM1_HUMAN	TOM1	TOM1	Target of Myb protein 1 OS=Homo sapiens OX=9606 GN=TOM1 PE=1 SV=2	8	7.40733	7.53113	7.59646	7.86791	7.62782	7.54438	7.51164	7.68003	0.168396	0.125945	0.899819
Q1ED39	KNOP1_HUMAN	KNOP1	KNOP1	Lysine-rich nucleolar protein 1 OS=Homo sapiens OX=9606 GN=KNOP1 PE=1 SV=1	7	7.29946	7.23993	7.55309	7.39515	7.63085	7.80114	7.36416	7.60905	0.244883	0.113366	0.945519
P12270	TPR_HUMAN	TPR	TPR	Nucleoprotein TPR OS=Homo sapiens OX=9606 GN=TPR PE=1 SV=3	10	8.90318	8.96353	9.221	9.01321	9.17	9.00384	9.02924	9.06235	0.033109	0.378936	0.421434
Q08357	S20A2_HUMAN	SLC20A2	SLC20A2	Sodium-dependent phosphate transporter 2 OS=Homo sapiens OX=9606 GN=SLC20A2 PE=1 SV=1	7	10.6012	10.7701	10.8986	10.0321	9.96625	9.84734	10.7566	9.94856	-0.808063	0.0032632	2.48636
P80723	BASP1_HUMAN	BASP1	BASP1	Brain acid soluble protein 1 OS=Homo sapiens OX=9606 GN=BASP1 PE=1 SV=2	13	10.5738	10.6473	10.8092	10.9262	10.6196	10.6922	10.6767	10.746	0.0692522	0.296391	0.528136
P47928	ID4_HUMAN	ID4	ID4	DNA-binding protein inhibitor ID-4 OS=Homo sapiens OX=9606 GN=ID4 PE=1 SV=1	1	3.03307	2.91589	3.56783	3.38637	2.73548	3.44281	3.17226	3.18822	0.0159609	0.447914	0.348805
Q8N163	CCAR2_HUMAN	CCAR2	CCAR2	Cell cycle and apoptosis regulator protein 2 OS=Homo sapiens OX=9606 GN=CCAR2 PE=1 SV=2	10	9.78405	9.90754	10.0535	9.81437	9.75613	9.74958	9.91502	9.77336	-0.14166	0.0978573	1.00941
P46821	MAP1B_HUMAN	MAP1B	MAP1B	Microtubule-associated protein 1B OS=Homo sapiens OX=9606 GN=MAP1B PE=1 SV=2	9	9.86091	10.0044	10.0541	9.46467	9.27635	9.40744	9.97316	9.38282	-0.590343	0.00360663	2.4429
Q14554	PDIA5_HUMAN	PDIA5	PDIA5	Protein disulfide-isomerase A5 OS=Homo sapiens OX=9606 GN=PDIA5 PE=1 SV=1	1	4.24296	4.78957	4.64886	5.31542	5.22438	5.88715	4.56046	5.47565	0.915188	0.0220251	1.65708
Q9NW82	WDR70_HUMAN	WDR70	WDR70	WD repeat-containing protein 70 OS=Homo sapiens OX=9606 GN=WDR70 PE=1 SV=1	7	9.06655	8.90954	9.03744	8.85642	8.67128	8.66278	9.00451	8.73016	-0.274352	0.0221608	1.65441
Q8WUM4	PDC6I_HUMAN	PDCD6IP	PDCD6IP	Programmed cell death 6-interacting protein OS=Homo sapiens OX=9606 GN=PDCD6IP PE=1 SV=1	10	9.58181	9.77626	9.7552	11.4628	11.228	11.2388	9.70442	11.3098	1.60541	0.00130555	2.88421
Q05655	KPCD_HUMAN	PRKCD	PRKCD	Protein kinase C delta type OS=Homo sapiens OX=9606 GN=PRKCD PE=1 SV=2	10	10.4797	10.7205	10.5478	9.42805	9.49972	9.48954	10.5826	9.47244	-1.11019	0.00144441	2.84031
Q1KMD3	HNRL2_HUMAN	HNRNPUL2	HNRNPUL2	Heterogeneous nuclear ribonucleoprotein U-like protein 2 OS=Homo sapiens OX=9606 GN=HNRNPUL2 PE=1 SV=1	1	7.55612	7.64546	7.88181	7.70947	7.56567	7.67305	7.69446	7.6494	-0.0450671	0.342801	0.464957
Q96T51	RUFY1_HUMAN	RUFY1	RUFY1	RUN and FYVE domain-containing protein 1 OS=Homo sapiens OX=9606 GN=RUFY1 PE=1 SV=2	8	9.27324	9.31465	9.58559	8.09268	8.09963	8.08194	9.39116	8.09142	-1.29974	0.0016483	2.78296
Q8WXA3	RUFY2_HUMAN	RUFY2	RUFY2	RUN and FYVE domain-containing protein 2 OS=Homo sapiens OX=9606 GN=RUFY2 PE=1 SV=3	11	10.6668	10.7332	10.973	9.33893	9.40916	9.31481	10.791	9.3543	-1.43671	0.00144441	2.84031
Q9UHV9	PFD2_HUMAN	PFDN2	PFDN2	Prefoldin subunit 2 OS=Homo sapiens OX=9606 GN=PFDN2 PE=1 SV=1	3	4.74127	4.67577	5.29082	5.1142	4.75592	4.87348	4.90262	4.91454	0.0119196	0.447706	0.349007
Q9NR33	DPOE4_HUMAN	POLE4	POLE4	DNA polymerase epsilon subunit 4 OS=Homo sapiens OX=9606 GN=POLE4 PE=1 SV=2	2	4.33362	4.80084	4.6708	4.43482	3.90994	4.31205	4.60175	4.21894	-0.382818	0.0931663	1.03074
P35232	PHB_HUMAN	PHB	PHB	Prohibitin OS=Homo sapiens OX=9606 GN=PHB PE=1 SV=1	11	8.65328	8.58672	8.9325	10.0688	10.0197	10.5081	8.72417	10.1989	1.4747	0.00331825	2.47909
O75717	WDHD1_HUMAN	WDHD1	WDHD1	WD repeat and HMG-box DNA-binding protein 1 OS=Homo sapiens OX=9606 GN=WDHD1 PE=1 SV=1	2	4.07283	3.61082	4.62947	4.18151	4.07204	4.36949	4.10438	4.20768	0.103305	0.36766	0.434554
P53985	MOT1_HUMAN	SLC16A1	SLC16A1	Monocarboxylate transporter 1 OS=Homo sapiens OX=9606 GN=SLC16A1 PE=1 SV=3	7	9.57598	9.59481	9.60102	9.90137	10.0407	9.91567	9.5906	9.95259	0.361986	0.00319936	2.49494
Q9P032	NDUF4_HUMAN	NDUFAF4	NDUFAF4	NADH dehydrogenase [ubiquinone] 1 alpha subcomplex assembly factor 4 OS=Homo sapiens OX=9606 GN=NDUFAF4 PE=1 SV=1	9	7.93482	7.9277	8.19606	9.52593	9.43644	9.90749	8.01953	9.62329	1.60376	0.00260196	2.5847
Q9GZS1	RPA49_HUMAN	POLR1E	POLR1E	DNA-directed RNA polymerase I subunit RPA49 OS=Homo sapiens OX=9606 GN=POLR1E PE=1 SV=3	2	8.09274	8.11057	8.31374	9.29912	8.99656	8.84258	8.17235	9.04609	0.873736	0.00605064	2.2182
P56192	SYMC_HUMAN	MARS	MARS1	Methionine--tRNA ligase, cytoplasmic OS=Homo sapiens OX=9606 GN=MARS PE=1 SV=2	6	9.10367	9.34947	9.46404	8.95312	8.9313	9.19237	9.30573	9.02559	-0.280132	0.0723142	1.14078
P52272	HNRPM_HUMAN	HNRNPM	HNRNPM	Heterogeneous nuclear ribonucleoprotein M OS=Homo sapiens OX=9606 GN=HNRNPM PE=1 SV=3	8	9.83824	9.78833	9.87407	9.71926	9.81022	9.61947	9.83354	9.71632	-0.117228	0.0820261	1.08605
Q10471	GALT2_HUMAN	GALNT2	GALNT2	Polypeptide N-acetylgalactosaminyltransferase 2 OS=Homo sapiens OX=9606 GN=GALNT2 PE=1 SV=1	13	10.1635	10.1157	10.3087	9.93491	9.97021	9.95274	10.196	9.95262	-0.243348	0.0138755	1.85775
P27708	PYR1_HUMAN	CAD	CAD	CAD protein OS=Homo sapiens OX=9606 GN=CAD PE=1 SV=3	7	8.09876	8.22283	8.20765	8.09843	7.90694	8.04249	8.17642	8.01595	-0.160463	0.0568652	1.24515
P31327	CPSM_HUMAN	CPS1	CPS1	Carbamoyl-phosphate synthase [ammonia], mitochondrial OS=Homo sapiens OX=9606 GN=CPS1 PE=1 SV=2	4	7.09991	7.23171	7.47341	7.94554	7.97365	8.18885	7.26834	8.03601	0.76767	0.00608751	2.21556
P62258	1433E_HUMAN	YWHAE	YWHAE	14-3-3 protein epsilon OS=Homo sapiens OX=9606 GN=YWHAE PE=1 SV=1	8	9.075	9.27272	9.27428	9.07628	9.03732	9.24334	9.20733	9.11898	-0.0883551	0.214029	0.669527
P61981	1433G_HUMAN	YWHAG	YWHAG	14-3-3 protein gamma OS=Homo sapiens OX=9606 GN=YWHAG PE=1 SV=2	10	9.5171	9.76457	9.63079	9.49463	9.51819	9.59304	9.63748	9.53529	-0.102197	0.151528	0.819507
Q04917	1433F_HUMAN	YWHAH	YWHAH	14-3-3 protein eta OS=Homo sapiens OX=9606 GN=YWHAH PE=1 SV=4	7	8.76835	9.02652	8.94546	8.85487	8.86423	9.041	8.91344	8.92003	0.00658843	0.444108	0.352511
P27348	1433T_HUMAN	YWHAQ	YWHAQ	14-3-3 protein theta OS=Homo sapiens OX=9606 GN=YWHAQ PE=1 SV=1	7	8.31669	8.33993	8.22933	8.3258	8.16828	8.42114	8.29532	8.30507	0.00975726	0.430201	0.366328
P31946	1433B_HUMAN	YWHAB	YWHAB	14-3-3 protein beta/alpha OS=Homo sapiens OX=9606 GN=YWHAB PE=1 SV=3	7	9.1661	9.31365	9.24107	9.13924	9.06517	9.34544	9.24027	9.18328	-0.0569888	0.294492	0.530927
P63104	1433Z_HUMAN	YWHAZ	YWHAZ	14-3-3 protein zeta/delta OS=Homo sapiens OX=9606 GN=YWHAZ PE=1 SV=1	13	10.2714	10.5277	10.3601	10.3932	10.2774	10.5298	10.3864	10.4001	0.0137244	0.427041	0.36953
P49257	LMAN1_HUMAN	LMAN1	LMAN1	Protein ERGIC-53 OS=Homo sapiens OX=9606 GN=LMAN1 PE=1 SV=2	13	9.80102	9.85991	10.0183	10.0684	10.0212	10.1423	9.89307	10.0773	0.18422	0.0485659	1.31367
O00273	DFFA_HUMAN	DFFA	DFFA	DNA fragmentation factor subunit alpha OS=Homo sapiens OX=9606 GN=DFFA PE=1 SV=1	7	7.66262	7.71047	8.02373	7.47353	7.40482	7.44052	7.79894	7.43962	-0.359316	0.0283449	1.54753
Q9UQ35	SRRM2_HUMAN	SRRM2	SRRM2	Serine/arginine repetitive matrix protein 2 OS=Homo sapiens OX=9606 GN=SRRM2 PE=1 SV=2	11	10.2806	10.3019	10.5248	10.2722	10.2296	10.1443	10.3691	10.2154	-0.153697	0.0968071	1.01409
P31040	SDHA_HUMAN	SDHA	SDHA	Succinate dehydrogenase [ubiquinone] flavoprotein subunit, mitochondrial OS=Homo sapiens OX=9606 GN=SDHA PE=1 SV=2	9	8.22819	8.27629	8.42281	9.69636	9.72176	10.0255	8.3091	9.81453	1.50543	0.00179471	2.74601
Q4KMQ2	ANO6_HUMAN	ANO6	ANO6	Anoctamin-6 OS=Homo sapiens OX=9606 GN=ANO6 PE=1 SV=2	10	10.6509	10.7262	10.5574	9.39389	9.4125	9.3681	10.6448	9.3915	-1.25334	0.000575073	3.24028
O95104	SFR15_HUMAN	SCAF4	SCAF4	Splicing factor, arginine/serine-rich 15 OS=Homo sapiens OX=9606 GN=SCAF4 PE=1 SV=3	9	8.20032	8.27927	8.33739	8.29254	8.03954	7.9456	8.27233	8.09256	-0.179768	0.113003	0.94691
Q9UPN6	SCAF8_HUMAN	SCAF8	SCAF8	Protein SCAF8 OS=Homo sapiens OX=9606 GN=SCAF8 PE=1 SV=1	7	9.39568	9.39362	9.49541	9.17887	9.04835	9.00907	9.42824	9.07876	-0.349473	0.00622519	2.20585
Q92667	AKAP1_HUMAN	AKAP1	AKAP1	A-kinase anchor protein 1, mitochondrial OS=Homo sapiens OX=9606 GN=AKAP1 PE=1 SV=1	10	8.78616	8.78482	8.98281	10.2905	10.2375	10.5644	8.85126	10.3641	1.51287	0.00178875	2.74745
Q86XP3	DDX42_HUMAN	DDX42	DDX42	ATP-dependent RNA helicase DDX42 OS=Homo sapiens OX=9606 GN=DDX42 PE=1 SV=1	5	8.97978	8.8781	8.97687	8.83285	8.75524	8.69336	8.94492	8.76048	-0.184434	0.0209845	1.6781
Q13123	RED_HUMAN	IK	IK	Protein Red OS=Homo sapiens OX=9606 GN=IK PE=1 SV=3	4	8.55242	8.4924	8.50394	8.39637	8.26801	8.18074	8.51626	8.28171	-0.234547	0.020056	1.69775
Q96CT7	CC124_HUMAN	CCDC124	CCDC124	Coiled-coil domain-containing protein 124 OS=Homo sapiens OX=9606 GN=CCDC124 PE=1 SV=1	5	6.63218	6.51154	6.63881	6.51949	6.44722	6.12084	6.59418	6.36251	-0.231662	0.095147	1.0216
A4D1S0	KLRG2_HUMAN	KLRG2	KLRG2	Killer cell lectin-like receptor subfamily G member 2 OS=Homo sapiens OX=9606 GN=KLRG2 PE=1 SV=3	1	4.53514	5.03046	4.79038	4.16703	4.47757	4.49829	4.78533	4.38096	-0.404368	0.0600689	1.22135
O75175	CNOT3_HUMAN	CNOT3	CNOT3	CCR4-NOT transcription complex subunit 3 OS=Homo sapiens OX=9606 GN=CNOT3 PE=1 SV=1	3	7.33939	7.42864	7.578	7.54513	7.5345	7.431	7.44868	7.50354	0.0548619	0.272242	0.565045
P30837	AL1B1_HUMAN	ALDH1B1	ALDH1B1	Aldehyde dehydrogenase X, mitochondrial OS=Homo sapiens OX=9606 GN=ALDH1B1 PE=1 SV=3	11	7.73209	7.77128	7.97564	8.80697	8.6527	9.03411	7.82634	8.83126	1.00493	0.0034964	2.45638
P05091	ALDH2_HUMAN	ALDH2	ALDH2	Aldehyde dehydrogenase, mitochondrial OS=Homo sapiens OX=9606 GN=ALDH2 PE=1 SV=2	8	7.93896	8.10456	8.24688	9.0741	9.03076	9.30764	8.0968	9.1375	1.0407	0.00302219	2.51968
O94788	AL1A2_HUMAN	ALDH1A2	ALDH1A2	Retinal dehydrogenase 2 OS=Homo sapiens OX=9606 GN=ALDH1A2 PE=1 SV=3	3	6.14368	6.31419	6.39239	7.33838	7.23064	7.4674	6.28342	7.34547	1.06205	0.00225583	2.64669
Q86UP2	KTN1_HUMAN	KTN1	KTN1	Kinectin OS=Homo sapiens OX=9606 GN=KTN1 PE=1 SV=1	13	9.5388	9.7261	9.83703	10.5158	10.6125	10.8367	9.70064	10.655	0.954361	0.00357082	2.44723
Q9Y5K8	VATD_HUMAN	ATP6V1D	ATP6V1D	V-type proton ATPase subunit D OS=Homo sapiens OX=9606 GN=ATP6V1D PE=1 SV=1	10	9.36003	9.63167	9.67139	10.3411	10.1658	10.1931	9.55436	10.2333	0.67897	0.00537314	2.26977
Q8IYS2	K2013_HUMAN	KIAA2013	KIAA2013	Uncharacterized protein KIAA2013 OS=Homo sapiens OX=9606 GN=KIAA2013 PE=1 SV=1	4	6.98679	7.06478	7.2341	6.89011	7.03041	7.00684	7.09522	6.97579	-0.119435	0.139063	0.856789
P28838	AMPL_HUMAN	LAP3	LAP3	Cytosol aminopeptidase OS=Homo sapiens OX=9606 GN=LAP3 PE=1 SV=3	11	7.69472	7.65597	7.93123	9.01805	8.89781	9.2923	7.76064	9.06939	1.30874	0.00270333	2.5681
Q99459	CDC5L_HUMAN	CDC5L	CDC5L	Cell division cycle 5-like protein OS=Homo sapiens OX=9606 GN=CDC5L PE=1 SV=2	2	5.84486	6.01108	6.19802	6.01853	5.90757	5.93293	6.01799	5.95301	-0.0649773	0.294724	0.530585
P0CG12	CTF8A_HUMAN	CHTF8	DERPC	Chromosome transmission fidelity protein 8 homolog isoform 2 OS=Homo sapiens OX=9606 GN=CHTF8 PE=1 SV=1	8	8.02264	7.91593	8.24175	7.69605	7.78718	7.74217	8.06011	7.7418	-0.318307	0.0267622	1.57248
Q9BW92	SYTM_HUMAN	TARS2	TARS2	Threonine--tRNA ligase, mitochondrial OS=Homo sapiens OX=9606 GN=TARS2 PE=1 SV=1	9	7.87036	7.8741	8.16795	9.25234	9.26066	9.69822	7.97081	9.40374	1.43293	0.00319371	2.49571
P55196	AFAD_HUMAN	AFDN	AFDN	Afadin OS=Homo sapiens OX=9606 GN=AFDN PE=1 SV=3	9	8.30683	8.27624	8.52632	8.61468	8.41936	8.48968	8.3698	8.50791	0.13811	0.137621	0.861317
Q9BQ69	MACD1_HUMAN	MACROD1	MACROD1	ADP-ribose glycohydrolase MACROD1 OS=Homo sapiens OX=9606 GN=MACROD1 PE=1 SV=2	9	6.13599	6.32383	6.5114	7.51479	7.45441	7.91485	6.32374	7.62801	1.30428	0.00371232	2.43035
P27694	RFA1_HUMAN	RPA1	RPA1	Replication protein A 70 kDa DNA-binding subunit OS=Homo sapiens OX=9606 GN=RPA1 PE=1 SV=2	7	7.81518	7.90743	7.96684	7.40735	7.1429	7.06319	7.89649	7.20448	-0.692003	0.00525581	2.27936
O14976	GAK_HUMAN	GAK	GAK	Cyclin-G-associated kinase OS=Homo sapiens OX=9606 GN=GAK PE=1 SV=2	9	9.99994	10.0605	10.0688	9.90928	9.64337	9.71266	10.0431	9.7551	-0.287991	0.0215696	1.66616
P10586	PTPRF_HUMAN	PTPRF	PTPRF	Receptor-type tyrosine-protein phosphatase F OS=Homo sapiens OX=9606 GN=PTPRF PE=1 SV=2	11	9.12939	9.22906	9.25802	9.04748	8.83098	8.74688	9.20549	8.87512	-0.330375	0.0233157	1.63235
Q13332	PTPRS_HUMAN	PTPRS	PTPRS	Receptor-type tyrosine-protein phosphatase S OS=Homo sapiens OX=9606 GN=PTPRS PE=1 SV=3	8	9.78674	9.90936	9.94118	9.70127	9.63308	9.56268	9.87909	9.63234	-0.246749	0.0151799	1.81873
P05386	RLA1_HUMAN	RPLP1	RPLP1	60S acidic ribosomal protein P1 OS=Homo sapiens OX=9606 GN=RPLP1 PE=1 SV=1	2	7.80028	7.89362	8.09067	7.93041	7.92046	7.91265	7.92819	7.92117	-0.00701398	0.440445	0.356109
Q9H444	CHM4B_HUMAN	CHMP4B	CHMP4B	Charged multivesicular body protein 4b OS=Homo sapiens OX=9606 GN=CHMP4B PE=1 SV=1	9	9.12269	9.38591	9.48054	10.3842	9.97689	9.89975	9.32971	10.087	0.757248	0.014063	1.85192
Q96CF2	CHM4C_HUMAN	CHMP4C	CHMP4C	Charged multivesicular body protein 4c OS=Homo sapiens OX=9606 GN=CHMP4C PE=1 SV=1	3	7.73086	7.87123	7.96397	8.69082	8.49628	8.43452	7.85535	8.54054	0.685189	0.00435292	2.36122
Q8TEX9	IPO4_HUMAN	IPO4	IPO4	Importin-4 OS=Homo sapiens OX=9606 GN=IPO4 PE=1 SV=2	3	7.62359	7.87694	7.88604	7.73763	7.77433	7.89317	7.79552	7.80171	0.00618636	0.445466	0.351186
Q8WZA9	IRGQ_HUMAN	IRGQ	IRGQ	Immunity-related GTPase family Q protein OS=Homo sapiens OX=9606 GN=IRGQ PE=1 SV=1	2	6.20134	6.28369	6.48526	6.36077	6.3864	6.44225	6.32343	6.39647	0.073045	0.241563	0.616969
O43795	MYO1B_HUMAN	MYO1B	MYO1B	Unconventional myosin-Ib OS=Homo sapiens OX=9606 GN=MYO1B PE=1 SV=3	6	8.37718	8.54467	8.70804	8.32963	8.57238	8.59526	8.5433	8.49909	-0.0442041	0.36517	0.437505
P78371	TCPB_HUMAN	CCT2	CCT2	T-complex protein 1 subunit beta OS=Homo sapiens OX=9606 GN=CCT2 PE=1 SV=4	11	9.07466	9.19598	9.34485	9.28597	9.26257	9.26605	9.20516	9.27153	0.0663659	0.238451	0.622602
Q2TAY7	SMU1_HUMAN	SMU1	SMU1	WD40 repeat-containing protein SMU1 OS=Homo sapiens OX=9606 GN=SMU1 PE=1 SV=2	4	8.64172	8.57745	8.48615	7.92402	7.89054	7.88473	8.56844	7.89976	-0.668675	0.00156568	2.8053
Q96PK6	RBM14_HUMAN	RBM14	RBM14	RNA-binding protein 14 OS=Homo sapiens OX=9606 GN=RBM14 PE=1 SV=2	7	7.45575	7.45692	7.70864	7.75112	7.99599	7.71515	7.54044	7.82075	0.280317	0.0580785	1.23598
P24821	TENA_HUMAN	TNC	TNC	Tenascin OS=Homo sapiens OX=9606 GN=TNC PE=1 SV=3	10	9.04532	9.14544	9.3123	8.77372	8.59154	8.69561	9.16769	8.68696	-0.480731	0.00809831	2.09161
Q8NB49	AT11C_HUMAN	ATP11C	ATP11C	Phospholipid-transporting ATPase IG OS=Homo sapiens OX=9606 GN=ATP11C PE=1 SV=3	11	11.1951	11.1896	11.0659	9.55101	9.4524	9.33328	11.1502	9.44556	-1.70466	0.000691484	3.16022
Q9Y2G3	AT11B_HUMAN	ATP11B	ATP11B	Probable phospholipid-transporting ATPase IF OS=Homo sapiens OX=9606 GN=ATP11B PE=1 SV=2	11	10.4232	10.4899	10.4612	9.86475	9.61053	9.71953	10.4581	9.7316	-0.726487	0.00257454	2.5893
P98196	AT11A_HUMAN	ATP11A	ATP11A	Probable phospholipid-transporting ATPase IH OS=Homo sapiens OX=9606 GN=ATP11A PE=1 SV=3	6	8.7501	8.86209	8.88813	8.04286	7.76856	7.79073	8.83344	7.86738	-0.966056	0.00254389	2.5945
Q9P2E9	RRBP1_HUMAN	RRBP1	RRBP1	Ribosome-binding protein 1 OS=Homo sapiens OX=9606 GN=RRBP1 PE=1 SV=5	6	7.2343	7.23755	7.59432	8.36617	8.62323	8.74219	7.35539	8.5772	1.22181	0.00349763	2.45623
Q8TEW0	PARD3_HUMAN	PARD3	PARD3	Partitioning defective 3 homolog OS=Homo sapiens OX=9606 GN=PARD3 PE=1 SV=2	5	7.09017	7.32318	7.33616	7.30464	7.3344	7.33585	7.24983	7.32496	0.0751291	0.220933	0.655739
O43567	RNF13_HUMAN	RNF13	RNF13	E3 ubiquitin-protein ligase RNF13 OS=Homo sapiens OX=9606 GN=RNF13 PE=1 SV=1	6	7.50185	7.47268	7.61736	7.80717	7.72681	7.6082	7.53063	7.71406	0.183429	0.0473386	1.32478
Q9HA77	SYCM_HUMAN	CARS2	CARS2	Probable cysteine--tRNA ligase, mitochondrial OS=Homo sapiens OX=9606 GN=CARS2 PE=1 SV=1	5	6.2357	6.24729	6.58678	8.17761	8.23656	8.68546	6.35659	8.36654	2.00995	0.00240093	2.61962
Q9H1K1	ISCU_HUMAN	ISCU	ISCU	Iron-sulfur cluster assembly enzyme ISCU, mitochondrial OS=Homo sapiens OX=9606 GN=ISCU PE=1 SV=2	4	7.15044	7.32323	7.51955	8.17935	8.36512	8.50428	7.33107	8.34958	1.01851	0.00377778	2.42276
Q14195	DPYL3_HUMAN	DPYSL3	DPYSL3	Dihydropyrimidinase-related protein 3 OS=Homo sapiens OX=9606 GN=DPYSL3 PE=1 SV=1	3	8.3116	8.34112	8.35041	8.64108	8.45102	8.58575	8.33438	8.55928	0.224906	0.0161554	1.79168
Q16555	DPYL2_HUMAN	DPYSL2	DPYSL2	Dihydropyrimidinase-related protein 2 OS=Homo sapiens OX=9606 GN=DPYSL2 PE=1 SV=1	8	9.18981	9.1526	9.21619	9.24073	9.12003	9.01564	9.1862	9.12547	-0.0607338	0.228068	0.641935
Q15149	PLEC_HUMAN	PLEC	PLEC	Plectin OS=Homo sapiens OX=9606 GN=PLEC PE=1 SV=3	11	9.01491	9.14292	9.35526	9.58248	9.49746	9.52163	9.17103	9.53386	0.362827	0.0207505	1.68297
P58107	EPIPL_HUMAN	EPPK1	EPPK1	Epiplakin OS=Homo sapiens OX=9606 GN=EPPK1 PE=1 SV=3	4	7.48427	7.66184	7.71515	7.49095	7.38809	7.55465	7.62042	7.4779	-0.142518	0.106247	0.973682
Q13428	TCOF_HUMAN	TCOF1	TCOF1	Treacle protein OS=Homo sapiens OX=9606 GN=TCOF1 PE=1 SV=3	13	9.52191	9.47864	9.78259	10.409	10.0544	9.91552	9.59438	10.1263	0.531941	0.0303977	1.51716
P54920	SNAA_HUMAN	NAPA	NAPA	Alpha-soluble NSF attachment protein OS=Homo sapiens OX=9606 GN=NAPA PE=1 SV=3	10	9.79955	10.1412	10.0615	9.01645	8.93818	9.04572	10.0007	9.00011	-1.00063	0.00264274	2.57795
Q9H115	SNAB_HUMAN	NAPB	NAPB	Beta-soluble NSF attachment protein OS=Homo sapiens OX=9606 GN=NAPB PE=1 SV=2	8	10.106	10.4287	10.2995	9.17621	9.14403	9.2006	10.2781	9.17361	-1.10446	0.00194761	2.7105
O75533	SF3B1_HUMAN	SF3B1	SF3B1	Splicing factor 3B subunit 1 OS=Homo sapiens OX=9606 GN=SF3B1 PE=1 SV=3	10	8.23295	8.42359	8.44377	7.80215	7.87921	7.88132	8.36677	7.85423	-0.512539	0.00381865	2.41809
P34897	GLYM_HUMAN	SHMT2	SHMT2	Serine hydroxymethyltransferase, mitochondrial OS=Homo sapiens OX=9606 GN=SHMT2 PE=1 SV=3	10	7.98276	8.04868	8.23517	9.9162	9.88232	10.4203	8.08887	10.073	1.98409	0.00231294	2.63584
P52815	RM12_HUMAN	MRPL12	MRPL12	39S ribosomal protein L12, mitochondrial OS=Homo sapiens OX=9606 GN=MRPL12 PE=1 SV=2	5	6.90228	6.78508	7.38206	8.77097	8.86792	9.35507	7.02314	8.99799	1.97485	0.00338925	2.4699
Q6ZNB6	NFXL1_HUMAN	NFXL1	NFXL1	NF-X1-type zinc finger protein NFXL1 OS=Homo sapiens OX=9606 GN=NFXL1 PE=1 SV=2	7	8.09617	8.25103	8.39335	8.59469	8.47875	8.72062	8.24685	8.59802	0.35117	0.0272898	1.564
Q92922	SMRC1_HUMAN	SMARCC1	SMARCC1	SWI/SNF complex subunit SMARCC1 OS=Homo sapiens OX=9606 GN=SMARCC1 PE=1 SV=3	11	9.13764	9.29545	9.51049	9.09365	9.08809	8.93258	9.31453	9.03811	-0.276418	0.0581234	1.23565
Q8TAQ2	SMRC2_HUMAN	SMARCC2	SMARCC2	SWI/SNF complex subunit SMARCC2 OS=Homo sapiens OX=9606 GN=SMARCC2 PE=1 SV=1	9	8.87157	9.1121	9.15855	8.82578	8.79389	8.74909	9.04741	8.78959	-0.25782	0.0368081	1.43406
P07814	SYEP_HUMAN	EPRS	EPRS1	Bifunctional glutamate/proline--tRNA ligase OS=Homo sapiens OX=9606 GN=EPRS PE=1 SV=5	14	10.3731	10.7554	10.6759	10.2322	10.2715	10.4942	10.6015	10.3326	-0.268847	0.0865067	1.06295
P47897	SYQ_HUMAN	QARS	QARS1	Glutamine--tRNA ligase OS=Homo sapiens OX=9606 GN=QARS PE=1 SV=1	5	8.79899	9.04239	9.02393	8.64623	8.80854	9.03908	8.9551	8.83128	-0.123819	0.228306	0.641483
Q9H3S7	PTN23_HUMAN	PTPN23	PTPN23	Tyrosine-protein phosphatase non-receptor type 23 OS=Homo sapiens OX=9606 GN=PTPN23 PE=1 SV=1	10	7.65532	7.98683	8.06236	9.00828	8.67262	8.67195	7.90151	8.78428	0.882777	0.00751015	2.12435
Q9H773	DCTP1_HUMAN	DCTPP1	DCTPP1	dCTP pyrophosphatase 1 OS=Homo sapiens OX=9606 GN=DCTPP1 PE=1 SV=1	5	7.45119	7.29297	7.43432	7.52468	7.39373	7.31203	7.39282	7.41015	0.0173248	0.402502	0.395232
P62851	RS25_HUMAN	RPS25	RPS25	40S ribosomal protein S25 OS=Homo sapiens OX=9606 GN=RPS25 PE=1 SV=1	2	7.79584	7.8458	8.0424	9.23424	9.22694	9.36967	7.89468	9.27695	1.38227	0.00140238	2.85313
O43524	FOXO3_HUMAN	FOXO3	FOXO3	Forkhead box protein O3 OS=Homo sapiens OX=9606 GN=FOXO3 PE=1 SV=1	3	6.83034	6.65509	6.66843	7.16503	6.9791	7.00854	6.71796	7.05089	0.332933	0.0138755	1.85775
O95831	AIFM1_HUMAN	AIFM1	AIFM1	Apoptosis-inducing factor 1, mitochondrial OS=Homo sapiens OX=9606 GN=AIFM1 PE=1 SV=1	11	7.52623	7.39791	7.86678	9.28582	9.24849	9.61692	7.59697	9.38374	1.78677	0.00256921	2.5902
Q04637	IF4G1_HUMAN	EIF4G1	EIF4G1	Eukaryotic translation initiation factor 4 gamma 1 OS=Homo sapiens OX=9606 GN=EIF4G1 PE=1 SV=4	12	9.52673	9.58603	9.67027	9.6884	9.38952	9.44505	9.59434	9.50766	-0.0866895	0.235556	0.627906
O43432	IF4G3_HUMAN	EIF4G3	EIF4G3	Eukaryotic translation initiation factor 4 gamma 3 OS=Homo sapiens OX=9606 GN=EIF4G3 PE=1 SV=2	5	6.61946	6.55465	6.83078	6.87326	6.71365	6.70331	6.6683	6.76341	0.0951114	0.216742	0.664056
Q07954	LRP1_HUMAN	LRP1	LRP1	Prolow-density lipoprotein receptor-related protein 1 OS=Homo sapiens OX=9606 GN=LRP1 PE=1 SV=2	7	9.78781	9.85559	9.76765	8.24582	7.94608	7.93929	9.80368	8.04373	-1.75996	0.00120657	2.91845
O75581	LRP6_HUMAN	LRP6	LRP6	Low-density lipoprotein receptor-related protein 6 OS=Homo sapiens OX=9606 GN=LRP6 PE=1 SV=2	2	4.86783	5.00971	5.05945	4.03993	4.09147	4.01841	4.97899	4.04994	-0.929058	0.00140658	2.85184
O75197	LRP5_HUMAN	LRP5	LRP5	Low-density lipoprotein receptor-related protein 5 OS=Homo sapiens OX=9606 GN=LRP5 PE=1 SV=2	2	6.02951	6.14261	6.07285	5.18549	5.26343	5.07717	6.08165	5.17536	-0.906293	0.00156529	2.80541
Q6Y7W6	GGYF2_HUMAN	GIGYF2	GIGYF2	GRB10-interacting GYF protein 2 OS=Homo sapiens OX=9606 GN=GIGYF2 PE=1 SV=1	8	10.6824	10.5615	10.6105	10.3081	10.3101	10.0965	10.6182	10.2383	-0.379899	0.00940891	2.02646
Q9NU22	MDN1_HUMAN	MDN1	MDN1	Midasin OS=Homo sapiens OX=9606 GN=MDN1 PE=1 SV=2	2	7.7101	7.72586	7.97154	7.72971	7.1739	7.01198	7.8025	7.30519	-0.49731	0.0681799	1.16634
P55084	ECHB_HUMAN	HADHB	HADHB	Trifunctional enzyme subunit beta, mitochondrial OS=Homo sapiens OX=9606 GN=HADHB PE=1 SV=3	11	8.1921	8.09513	8.37342	9.92459	9.99047	10.4978	8.22021	10.1376	1.91739	0.00257454	2.5893
Q8TAA9	VANG1_HUMAN	VANGL1	VANGL1	Vang-like protein 1 OS=Homo sapiens OX=9606 GN=VANGL1 PE=1 SV=1	6	8.01748	8.0668	8.04808	7.92351	7.54841	7.73267	8.04412	7.73486	-0.309257	0.0361719	1.44163
P54886	P5CS_HUMAN	ALDH18A1	ALDH18A1	Delta-1-pyrroline-5-carboxylate synthase OS=Homo sapiens OX=9606 GN=ALDH18A1 PE=1 SV=2	7	7.66672	7.6972	7.94588	9.43478	9.48347	9.9513	7.76993	9.62318	1.85325	0.00254201	2.59482
O95248	MTMR5_HUMAN	SBF1	SBF1	Myotubularin-related protein 5 OS=Homo sapiens OX=9606 GN=SBF1 PE=1 SV=4	4	7.29	7.25431	7.36533	7.28713	7.14743	7.12043	7.30321	7.185	-0.118217	0.0825529	1.08327
Q16891	MIC60_HUMAN	IMMT	IMMT	MICOS complex subunit MIC60 OS=Homo sapiens OX=9606 GN=IMMT PE=1 SV=1	11	7.18488	7.03197	7.4261	8.93526	8.80315	9.1303	7.21431	8.95623	1.74192	0.00194761	2.7105
O60725	ICMT_HUMAN	ICMT	ICMT	Protein-S-isoprenylcysteine O-methyltransferase OS=Homo sapiens OX=9606 GN=ICMT PE=1 SV=1	1	4.66856	4.83555	4.47542	5.10946	5.02547	5.04978	4.65984	5.06157	0.401726	0.017972	1.7454
Q10567	AP1B1_HUMAN	AP1B1	AP1B1	AP-1 complex subunit beta-1 OS=Homo sapiens OX=9606 GN=AP1B1 PE=1 SV=2	11	10.0502	10.3258	10.2292	9.30063	9.45886	9.62825	10.2018	9.46258	-0.73918	0.0056454	2.24831
P63010	AP2B1_HUMAN	AP2B1	AP2B1	AP-2 complex subunit beta OS=Homo sapiens OX=9606 GN=AP2B1 PE=1 SV=1	7	9.2408	9.55221	9.5091	8.37453	8.59427	8.95185	9.43404	8.64022	-0.79382	0.0142978	1.84473
Q9NYL9	TMOD3_HUMAN	TMOD3	TMOD3	Tropomodulin-3 OS=Homo sapiens OX=9606 GN=TMOD3 PE=1 SV=1	9	9.12274	9.13464	9.40876	9.50918	9.52583	9.53498	9.22205	9.52333	0.301283	0.0263952	1.57848
P28289	TMOD1_HUMAN	TMOD1	TMOD1	Tropomodulin-1 OS=Homo sapiens OX=9606 GN=TMOD1 PE=1 SV=1	1	6.32805	6.3478	6.42429	6.37133	6.33444	6.42475	6.36671	6.37684	0.01013	0.391251	0.407545
P42765	THIM_HUMAN	ACAA2	ACAA2	3-ketoacyl-CoA thiolase, mitochondrial OS=Homo sapiens OX=9606 GN=ACAA2 PE=1 SV=2	4	5.6565	5.15283	5.47596	6.6208	6.56838	6.92348	5.42843	6.70422	1.27579	0.00401537	2.39627
P08574	CY1_HUMAN	CYC1	CYC1	Cytochrome c1, heme protein, mitochondrial OS=Homo sapiens OX=9606 GN=CYC1 PE=1 SV=3	6	7.27806	7.24063	7.51739	8.86261	8.93983	9.57979	7.34536	9.12741	1.78205	0.00361966	2.44133
Q9C0H2	TTYH3_HUMAN	TTYH3	TTYH3	Protein tweety homolog 3 OS=Homo sapiens OX=9606 GN=TTYH3 PE=1 SV=3	6	8.78579	8.93294	8.85375	9.38545	9.42837	9.44216	8.85749	9.41866	0.561164	0.00183449	2.73648
O00506	STK25_HUMAN	STK25	STK25	Serine/threonine-protein kinase 25 OS=Homo sapiens OX=9606 GN=STK25 PE=1 SV=1	2	7.44967	7.33025	7.41452	7.38031	7.48788	7.38304	7.39815	7.41708	0.0189315	0.356133	0.448388
Q9P289	STK26_HUMAN	STK26	STK26	Serine/threonine-protein kinase 26 OS=Homo sapiens OX=9606 GN=STK26 PE=1 SV=2	3	6.7543	6.96406	7.02296	7.10067	6.89793	6.98575	6.91377	6.99478	0.0810116	0.247695	0.606083
Q9Y6E0	STK24_HUMAN	STK24	STK24	Serine/threonine-protein kinase 24 OS=Homo sapiens OX=9606 GN=STK24 PE=1 SV=1	3	4.93608	4.73945	5.08612	4.91784	4.60061	4.78635	4.92055	4.76827	-0.152285	0.185209	0.732338
O75489	NDUS3_HUMAN	NDUFS3	NDUFS3	NADH dehydrogenase [ubiquinone] iron-sulfur protein 3, mitochondrial OS=Homo sapiens OX=9606 GN=NDUFS3 PE=1 SV=1	7	6.86981	6.74603	7.07561	8.4645	8.45745	8.98575	6.89715	8.6359	1.73875	0.00289022	2.53907
Q8NF37	PCAT1_HUMAN	LPCAT1	LPCAT1	Lysophosphatidylcholine acyltransferase 1 OS=Homo sapiens OX=9606 GN=LPCAT1 PE=1 SV=2	9	8.95158	9.13612	9.36602	9.92975	9.94133	10.2281	9.15124	10.0331	0.881836	0.00620372	2.20735
Q9Y639	NPTN_HUMAN	NPTN	NPTN	Neuroplastin OS=Homo sapiens OX=9606 GN=NPTN PE=1 SV=2	3	8.92225	8.93141	9.04335	9.1047	8.86219	8.87925	8.96567	8.94871	-0.0169571	0.408486	0.388823
Q15233	NONO_HUMAN	NONO	NONO	Non-POU domain-containing octamer-binding protein OS=Homo sapiens OX=9606 GN=NONO PE=1 SV=4	8	8.85655	8.94662	9.19582	9.52056	9.21776	9.38905	8.99966	9.37579	0.376129	0.0370612	1.43108
P23246	SFPQ_HUMAN	SFPQ	SFPQ	Splicing factor, proline- and glutamine-rich OS=Homo sapiens OX=9606 GN=SFPQ PE=1 SV=2	11	9.16382	9.19688	9.44705	10.0489	9.91938	10.0902	9.26925	10.0195	0.750232	0.00365142	2.43754
Q8WXF1	PSPC1_HUMAN	PSPC1	PSPC1	Paraspeckle component 1 OS=Homo sapiens OX=9606 GN=PSPC1 PE=1 SV=1	4	8.18068	8.01967	8.1896	8.18434	8.10328	8.1218	8.12998	8.13647	0.00649285	0.433917	0.362593
Q5T6F2	UBAP2_HUMAN	UBAP2	UBAP2	Ubiquitin-associated protein 2 OS=Homo sapiens OX=9606 GN=UBAP2 PE=1 SV=1	4	6.94654	6.92048	6.92021	7.4102	7.36297	7.37321	6.92908	7.38213	0.453047	0.000572471	3.24225
Q9HAF1	EAF6_HUMAN	MEAF6	MEAF6	Chromatin modification-related protein MEAF6 OS=Homo sapiens OX=9606 GN=MEAF6 PE=1 SV=1	3	6.48281	6.31469	6.34564	6.18272	6.26215	5.81023	6.38105	6.08503	-0.296014	0.0781928	1.10683
O95817	BAG3_HUMAN	BAG3	BAG3	BAG family molecular chaperone regulator 3 OS=Homo sapiens OX=9606 GN=BAG3 PE=1 SV=3	2	7.17991	7.39154	7.47461	7.18096	7.0568	7.04176	7.34869	7.09317	-0.255513	0.0442632	1.35396
P41440	S19A1_HUMAN	SLC19A1	SLC19A1	Folate transporter 1 OS=Homo sapiens OX=9606 GN=SLC19A1 PE=1 SV=3	5	6.95775	6.98797	7.06357	6.27555	6.11557	5.95737	7.0031	6.11616	-0.886932	0.00269434	2.56955
O94906	PRP6_HUMAN	PRPF6	PRPF6	Pre-mRNA-processing factor 6 OS=Homo sapiens OX=9606 GN=PRPF6 PE=1 SV=1	7	9.40582	9.58722	9.67759	9.15368	9.28525	9.16976	9.55688	9.2029	-0.353984	0.0159129	1.79825
P04075	ALDOA_HUMAN	ALDOA	ALDOA	Fructose-bisphosphate aldolase A OS=Homo sapiens OX=9606 GN=ALDOA PE=1 SV=2	9	9.69552	9.68251	9.71765	9.75087	9.71524	9.77384	9.69856	9.74665	0.0480897	0.052392	1.28073
P09972	ALDOC_HUMAN	ALDOC	ALDOC	Fructose-bisphosphate aldolase C OS=Homo sapiens OX=9606 GN=ALDOC PE=1 SV=2	4	7.7411	7.70299	7.89433	7.9427	7.93731	8.15526	7.77947	8.01175	0.232281	0.0479063	1.31961
Q969V3	NCLN_HUMAN	NCLN	NCLN	Nicalin OS=Homo sapiens OX=9606 GN=NCLN PE=1 SV=2	10	9.20227	9.28481	9.52414	9.96023	10.0506	10.4008	9.33707	10.1372	0.800162	0.0092341	2.03461
P05455	LA_HUMAN	SSB	SSB	Lupus La protein OS=Homo sapiens OX=9606 GN=SSB PE=1 SV=2	6	8.66219	8.79052	9.12496	8.43095	8.2077	8.40178	8.85922	8.34681	-0.512418	0.024483	1.61114
P48729	KC1A_HUMAN	CSNK1A1	CSNK1A1	Casein kinase I isoform alpha OS=Homo sapiens OX=9606 GN=CSNK1A1 PE=1 SV=2	2	5.5709	5.86058	5.83048	5.53264	5.60054	5.75561	5.75399	5.62959	-0.124393	0.188789	0.724023
Q9UMR2	DD19B_HUMAN	DDX19B	DDX19B	ATP-dependent RNA helicase DDX19B OS=Homo sapiens OX=9606 GN=DDX19B PE=1 SV=1	2	7.83739	7.83205	8.10612	8.18194	7.93488	7.98049	7.92519	8.03243	0.107245	0.225807	0.646263
P46459	NSF_HUMAN	NSF	NSF	Vesicle-fusing ATPase OS=Homo sapiens OX=9606 GN=NSF PE=1 SV=3	13	10.1879	10.4272	10.2974	8.89644	8.97687	9.14671	10.3042	9.00667	-1.29749	0.00169356	2.7712
Q969G3	SMCE1_HUMAN	SMARCE1	SMARCE1	SWI/SNF-related matrix-associated actin-dependent regulator of chromatin subfamily E member 1 OS=Homo sapiens OX=9606 GN=SMARCE1 PE=1 SV=2	10	9.31476	9.34379	9.37165	9.28568	9.41004	9.34477	9.3434	9.34683	0.00342728	0.439458	0.357082
Q8IVM0	CCD50_HUMAN	CCDC50	CCDC50	Coiled-coil domain-containing protein 50 OS=Homo sapiens OX=9606 GN=CCDC50 PE=1 SV=1	7	7.76515	7.81472	8.00132	8.77214	8.6638	8.56045	7.8604	8.66546	0.805066	0.00297976	2.52582
Q9BZC7	ABCA2_HUMAN	ABCA2	ABCA2	ATP-binding cassette sub-family A member 2 OS=Homo sapiens OX=9606 GN=ABCA2 PE=1 SV=4	3	6.73644	6.95353	6.91784	5.29507	5.43844	5.58649	6.86927	5.44	-1.42928	0.0016483	2.78296
Q9NR56	MBNL1_HUMAN	MBNL1	MBNL1	Muscleblind-like protein 1 OS=Homo sapiens OX=9606 GN=MBNL1 PE=1 SV=2	5	11.0061	10.9603	10.9292	10.9477	10.7996	10.7956	10.9652	10.8476	-0.117589	0.0673438	1.1717
Q5VZF2	MBNL2_HUMAN	MBNL2	MBNL2	Muscleblind-like protein 2 OS=Homo sapiens OX=9606 GN=MBNL2 PE=1 SV=2	1	8.45567	8.35101	8.43605	8.36961	8.20611	8.08568	8.41424	8.22047	-0.193773	0.0642329	1.19224
Q9UKY7	CDV3_HUMAN	CDV3	CDV3	Protein CDV3 homolog OS=Homo sapiens OX=9606 GN=CDV3 PE=1 SV=1	7	7.8987	7.86458	8.09637	8.09598	7.88748	7.8603	7.95322	7.94792	-0.00529844	0.448252	0.348478
O00116	ADAS_HUMAN	AGPS	AGPS	Alkyldihydroxyacetonephosphate synthase, peroxisomal OS=Homo sapiens OX=9606 GN=AGPS PE=1 SV=1	10	7.9209	7.95244	8.1143	8.39895	8.39255	8.66135	7.99588	8.48428	0.488403	0.0106344	1.97329
Q96HY6	DDRGK_HUMAN	DDRGK1	DDRGK1	DDRGK domain-containing protein 1 OS=Homo sapiens OX=9606 GN=DDRGK1 PE=1 SV=2	9	7.84009	8.00762	8.20203	8.90118	8.97166	9.3438	8.01658	9.07222	1.05564	0.00527551	2.27774
P85037	FOXK1_HUMAN	FOXK1	FOXK1	Forkhead box protein K1 OS=Homo sapiens OX=9606 GN=FOXK1 PE=1 SV=1	2	8.45316	8.51075	8.60109	8.63937	8.26126	8.2601	8.52167	8.38691	-0.134755	0.205464	0.687263
Q641Q2	WAC2A_HUMAN	WASHC2A	WASHC2A	WASH complex subunit 2A OS=Homo sapiens OX=9606 GN=WASHC2A PE=1 SV=3	17	10.4227	10.6148	10.7295	10.5325	10.4235	10.361	10.589	10.439	-0.150047	0.131432	0.8813
P08758	ANXA5_HUMAN	ANXA5	ANXA5	Annexin A5 OS=Homo sapiens OX=9606 GN=ANXA5 PE=1 SV=2	7	8.3252	8.60816	8.38034	7.87412	7.73629	7.94599	8.4379	7.85214	-0.585763	0.00665953	2.17656
Q8TEQ6	GEMI5_HUMAN	GEMIN5	GEMIN5	Gem-associated protein 5 OS=Homo sapiens OX=9606 GN=GEMIN5 PE=1 SV=3	10	10.043	10.0923	10.1245	9.58414	9.39226	9.45952	10.0866	9.47864	-0.607953	0.00251234	2.59992
P23588	IF4B_HUMAN	EIF4B	EIF4B	Eukaryotic translation initiation factor 4B OS=Homo sapiens OX=9606 GN=EIF4B PE=1 SV=2	10	9.57901	9.85236	9.91188	8.9675	9.02817	8.67444	9.78108	8.89004	-0.891044	0.00563194	2.24934
Q96N66	MBOA7_HUMAN	MBOAT7	MBOAT7	Lysophospholipid acyltransferase 7 OS=Homo sapiens OX=9606 GN=MBOAT7 PE=1 SV=2	5	6.93658	7.22943	7.46768	7.93391	7.99195	8.18198	7.21123	8.03595	0.824715	0.00928735	2.03211
P16870	CBPE_HUMAN	CPE	CPE	Carboxypeptidase E OS=Homo sapiens OX=9606 GN=CPE PE=1 SV=1	6	8.87673	8.95326	9.10042	8.01152	8.03563	7.94857	8.9768	7.99857	-0.978228	0.00160292	2.79509
O15127	SCAM2_HUMAN	SCAMP2	SCAMP2	Secretory carrier-associated membrane protein 2 OS=Homo sapiens OX=9606 GN=SCAMP2 PE=1 SV=2	8	9.78931	9.99849	10.0393	9.4294	9.26282	9.37314	9.94235	9.35512	-0.587237	0.00469608	2.32826
O95071	UBR5_HUMAN	UBR5	UBR5	E3 ubiquitin-protein ligase UBR5 OS=Homo sapiens OX=9606 GN=UBR5 PE=1 SV=2	4	7.26538	7.43248	7.37985	7.00421	6.90822	7.01851	7.35924	6.97698	-0.382258	0.00481269	2.31761
O60885	BRD4_HUMAN	BRD4	BRD4	Bromodomain-containing protein 4 OS=Homo sapiens OX=9606 GN=BRD4 PE=1 SV=2	7	8.39411	8.43211	8.49013	8.49182	8.32428	8.33768	8.43878	8.38459	-0.0541903	0.22839	0.641323
Q14126	DSG2_HUMAN	DSG2	DSG2	Desmoglein-2 OS=Homo sapiens OX=9606 GN=DSG2 PE=1 SV=2	11	10.1305	10.2554	10.2952	9.55716	9.35096	9.27354	10.2271	9.39389	-0.833171	0.00297976	2.52582
Q9Y3F4	STRAP_HUMAN	STRAP	STRAP	Serine-threonine kinase receptor-associated protein OS=Homo sapiens OX=9606 GN=STRAP PE=1 SV=1	8	9.16112	9.15245	9.19181	8.93774	8.85116	8.89309	9.16846	8.89399	-0.274466	0.00254201	2.59482
Q96GP6	SREC2_HUMAN	SCARF2	SCARF2	Scavenger receptor class F member 2 OS=Homo sapiens OX=9606 GN=SCARF2 PE=1 SV=5	4	5.78635	6.05309	6.07799	5.57397	5.41936	4.95817	5.97248	5.31717	-0.655311	0.0275861	1.55931
P82094	TMF1_HUMAN	TMF1	TMF1	TATA element modulatory factor OS=Homo sapiens OX=9606 GN=TMF1 PE=1 SV=2	8	8.96648	8.90008	9.13064	9.04462	8.94515	8.9753	8.99907	8.98836	-0.0107126	0.423275	0.373378
Q9HCC0	MCCB_HUMAN	MCCC2	MCCC2	Methylcrotonoyl-CoA carboxylase beta chain, mitochondrial OS=Homo sapiens OX=9606 GN=MCCC2 PE=1 SV=1	8	7.40671	7.52502	7.65482	8.60297	8.61477	9.02989	7.52885	8.74921	1.22036	0.00336981	2.4724
Q9HCM4	E41L5_HUMAN	EPB41L5	EPB41L5	Band 4.1-like protein 5 OS=Homo sapiens OX=9606 GN=EPB41L5 PE=1 SV=3	2	8.53869	8.49405	8.57534	7.25915	7.26693	7.29287	8.53603	7.27298	-1.26304	0.000261322	3.58282
P13861	KAP2_HUMAN	PRKAR2A	PRKAR2A	cAMP-dependent protein kinase type II-alpha regulatory subunit OS=Homo sapiens OX=9606 GN=PRKAR2A PE=1 SV=2	6	7.22334	7.18323	7.42892	7.7183	7.63212	7.70659	7.2785	7.68567	0.407172	0.0083159	2.08009
Q14683	SMC1A_HUMAN	SMC1A	SMC1A	Structural maintenance of chromosomes protein 1A OS=Homo sapiens OX=9606 GN=SMC1A PE=1 SV=2	7	8.61916	8.77084	8.84101	8.82343	8.67027	8.8011	8.74367	8.76493	0.0212642	0.389435	0.409565
P80303	NUCB2_HUMAN	NUCB2	NUCB2	Nucleobindin-2 OS=Homo sapiens OX=9606 GN=NUCB2 PE=1 SV=3	5	8.23785	8.31693	8.37384	8.80594	8.60136	8.64507	8.30954	8.68412	0.374584	0.00817377	2.08758
Q5UIP0	RIF1_HUMAN	RIF1	RIF1	Telomere-associated protein RIF1 OS=Homo sapiens OX=9606 GN=RIF1 PE=1 SV=2	3	6.46655	6.59392	6.6897	6.31722	6.06418	6.29258	6.58339	6.22466	-0.358732	0.0218034	1.66148
P13804	ETFA_HUMAN	ETFA	ETFA	Electron transfer flavoprotein subunit alpha, mitochondrial OS=Homo sapiens OX=9606 GN=ETFA PE=1 SV=1	12	8.64727	8.71079	8.8463	9.82078	9.74307	10.1201	8.73479	9.89464	1.15985	0.0027182	2.56572
P31153	METK2_HUMAN	MAT2A	MAT2A	S-adenosylmethionine synthase isoform type-2 OS=Homo sapiens OX=9606 GN=MAT2A PE=1 SV=1	2	5.78127	5.82363	5.79961	5.71549	5.82589	5.82519	5.8015	5.78885	-0.0126469	0.370075	0.43171
O00461	GOLI4_HUMAN	GOLIM4	GOLIM4	Golgi integral membrane protein 4 OS=Homo sapiens OX=9606 GN=GOLIM4 PE=1 SV=1	9	10.7346	10.7693	10.7763	10.2152	10.1834	10.1844	10.7601	10.1943	-0.565755	0.000395768	3.40256
P10809	CH60_HUMAN	HSPD1	HSPD1	60 kDa heat shock protein, mitochondrial OS=Homo sapiens OX=9606 GN=HSPD1 PE=1 SV=2	11	8.28712	8.23256	8.50824	9.73615	9.62773	10.1175	8.34264	9.82713	1.4845	0.00289022	2.53907
Q5T1M5	FKB15_HUMAN	FKBP15	FKBP15	FK506-binding protein 15 OS=Homo sapiens OX=9606 GN=FKBP15 PE=1 SV=2	9	9.84713	10.0724	10.0771	10.0564	9.95513	9.9641	9.99887	9.99189	-0.00698186	0.439888	0.356658
Q14974	IMB1_HUMAN	KPNB1	KPNB1	Importin subunit beta-1 OS=Homo sapiens OX=9606 GN=KPNB1 PE=1 SV=2	8	9.00281	9.1135	9.16024	9.17873	9.05752	9.341	9.09218	9.19242	0.100235	0.195381	0.709117
Q15075	EEA1_HUMAN	EEA1	EEA1	Early endosome antigen 1 OS=Homo sapiens OX=9606 GN=EEA1 PE=1 SV=2	13	11.08	11.5396	11.5965	10.9406	10.9505	10.6798	11.4054	10.857	-0.548385	0.0327205	1.48518
Q99460	PSMD1_HUMAN	PSMD1	PSMD1	26S proteasome non-ATPase regulatory subunit 1 OS=Homo sapiens OX=9606 GN=PSMD1 PE=1 SV=2	7	8.76498	9.05078	9.06403	8.66307	8.66239	8.87015	8.95993	8.73187	-0.22806	0.0848491	1.07135
A1L0T0	ILVBL_HUMAN	ILVBL	ILVBL	Acetolactate synthase-like protein OS=Homo sapiens OX=9606 GN=ILVBL PE=1 SV=2	5	7.60927	7.69821	7.85333	8.33162	8.29	8.60402	7.72027	8.40855	0.688275	0.00631436	2.19967
Q01844	EWS_HUMAN	EWSR1	EWSR1	RNA-binding protein EWS OS=Homo sapiens OX=9606 GN=EWSR1 PE=1 SV=1	8	7.49685	7.41983	7.71749	7.89322	7.9067	7.71161	7.54473	7.83718	0.292451	0.041507	1.38188
O95684	FR1OP_HUMAN	FGFR1OP	CEP43	FGFR1 oncogene partner OS=Homo sapiens OX=9606 GN=FGFR1OP PE=1 SV=1	9	8.20374	8.20912	8.28821	8.22819	7.97148	8.07565	8.23369	8.09177	-0.141916	0.095147	1.0216
P18206	VINC_HUMAN	VCL	VCL	Vinculin OS=Homo sapiens OX=9606 GN=VCL PE=1 SV=4	8	9.13829	9.42503	9.25515	9.37396	9.33322	9.49217	9.27282	9.39978	0.12696	0.151048	0.820884
Q9UHI6	DDX20_HUMAN	DDX20	DDX20	Probable ATP-dependent RNA helicase DDX20 OS=Homo sapiens OX=9606 GN=DDX20 PE=1 SV=2	9	8.20667	8.15529	8.05857	7.64726	7.59022	7.65732	8.14018	7.6316	-0.508575	0.00226187	2.64553
Q13435	SF3B2_HUMAN	SF3B2	SF3B2	Splicing factor 3B subunit 2 OS=Homo sapiens OX=9606 GN=SF3B2 PE=1 SV=2	7	9.16885	9.5431	9.45665	8.98536	9.00599	8.92702	9.38953	8.97279	-0.416743	0.01989	1.70137
Q96KN1	FA84B_HUMAN	FAM84B	LRATD2	Protein FAM84B OS=Homo sapiens OX=9606 GN=FAM84B PE=1 SV=1	7	9.44924	9.35939	9.41672	9.52123	9.63577	9.76692	9.40845	9.64131	0.232856	0.0294475	1.53095
Q8N8S7	ENAH_HUMAN	ENAH	ENAH	Protein enabled homolog OS=Homo sapiens OX=9606 GN=ENAH PE=1 SV=2	10	9.32127	9.35469	9.46424	9.65933	9.50476	9.50695	9.38006	9.55701	0.17695	0.0429045	1.3675
Q96IK1	BOD1_HUMAN	BOD1	BOD1	Biorientation of chromosomes in cell division protein 1 OS=Homo sapiens OX=9606 GN=BOD1 PE=1 SV=2	1	4.2283	4.49678	4.81134	4.15397	4.51217	4.49484	4.51214	4.38699	-0.125146	0.293422	0.532507
Q7L8L6	FAKD5_HUMAN	FASTKD5	FASTKD5	FAST kinase domain-containing protein 5, mitochondrial OS=Homo sapiens OX=9606 GN=FASTKD5 PE=1 SV=1	4	7.04157	7.34002	7.28796	8.19845	8.02855	8.45355	7.22318	8.22685	1.00367	0.00453906	2.34303
P06733	ENOA_HUMAN	ENO1	ENO1	Alpha-enolase OS=Homo sapiens OX=9606 GN=ENO1 PE=1 SV=2	12	9.60688	9.66514	9.77815	9.58618	9.62514	9.7432	9.68339	9.6515	-0.0318841	0.332259	0.478523
P49810	PSN2_HUMAN	PSEN2	PSEN2	Presenilin-2 OS=Homo sapiens OX=9606 GN=PSEN2 PE=1 SV=1	2	5.87671	6.11757	5.97069	6.74521	6.89135	6.76718	5.98832	6.80124	0.812922	0.00257156	2.5898
P22033	MUTA_HUMAN	MMUT	MMUT	Methylmalonyl-CoA mutase, mitochondrial OS=Homo sapiens OX=9606 GN=MMUT PE=1 SV=4	7	8.69734	8.87532	9.03865	9.76458	9.81458	10.2524	8.87044	9.94386	1.07342	0.00586447	2.23177
P35222	CTNB1_HUMAN	CTNNB1	CTNNB1	Catenin beta-1 OS=Homo sapiens OX=9606 GN=CTNNB1 PE=1 SV=1	11	9.57602	9.6363	9.74244	9.58088	9.55204	9.58955	9.65159	9.57416	-0.0774312	0.120787	0.917979
P35611	ADDA_HUMAN	ADD1	ADD1	Alpha-adducin OS=Homo sapiens OX=9606 GN=ADD1 PE=1 SV=2	8	8.26404	8.23487	8.53878	8.42558	8.48333	8.2861	8.3459	8.39834	0.0524405	0.331965	0.478908
P35612	ADDB_HUMAN	ADD2	ADD2	Beta-adducin OS=Homo sapiens OX=9606 GN=ADD2 PE=1 SV=3	1	6.22192	6.41571	6.64951	6.50819	6.4943	6.67848	6.42905	6.56032	0.131275	0.215388	0.666779
Q14978	NOLC1_HUMAN	NOLC1	NOLC1	Nucleolar and coiled-body phosphoprotein 1 OS=Homo sapiens OX=9606 GN=NOLC1 PE=1 SV=2	5	8.74057	8.61762	8.73646	8.07341	7.86162	8.01481	8.69822	7.98328	-0.714937	0.00257454	2.5893
P24752	THIL_HUMAN	ACAT1	ACAT1	Acetyl-CoA acetyltransferase, mitochondrial OS=Homo sapiens OX=9606 GN=ACAT1 PE=1 SV=1	12	8.42993	8.43851	8.74797	10.207	10.1884	10.6655	8.53881	10.3536	1.81483	0.00257454	2.5893
O15498	YKT6_HUMAN	YKT6	YKT6	Synaptobrevin homolog YKT6 OS=Homo sapiens OX=9606 GN=YKT6 PE=1 SV=1	7	8.59047	8.89021	8.83658	8.62461	8.66234	8.70557	8.77242	8.66417	-0.108245	0.181997	0.739935
P02545	LMNA_HUMAN	LMNA	LMNA	Prelamin-A/C OS=Homo sapiens OX=9606 GN=LMNA PE=1 SV=1	9	8.76615	8.92009	9.03065	9.18851	9.27991	9.1858	8.90563	9.21807	0.312443	0.0176995	1.75204
P20700	LMNB1_HUMAN	LMNB1	LMNB1	Lamin-B1 OS=Homo sapiens OX=9606 GN=LMNB1 PE=1 SV=2	10	9.95757	10.0984	10.1047	9.85966	9.58065	9.53871	10.0536	9.65968	-0.393879	0.02089	1.68006
Q03252	LMNB2_HUMAN	LMNB2	LMNB2	Lamin-B2 OS=Homo sapiens OX=9606 GN=LMNB2 PE=1 SV=4	9	8.42228	8.62245	8.69931	8.81978	8.69679	8.69424	8.58135	8.73694	0.155591	0.105194	0.97801
P51649	SSDH_HUMAN	ALDH5A1	ALDH5A1	Succinate-semialdehyde dehydrogenase, mitochondrial OS=Homo sapiens OX=9606 GN=ALDH5A1 PE=1 SV=2	5	5.7567	6.02124	6.08931	7.03638	7.00386	7.44324	5.95575	7.16116	1.20541	0.00401537	2.39627
P05141	ADT2_HUMAN	SLC25A5	SLC25A5	ADP/ATP translocase 2 OS=Homo sapiens OX=9606 GN=SLC25A5 PE=1 SV=7	21	9.0823	9.04039	9.39039	10.6853	10.6151	11.0546	9.17103	10.785	1.61397	0.00264642	2.57734
P12235	ADT1_HUMAN	SLC25A4	SLC25A4	ADP/ATP translocase 1 OS=Homo sapiens OX=9606 GN=SLC25A4 PE=1 SV=4	5	5.34811	5.29443	5.63965	6.76023	7.05031	7.54562	5.4274	7.11872	1.69132	0.00433308	2.3632
P12236	ADT3_HUMAN	SLC25A6	SLC25A6	ADP/ATP translocase 3 OS=Homo sapiens OX=9606 GN=SLC25A6 PE=1 SV=4	1	6.94528	6.45728	7.10076	8.68219	8.83318	9.29447	6.83444	8.93662	2.10218	0.00330973	2.48021
P22695	QCR2_HUMAN	UQCRC2	UQCRC2	Cytochrome b-c1 complex subunit 2, mitochondrial OS=Homo sapiens OX=9606 GN=UQCRC2 PE=1 SV=3	11	9.09034	9.01377	9.45438	10.5034	10.4393	10.8349	9.18616	10.5925	1.40636	0.00338925	2.4699
P54136	SYRC_HUMAN	RARS	RARS1	Arginine--tRNA ligase, cytoplasmic OS=Homo sapiens OX=9606 GN=RARS PE=1 SV=2	2	7.98189	8.14665	8.16558	7.86045	7.97709	7.99004	8.09804	7.94252	-0.155513	0.0653478	1.18477
Q9Y6Y8	S23IP_HUMAN	SEC23IP	SEC23IP	SEC23-interacting protein OS=Homo sapiens OX=9606 GN=SEC23IP PE=1 SV=1	8	9.52577	9.56122	9.61676	9.70891	9.41039	9.40092	9.56792	9.50674	-0.0611752	0.299618	0.523432
O95631	NET1_HUMAN	NTN1	NTN1	Netrin-1 OS=Homo sapiens OX=9606 GN=NTN1 PE=1 SV=2	4	8.52944	8.78281	8.80147	7.72891	7.84683	7.78872	8.70457	7.78816	-0.916417	0.00257126	2.58985
O00469	PLOD2_HUMAN	PLOD2	PLOD2	Procollagen-lysine,2-oxoglutarate 5-dioxygenase 2 OS=Homo sapiens OX=9606 GN=PLOD2 PE=1 SV=2	8	10.1072	10.1469	9.99554	9.34841	9.2364	9.62135	10.0832	9.40205	-0.681181	0.00661807	2.17927
Q9UJV9	DDX41_HUMAN	DDX41	DDX41	Probable ATP-dependent RNA helicase DDX41 OS=Homo sapiens OX=9606 GN=DDX41 PE=1 SV=2	3	7.93042	7.7873	7.94219	7.84439	7.62933	7.76044	7.88664	7.74472	-0.141915	0.0968071	1.01409
Q8N6H7	ARFG2_HUMAN	ARFGAP2	ARFGAP2	ADP-ribosylation factor GTPase-activating protein 2 OS=Homo sapiens OX=9606 GN=ARFGAP2 PE=1 SV=1	9	8.38495	8.3235	8.26246	7.98481	7.87542	7.87697	8.32364	7.9124	-0.411237	0.00318789	2.4965
Q9NP61	ARFG3_HUMAN	ARFGAP3	ARFGAP3	ADP-ribosylation factor GTPase-activating protein 3 OS=Homo sapiens OX=9606 GN=ARFGAP3 PE=1 SV=1	10	10.1519	10.198	10.1985	9.88158	9.71459	9.70152	10.1828	9.7659	-0.416895	0.00399289	2.39871
Q9H9P8	L2HDH_HUMAN	L2HGDH	L2HGDH	L-2-hydroxyglutarate dehydrogenase, mitochondrial OS=Homo sapiens OX=9606 GN=L2HGDH PE=1 SV=3	8	7.63841	7.57435	7.87279	8.79987	8.72674	9.12512	7.69519	8.88391	1.18872	0.00335428	2.4744
P00533	EGFR_HUMAN	EGFR	EGFR	Epidermal growth factor receptor OS=Homo sapiens OX=9606 GN=EGFR PE=1 SV=2	9	9.80599	9.83307	9.73872	8.61508	8.50085	8.45197	9.79259	8.52263	-1.26996	0.000679404	3.16787
P04626	ERBB2_HUMAN	ERBB2	ERBB2	Receptor tyrosine-protein kinase erbB-2 OS=Homo sapiens OX=9606 GN=ERBB2 PE=1 SV=1	4	7.87061	8.00934	7.87827	7.27216	7.03158	7.1539	7.9194	7.15255	-0.766857	0.00264274	2.57795
P62879	GBB2_HUMAN	GNB2	GNB2	Guanine nucleotide-binding protein G(I)/G(S)/G(T) subunit beta-2 OS=Homo sapiens OX=9606 GN=GNB2 PE=1 SV=3	9	9.78048	9.70688	9.75914	9.25298	9.17314	9.19673	9.74883	9.20762	-0.541209	0.00120749	2.91812
Q99536	VAT1_HUMAN	VAT1	VAT1	Synaptic vesicle membrane protein VAT-1 homolog OS=Homo sapiens OX=9606 GN=VAT1 PE=1 SV=2	12	9.76027	9.78692	9.444	8.37567	8.22818	8.30148	9.66373	8.30178	-1.36196	0.00194761	2.7105
O14964	HGS_HUMAN	HGS	HGS	Hepatocyte growth factor-regulated tyrosine kinase substrate OS=Homo sapiens OX=9606 GN=HGS PE=1 SV=1	7	8.69304	8.88199	9.08301	9.06747	8.7672	8.67723	8.88601	8.8373	-0.0487115	0.37879	0.421601
Q6YN16	HSDL2_HUMAN	HSDL2	HSDL2	Hydroxysteroid dehydrogenase-like protein 2 OS=Homo sapiens OX=9606 GN=HSDL2 PE=1 SV=1	11	7.35586	7.57826	7.73533	8.39904	8.28481	8.69894	7.55648	8.46093	0.904448	0.00680315	2.16729
P53801	PTTG_HUMAN	PTTG1IP	PTTG1IP	Pituitary tumor-transforming gene 1 protein-interacting protein OS=Homo sapiens OX=9606 GN=PTTG1IP PE=1 SV=1	2	6.80102	6.73763	6.64099	6.34442	6.39877	6.08863	6.72654	6.27727	-0.449274	0.0130383	1.88478
P42356	PI4KA_HUMAN	PI4KA	PI4KA	Phosphatidylinositol 4-kinase alpha OS=Homo sapiens OX=9606 GN=PI4KA PE=1 SV=4	8	8.6475	8.78284	8.7232	8.8053	8.60448	8.52176	8.71785	8.64385	-0.0740011	0.249866	0.602293
P11717	MPRI_HUMAN	IGF2R	IGF2R	Cation-independent mannose-6-phosphate receptor OS=Homo sapiens OX=9606 GN=IGF2R PE=1 SV=3	11	11.0066	11.1133	11.2362	9.60056	9.33706	9.23954	11.1187	9.39239	-1.7263	0.00160292	2.79509
Q8N9F7	GDPD1_HUMAN	GDPD1	GDPD1	Lysophospholipase D GDPD1 OS=Homo sapiens OX=9606 GN=GDPD1 PE=1 SV=2	2	6.39729	6.64667	6.5295	6.90529	7.04259	7.16524	6.52449	7.03771	0.51322	0.00879236	2.05589
O96014	WNT11_HUMAN	WNT11	WNT11	Protein Wnt-11 OS=Homo sapiens OX=9606 GN=WNT11 PE=1 SV=2	3	7.79291	8.03619	7.88291	7.46322	7.27109	7.37633	7.904	7.37022	-0.533786	0.00569515	2.2445
P49915	GUAA_HUMAN	GMPS	GMPS	GMP synthase [glutamine-hydrolyzing] OS=Homo sapiens OX=9606 GN=GMPS PE=1 SV=1	3	5.66008	5.83172	5.99411	5.8354	5.64307	5.80222	5.82864	5.76023	-0.0684054	0.294724	0.530585
P05023	AT1A1_HUMAN	ATP1A1	ATP1A1	Sodium/potassium-transporting ATPase subunit alpha-1 OS=Homo sapiens OX=9606 GN=ATP1A1 PE=1 SV=1	23	11.5868	11.6633	11.7006	11.5839	11.346	11.3993	11.6502	11.4431	-0.207166	0.0441018	1.35554
P61163	ACTZ_HUMAN	ACTR1A	ACTR1A	Alpha-centractin OS=Homo sapiens OX=9606 GN=ACTR1A PE=1 SV=1	7	8.72605	9.0469	9.07341	8.77953	8.70165	8.93953	8.94879	8.8069	-0.141883	0.192679	0.715165
P42025	ACTY_HUMAN	ACTR1B	ACTR1B	Beta-centractin OS=Homo sapiens OX=9606 GN=ACTR1B PE=1 SV=1	1	4.07113	3.92857	4.23849	3.88482	3.98196	4.35785	4.0794	4.07488	-0.00451547	0.45403	0.342915
Q9HDC5	JPH1_HUMAN	JPH1	JPH1	Junctophilin-1 OS=Homo sapiens OX=9606 GN=JPH1 PE=1 SV=2	5	6.64396	6.92128	6.85196	7.33774	7.20413	7.20038	6.80573	7.24742	0.441682	0.0101335	1.99424
Q9H8Y8	GORS2_HUMAN	GORASP2	GORASP2	Golgi reassembly-stacking protein 2 OS=Homo sapiens OX=9606 GN=GORASP2 PE=1 SV=3	7	7.33997	7.29301	7.3096	6.99868	6.9312	6.98758	7.3142	6.97249	-0.34171	0.00160292	2.79509
O94905	ERLN2_HUMAN	ERLIN2	ERLIN2	Erlin-2 OS=Homo sapiens OX=9606 GN=ERLIN2 PE=1 SV=1	7	8.47476	8.57525	8.76427	9.35156	9.28174	9.40491	8.60476	9.34607	0.741309	0.00319936	2.49494
O75477	ERLN1_HUMAN	ERLIN1	ERLIN1	Erlin-1 OS=Homo sapiens OX=9606 GN=ERLIN1 PE=1 SV=1	8	9.3166	9.37734	9.55934	10.1688	10.1187	10.3583	9.41776	10.2153	0.797515	0.00338195	2.47083
Q68DH5	LMBD2_HUMAN	LMBRD2	LMBRD2	LMBR1 domain-containing protein 2 OS=Homo sapiens OX=9606 GN=LMBRD2 PE=1 SV=1	12	11.2585	11.4134	11.3233	10.7144	10.5046	10.4538	11.3317	10.5576	-0.774136	0.00298716	2.52474
Q9H8V3	ECT2_HUMAN	ECT2	ECT2	Protein ECT2 OS=Homo sapiens OX=9606 GN=ECT2 PE=1 SV=4	10	9.65934	9.59803	9.70091	9.42018	9.42352	9.35304	9.65276	9.39892	-0.253841	0.0042702	2.36955
P63027	VAMP2_HUMAN	VAMP2	VAMP2	Vesicle-associated membrane protein 2 OS=Homo sapiens OX=9606 GN=VAMP2 PE=1 SV=3	7	9.43533	9.74789	9.6179	9.41546	9.23521	9.32808	9.60037	9.32625	-0.274121	0.0436807	1.35971
Q15836	VAMP3_HUMAN	VAMP3	VAMP3	Vesicle-associated membrane protein 3 OS=Homo sapiens OX=9606 GN=VAMP3 PE=1 SV=3	6	8.00372	8.28122	8.1827	8.05571	7.79306	7.78229	8.15588	7.87702	-0.27886	0.0576477	1.23922
O95433	AHSA1_HUMAN	AHSA1	AHSA1	Activator of 90 kDa heat shock protein ATPase homolog 1 OS=Homo sapiens OX=9606 GN=AHSA1 PE=1 SV=1	6	7.68833	7.87426	7.85204	7.72597	7.6551	7.71914	7.80488	7.70007	-0.104805	0.107214	0.969749
P42704	LPPRC_HUMAN	LRPPRC	LRPPRC	Leucine-rich PPR motif-containing protein, mitochondrial OS=Homo sapiens OX=9606 GN=LRPPRC PE=1 SV=3	12	8.48897	8.53374	8.74019	9.93176	10.0006	10.5478	8.58763	10.16	1.57241	0.0034964	2.45638
O43290	SNUT1_HUMAN	SART1	SART1	U4/U6.U5 tri-snRNP-associated protein 1 OS=Homo sapiens OX=9606 GN=SART1 PE=1 SV=1	7	8.36678	8.52401	8.82802	8.14848	8.31446	8.08341	8.57294	8.18212	-0.390818	0.0453044	1.34386
Q00610	CLH1_HUMAN	CLTC	CLTC	Clathrin heavy chain 1 OS=Homo sapiens OX=9606 GN=CLTC PE=1 SV=5	9	11.48	11.7244	11.6513	10.0565	10.0772	10.3479	11.6186	10.1605	-1.45802	0.00183449	2.73648
P61764	STXB1_HUMAN	STXBP1	STXBP1	Syntaxin-binding protein 1 OS=Homo sapiens OX=9606 GN=STXBP1 PE=1 SV=1	3	8.36255	8.32628	8.48994	8.25144	8.28154	8.149	8.39292	8.22733	-0.165598	0.044511	1.35153
Q9Y2W2	WBP11_HUMAN	WBP11	WBP11	WW domain-binding protein 11 OS=Homo sapiens OX=9606 GN=WBP11 PE=1 SV=1	11	9.25216	9.07829	9.0657	9.01055	8.70981	8.35241	9.13205	8.69092	-0.441129	0.0631008	1.19997
P61421	VA0D1_HUMAN	ATP6V0D1	ATP6V0D1	V-type proton ATPase subunit d 1 OS=Homo sapiens OX=9606 GN=ATP6V0D1 PE=1 SV=1	7	8.77	8.99612	8.90553	8.68319	8.6421	8.60969	8.89055	8.64499	-0.245557	0.0205459	1.68727
Q9ULE6	PALD_HUMAN	PALD1	PALD1	Paladin OS=Homo sapiens OX=9606 GN=PALD1 PE=1 SV=3	2	4.51498	4.56133	4.46943	4.7702	4.46479	4.26403	4.51525	4.49967	-0.0155746	0.434481	0.362029
P48739	PIPNB_HUMAN	PITPNB	PITPNB	Phosphatidylinositol transfer protein beta isoform OS=Homo sapiens OX=9606 GN=PITPNB PE=1 SV=2	5	9.12927	9.28711	9.20636	9.29375	9.23053	9.3602	9.20758	9.29483	0.0872467	0.129541	0.887593
Q06830	PRDX1_HUMAN	PRDX1	PRDX1	Peroxiredoxin-1 OS=Homo sapiens OX=9606 GN=PRDX1 PE=1 SV=1	9	9.17194	9.19899	9.2972	9.20295	9.28035	9.3204	9.22271	9.2679	0.0451886	0.231637	0.635192
P32119	PRDX2_HUMAN	PRDX2	PRDX2	Peroxiredoxin-2 OS=Homo sapiens OX=9606 GN=PRDX2 PE=1 SV=5	4	8.63005	8.81271	8.88611	8.82308	9.00665	9.07733	8.77629	8.96902	0.192731	0.0946918	1.02369
Q13162	PRDX4_HUMAN	PRDX4	PRDX4	Peroxiredoxin-4 OS=Homo sapiens OX=9606 GN=PRDX4 PE=1 SV=1	10	9.18746	9.44624	9.5771	10.1913	10.3759	10.7109	9.4036	10.426	1.02244	0.00710544	2.14841
Q08379	GOGA2_HUMAN	GOLGA2	GOLGA2	Golgin subfamily A member 2 OS=Homo sapiens OX=9606 GN=GOLGA2 PE=1 SV=3	9	8.29723	8.40748	8.5427	8.82109	8.72539	8.84172	8.41581	8.79607	0.38026	0.00950416	2.02209
O75781	PALM_HUMAN	PALM	PALM	Paralemmin-1 OS=Homo sapiens OX=9606 GN=PALM PE=1 SV=2	6	7.51716	7.63024	7.7318	7.66262	7.59907	7.41238	7.6264	7.55802	-0.0683741	0.271637	0.566011
P00390	GSHR_HUMAN	GSR	GSR	Glutathione reductase, mitochondrial OS=Homo sapiens OX=9606 GN=GSR PE=1 SV=2	4	6.28136	6.5965	6.54576	7.19468	7.1282	7.3406	6.47454	7.22116	0.74662	0.00466306	2.33133
O95573	ACSL3_HUMAN	ACSL3	ACSL3	Long-chain-fatty-acid--CoA ligase 3 OS=Homo sapiens OX=9606 GN=ACSL3 PE=1 SV=3	9	7.80712	7.76408	7.92305	8.26442	8.28796	8.29257	7.83142	8.28165	0.450229	0.00263399	2.57939
O60488	ACSL4_HUMAN	ACSL4	ACSL4	Long-chain-fatty-acid--CoA ligase 4 OS=Homo sapiens OX=9606 GN=ACSL4 PE=1 SV=2	5	8.832	8.88774	8.85788	8.32535	8.27174	8.55811	8.85921	8.38507	-0.47414	0.00732438	2.13523
Q8IZA0	K319L_HUMAN	KIAA0319L	KIAA0319L	Dyslexia-associated protein KIAA0319-like protein OS=Homo sapiens OX=9606 GN=KIAA0319L PE=1 SV=2	10	10.4751	10.5161	10.4232	9.2595	9.14807	9.1249	10.4715	9.17749	-1.29399	0.000573358	3.24157
P61803	DAD1_HUMAN	DAD1	DAD1	Dolichyl-diphosphooligosaccharide--protein glycosyltransferase subunit DAD1 OS=Homo sapiens OX=9606 GN=DAD1 PE=1 SV=3	3	5.0096	5.44802	5.55641	6.42155	5.92635	6.87018	5.33801	6.40603	1.06802	0.024042	1.61903
P35579	MYH9_HUMAN	MYH9	MYH9	Myosin-9 OS=Homo sapiens OX=9606 GN=MYH9 PE=1 SV=4	13	10.2135	10.3801	10.4112	10.3462	10.3593	10.4131	10.3349	10.3729	0.0379354	0.299485	0.523625
P35580	MYH10_HUMAN	MYH10	MYH10	Myosin-10 OS=Homo sapiens OX=9606 GN=MYH10 PE=1 SV=3	12	10.3382	10.4791	10.5649	10.629	10.619	10.6588	10.4607	10.6356	0.174852	0.0442296	1.35429
Q13439	GOGA4_HUMAN	GOLGA4	GOLGA4	Golgin subfamily A member 4 OS=Homo sapiens OX=9606 GN=GOLGA4 PE=1 SV=1	1	4.83706	4.58392	4.67008	5.05262	4.75506	4.70762	4.69702	4.83843	0.141415	0.192383	0.715833
P09622	DLDH_HUMAN	DLD	DLD	Dihydrolipoyl dehydrogenase, mitochondrial OS=Homo sapiens OX=9606 GN=DLD PE=1 SV=2	10	8.45404	8.53415	8.81001	9.9528	9.85414	10.2654	8.5994	10.0241	1.42472	0.00289877	2.53779
Q96A35	RM24_HUMAN	MRPL24	MRPL24	39S ribosomal protein L24, mitochondrial OS=Homo sapiens OX=9606 GN=MRPL24 PE=1 SV=1	8	7.69615	7.57143	7.96525	9.49132	9.56531	10.0375	7.74428	9.69805	1.95377	0.00261262	2.58292
Q6YHK3	CD109_HUMAN	CD109	CD109	CD109 antigen OS=Homo sapiens OX=9606 GN=CD109 PE=1 SV=2	5	9.1189	9.17598	9.27413	8.50815	8.39363	8.36557	9.18967	8.42245	-0.767221	0.00183449	2.73648
O75051	PLXA2_HUMAN	PLXNA2	PLXNA2	Plexin-A2 OS=Homo sapiens OX=9606 GN=PLXNA2 PE=1 SV=4	7	8.98891	9.02254	9.1984	8.66003	8.4628	8.5516	9.06995	8.55814	-0.511806	0.00569515	2.2445
Q9UIW2	PLXA1_HUMAN	PLXNA1	PLXNA1	Plexin-A1 OS=Homo sapiens OX=9606 GN=PLXNA1 PE=1 SV=3	7	9.86936	9.99213	10.0554	9.43671	9.23861	9.13666	9.9723	9.27066	-0.70164	0.00422982	2.37368
Q13308	PTK7_HUMAN	PTK7	PTK7	Inactive tyrosine-protein kinase 7 OS=Homo sapiens OX=9606 GN=PTK7 PE=1 SV=2	10	8.74733	8.80174	8.90705	8.78077	8.68878	8.64552	8.81871	8.70502	-0.113687	0.0897858	1.04679
Q13445	TMED1_HUMAN	TMED1	TMED1	Transmembrane emp24 domain-containing protein 1 OS=Homo sapiens OX=9606 GN=TMED1 PE=1 SV=1	4	6.77141	6.87103	6.94707	6.82862	6.45785	6.83729	6.86317	6.70792	-0.155252	0.179587	0.745726
O14548	COX7R_HUMAN	COX7A2L	COX7A2L	Cytochrome c oxidase subunit 7A-related protein, mitochondrial OS=Homo sapiens OX=9606 GN=COX7A2L PE=1 SV=2	3	6.57149	6.58347	6.82249	7.11362	7.0323	7.16656	6.65915	7.10416	0.445011	0.00887257	2.05195
O94888	UBXN7_HUMAN	UBXN7	UBXN7	UBX domain-containing protein 7 OS=Homo sapiens OX=9606 GN=UBXN7 PE=1 SV=2	4	8.10396	8.17679	8.19573	8.21649	8.12516	8.39378	8.15883	8.24514	0.0863175	0.201564	0.695588
O43390	HNRPR_HUMAN	HNRNPR	HNRNPR	Heterogeneous nuclear ribonucleoprotein R OS=Homo sapiens OX=9606 GN=HNRNPR PE=1 SV=1	11	10.138	10.2176	10.4789	10.1864	10.1726	10.2875	10.2782	10.2155	-0.0627023	0.302003	0.519989
O60506	HNRPQ_HUMAN	SYNCRIP	SYNCRIP	Heterogeneous nuclear ribonucleoprotein Q OS=Homo sapiens OX=9606 GN=SYNCRIP PE=1 SV=2	8	9.31902	9.42605	9.67325	9.48636	9.39016	9.4997	9.47277	9.45874	-0.0140341	0.428212	0.368341
P62241	RS8_HUMAN	RPS8	RPS8	40S ribosomal protein S8 OS=Homo sapiens OX=9606 GN=RPS8 PE=1 SV=2	9	9.69713	9.83679	9.91027	9.4495	9.47109	9.59232	9.81473	9.5043	-0.310426	0.0145914	1.8359
P62333	PRS10_HUMAN	PSMC6	PSMC6	26S proteasome regulatory subunit 10B OS=Homo sapiens OX=9606 GN=PSMC6 PE=1 SV=1	7	8.29663	8.42624	8.52417	8.19344	8.21299	8.3104	8.41568	8.23894	-0.176737	0.0556033	1.2549
P08865	RSSA_HUMAN	RPSA	RPSA	40S ribosomal protein SA OS=Homo sapiens OX=9606 GN=RPSA PE=1 SV=4	7	9.02635	9.19779	9.12091	9.10977	8.92456	9.15936	9.11502	9.06456	-0.0504552	0.300859	0.521637
Q5VW32	BROX_HUMAN	BROX	BROX	BRO1 domain-containing protein BROX OS=Homo sapiens OX=9606 GN=BROX PE=1 SV=1	9	8.64476	8.84861	8.75411	10.0098	9.90301	9.97769	8.74916	9.96351	1.21435	0.0009732	3.0118
Q09666	AHNK_HUMAN	AHNAK	AHNAK	Neuroblast differentiation-associated protein AHNAK OS=Homo sapiens OX=9606 GN=AHNAK PE=1 SV=2	8	8.94673	9.03927	9.38968	9.58591	9.42832	9.66044	9.12523	9.55822	0.432997	0.0352241	1.45316
P62269	RS18_HUMAN	RPS18	RPS18	40S ribosomal protein S18 OS=Homo sapiens OX=9606 GN=RPS18 PE=1 SV=3	7	8.27182	8.38711	8.40489	9.15086	9.12162	8.99702	8.35461	9.08983	0.735229	0.00194761	2.7105
P05198	IF2A_HUMAN	EIF2S1	EIF2S1	Eukaryotic translation initiation factor 2 subunit 1 OS=Homo sapiens OX=9606 GN=EIF2S1 PE=1 SV=3	4	7.14447	7.19465	7.29038	7.27642	7.12882	7.42908	7.20983	7.27811	0.0682734	0.270855	0.567263
Q92896	GSLG1_HUMAN	GLG1	GLG1	Golgi apparatus protein 1 OS=Homo sapiens OX=9606 GN=GLG1 PE=1 SV=2	9	9.94982	10.0371	9.84925	9.58068	9.56027	9.50514	9.94538	9.5487	-0.396681	0.00424971	2.37164
Q9Y487	VPP2_HUMAN	ATP6V0A2	ATP6V0A2	V-type proton ATPase 116 kDa subunit a isoform 2 OS=Homo sapiens OX=9606 GN=ATP6V0A2 PE=1 SV=2	10	9.14839	9.23263	9.23787	8.77852	8.61235	8.64624	9.2063	8.67904	-0.527261	0.00270333	2.5681
Q93050	VPP1_HUMAN	ATP6V0A1	ATP6V0A1	V-type proton ATPase 116 kDa subunit a isoform 1 OS=Homo sapiens OX=9606 GN=ATP6V0A1 PE=1 SV=3	11	10.7696	10.8499	10.8684	10.5344	10.3033	10.2627	10.8293	10.3668	-0.462498	0.00796319	2.09891
P51688	SPHM_HUMAN	SGSH	SGSH	N-sulphoglucosamine sulphohydrolase OS=Homo sapiens OX=9606 GN=SGSH PE=1 SV=1	8	8.33183	8.48831	8.45259	8.91025	8.90586	8.92353	8.42424	8.91321	0.488967	0.00236775	2.62566
Q14204	DYHC1_HUMAN	DYNC1H1	DYNC1H1	Cytoplasmic dynein 1 heavy chain 1 OS=Homo sapiens OX=9606 GN=DYNC1H1 PE=1 SV=5	9	9.73681	9.99602	9.89725	9.43234	9.37471	9.57884	9.87669	9.46196	-0.414731	0.0126504	1.89789
P68036	UB2L3_HUMAN	UBE2L3	UBE2L3	Ubiquitin-conjugating enzyme E2 L3 OS=Homo sapiens OX=9606 GN=UBE2L3 PE=1 SV=1	3	6.98836	7.03047	7.10107	7.13091	7.1244	7.10054	7.03997	7.11862	0.0786503	0.0579686	1.23681
Q15031	SYLM_HUMAN	LARS2	LARS2	Probable leucine--tRNA ligase, mitochondrial OS=Homo sapiens OX=9606 GN=LARS2 PE=1 SV=2	12	8.71269	8.87387	9.06511	10.067	10.0178	10.5382	8.88389	10.2077	1.32379	0.00420582	2.37615
P99999	CYC_HUMAN	CYCS	CYCS	Cytochrome c OS=Homo sapiens OX=9606 GN=CYCS PE=1 SV=2	12	8.72445	8.66529	8.70531	10.3924	10.2009	10.728	8.69835	10.4404	1.74208	0.00206905	2.68423
Q96NW4	ANR27_HUMAN	ANKRD27	ANKRD27	Ankyrin repeat domain-containing protein 27 OS=Homo sapiens OX=9606 GN=ANKRD27 PE=1 SV=2	10	11.5862	11.6734	11.633	10.5164	10.3345	10.3138	11.6309	10.3882	-1.24263	0.0010035	2.99848
Q92888	ARHG1_HUMAN	ARHGEF1	ARHGEF1	Rho guanine nucleotide exchange factor 1 OS=Homo sapiens OX=9606 GN=ARHGEF1 PE=1 SV=2	4	7.99604	8.12924	8.17918	8.05986	8.02055	8.08445	8.10149	8.05495	-0.0465372	0.247695	0.606083
P08195	4F2_HUMAN	SLC3A2	SLC3A2	4F2 cell-surface antigen heavy chain OS=Homo sapiens OX=9606 GN=SLC3A2 PE=1 SV=3	15	10.6999	10.7795	10.6512	10.1966	10.1925	10.0749	10.7102	10.1546	-0.555554	0.00240801	2.61834
Q9H3Q1	BORG4_HUMAN	CDC42EP4	CDC42EP4	Cdc42 effector protein 4 OS=Homo sapiens OX=9606 GN=CDC42EP4 PE=1 SV=1	11	9.24769	9.14583	9.13419	8.93149	8.71108	8.56464	9.17591	8.73574	-0.440167	0.0160905	1.79343
P31930	QCR1_HUMAN	UQCRC1	UQCRC1	Cytochrome b-c1 complex subunit 1, mitochondrial OS=Homo sapiens OX=9606 GN=UQCRC1 PE=1 SV=3	9	8.60963	8.62492	8.92395	9.83846	9.91958	10.2311	8.7195	9.99636	1.27687	0.00319331	2.49576
O75165	DJC13_HUMAN	DNAJC13	DNAJC13	DnaJ homolog subfamily C member 13 OS=Homo sapiens OX=9606 GN=DNAJC13 PE=1 SV=5	9	11.4853	11.5953	11.572	9.71752	9.57806	9.70692	11.5509	9.6675	-1.88338	0.000395768	3.40256
Q06481	APLP2_HUMAN	APLP2	APLP2	Amyloid-like protein 2 OS=Homo sapiens OX=9606 GN=APLP2 PE=1 SV=2	10	10.2859	10.4276	10.4782	9.70559	9.69171	9.53987	10.3972	9.64572	-0.751488	0.00257454	2.5893
P05067	A4_HUMAN	APP	APP	Amyloid-beta precursor protein OS=Homo sapiens OX=9606 GN=APP PE=1 SV=3	10	10.4603	10.5456	10.626	10.1039	10.1087	9.90761	10.544	10.04	-0.503924	0.00515224	2.288
Q9Y6D9	MD1L1_HUMAN	MAD1L1	MAD1L1	Mitotic spindle assembly checkpoint protein MAD1 OS=Homo sapiens OX=9606 GN=MAD1L1 PE=1 SV=2	7	7.22922	7.44337	7.53436	7.24487	7.17425	7.13512	7.40232	7.18475	-0.217572	0.059945	1.22225
P40939	ECHA_HUMAN	HADHA	HADHA	Trifunctional enzyme subunit alpha, mitochondrial OS=Homo sapiens OX=9606 GN=HADHA PE=1 SV=2	12	9.20449	9.26832	9.54508	10.9724	10.9689	11.5277	9.3393	11.1563	1.81702	0.00297976	2.52582
O75027	ABCB7_HUMAN	ABCB7	ABCB7	ATP-binding cassette sub-family B member 7, mitochondrial OS=Homo sapiens OX=9606 GN=ABCB7 PE=1 SV=2	8	8.12861	8.08647	8.3213	9.33996	9.27812	9.72067	8.17879	9.44625	1.26746	0.00318789	2.4965
P29144	TPP2_HUMAN	TPP2	TPP2	Tripeptidyl-peptidase 2 OS=Homo sapiens OX=9606 GN=TPP2 PE=1 SV=4	8	10.6536	10.5238	10.4967	10.0209	10.0386	10.0479	10.558	10.0358	-0.522174	0.00225583	2.64669
Q9BW85	YJU2_HUMAN	YJU2	YJU2	Splicing factor YJU2 OS=Homo sapiens OX=9606 GN=YJU2 PE=1 SV=1	3	6.66024	6.78319	6.89056	6.6496	6.46526	6.45008	6.778	6.52165	-0.25635	0.0380263	1.41992
Q5M775	CYTSB_HUMAN	SPECC1	SPECC1	Cytospin-B OS=Homo sapiens OX=9606 GN=SPECC1 PE=1 SV=1	7	7.78303	7.91754	8.03863	7.67339	7.54649	7.56529	7.91307	7.59506	-0.318011	0.0173656	1.76031
Q9NX24	NHP2_HUMAN	NHP2	NHP2	H/ACA ribonucleoprotein complex subunit 2 OS=Homo sapiens OX=9606 GN=NHP2 PE=1 SV=1	3	7.59962	7.65117	7.71035	7.81008	7.59609	7.56946	7.65372	7.65854	0.0048273	0.446225	0.350446
O14773	TPP1_HUMAN	TPP1	TPP1	Tripeptidyl-peptidase 1 OS=Homo sapiens OX=9606 GN=TPP1 PE=1 SV=2	8	9.31693	9.54323	9.57585	9.44768	9.40968	9.44202	9.47867	9.43313	-0.0455428	0.307534	0.512107
Q9HAV7	GRPE1_HUMAN	GRPEL1	GRPEL1	GrpE protein homolog 1, mitochondrial OS=Homo sapiens OX=9606 GN=GRPEL1 PE=1 SV=2	10	8.81742	8.84715	9.10749	10.4562	10.4106	10.7398	8.92402	10.5355	1.6115	0.00194761	2.7105
Q93063	EXT2_HUMAN	EXT2	EXT2	Exostosin-2 OS=Homo sapiens OX=9606 GN=EXT2 PE=1 SV=1	2	6.51465	6.60054	6.77779	6.77616	6.79902	6.77233	6.63099	6.7825	0.151512	0.0820261	1.08605
P82921	RT21_HUMAN	MRPS21	MRPS21	28S ribosomal protein S21, mitochondrial OS=Homo sapiens OX=9606 GN=MRPS21 PE=1 SV=3	5	5.09971	4.76777	5.48845	6.47437	6.43012	6.82767	5.11864	6.57739	1.45874	0.00550574	2.25918
Q9H223	EHD4_HUMAN	EHD4	EHD4	EH domain-containing protein 4 OS=Homo sapiens OX=9606 GN=EHD4 PE=1 SV=1	9	8.52007	8.6461	8.63702	8.85333	8.94783	8.90873	8.60106	8.90329	0.30223	0.00514221	2.28885
Q9H4M9	EHD1_HUMAN	EHD1	EHD1	EH domain-containing protein 1 OS=Homo sapiens OX=9606 GN=EHD1 PE=1 SV=2	4	7.615	7.75337	7.84845	8.07906	8.10866	8.19697	7.73894	8.12823	0.389289	0.00816225	2.08819
P62263	RS14_HUMAN	RPS14	RPS14	40S ribosomal protein S14 OS=Homo sapiens OX=9606 GN=RPS14 PE=1 SV=3	7	6.62131	6.81394	7.04324	6.94702	6.75926	6.81857	6.82616	6.84162	0.0154581	0.431589	0.36493
Q9UKS6	PACN3_HUMAN	PACSIN3	PACSIN3	Protein kinase C and casein kinase substrate in neurons protein 3 OS=Homo sapiens OX=9606 GN=PACSIN3 PE=1 SV=2	8	9.60946	9.72278	9.58527	8.73213	8.62946	8.72217	9.63917	8.69459	-0.944582	0.0010681	2.97139
O15027	SC16A_HUMAN	SEC16A	SEC16A	Protein transport protein Sec16A OS=Homo sapiens OX=9606 GN=SEC16A PE=1 SV=4	2	7.34173	7.37979	7.46472	7.73671	7.54949	7.63509	7.39541	7.64043	0.245015	0.0179317	1.74638
Q08AM6	VAC14_HUMAN	VAC14	VAC14	Protein VAC14 homolog OS=Homo sapiens OX=9606 GN=VAC14 PE=1 SV=1	5	9.3633	9.34722	9.14585	7.92791	7.74705	7.98958	9.28546	7.88818	-1.39728	0.00160292	2.79509
Q53F19	NCBP3_HUMAN	NCBP3	NCBP3	Nuclear cap-binding protein subunit 3 OS=Homo sapiens OX=9606 GN=NCBP3 PE=1 SV=2	1	4.36405	4.44998	4.84457	4.29539	3.81699	3.88254	4.55287	3.9983	-0.554565	0.0432185	1.36433
P49753	ACOT2_HUMAN	ACOT2	ACOT2	Acyl-coenzyme A thioesterase 2, mitochondrial OS=Homo sapiens OX=9606 GN=ACOT2 PE=1 SV=6	8	7.61114	7.50344	7.86662	8.54377	8.35554	8.74832	7.6604	8.54921	0.888807	0.00626081	2.20337
Q9UHD8	SEPT9_HUMAN	2021-09-09	SEPTIN9	Septin-9 OS=Homo sapiens OX=9606 GN=SEPT9 PE=1 SV=2	4	8.39932	8.47117	8.5729	8.64681	8.47182	8.5555	8.48113	8.55804	0.0769111	0.192679	0.715165
O43493	TGON2_HUMAN	TGOLN2	TGOLN2	Trans-Golgi network integral membrane protein 2 OS=Homo sapiens OX=9606 GN=TGOLN2 PE=1 SV=3	12	10.6147	10.6925	10.6566	9.53163	9.30013	9.21245	10.6546	9.34807	-1.30655	0.0016483	2.78296
P84090	ERH_HUMAN	ERH	ERH	Enhancer of rudimentary homolog OS=Homo sapiens OX=9606 GN=ERH PE=1 SV=1	6	9.19031	9.35199	9.37668	9.18687	9.42641	9.31168	9.30633	9.30832	0.00199601	0.45503	0.34196
Q7Z417	NUFP2_HUMAN	NUFIP2	NUFIP2	Nuclear fragile X mental retardation-interacting protein 2 OS=Homo sapiens OX=9606 GN=NUFIP2 PE=1 SV=1	2	3.5744	3.50935	3.84637	4.27781	4.13087	3.85053	3.64338	4.0864	0.443026	0.0396623	1.40162
Q9P2R3	ANFY1_HUMAN	ANKFY1	ANKFY1	Rabankyrin-5 OS=Homo sapiens OX=9606 GN=ANKFY1 PE=1 SV=2	13	9.7519	9.8174	9.93169	9.45487	9.27924	9.16589	9.83367	9.3	-0.533668	0.00708318	2.14977
Q16513	PKN2_HUMAN	PKN2	PKN2	Serine/threonine-protein kinase N2 OS=Homo sapiens OX=9606 GN=PKN2 PE=1 SV=1	7	8.6401	8.63214	8.73883	8.62748	8.44726	8.67481	8.67036	8.58319	-0.0871696	0.183762	0.735744
Q9NW97	TMM51_HUMAN	TMEM51	TMEM51	Transmembrane protein 51 OS=Homo sapiens OX=9606 GN=TMEM51 PE=1 SV=1	3	6.96996	7.17668	6.96649	5.99045	6.22464	5.7576	7.03771	5.9909	-1.04681	0.00405062	2.39248
Q15276	RABE1_HUMAN	RABEP1	RABEP1	Rab GTPase-binding effector protein 1 OS=Homo sapiens OX=9606 GN=RABEP1 PE=1 SV=2	9	9.80574	9.9176	10.0866	9.93504	9.566	9.73617	9.93666	9.74574	-0.190923	0.137223	0.862573
P23634	AT2B4_HUMAN	ATP2B4	ATP2B4	Plasma membrane calcium-transporting ATPase 4 OS=Homo sapiens OX=9606 GN=ATP2B4 PE=1 SV=2	11	9.13608	9.22129	9.20336	9.16099	9.00402	9.0111	9.18691	9.0587	-0.128212	0.0617246	1.20954
P20020	AT2B1_HUMAN	ATP2B1	ATP2B1	Plasma membrane calcium-transporting ATPase 1 OS=Homo sapiens OX=9606 GN=ATP2B1 PE=1 SV=4	8	7.8643	7.81017	8.02213	8.23883	8.07602	8.01802	7.89887	8.11096	0.212092	0.0575117	1.24024
P04040	CATA_HUMAN	CAT	CAT	Catalase OS=Homo sapiens OX=9606 GN=CAT PE=1 SV=3	9	8.85926	8.94505	9.15169	9.39533	9.47448	9.65195	8.98533	9.50726	0.521922	0.0108543	1.9644
Q13263	TIF1B_HUMAN	TRIM28	TRIM28	Transcription intermediary factor 1-beta OS=Homo sapiens OX=9606 GN=TRIM28 PE=1 SV=5	8	9.97924	10.1619	10.2865	10.0799	10.1405	10.2668	10.1426	10.1624	0.0198029	0.409914	0.387307
Q8IXM2	BAP18_HUMAN	BAP18	BAP18	Chromatin complexes subunit BAP18 OS=Homo sapiens OX=9606 GN=BAP18 PE=1 SV=1	4	9.05283	9.26549	9.48791	9.51122	9.52901	9.36659	9.26874	9.46894	0.2002	0.130052	0.885884
Q13813	SPTN1_HUMAN	SPTAN1	SPTAN1	Spectrin alpha chain, non-erythrocytic 1 OS=Homo sapiens OX=9606 GN=SPTAN1 PE=1 SV=3	17	8.91379	8.94376	9.15113	9.60352	9.58242	9.6566	9.00289	9.61418	0.611284	0.00331825	2.47909
Q9Y446	PKP3_HUMAN	PKP3	PKP3	Plakophilin-3 OS=Homo sapiens OX=9606 GN=PKP3 PE=1 SV=1	4	6.88131	6.52243	7.01511	6.09043	6.3825	6.40647	6.80629	6.29313	-0.513152	0.0349994	1.45594
O15439	MRP4_HUMAN	ABCC4	ABCC4	Multidrug resistance-associated protein 4 OS=Homo sapiens OX=9606 GN=ABCC4 PE=1 SV=3	8	9.12048	9.02603	8.92252	8.5226	8.35529	8.46573	9.02301	8.44787	-0.575138	0.00342158	2.46577
O43633	CHM2A_HUMAN	CHMP2A	CHMP2A	Charged multivesicular body protein 2a OS=Homo sapiens OX=9606 GN=CHMP2A PE=1 SV=1	12	9.12504	9.1426	9.20034	9.83981	9.85566	9.71135	9.156	9.80227	0.64628	0.00174617	2.75791
O60220	TIM8A_HUMAN	TIMM8A	TIMM8A	Mitochondrial import inner membrane translocase subunit Tim8 A OS=Homo sapiens OX=9606 GN=TIMM8A PE=1 SV=1	2	3.74945	3.67378	3.78904	5.20299	5.35363	5.44089	3.73742	5.3325	1.59508	0.000773388	3.1116
O75955	FLOT1_HUMAN	FLOT1	FLOT1	Flotillin-1 OS=Homo sapiens OX=9606 GN=FLOT1 PE=1 SV=3	9	8.47818	8.75101	8.74615	8.99459	8.94356	8.95907	8.65844	8.96574	0.307295	0.02371	1.62507
Q02952	AKA12_HUMAN	AKAP12	AKAP12	A-kinase anchor protein 12 OS=Homo sapiens OX=9606 GN=AKAP12 PE=1 SV=4	13	10.3539	10.3351	10.3303	10.4769	10.1489	10.1564	10.3398	10.2607	-0.079019	0.265351	0.576179
Q9BSF4	TIM29_HUMAN	TIMM29	TIMM29	Mitochondrial import inner membrane translocase subunit Tim29 OS=Homo sapiens OX=9606 GN=TIMM29 PE=1 SV=2	1	4.86572	4.98642	5.00231	5.52351	5.47248	5.61231	4.95148	5.5361	0.584614	0.00255925	2.59189
P49411	EFTU_HUMAN	TUFM	TUFM	Elongation factor Tu, mitochondrial OS=Homo sapiens OX=9606 GN=TUFM PE=1 SV=2	11	8.0608	8.21676	8.40392	9.55478	9.61062	10.0311	8.22716	9.73217	1.50501	0.00305318	2.51525
O95671	ASML_HUMAN	ASMTL	ASMTL	Probable bifunctional dTTP/UTP pyrophosphatase/methyltransferase protein OS=Homo sapiens OX=9606 GN=ASMTL PE=1 SV=3	1	6.86919	7.14421	7.1702	7.24051	6.94391	7.27309	7.0612	7.1525	0.0913044	0.286023	0.543598
Q969T9	WBP2_HUMAN	WBP2	WBP2	WW domain-binding protein 2 OS=Homo sapiens OX=9606 GN=WBP2 PE=1 SV=1	6	9.36569	9.39026	9.41369	9.85555	9.68632	9.62712	9.38988	9.723	0.333116	0.00958455	2.01843
Q9Y4L1	HYOU1_HUMAN	HYOU1	HYOU1	Hypoxia up-regulated protein 1 OS=Homo sapiens OX=9606 GN=HYOU1 PE=1 SV=1	7	7.83853	8.04609	8.28283	8.64763	8.33647	8.6752	8.05582	8.5531	0.497282	0.032518	1.48788
P21333	FLNA_HUMAN	FLNA	FLNA	Filamin-A OS=Homo sapiens OX=9606 GN=FLNA PE=1 SV=4	11	10.7735	11.0937	11.025	10.4066	10.3119	10.3813	10.9641	10.3666	-0.597458	0.00573448	2.24151
Q14315	FLNC_HUMAN	FLNC	FLNC	Filamin-C OS=Homo sapiens OX=9606 GN=FLNC PE=1 SV=3	7	9.99986	10.119	9.97901	9.73033	9.85672	9.85637	10.0326	9.81447	-0.218149	0.0200225	1.69848
O75369	FLNB_HUMAN	FLNB	FLNB	Filamin-B OS=Homo sapiens OX=9606 GN=FLNB PE=1 SV=2	9	10.4629	10.5705	10.6374	10.5201	10.4593	10.5459	10.557	10.5084	-0.0485449	0.237156	0.624965
Q8TC07	TBC15_HUMAN	TBC1D15	TBC1D15	TBC1 domain family member 15 OS=Homo sapiens OX=9606 GN=TBC1D15 PE=1 SV=2	4	8.24395	8.43318	8.60363	8.28139	7.95721	8.15317	8.42692	8.13059	-0.29633	0.0694851	1.15811
P82933	RT09_HUMAN	MRPS9	MRPS9	28S ribosomal protein S9, mitochondrial OS=Homo sapiens OX=9606 GN=MRPS9 PE=1 SV=2	8	7.01818	7.10868	7.36588	8.4362	8.42125	8.92025	7.16425	8.59257	1.42832	0.00360663	2.4429
Q9NX76	CKLF6_HUMAN	CMTM6	CMTM6	CKLF-like MARVEL transmembrane domain-containing protein 6 OS=Homo sapiens OX=9606 GN=CMTM6 PE=1 SV=1	2	9.04896	9.33831	9.22226	8.39598	8.27104	8.22763	9.20317	8.29822	-0.904958	0.00264642	2.57734
Q9H0W5	CCDC8_HUMAN	CCDC8	CCDC8	Coiled-coil domain-containing protein 8 OS=Homo sapiens OX=9606 GN=CCDC8 PE=1 SV=2	3	7.58727	7.75582	7.782	7.01398	7.09382	6.84249	7.70836	6.98343	-0.724934	0.00348931	2.45726
P00505	AATM_HUMAN	GOT2	GOT2	Aspartate aminotransferase, mitochondrial OS=Homo sapiens OX=9606 GN=GOT2 PE=1 SV=3	11	8.32296	8.44434	8.71243	9.75648	9.76293	10.1983	8.49324	9.90591	1.41267	0.00345426	2.46165
Q66PJ3	AR6P4_HUMAN	ARL6IP4	ARL6IP4	ADP-ribosylation factor-like protein 6-interacting protein 4 OS=Homo sapiens OX=9606 GN=ARL6IP4 PE=1 SV=2	3	7.83552	7.94468	8.00747	6.88058	6.83562	7.30106	7.92922	7.00575	-0.923473	0.00573448	2.24151
Q02790	FKBP4_HUMAN	FKBP4	FKBP4	Peptidyl-prolyl cis-trans isomerase FKBP4 OS=Homo sapiens OX=9606 GN=FKBP4 PE=1 SV=3	8	8.70519	8.64313	8.74655	8.63878	8.40603	8.29567	8.69829	8.44683	-0.251463	0.0540905	1.26688
Q9BT67	NFIP1_HUMAN	NDFIP1	NDFIP1	NEDD4 family-interacting protein 1 OS=Homo sapiens OX=9606 GN=NDFIP1 PE=1 SV=1	5	5.88021	6.09099	6.03962	6.21139	6.06617	5.63443	6.00361	5.97066	-0.0329436	0.412639	0.38443
P10721	KIT_HUMAN	KIT	KIT	Mast/stem cell growth factor receptor Kit OS=Homo sapiens OX=9606 GN=KIT PE=1 SV=1	4	7.82246	7.94941	8.11256	7.76956	7.6991	7.75328	7.96148	7.74065	-0.22083	0.0462803	1.3346
Q9H5N1	RABE2_HUMAN	RABEP2	RABEP2	Rab GTPase-binding effector protein 2 OS=Homo sapiens OX=9606 GN=RABEP2 PE=1 SV=2	6	8.18609	8.21064	8.40083	7.93255	7.77528	7.83652	8.26586	7.84812	-0.41774	0.00810418	2.09129
Q04721	NOTC2_HUMAN	NOTCH2	NOTCH2	Neurogenic locus notch homolog protein 2 OS=Homo sapiens OX=9606 GN=NOTCH2 PE=1 SV=3	9	9.55466	9.63662	9.81397	8.90119	8.82158	8.71204	9.66842	8.8116	-0.856813	0.00270222	2.56828
O75347	TBCA_HUMAN	TBCA	TBCA	Tubulin-specific chaperone A OS=Homo sapiens OX=9606 GN=TBCA PE=1 SV=3	3	7.2538	7.16347	7.4347	7.7416	7.49736	7.49661	7.28399	7.57852	0.294534	0.0450188	1.34661
P07355	ANXA2_HUMAN	ANXA2	ANXA2	Annexin A2 OS=Homo sapiens OX=9606 GN=ANXA2 PE=1 SV=2	13	8.49971	8.82941	8.83931	9.15758	9.0643	9.39597	8.72281	9.20595	0.483143	0.0258473	1.58758
P12004	PCNA_HUMAN	PCNA	PCNA	Proliferating cell nuclear antigen OS=Homo sapiens OX=9606 GN=PCNA PE=1 SV=1	3	7.57203	7.58802	7.75445	7.2587	7.4079	7.33782	7.63817	7.3348	-0.303364	0.0133803	1.87353
P07196	NFL_HUMAN	NEFL	NEFL	Neurofilament light polypeptide OS=Homo sapiens OX=9606 GN=NEFL PE=1 SV=3	8	10.0568	10.2646	10.6837	10.8226	10.6624	10.4409	10.335	10.642	0.306943	0.136875	0.863676
P07197	NFM_HUMAN	NEFM	NEFM	Neurofilament medium polypeptide OS=Homo sapiens OX=9606 GN=NEFM PE=1 SV=3	15	10.4877	10.6831	11.1085	11.2742	11.2205	11.0866	10.7598	11.1938	0.433998	0.0599889	1.22193
P08670	VIME_HUMAN	VIM	VIM	Vimentin OS=Homo sapiens OX=9606 GN=VIM PE=1 SV=4	17	8.67685	8.93484	9.09956	9.27685	9.0602	9.06964	8.90375	9.13556	0.231812	0.111344	0.953332
P27824	CALX_HUMAN	CANX	CANX	Calnexin OS=Homo sapiens OX=9606 GN=CANX PE=1 SV=2	13	9.5723	9.78326	9.94397	10.4866	10.3783	10.6345	9.76651	10.4998	0.733274	0.00645158	2.19033
P36543	VATE1_HUMAN	ATP6V1E1	ATP6V1E1	V-type proton ATPase subunit E 1 OS=Homo sapiens OX=9606 GN=ATP6V1E1 PE=1 SV=1	9	9.06716	9.21494	9.22591	9.86021	9.71071	9.59644	9.16934	9.72245	0.553116	0.00546838	2.26214
Q8N0X7	SPART_HUMAN	SPART	SPART	Spartin OS=Homo sapiens OX=9606 GN=SPART PE=1 SV=1	10	9.42731	9.65563	9.68079	9.68335	9.43198	9.47031	9.58791	9.52855	-0.0593625	0.314049	0.503003
Q96A54	PAQR1_HUMAN	ADIPOR1	ADIPOR1	Adiponectin receptor protein 1 OS=Homo sapiens OX=9606 GN=ADIPOR1 PE=1 SV=1	1	6.2647	6.32801	6.41403	6.15465	6.13981	6.22845	6.33558	6.17431	-0.161274	0.0279071	1.55429
Q9P2E5	CHPF2_HUMAN	CHPF2	CHPF2	Chondroitin sulfate glucuronyltransferase OS=Homo sapiens OX=9606 GN=CHPF2 PE=2 SV=2	1	4.82062	5.4603	5.32094	5.14622	4.98166	5.2662	5.20062	5.13136	-0.0692652	0.36981	0.432021
Q9UPU7	TBD2B_HUMAN	TBC1D2B	TBC1D2B	TBC1 domain family member 2B OS=Homo sapiens OX=9606 GN=TBC1D2B PE=1 SV=2	7	7.37447	7.18159	7.15313	7.87143	7.6288	7.78482	7.23639	7.76169	0.525292	0.00740007	2.13076
Q8IXI1	MIRO2_HUMAN	RHOT2	RHOT2	Mitochondrial Rho GTPase 2 OS=Homo sapiens OX=9606 GN=RHOT2 PE=1 SV=2	6	8.37531	8.36625	8.63104	9.12142	9.15205	9.42028	8.45753	9.23125	0.773716	0.00547781	2.26139
P10114	RAP2A_HUMAN	RAP2A	RAP2A	Ras-related protein Rap-2a OS=Homo sapiens OX=9606 GN=RAP2A PE=1 SV=1	2	9.37771	9.43368	9.57185	8.90616	8.88336	8.99345	9.46108	8.92766	-0.533421	0.00325364	2.48763
P61225	RAP2B_HUMAN	RAP2B	RAP2B	Ras-related protein Rap-2b OS=Homo sapiens OX=9606 GN=RAP2B PE=1 SV=1	12	10.2018	10.2395	10.4101	9.88598	9.90203	9.83026	10.2838	9.87276	-0.411064	0.005349	2.27173
Q9Y3L5	RAP2C_HUMAN	RAP2C	RAP2C	Ras-related protein Rap-2c OS=Homo sapiens OX=9606 GN=RAP2C PE=1 SV=1	1	6.38901	6.48821	6.46299	5.64025	5.4599	5.69902	6.44674	5.59972	-0.847015	0.0021752	2.6625
Q8IXI2	MIRO1_HUMAN	RHOT1	RHOT1	Mitochondrial Rho GTPase 1 OS=Homo sapiens OX=9606 GN=RHOT1 PE=1 SV=2	5	6.09217	6.08013	6.28415	6.98863	6.8517	7.19879	6.15215	7.01304	0.860889	0.00379459	2.42084
Q3V6T2	GRDN_HUMAN	CCDC88A	CCDC88A	Girdin OS=Homo sapiens OX=9606 GN=CCDC88A PE=1 SV=2	9	8.70547	8.7044	8.65566	8.62948	8.54119	8.66579	8.68851	8.61215	-0.076358	0.0865067	1.06295
P09110	THIK_HUMAN	ACAA1	ACAA1	3-ketoacyl-CoA thiolase, peroxisomal OS=Homo sapiens OX=9606 GN=ACAA1 PE=1 SV=2	6	7.67742	7.73706	7.97135	8.18615	8.35356	8.48875	7.79528	8.34282	0.547546	0.0119631	1.92216
Q14980	NUMA1_HUMAN	NUMA1	NUMA1	Nuclear mitotic apparatus protein 1 OS=Homo sapiens OX=9606 GN=NUMA1 PE=1 SV=2	7	7.07378	7.19858	7.4872	7.66497	7.53486	7.68314	7.25319	7.62765	0.374466	0.0353444	1.45168
Q14257	RCN2_HUMAN	RCN2	RCN2	Reticulocalbin-2 OS=Homo sapiens OX=9606 GN=RCN2 PE=1 SV=1	8	8.83649	8.94899	9.03722	9.40462	9.38303	9.51624	8.9409	9.43463	0.493729	0.00401537	2.39627
Q96TC7	RMD3_HUMAN	RMDN3	RMDN3	Regulator of microtubule dynamics protein 3 OS=Homo sapiens OX=9606 GN=RMDN3 PE=1 SV=2	8	7.39976	7.62229	7.8836	8.44947	8.39692	8.60934	7.63522	8.48524	0.850026	0.00665273	2.177
Q9NPE2	NGRN_HUMAN	NGRN	NGRN	Neugrin OS=Homo sapiens OX=9606 GN=NGRN PE=1 SV=2	2	4.5968	4.57645	4.97431	5.57102	5.24201	5.56661	4.71585	5.45988	0.744028	0.011758	1.92967
Q8N5F7	NKAP_HUMAN	NKAP	NKAP	NF-kappa-B-activating protein OS=Homo sapiens OX=9606 GN=NKAP PE=1 SV=1	2	7.40301	7.36221	7.58576	7.5269	7.25038	7.21829	7.45033	7.33186	-0.11847	0.209255	0.679325
Q06418	TYRO3_HUMAN	TYRO3	TYRO3	Tyrosine-protein kinase receptor TYRO3 OS=Homo sapiens OX=9606 GN=TYRO3 PE=1 SV=1	2	8.7304	8.90142	8.73722	9.01436	8.86279	8.89269	8.78968	8.92328	0.133603	0.0909411	1.04124
Q8NBN3	TM87A_HUMAN	TMEM87A	TMEM87A	Transmembrane protein 87A OS=Homo sapiens OX=9606 GN=TMEM87A PE=1 SV=3	10	10.5745	10.6859	10.6521	9.91606	9.49861	9.51959	10.6375	9.64475	-0.992778	0.00382844	2.41698
Q9BYN8	RT26_HUMAN	MRPS26	MRPS26	28S ribosomal protein S26, mitochondrial OS=Homo sapiens OX=9606 GN=MRPS26 PE=1 SV=1	4	5.60126	5.62311	5.91265	7.46472	7.34182	7.91209	5.71234	7.57287	1.86053	0.00263399	2.57939
Q5T0F9	C2D1B_HUMAN	CC2D1B	CC2D1B	Coiled-coil and C2 domain-containing protein 1B OS=Homo sapiens OX=9606 GN=CC2D1B PE=1 SV=1	4	7.08877	7.09144	7.20916	8.23816	7.95293	7.99298	7.12979	8.06136	0.93157	0.00257454	2.5893
P11234	RALB_HUMAN	RALB	RALB	Ras-related protein Ral-B OS=Homo sapiens OX=9606 GN=RALB PE=1 SV=1	9	10.1878	10.2496	10.2792	9.45626	9.46348	9.36712	10.2388	9.42895	-0.809888	0.000866548	3.06221
P11233	RALA_HUMAN	RALA	RALA	Ras-related protein Ral-A OS=Homo sapiens OX=9606 GN=RALA PE=1 SV=1	7	10.505	10.5583	10.6239	9.82713	9.80514	9.83904	10.5624	9.82377	-0.738628	0.000773388	3.1116
Q9Y2W1	TR150_HUMAN	THRAP3	THRAP3	Thyroid hormone receptor-associated protein 3 OS=Homo sapiens OX=9606 GN=THRAP3 PE=1 SV=2	9	9.91133	10.0305	10.1606	10.1356	9.92237	9.83958	10.0342	9.96585	-0.0683082	0.295974	0.528746
Q9NYF8	BCLF1_HUMAN	BCLAF1	BCLAF1	Bcl-2-associated transcription factor 1 OS=Homo sapiens OX=9606 GN=BCLAF1 PE=1 SV=2	7	9.71994	9.85206	9.95736	9.67084	9.70301	9.50756	9.84312	9.62714	-0.215981	0.055131	1.2586
Q9NWQ8	PHAG1_HUMAN	PAG1	PAG1	Phosphoprotein associated with glycosphingolipid-enriched microdomains 1 OS=Homo sapiens OX=9606 GN=PAG1 PE=1 SV=2	3	4.68438	4.75232	4.98611	4.07581	4.00425	3.55816	4.8076	3.87941	-0.928193	0.00855835	2.06761
Q6UN15	FIP1_HUMAN	FIP1L1	FIP1L1	Pre-mRNA 3'-end-processing factor FIP1 OS=Homo sapiens OX=9606 GN=FIP1L1 PE=1 SV=1	4	8.81892	8.86567	8.94113	8.77468	8.78124	8.59495	8.87524	8.71696	-0.158284	0.061388	1.21192
Q9UBB4	ATX10_HUMAN	ATXN10	ATXN10	Ataxin-10 OS=Homo sapiens OX=9606 GN=ATXN10 PE=1 SV=1	5	8.74276	8.9538	8.95163	8.77169	8.73925	8.99269	8.88273	8.83455	-0.0481857	0.334541	0.475551
Q00839	HNRPU_HUMAN	HNRNPU	HNRNPU	Heterogeneous nuclear ribonucleoprotein U OS=Homo sapiens OX=9606 GN=HNRNPU PE=1 SV=6	8	10.0546	10.116	10.3305	9.96291	9.98749	10.0138	10.167	9.98807	-0.178957	0.0700193	1.15478
Q562E7	WDR81_HUMAN	WDR81	WDR81	WD repeat-containing protein 81 OS=Homo sapiens OX=9606 GN=WDR81 PE=1 SV=2	7	9.90021	9.99196	9.85155	10.0658	10.0089	9.98162	9.91457	10.0188	0.104205	0.0658959	1.18114
P46531	NOTC1_HUMAN	NOTCH1	NOTCH1	Neurogenic locus notch homolog protein 1 OS=Homo sapiens OX=9606 GN=NOTCH1 PE=1 SV=4	4	8.04422	8.16186	8.50718	7.13185	7.17771	7.16441	8.23775	7.15799	-1.07976	0.00336981	2.4724
P14618	KPYM_HUMAN	PKM	PKM	Pyruvate kinase PKM OS=Homo sapiens OX=9606 GN=PKM PE=1 SV=4	12	9.12047	9.06284	8.79308	8.80872	8.73153	8.81692	8.99213	8.78572	-0.206411	0.0792682	1.1009
P07237	PDIA1_HUMAN	P4HB	P4HB	Protein disulfide-isomerase OS=Homo sapiens OX=9606 GN=P4HB PE=1 SV=3	10	9.39863	9.61462	9.64443	10.3542	10.3609	10.7346	9.55256	10.4832	0.930666	0.00487955	2.31162
P14854	CX6B1_HUMAN	COX6B1	COX6B1	Cytochrome c oxidase subunit 6B1 OS=Homo sapiens OX=9606 GN=COX6B1 PE=1 SV=2	5	6.10176	5.84248	6.18902	7.03018	7.08277	7.33307	6.04442	7.14867	1.10426	0.00330058	2.48141
Q86WX3	AROS_HUMAN	RPS19BP1	RPS19BP1	Active regulator of SIRT1 OS=Homo sapiens OX=9606 GN=RPS19BP1 PE=1 SV=1	5	6.34875	6.42014	6.74955	6.18385	6.52643	6.47304	6.50615	6.39444	-0.111709	0.275258	0.56026
Q96EH3	MASU1_HUMAN	MALSU1	MALSU1	Mitochondrial assembly of ribosomal large subunit protein 1 OS=Homo sapiens OX=9606 GN=MALSU1 PE=1 SV=1	1	6.37529	6.68542	6.78194	8.62898	8.603	9.24656	6.61421	8.82618	2.21196	0.00270333	2.5681
Q9UH99	SUN2_HUMAN	SUN2	SUN2	SUN domain-containing protein 2 OS=Homo sapiens OX=9606 GN=SUN2 PE=1 SV=3	2	5.9375	6.1835	6.44632	6.60226	6.22192	6.30416	6.18911	6.37612	0.187011	0.207749	0.68246
Q6UB35	C1TM_HUMAN	MTHFD1L	MTHFD1L	Monofunctional C1-tetrahydrofolate synthase, mitochondrial OS=Homo sapiens OX=9606 GN=MTHFD1L PE=1 SV=1	6	5.58587	5.59617	6.06133	7.14135	7.26082	7.6391	5.74779	7.34709	1.5993	0.00360663	2.4429
Q99805	TM9S2_HUMAN	TM9SF2	TM9SF2	Transmembrane 9 superfamily member 2 OS=Homo sapiens OX=9606 GN=TM9SF2 PE=1 SV=1	9	10.1552	10.211	10.234	9.58097	9.57432	9.55285	10.2001	9.56938	-0.630701	0.000573358	3.24157
P16615	AT2A2_HUMAN	ATP2A2	ATP2A2	Sarcoplasmic/endoplasmic reticulum calcium ATPase 2 OS=Homo sapiens OX=9606 GN=ATP2A2 PE=1 SV=1	21	9.67467	9.72924	9.8528	10.2002	10.1988	10.3257	9.75224	10.2416	0.489349	0.0036663	2.43577
Q9BXP5	SRRT_HUMAN	SRRT	SRRT	Serrate RNA effector molecule homolog OS=Homo sapiens OX=9606 GN=SRRT PE=1 SV=1	5	8.76897	8.74501	8.86572	8.76715	8.62702	8.46917	8.79323	8.62112	-0.172119	0.0909411	1.04124
Q9Y5J3	HEY1_HUMAN	HEY1	HEY1	Hairy/enhancer-of-split related with YRPW motif protein 1 OS=Homo sapiens OX=9606 GN=HEY1 PE=1 SV=1	8	10.4763	10.4276	10.4671	10.0187	9.97681	9.91841	10.457	9.97131	-0.485694	0.00144441	2.84031
Q9NQ48	LZTL1_HUMAN	LZTFL1	LZTFL1	Leucine zipper transcription factor-like protein 1 OS=Homo sapiens OX=9606 GN=LZTFL1 PE=1 SV=1	2	7.33314	7.57996	7.66938	7.51511	7.30055	7.43034	7.52749	7.41533	-0.112159	0.217766	0.66201
Q9BSJ2	GCP2_HUMAN	TUBGCP2	TUBGCP2	Gamma-tubulin complex component 2 OS=Homo sapiens OX=9606 GN=TUBGCP2 PE=1 SV=2	3	6.00465	6.26809	6.27185	6.08222	5.91871	6.14108	6.18153	6.04734	-0.134193	0.16891	0.772344
Q9H6A9	PCX3_HUMAN	PCNX3	PCNX3	Pecanex-like protein 3 OS=Homo sapiens OX=9606 GN=PCNX3 PE=1 SV=2	4	7.54451	7.67085	7.87373	7.65069	7.34088	7.26157	7.69636	7.41771	-0.278651	0.0920192	1.03612
Q16204	CCDC6_HUMAN	CCDC6	CCDC6	Coiled-coil domain-containing protein 6 OS=Homo sapiens OX=9606 GN=CCDC6 PE=1 SV=2	5	8.67079	8.68127	8.81941	8.84026	8.75016	8.75639	8.72383	8.78227	0.058444	0.199252	0.700598
Q01082	SPTB2_HUMAN	SPTBN1	SPTBN1	Spectrin beta chain, non-erythrocytic 1 OS=Homo sapiens OX=9606 GN=SPTBN1 PE=1 SV=2	10	8.13703	8.18481	8.43081	8.7963	8.91514	8.82684	8.25089	8.84609	0.595208	0.00532467	2.27371
O15020	SPTN2_HUMAN	SPTBN2	SPTBN2	Spectrin beta chain, non-erythrocytic 2 OS=Homo sapiens OX=9606 GN=SPTBN2 PE=1 SV=3	7	8.48103	8.66285	8.88609	9.19659	9.20447	9.28117	8.67666	9.22741	0.550756	0.010558	1.97642
Q14542	S29A2_HUMAN	SLC29A2	SLC29A2	Equilibrative nucleoside transporter 2 OS=Homo sapiens OX=9606 GN=SLC29A2 PE=1 SV=3	1	6.99469	7.15092	7.26106	6.21526	6.14052	5.98064	7.13556	6.11214	-1.02342	0.00255925	2.59189
P26639	SYTC_HUMAN	TARS	TARS1	Threonine--tRNA ligase, cytoplasmic OS=Homo sapiens OX=9606 GN=TARS PE=1 SV=3	5	8.04479	8.11055	8.1923	7.99856	7.98029	8.1794	8.11588	8.05275	-0.0631262	0.24338	0.613715
Q86T03	PP4P1_HUMAN	PIP4P1	PIP4P1	Type 1 phosphatidylinositol 4,5-bisphosphate 4-phosphatase OS=Homo sapiens OX=9606 GN=PIP4P1 PE=1 SV=1	9	9.16069	9.29729	9.05043	9.44323	9.55057	9.49155	9.16947	9.49512	0.32565	0.0133803	1.87353
O43815	STRN_HUMAN	STRN	STRN	Striatin OS=Homo sapiens OX=9606 GN=STRN PE=1 SV=4	8	8.05349	8.17083	8.38031	8.84135	8.72769	8.87803	8.20154	8.81569	0.614149	0.00595005	2.22548
Q13033	STRN3_HUMAN	STRN3	STRN3	Striatin-3 OS=Homo sapiens OX=9606 GN=STRN3 PE=1 SV=3	2	6.82319	7.00619	7.23979	7.19964	7.17459	7.24279	7.02305	7.20567	0.182619	0.127491	0.894521
Q9NRL3	STRN4_HUMAN	STRN4	STRN4	Striatin-4 OS=Homo sapiens OX=9606 GN=STRN4 PE=1 SV=2	1	4.74889	4.78632	4.67045	5.19582	5.37979	5.08918	4.73522	5.2216	0.48638	0.00729779	2.13681
P42566	EPS15_HUMAN	EPS15	EPS15	Epidermal growth factor receptor substrate 15 OS=Homo sapiens OX=9606 GN=EPS15 PE=1 SV=2	10	9.71191	10.0372	10.1233	9.92407	9.96787	10.1008	9.95748	9.99758	0.0400957	0.379792	0.420454
Q02252	MMSA_HUMAN	ALDH6A1	ALDH6A1	Methylmalonate-semialdehyde dehydrogenase [acylating], mitochondrial OS=Homo sapiens OX=9606 GN=ALDH6A1 PE=1 SV=2	5	7.7214	7.86854	8.10185	8.61993	8.60417	8.81615	7.89727	8.68009	0.78282	0.00546838	2.26214
P07942	LAMB1_HUMAN	LAMB1	LAMB1	Laminin subunit beta-1 OS=Homo sapiens OX=9606 GN=LAMB1 PE=1 SV=2	4	6.39691	6.485	6.50598	6.15519	6.01969	6.04514	6.46263	6.07334	-0.389287	0.0036325	2.43979
P59998	ARPC4_HUMAN	ARPC4	ARPC4	Actin-related protein 2/3 complex subunit 4 OS=Homo sapiens OX=9606 GN=ARPC4 PE=1 SV=3	5	8.09682	8.19936	8.32581	9.93495	9.65247	9.94507	8.20733	9.84416	1.63683	0.00158999	2.79861
Q9Y6M5	ZNT1_HUMAN	SLC30A1	SLC30A1	Zinc transporter 1 OS=Homo sapiens OX=9606 GN=SLC30A1 PE=1 SV=3	7	8.44222	8.54466	8.63083	8.3414	8.09175	8.05969	8.53924	8.16428	-0.374957	0.020056	1.69775
Q9NU53	GINM1_HUMAN	GINM1	GINM1	Glycoprotein integral membrane protein 1 OS=Homo sapiens OX=9606 GN=GINM1 PE=2 SV=1	2	6.67473	6.71159	6.87128	6.78912	6.58894	6.79629	6.75253	6.72478	-0.0277527	0.376814	0.423873
O94992	HEXI1_HUMAN	HEXIM1	HEXIM1	Protein HEXIM1 OS=Homo sapiens OX=9606 GN=HEXIM1 PE=1 SV=1	1	6.17765	5.92062	6.10543	6.18583	6.19064	6.09587	6.0679	6.15745	0.0895459	0.191521	0.717783
Q08211	DHX9_HUMAN	DHX9	DHX9	ATP-dependent RNA helicase A OS=Homo sapiens OX=9606 GN=DHX9 PE=1 SV=4	10	8.83428	8.93788	9.16484	9.22007	9.20802	9.10976	8.979	9.17929	0.200286	0.0831795	1.07998
P51572	BAP31_HUMAN	BCAP31	BCAP31	B-cell receptor-associated protein 31 OS=Homo sapiens OX=9606 GN=BCAP31 PE=1 SV=3	13	10.1121	10.2701	10.4047	11.0174	10.9828	11.2421	10.2623	11.0808	0.818468	0.00395697	2.40264
P30519	HMOX2_HUMAN	HMOX2	HMOX2	Heme oxygenase 2 OS=Homo sapiens OX=9606 GN=HMOX2 PE=1 SV=2	6	7.87944	8.14937	8.30443	8.77306	8.56919	8.8774	8.11108	8.73988	0.628802	0.0141332	1.84976
P22314	UBA1_HUMAN	UBA1	UBA1	Ubiquitin-like modifier-activating enzyme 1 OS=Homo sapiens OX=9606 GN=UBA1 PE=1 SV=3	10	9.28871	9.25303	9.43095	9.2867	8.98927	9.20622	9.32423	9.16073	-0.1635	0.118245	0.927217
P48634	PRC2A_HUMAN	PRRC2A	PRRC2A	Protein PRRC2A OS=Homo sapiens OX=9606 GN=PRRC2A PE=1 SV=3	9	8.23554	8.18348	8.31953	8.47794	8.42624	8.27038	8.24618	8.39152	0.145341	0.0804023	1.09473
P61158	ARP3_HUMAN	ACTR3	ACTR3	Actin-related protein 3 OS=Homo sapiens OX=9606 GN=ACTR3 PE=1 SV=3	7	7.16135	7.28693	7.45193	8.20279	7.94932	7.99246	7.30007	8.04819	0.748122	0.0045416	2.34279
Q8N1F8	S11IP_HUMAN	STK11IP	STK11IP	Serine/threonine-protein kinase 11-interacting protein OS=Homo sapiens OX=9606 GN=STK11IP PE=1 SV=4	2	5.40709	5.59215	5.6455	6.19027	6.10744	6.22401	5.54825	6.17391	0.625661	0.00334077	2.47615
P36957	ODO2_HUMAN	DLST	DLST	Dihydrolipoyllysine-residue succinyltransferase component of 2-oxoglutarate dehydrogenase complex, mitochondrial OS=Homo sapiens OX=9606 GN=DLST PE=1 SV=4	9	7.94397	8.01778	8.27555	9.06695	9.01812	9.47242	8.0791	9.18583	1.10673	0.00487955	2.31162
O95208	EPN2_HUMAN	EPN2	EPN2	Epsin-2 OS=Homo sapiens OX=9606 GN=EPN2 PE=1 SV=3	9	9.27992	9.29081	9.26707	8.19953	8.24551	8.36264	9.27926	8.26923	-1.01004	0.000773388	3.1116
Q8NC56	LEMD2_HUMAN	LEMD2	LEMD2	LEM domain-containing protein 2 OS=Homo sapiens OX=9606 GN=LEMD2 PE=1 SV=1	4	6.05062	6.08248	6.20152	6.66742	6.86042	6.92721	6.11154	6.81835	0.70681	0.00334077	2.47615
Q8TCG2	P4K2B_HUMAN	PI4K2B	PI4K2B	Phosphatidylinositol 4-kinase type 2-beta OS=Homo sapiens OX=9606 GN=PI4K2B PE=1 SV=1	8	8.80453	8.74446	8.78198	8.16567	7.98631	8.00406	8.77699	8.05201	-0.724977	0.00186177	2.73007
Q96DV4	RM38_HUMAN	MRPL38	MRPL38	39S ribosomal protein L38, mitochondrial OS=Homo sapiens OX=9606 GN=MRPL38 PE=1 SV=2	5	7.41249	7.48612	7.75183	8.92452	8.96629	9.46669	7.55015	9.11917	1.56902	0.00336981	2.4724
P50851	LRBA_HUMAN	LRBA	LRBA	Lipopolysaccharide-responsive and beige-like anchor protein OS=Homo sapiens OX=9606 GN=LRBA PE=1 SV=4	8	8.57299	8.72333	8.958	8.70587	8.45943	8.68193	8.75144	8.61575	-0.135696	0.208986	0.679882
Q9UJZ1	STML2_HUMAN	STOML2	STOML2	Stomatin-like protein 2, mitochondrial OS=Homo sapiens OX=9606 GN=STOML2 PE=1 SV=1	8	6.37702	6.23091	6.67575	7.18257	7.28245	7.81987	6.42789	7.4283	1.0004	0.0130885	1.88311
Q9H1E5	TMX4_HUMAN	TMX4	TMX4	Thioredoxin-related transmembrane protein 4 OS=Homo sapiens OX=9606 GN=TMX4 PE=1 SV=1	2	6.76143	6.81392	6.78742	6.7317	6.76765	6.82859	6.78759	6.77598	-0.0116086	0.360662	0.442899
Q9BUA3	SPNDC_HUMAN	SPINDOC	SPINDOC	Spindlin interactor and repressor of chromatin-binding protein OS=Homo sapiens OX=9606 GN=SPINDOC PE=1 SV=3	1	4.4421	4.40934	4.52219	3.19427	3.23067	2.94306	4.45788	3.12267	-1.33521	0.00160292	2.79509
Q96DB5	RMD1_HUMAN	RMDN1	RMDN1	Regulator of microtubule dynamics protein 1 OS=Homo sapiens OX=9606 GN=RMDN1 PE=1 SV=1	6	8.35865	8.4496	8.68487	9.702	9.71271	10.0624	8.49771	9.82571	1.32801	0.00289877	2.53779
Q92692	NECT2_HUMAN	NECTIN2	NECTIN2	Nectin-2 OS=Homo sapiens OX=9606 GN=NECTIN2 PE=1 SV=1	10	8.60541	8.74693	8.87766	8.23395	8.05306	8.148	8.74333	8.14501	-0.598329	0.00481888	2.31705
Q99661	KIF2C_HUMAN	KIF2C	KIF2C	Kinesin-like protein KIF2C OS=Homo sapiens OX=9606 GN=KIF2C PE=1 SV=2	2	5.14127	5.31974	5.34091	5.5511	5.63245	5.65149	5.2673	5.61168	0.344373	0.00897536	2.04695
Q92581	SL9A6_HUMAN	SLC9A6	SLC9A6	Sodium/hydrogen exchanger 6 OS=Homo sapiens OX=9606 GN=SLC9A6 PE=1 SV=2	6	7.55612	7.7772	7.71136	6.35443	6.17365	6.30435	7.68156	6.27748	-1.40409	0.00125424	2.90162
Q8WVK7	SKA2_HUMAN	SKA2	SKA2	Spindle and kinetochore-associated protein 2 OS=Homo sapiens OX=9606 GN=SKA2 PE=1 SV=1	1	2.99682	3.30106	3.18818	3.84154	3.47528	2.90454	3.16202	3.40712	0.245099	0.236855	0.625518
P34932	HSP74_HUMAN	HSPA4	HSPA4	Heat shock 70 kDa protein 4 OS=Homo sapiens OX=9606 GN=HSPA4 PE=1 SV=4	6	9.57507	9.61533	9.68758	9.3953	9.28302	9.36353	9.62599	9.34728	-0.278707	0.0056454	2.24831
Q9NR28	DBLOH_HUMAN	DIABLO	DIABLO	Diablo homolog, mitochondrial OS=Homo sapiens OX=9606 GN=DIABLO PE=1 SV=1	3	3.78257	3.76367	4.39252	5.12472	5.18266	5.46643	3.97958	5.25794	1.27835	0.00666179	2.17641
P13798	ACPH_HUMAN	APEH	APEH	Acylamino-acid-releasing enzyme OS=Homo sapiens OX=9606 GN=APEH PE=1 SV=4	4	6.47818	6.41048	6.44084	6.55496	6.75215	6.81347	6.44317	6.70686	0.26369	0.0251633	1.59923
P22830	HEMH_HUMAN	FECH	FECH	Ferrochelatase, mitochondrial OS=Homo sapiens OX=9606 GN=FECH PE=1 SV=2	8	8.16691	8.28679	8.38816	9.4994	9.50939	9.97684	8.28062	9.66188	1.38125	0.00318789	2.4965
Q69YQ0	CYTSA_HUMAN	SPECC1L	SPECC1L	Cytospin-A OS=Homo sapiens OX=9606 GN=SPECC1L PE=1 SV=2	2	5.02264	5.04107	5.21921	5.4763	5.2728	5.00937	5.09431	5.25282	0.158518	0.194887	0.710217
Q9Y6A5	TACC3_HUMAN	TACC3	TACC3	Transforming acidic coiled-coil-containing protein 3 OS=Homo sapiens OX=9606 GN=TACC3 PE=1 SV=1	1	6.56095	6.69498	6.88504	6.47688	6.47324	6.46788	6.71366	6.47267	-0.24099	0.0458089	1.33905
Q92917	GPKOW_HUMAN	GPKOW	GPKOW	G-patch domain and KOW motifs-containing protein OS=Homo sapiens OX=9606 GN=GPKOW PE=1 SV=2	7	8.46265	8.56408	8.60541	8.5032	8.30405	8.22055	8.54405	8.3426	-0.201446	0.0674522	1.171
Q15393	SF3B3_HUMAN	SF3B3	SF3B3	Splicing factor 3B subunit 3 OS=Homo sapiens OX=9606 GN=SF3B3 PE=1 SV=4	9	10.6721	10.8377	10.8861	10.2363	10.1864	10.2262	10.7986	10.2163	-0.582284	0.00286056	2.54355
Q9Y385	UB2J1_HUMAN	UBE2J1	UBE2J1	Ubiquitin-conjugating enzyme E2 J1 OS=Homo sapiens OX=9606 GN=UBE2J1 PE=1 SV=2	3	5.96907	6.08698	6.18	6.6227	6.49127	6.67606	6.07868	6.59668	0.517993	0.00487955	2.31162
Q9BXP2	S12A9_HUMAN	SLC12A9	SLC12A9	Solute carrier family 12 member 9 OS=Homo sapiens OX=9606 GN=SLC12A9 PE=1 SV=1	8	8.80458	8.94885	8.72123	8.03115	7.91	7.84071	8.82489	7.92729	-0.897597	0.00234713	2.62946
Q9H3K2	GHITM_HUMAN	GHITM	GHITM	Growth hormone-inducible transmembrane protein OS=Homo sapiens OX=9606 GN=GHITM PE=1 SV=2	1	2.61752	3.06412	3.72347	4.02765	4.40616	4.85896	3.13504	4.43092	1.29588	0.0261087	1.58322
P52948	NUP98_HUMAN	NUP98	NUP98	Nuclear pore complex protein Nup98-Nup96 OS=Homo sapiens OX=9606 GN=NUP98 PE=1 SV=4	11	10.1975	10.1781	10.3612	10.3806	10.4014	10.1543	10.2456	10.3121	0.0665044	0.277066	0.557417
Q8IZ07	AN13A_HUMAN	ANKRD13A	ANKRD13A	Ankyrin repeat domain-containing protein 13A OS=Homo sapiens OX=9606 GN=ANKRD13A PE=1 SV=3	5	6.66122	6.74064	6.67559	6.83427	6.82556	6.81062	6.69249	6.82348	0.130997	0.00789782	2.10249
Q8WVQ1	CANT1_HUMAN	CANT1	CANT1	Soluble calcium-activated nucleotidase 1 OS=Homo sapiens OX=9606 GN=CANT1 PE=1 SV=1	8	9.44688	9.53063	9.58313	9.78875	9.70962	9.68942	9.52022	9.72927	0.209049	0.0133156	1.87564
P22234	PUR6_HUMAN	PAICS	PAICS	Multifunctional protein ADE2 OS=Homo sapiens OX=9606 GN=PAICS PE=1 SV=3	7	8.72573	8.65106	8.89784	9.03716	8.96764	8.90043	8.75821	8.96841	0.2102	0.0470293	1.32763
P50991	TCPD_HUMAN	CCT4	CCT4	T-complex protein 1 subunit delta OS=Homo sapiens OX=9606 GN=CCT4 PE=1 SV=4	10	8.88933	8.94204	9.05014	8.81141	8.79386	8.98021	8.9605	8.86183	-0.0986752	0.154923	0.809883
P48643	TCPE_HUMAN	CCT5	CCT5	T-complex protein 1 subunit epsilon OS=Homo sapiens OX=9606 GN=CCT5 PE=1 SV=1	9	9.74036	9.95214	9.98788	9.80735	9.73896	9.8865	9.89346	9.81094	-0.082517	0.220461	0.656669
Q13148	TADBP_HUMAN	TARDBP	TARDBP	TAR DNA-binding protein 43 OS=Homo sapiens OX=9606 GN=TARDBP PE=1 SV=1	8	10.1267	10.0457	9.96349	9.53025	9.48228	9.38367	10.0453	9.4654	-0.579889	0.00270333	2.5681
Q86XL3	ANKL2_HUMAN	ANKLE2	ANKLE2	Ankyrin repeat and LEM domain-containing protein 2 OS=Homo sapiens OX=9606 GN=ANKLE2 PE=1 SV=4	2	6.8608	7.1702	7.24929	7.85129	7.80018	7.84254	7.09343	7.83133	0.737903	0.00514221	2.28885
P22102	PUR2_HUMAN	GART	GART	Trifunctional purine biosynthetic protein adenosine-3 OS=Homo sapiens OX=9606 GN=GART PE=1 SV=1	6	8.36821	8.44648	8.42275	8.21968	8.26447	8.36012	8.41248	8.28142	-0.131056	0.0384856	1.4147
Q9H2U2	IPYR2_HUMAN	PPA2	PPA2	Inorganic pyrophosphatase 2, mitochondrial OS=Homo sapiens OX=9606 GN=PPA2 PE=1 SV=2	8	9.05522	9.18457	9.39832	10.4429	10.562	10.9851	9.2127	10.6633	1.45062	0.00349224	2.4569
Q15181	IPYR_HUMAN	PPA1	PPA1	Inorganic pyrophosphatase OS=Homo sapiens OX=9606 GN=PPA1 PE=1 SV=2	10	9.26716	9.41841	9.29932	9.18256	9.1004	9.18895	9.3283	9.1573	-0.170993	0.0276532	1.55825
Q15366	PCBP2_HUMAN	PCBP2	PCBP2	Poly(rC)-binding protein 2 OS=Homo sapiens OX=9606 GN=PCBP2 PE=1 SV=1	7	9.23855	9.17298	9.27206	9.18612	8.92559	9.08689	9.22786	9.0662	-0.161664	0.0787314	1.10385
Q15365	PCBP1_HUMAN	PCBP1	PCBP1	Poly(rC)-binding protein 1 OS=Homo sapiens OX=9606 GN=PCBP1 PE=1 SV=2	7	8.67769	8.57241	8.67509	8.53416	8.4243	8.53387	8.64173	8.49744	-0.14429	0.0352241	1.45316
P57721	PCBP3_HUMAN	PCBP3	PCBP3	Poly(rC)-binding protein 3 OS=Homo sapiens OX=9606 GN=PCBP3 PE=2 SV=2	13	9.24748	9.20342	9.31099	9.23164	9.08407	9.19717	9.25397	9.17096	-0.083003	0.124061	0.906366
P57768	SNX16_HUMAN	SNX16	SNX16	Sorting nexin-16 OS=Homo sapiens OX=9606 GN=SNX16 PE=1 SV=2	3	6.90079	6.77606	6.51542	5.06984	4.75412	5.04384	6.73076	4.95593	-1.77482	0.00194761	2.7105
Q9HBH5	RDH14_HUMAN	RDH14	RDH14	Retinol dehydrogenase 14 OS=Homo sapiens OX=9606 GN=RDH14 PE=1 SV=1	9	8.20458	8.35908	8.44728	8.5452	8.82507	9.02831	8.33698	8.79953	0.462549	0.0327826	1.48436
O60271	JIP4_HUMAN	SPAG9	SPAG9	C-Jun-amino-terminal kinase-interacting protein 4 OS=Homo sapiens OX=9606 GN=SPAG9 PE=1 SV=4	11	9.93031	10.1576	10.175	10.0257	10.0482	9.99616	10.0877	10.0233	-0.0643319	0.248966	0.603861
P11047	LAMC1_HUMAN	LAMC1	LAMC1	Laminin subunit gamma-1 OS=Homo sapiens OX=9606 GN=LAMC1 PE=1 SV=3	8	9.26028	9.35579	9.50525	9.35294	9.25459	9.3304	9.37377	9.31264	-0.0611294	0.251131	0.600099
Q9Y3D9	RT23_HUMAN	MRPS23	MRPS23	28S ribosomal protein S23, mitochondrial OS=Homo sapiens OX=9606 GN=MRPS23 PE=1 SV=2	8	7.3356	7.62463	7.84058	8.43424	8.50646	8.79591	7.60027	8.57887	0.978603	0.00721565	2.14172
Q9H3G5	CPVL_HUMAN	CPVL	CPVL	Probable serine carboxypeptidase CPVL OS=Homo sapiens OX=9606 GN=CPVL PE=1 SV=2	11	10.367	10.4748	10.4028	10.9111	10.9516	10.8955	10.4149	10.9194	0.504518	0.00158999	2.79861
Q9UDW1	QCR9_HUMAN	UQCR10	UQCR10	Cytochrome b-c1 complex subunit 9 OS=Homo sapiens OX=9606 GN=UQCR10 PE=1 SV=3	1	4.04962	3.31633	4.21804	5.53404	5.59853	5.89681	3.86133	5.67646	1.81513	0.00533932	2.27251
Q96S66	CLCC1_HUMAN	CLCC1	CLCC1	Chloride channel CLIC-like protein 1 OS=Homo sapiens OX=9606 GN=CLCC1 PE=1 SV=1	12	9.11904	9.31066	9.51554	10.0474	9.98492	10.1842	9.31508	10.0722	0.757095	0.00576527	2.23918
O75937	DNJC8_HUMAN	DNAJC8	DNAJC8	DnaJ homolog subfamily C member 8 OS=Homo sapiens OX=9606 GN=DNAJC8 PE=1 SV=2	11	9.71898	9.73525	9.69768	9.71162	9.63907	9.48872	9.7173	9.61314	-0.104165	0.118773	0.925281
Q8N6T3	ARFG1_HUMAN	ARFGAP1	ARFGAP1	ADP-ribosylation factor GTPase-activating protein 1 OS=Homo sapiens OX=9606 GN=ARFGAP1 PE=1 SV=2	11	9.95188	9.96168	10.2204	9.46484	9.23496	9.33205	10.0447	9.34395	-0.700711	0.00480649	2.31817
P55072	TERA_HUMAN	VCP	VCP	Transitional endoplasmic reticulum ATPase OS=Homo sapiens OX=9606 GN=VCP PE=1 SV=4	9	9.27002	9.33996	9.41477	9.56094	9.4959	9.70673	9.34159	9.58786	0.246271	0.0251633	1.59923
P42892	ECE1_HUMAN	ECE1	ECE1	Endothelin-converting enzyme 1 OS=Homo sapiens OX=9606 GN=ECE1 PE=1 SV=2	9	11.6475	11.7044	11.6093	9.5128	9.61181	9.49216	11.6537	9.53892	-2.11481	0.000261322	3.58282
P05166	PCCB_HUMAN	PCCB	PCCB	Propionyl-CoA carboxylase beta chain, mitochondrial OS=Homo sapiens OX=9606 GN=PCCB PE=1 SV=3	2	4.35301	3.54868	4.14296	5.11228	5.07552	5.28919	4.01489	5.159	1.14411	0.010558	1.97642
Q14697	GANAB_HUMAN	GANAB	GANAB	Neutral alpha-glucosidase AB OS=Homo sapiens OX=9606 GN=GANAB PE=1 SV=3	10	9.01554	9.10616	9.1839	9.96147	10.1652	10.2731	9.10187	10.1332	1.03137	0.00251234	2.59992
O15091	MRPP3_HUMAN	KIAA0391	PRORP	Mitochondrial ribonuclease P catalytic subunit OS=Homo sapiens OX=9606 GN=KIAA0391 PE=1 SV=2	2	5.95529	6.14384	6.09587	6.42043	6.30091	6.92371	6.065	6.54835	0.483347	0.0518379	1.28535
Q99615	DNJC7_HUMAN	DNAJC7	DNAJC7	DnaJ homolog subfamily C member 7 OS=Homo sapiens OX=9606 GN=DNAJC7 PE=1 SV=2	15	11.6658	11.6189	11.5046	11.1108	11.2537	11.2464	11.5964	11.2037	-0.392797	0.00574746	2.24052
Q9UQ80	PA2G4_HUMAN	PA2G4	PA2G4	Proliferation-associated protein 2G4 OS=Homo sapiens OX=9606 GN=PA2G4 PE=1 SV=3	3	5.89657	5.90996	6.13214	6.07937	6.0027	6.19087	5.97956	6.09098	0.111422	0.173313	0.76117
Q6ZRP7	QSOX2_HUMAN	QSOX2	QSOX2	Sulfhydryl oxidase 2 OS=Homo sapiens OX=9606 GN=QSOX2 PE=1 SV=3	8	8.0743	8.19881	8.16604	8.24835	8.14911	8.17341	8.14639	8.19029	0.0439054	0.223687	0.65036
Q96QD8	S38A2_HUMAN	SLC38A2	SLC38A2	Sodium-coupled neutral amino acid transporter 2 OS=Homo sapiens OX=9606 GN=SLC38A2 PE=1 SV=2	7	9.53196	9.60041	9.52986	8.71714	8.5027	8.48	9.55408	8.56661	-0.987465	0.00178875	2.74745
Q9Y520	PRC2C_HUMAN	PRRC2C	PRRC2C	Protein PRRC2C OS=Homo sapiens OX=9606 GN=PRRC2C PE=1 SV=4	6	9.13503	9.14736	9.3178	9.17851	8.88479	8.9251	9.20006	8.99613	-0.203928	0.0880813	1.05512
Q9UIJ7	KAD3_HUMAN	AK3	AK3	GTP:AMP phosphotransferase AK3, mitochondrial OS=Homo sapiens OX=9606 GN=AK3 PE=1 SV=4	7	8.96183	8.96841	9.07904	9.65869	9.73317	10.2489	9.00309	9.88026	0.877167	0.0102951	1.98737
P50570	DYN2_HUMAN	DNM2	DNM2	Dynamin-2 OS=Homo sapiens OX=9606 GN=DNM2 PE=1 SV=2	20	11.2669	11.3855	11.2248	10.1448	10.2837	10.4627	11.2924	10.2971	-0.995316	0.00257454	2.5893
Q7Z2K6	ERMP1_HUMAN	ERMP1	ERMP1	Endoplasmic reticulum metallopeptidase 1 OS=Homo sapiens OX=9606 GN=ERMP1 PE=1 SV=2	2	5.04133	5.25029	5.39638	5.80468	5.60752	5.66909	5.22933	5.69376	0.464428	0.0159693	1.79671
Q15029	U5S1_HUMAN	EFTUD2	EFTUD2	116 kDa U5 small nuclear ribonucleoprotein component OS=Homo sapiens OX=9606 GN=EFTUD2 PE=1 SV=1	8	9.0669	9.25051	9.38609	8.66871	8.7431	8.76845	9.2345	8.72675	-0.507746	0.00766177	2.11567
O43752	STX6_HUMAN	STX6	STX6	Syntaxin-6 OS=Homo sapiens OX=9606 GN=STX6 PE=1 SV=1	12	9.02876	9.25554	9.13834	8.62229	8.3615	8.54531	9.14088	8.5097	-0.631183	0.00503072	2.29837
O60499	STX10_HUMAN	STX10	STX10	Syntaxin-10 OS=Homo sapiens OX=9606 GN=STX10 PE=1 SV=1	9	10.0415	10.347	10.2291	9.64232	9.35526	9.42195	10.2059	9.47318	-0.73268	0.00573448	2.24151
P05388	RLA0_HUMAN	RPLP0	RPLP0	60S acidic ribosomal protein P0 OS=Homo sapiens OX=9606 GN=RPLP0 PE=1 SV=1	9	10.433	10.5455	10.612	10.3453	10.3604	10.5358	10.5302	10.4138	-0.116351	0.133655	0.874016
P09211	GSTP1_HUMAN	GSTP1	GSTP1	Glutathione S-transferase P OS=Homo sapiens OX=9606 GN=GSTP1 PE=1 SV=2	11	8.12911	8.34711	8.37802	8.36359	8.34627	8.55815	8.28474	8.42267	0.137926	0.150032	0.823816
Q96MX0	CKLF3_HUMAN	CMTM3	CMTM3	CKLF-like MARVEL transmembrane domain-containing protein 3 OS=Homo sapiens OX=9606 GN=CMTM3 PE=1 SV=1	2	7.03789	7.27738	7.26937	6.54547	6.18165	6.2981	7.19488	6.34174	-0.853138	0.00468956	2.32887
Q12931	TRAP1_HUMAN	TRAP1	TRAP1	Heat shock protein 75 kDa, mitochondrial OS=Homo sapiens OX=9606 GN=TRAP1 PE=1 SV=3	11	8.41755	8.41673	8.71386	10.2193	10.4034	10.9706	8.51605	10.5311	2.01505	0.00317631	2.49808
P08238	HS90B_HUMAN	HSP90AB1	HSP90AB1	Heat shock protein HSP 90-beta OS=Homo sapiens OX=9606 GN=HSP90AB1 PE=1 SV=4	13	8.5638	8.64238	8.769	8.76253	8.61135	8.6471	8.65839	8.67366	0.0152673	0.406338	0.391113
P07900	HS90A_HUMAN	HSP90AA1	HSP90AA1	Heat shock protein HSP 90-alpha OS=Homo sapiens OX=9606 GN=HSP90AA1 PE=1 SV=5	10	9.0559	9.0958	9.19838	9.06674	8.93187	9.00015	9.11669	8.99959	-0.117102	0.075348	1.12293
P14625	ENPL_HUMAN	HSP90B1	HSP90B1	Endoplasmin OS=Homo sapiens OX=9606 GN=HSP90B1 PE=1 SV=1	9	9.53027	9.67128	9.75453	10.4513	10.4093	10.7536	9.65203	10.5381	0.886052	0.00393863	2.40465
O15294	OGT1_HUMAN	OGT	OGT	UDP-N-acetylglucosamine--peptide N-acetylglucosaminyltransferase 110 kDa subunit OS=Homo sapiens OX=9606 GN=OGT PE=1 SV=3	2	7.16658	7.25563	7.55141	7.29068	7.23074	7.30513	7.32454	7.27552	-0.0490237	0.345842	0.461122
P49207	RL34_HUMAN	RPL34	RPL34	60S ribosomal protein L34 OS=Homo sapiens OX=9606 GN=RPL34 PE=1 SV=3	5	7.83403	7.7812	8.14048	8.36816	8.20911	8.38825	7.91857	8.32184	0.403267	0.0264634	1.57736
Q8IV08	PLD3_HUMAN	PLD3	PLD3	Phospholipase D3 OS=Homo sapiens OX=9606 GN=PLD3 PE=1 SV=1	12	9.59599	9.57599	9.59236	10.1917	10.1179	10.1437	9.58811	10.1511	0.562996	0.000573358	3.24157
P61026	RAB10_HUMAN	RAB10	RAB10	Ras-related protein Rab-10 OS=Homo sapiens OX=9606 GN=RAB10 PE=1 SV=1	8	10.5187	10.5969	10.5833	10.1357	9.99308	10.1883	10.5663	10.1057	-0.46058	0.0036432	2.43852
P61006	RAB8A_HUMAN	RAB8A	RAB8A	Ras-related protein Rab-8A OS=Homo sapiens OX=9606 GN=RAB8A PE=1 SV=1	15	11.7454	11.8316	11.8389	11.2835	11.2466	11.3097	11.8053	11.2799	-0.525368	0.00144441	2.84031
O95716	RAB3D_HUMAN	RAB3D	RAB3D	Ras-related protein Rab-3D OS=Homo sapiens OX=9606 GN=RAB3D PE=1 SV=1	1	6.77988	7.00552	7.14598	6.68902	6.49618	6.42902	6.97713	6.53807	-0.439054	0.0243093	1.61423
P20338	RAB4A_HUMAN	RAB4A	RAB4A	Ras-related protein Rab-4A OS=Homo sapiens OX=9606 GN=RAB4A PE=1 SV=3	12	10.405	10.6646	10.724	9.67234	9.58428	9.73628	10.5979	9.6643	-0.93357	0.00289022	2.53907
Q6IQ22	RAB12_HUMAN	RAB12	RAB12	Ras-related protein Rab-12 OS=Homo sapiens OX=9606 GN=RAB12 PE=1 SV=3	13	9.81718	9.94841	10.0031	9.52949	9.38609	9.45453	9.92289	9.4567	-0.466185	0.00424607	2.37201
P61106	RAB14_HUMAN	RAB14	RAB14	Ras-related protein Rab-14 OS=Homo sapiens OX=9606 GN=RAB14 PE=1 SV=4	13	10.5284	10.6334	10.7525	10.1979	9.96297	10.0179	10.6381	10.0596	-0.578507	0.00545907	2.26288
Q53S08	RAB6D_HUMAN	RAB6D	RAB6D	Ras-related protein Rab-6D OS=Homo sapiens OX=9606 GN=RAB6D PE=2 SV=1	2	6.35531	6.41799	6.55752	6.36308	6.45054	6.60169	6.44361	6.47177	0.0281652	0.37644	0.424304
P20340	RAB6A_HUMAN	RAB6A	RAB6A	Ras-related protein Rab-6A OS=Homo sapiens OX=9606 GN=RAB6A PE=1 SV=3	7	8.70292	8.87062	8.92972	8.64444	8.59432	8.76183	8.83442	8.66686	-0.167561	0.0781928	1.10683
P62820	RAB1A_HUMAN	RAB1A	RAB1A	Ras-related protein Rab-1A OS=Homo sapiens OX=9606 GN=RAB1A PE=1 SV=3	8	9.76315	9.87189	10.1666	9.45096	9.46593	9.59456	9.93388	9.50382	-0.430064	0.0240883	1.61819
Q9H0U4	RAB1B_HUMAN	RAB1B	RAB1B	Ras-related protein Rab-1B OS=Homo sapiens OX=9606 GN=RAB1B PE=1 SV=1	8	9.46599	9.44471	9.74544	9.17549	9.37694	9.38574	9.55205	9.31272	-0.239326	0.0765348	1.11614
Q15286	RAB35_HUMAN	RAB35	RAB35	Ras-related protein Rab-35 OS=Homo sapiens OX=9606 GN=RAB35 PE=1 SV=1	9	10.3732	10.4529	10.4046	9.7725	9.68611	9.80567	10.4102	9.75476	-0.655492	0.00140392	2.85266
P61018	RAB4B_HUMAN	RAB4B	RAB4B	Ras-related protein Rab-4B OS=Homo sapiens OX=9606 GN=RAB4B PE=1 SV=1	3	5.14706	5.05803	5.35665	4.50348	4.06457	4.49088	5.18724	4.35298	-0.834266	0.00880259	2.05539
Q9H082	RB33B_HUMAN	RAB33B	RAB33B	Ras-related protein Rab-33B OS=Homo sapiens OX=9606 GN=RAB33B PE=1 SV=1	6	8.81687	8.92218	8.983	8.68122	8.45559	8.50833	8.90735	8.54838	-0.35897	0.0124996	1.9031
P51153	RAB13_HUMAN	RAB13	RAB13	Ras-related protein Rab-13 OS=Homo sapiens OX=9606 GN=RAB13 PE=1 SV=1	5	7.24305	7.38578	7.2753	7.11938	7.0342	7.11966	7.30138	7.09108	-0.210297	0.0144451	1.84028
Q92930	RAB8B_HUMAN	RAB8B	RAB8B	Ras-related protein Rab-8B OS=Homo sapiens OX=9606 GN=RAB8B PE=1 SV=2	5	9.09509	9.17076	9.23226	8.57762	8.51191	8.63708	9.16604	8.57554	-0.590501	0.00213334	2.67094
Q9NRW1	RAB6B_HUMAN	RAB6B	RAB6B	Ras-related protein Rab-6B OS=Homo sapiens OX=9606 GN=RAB6B PE=1 SV=1	6	8.98046	9.04324	9.20867	8.83756	8.89585	8.97232	9.07746	8.90191	-0.175546	0.0615695	1.21063
P20337	RAB3B_HUMAN	RAB3B	RAB3B	Ras-related protein Rab-3B OS=Homo sapiens OX=9606 GN=RAB3B PE=1 SV=2	2	6.08158	6.01205	6.14671	6.00063	5.77956	5.70533	6.08011	5.82851	-0.251605	0.0444647	1.35198
P51809	VAMP7_HUMAN	VAMP7	VAMP7	Vesicle-associated membrane protein 7 OS=Homo sapiens OX=9606 GN=VAMP7 PE=1 SV=3	11	9.85943	10.1478	10.0769	9.81294	9.74639	9.79078	10.028	9.78337	-0.244656	0.0388462	1.41065
Q658P3	STEA3_HUMAN	STEAP3	STEAP3	Metalloreductase STEAP3 OS=Homo sapiens OX=9606 GN=STEAP3 PE=1 SV=2	11	10.936	11.0169	10.7559	9.76725	9.691	9.68171	10.9029	9.71332	-1.18959	0.00149546	2.82522
Q96J42	TXD15_HUMAN	TXNDC15	TXNDC15	Thioredoxin domain-containing protein 15 OS=Homo sapiens OX=9606 GN=TXNDC15 PE=1 SV=1	2	5.53154	5.47504	5.66044	6.00413	5.86139	5.81556	5.55567	5.89369	0.338019	0.0125828	1.90022
P15586	GNS_HUMAN	GNS	GNS	N-acetylglucosamine-6-sulfatase OS=Homo sapiens OX=9606 GN=GNS PE=1 SV=3	11	9.99234	10.1148	10.1736	10.5801	10.6065	10.6594	10.0936	10.6153	0.521723	0.00273514	2.56302
O00115	DNS2A_HUMAN	DNASE2	DNASE2	Deoxyribonuclease-2-alpha OS=Homo sapiens OX=9606 GN=DNASE2 PE=1 SV=2	4	7.07594	7.23276	7.24297	7.79207	7.8893	7.9652	7.18389	7.88219	0.698299	0.00260196	2.5847
P30048	PRDX3_HUMAN	PRDX3	PRDX3	Thioredoxin-dependent peroxide reductase, mitochondrial OS=Homo sapiens OX=9606 GN=PRDX3 PE=1 SV=3	13	8.43657	8.32897	8.76087	9.94276	10.0449	10.5518	8.5088	10.1798	1.67102	0.0036325	2.43979
P61619	S61A1_HUMAN	SEC61A1	SEC61A1	Protein transport protein Sec61 subunit alpha isoform 1 OS=Homo sapiens OX=9606 GN=SEC61A1 PE=1 SV=2	5	6.51514	6.71556	6.92254	7.38425	7.27044	7.39811	6.71775	7.35093	0.633186	0.00816225	2.08819
O15440	MRP5_HUMAN	ABCC5	ABCC5	Multidrug resistance-associated protein 5 OS=Homo sapiens OX=9606 GN=ABCC5 PE=1 SV=2	6	7.73123	7.83095	7.84585	7.45123	7.3045	7.33785	7.80268	7.36453	-0.438149	0.00339185	2.46956
Q5T3U5	MRP7_HUMAN	ABCC10	ABCC10	Multidrug resistance-associated protein 7 OS=Homo sapiens OX=9606 GN=ABCC10 PE=1 SV=1	1	4.65815	4.83158	5.28234	5.23929	5.13737	5.47603	4.92402	5.28423	0.360205	0.103707	0.984193
Q14241	ELOA1_HUMAN	ELOA	ELOA	Elongin-A OS=Homo sapiens OX=9606 GN=ELOA PE=1 SV=2	6	8.64307	8.65498	8.82512	8.8514	8.80216	8.73022	8.70773	8.79459	0.0868661	0.159809	0.7964
P11279	LAMP1_HUMAN	LAMP1	LAMP1	Lysosome-associated membrane glycoprotein 1 OS=Homo sapiens OX=9606 GN=LAMP1 PE=1 SV=3	9	10.6303	10.7169	10.5212	11.1117	11.0143	10.8797	10.6228	11.0019	0.379121	0.0123553	1.90815
Q96KB5	TOPK_HUMAN	PBK	PBK	Lymphokine-activated killer T-cell-originated protein kinase OS=Homo sapiens OX=9606 GN=PBK PE=1 SV=3	3	8.46923	8.48902	8.41619	8.38001	8.25374	8.3472	8.45814	8.32698	-0.131161	0.0311682	1.50629
O60925	PFD1_HUMAN	PFDN1	PFDN1	Prefoldin subunit 1 OS=Homo sapiens OX=9606 GN=PFDN1 PE=1 SV=2	1	4.96815	5.05208	5.09859	5.21708	5.17216	4.8505	5.03961	5.07992	0.0403078	0.369057	0.432906
O15118	NPC1_HUMAN	NPC1	NPC1	NPC intracellular cholesterol transporter 1 OS=Homo sapiens OX=9606 GN=NPC1 PE=1 SV=2	6	8.45602	8.59529	8.6156	9.27531	9.35178	9.34691	8.55564	9.32467	0.769029	0.00160292	2.79509
Q9UEY8	ADDG_HUMAN	ADD3	ADD3	Gamma-adducin OS=Homo sapiens OX=9606 GN=ADD3 PE=1 SV=1	2	5.20287	5.02286	5.53438	5.42043	5.37691	5.58722	5.25337	5.46152	0.208149	0.158401	0.800243
P15880	RS2_HUMAN	RPS2	RPS2	40S ribosomal protein S2 OS=Homo sapiens OX=9606 GN=RPS2 PE=1 SV=2	11	10.0125	10.2017	10.2396	9.88505	9.91969	10.0441	10.1513	9.94962	-0.201675	0.0548252	1.26102
Q07021	C1QBP_HUMAN	C1QBP	C1QBP	Complement component 1 Q subcomponent-binding protein, mitochondrial OS=Homo sapiens OX=9606 GN=C1QBP PE=1 SV=1	9	6.94804	6.88013	7.28251	8.74151	8.70496	9.11159	7.0369	8.85269	1.81579	0.00244417	2.61187
Q9NRW7	VPS45_HUMAN	VPS45	VPS45	Vacuolar protein sorting-associated protein 45 OS=Homo sapiens OX=9606 GN=VPS45 PE=1 SV=1	12	10.6153	10.7843	10.7813	10.2557	10.1279	10.1857	10.7269	10.1898	-0.537174	0.00322431	2.49156
P68363	TBA1B_HUMAN	TUBA1B	TUBA1B	Tubulin alpha-1B chain OS=Homo sapiens OX=9606 GN=TUBA1B PE=1 SV=1	19	11.0284	11.0475	10.9257	10.6415	10.3661	10.4974	11.0005	10.5017	-0.498873	0.00630631	2.20022
P0DPH7	TBA3C_HUMAN	TUBA3C	TUBA3C	Tubulin alpha-3C chain OS=Homo sapiens OX=9606 GN=TUBA3C PE=1 SV=1	1	7.06953	7.20595	7.43835	8.04315	8.02794	8.2237	7.23794	8.09826	0.860319	0.00405062	2.39248
Q9Y5X2	SNX8_HUMAN	SNX8	SNX8	Sorting nexin-8 OS=Homo sapiens OX=9606 GN=SNX8 PE=1 SV=1	8	10.3137	10.6637	10.5537	8.95847	8.9728	9.16411	10.5104	9.03179	-1.47857	0.00189233	2.723
Q8N0T1	CH059_HUMAN	C8orf59	RBIS	Uncharacterized protein C8orf59 OS=Homo sapiens OX=9606 GN=C8orf59 PE=1 SV=4	1	6.35867	6.38322	6.56898	8.72733	8.5509	8.33813	6.43696	8.53879	2.10183	0.00133585	2.87424
Q8NCC3	PAG15_HUMAN	PLA2G15	PLA2G15	Group XV phospholipase A2 OS=Homo sapiens OX=9606 GN=PLA2G15 PE=1 SV=2	5	9.47353	9.68892	9.48462	9.65191	9.70932	9.84145	9.54902	9.73423	0.185203	0.0729292	1.1371
P04181	OAT_HUMAN	OAT	OAT	Ornithine aminotransferase, mitochondrial OS=Homo sapiens OX=9606 GN=OAT PE=1 SV=1	10	7.34207	7.44602	7.73364	8.85926	8.92373	9.36133	7.50724	9.0481	1.54086	0.00331825	2.47909
Q8WW12	PCNP_HUMAN	PCNP	PCNP	PEST proteolytic signal-containing nuclear protein OS=Homo sapiens OX=9606 GN=PCNP PE=1 SV=2	7	9.85784	9.78021	9.76735	9.83742	9.54041	9.36333	9.8018	9.58038	-0.221419	0.118773	0.925281
O43761	SNG3_HUMAN	SYNGR3	SYNGR3	Synaptogyrin-3 OS=Homo sapiens OX=9606 GN=SYNGR3 PE=1 SV=2	1	7.10631	7.26029	7.34142	7.33846	7.01271	7.15475	7.236	7.16864	-0.0673636	0.301591	0.520582
Q92974	ARHG2_HUMAN	ARHGEF2	ARHGEF2	Rho guanine nucleotide exchange factor 2 OS=Homo sapiens OX=9606 GN=ARHGEF2 PE=1 SV=4	8	7.8939	7.92025	7.78428	7.33329	7.20232	7.32842	7.86614	7.28801	-0.578132	0.00257454	2.5893
P61011	SRP54_HUMAN	SRP54	SRP54	Signal recognition particle 54 kDa protein OS=Homo sapiens OX=9606 GN=SRP54 PE=1 SV=1	9	9.37725	9.50397	9.52636	9.71605	9.61703	9.62731	9.4692	9.65346	0.184266	0.0250237	1.60165
Q13641	TPBG_HUMAN	TPBG	TPBG	Trophoblast glycoprotein OS=Homo sapiens OX=9606 GN=TPBG PE=1 SV=1	4	8.96865	9.09658	9.1096	8.52972	8.22525	8.27767	9.05828	8.34421	-0.714063	0.00412461	2.38462
P40926	MDHM_HUMAN	MDH2	MDH2	Malate dehydrogenase, mitochondrial OS=Homo sapiens OX=9606 GN=MDH2 PE=1 SV=3	10	7.97334	8.21034	8.4375	10.0596	10.0535	10.641	8.20706	10.2514	2.04432	0.00291782	2.53494
P04406	G3P_HUMAN	GAPDH	GAPDH	Glyceraldehyde-3-phosphate dehydrogenase OS=Homo sapiens OX=9606 GN=GAPDH PE=1 SV=3	10	9.88099	9.87259	9.98101	10.8607	10.9403	10.9592	9.91153	10.9201	1.00853	0.000696953	3.1568
Q92900	RENT1_HUMAN	UPF1	UPF1	Regulator of nonsense transcripts 1 OS=Homo sapiens OX=9606 GN=UPF1 PE=1 SV=2	7	8.16857	7.95854	8.12797	8.07178	7.94657	7.94368	8.08503	7.98735	-0.0976812	0.159397	0.797519
Q9Y2J2	E41L3_HUMAN	EPB41L3	EPB41L3	Band 4.1-like protein 3 OS=Homo sapiens OX=9606 GN=EPB41L3 PE=1 SV=2	11	9.07628	9.13401	9.23648	9.7083	9.752	9.76967	9.14892	9.74332	0.594397	0.00193978	2.71225
O43491	E41L2_HUMAN	EPB41L2	EPB41L2	Band 4.1-like protein 2 OS=Homo sapiens OX=9606 GN=EPB41L2 PE=1 SV=1	8	8.65938	8.77633	8.81873	9.39099	9.29983	9.3582	8.75148	9.34967	0.598193	0.00214997	2.66757
P15923	TFE2_HUMAN	TCF3	TCF3	Transcription factor E2-alpha OS=Homo sapiens OX=9606 GN=TCF3 PE=1 SV=1	8	9.01915	8.92333	8.93252	8.9475	8.89033	8.78898	8.95833	8.8756	-0.0827312	0.128053	0.892611
Q99081	HTF4_HUMAN	TCF12	TCF12	Transcription factor 12 OS=Homo sapiens OX=9606 GN=TCF12 PE=1 SV=1	2	7.11214	7.02114	7.06334	6.78597	6.7736	6.75483	7.06554	6.77147	-0.29407	0.00225583	2.64669
P16278	BGAL_HUMAN	GLB1	GLB1	Beta-galactosidase OS=Homo sapiens OX=9606 GN=GLB1 PE=1 SV=2	7	9.35677	9.39801	9.56641	9.66331	9.67174	9.66062	9.4404	9.66522	0.224826	0.0213692	1.67021
P08183	MDR1_HUMAN	ABCB1	ABCB1	Multidrug resistance protein 1 OS=Homo sapiens OX=9606 GN=ABCB1 PE=1 SV=3	16	10.7904	10.8441	10.7159	10.829	10.4861	10.4982	10.7834	10.6045	-0.178972	0.125381	0.901769
Q9Y678	COPG1_HUMAN	COPG1	COPG1	Coatomer subunit gamma-1 OS=Homo sapiens OX=9606 GN=COPG1 PE=1 SV=1	4	7.2614	7.34471	7.60929	7.51749	7.40571	7.43567	7.40513	7.45296	0.0478228	0.339961	0.468571
O60610	DIAP1_HUMAN	DIAPH1	DIAPH1	Protein diaphanous homolog 1 OS=Homo sapiens OX=9606 GN=DIAPH1 PE=1 SV=2	6	8.52996	8.77568	8.84615	8.87937	8.87391	8.9664	8.71726	8.90656	0.189298	0.0865067	1.06295
O75925	PIAS1_HUMAN	PIAS1	PIAS1	E3 SUMO-protein ligase PIAS1 OS=Homo sapiens OX=9606 GN=PIAS1 PE=1 SV=2	6	6.58194	6.62335	6.75684	6.4266	6.61566	6.52274	6.65404	6.52167	-0.132371	0.0995014	1.00217
Q16836	HCDH_HUMAN	HADH	HADH	Hydroxyacyl-coenzyme A dehydrogenase, mitochondrial OS=Homo sapiens OX=9606 GN=HADH PE=1 SV=3	12	7.66977	7.69665	7.85641	8.99608	9.0217	9.32946	7.74094	9.11575	1.3748	0.00206703	2.68465
Q9UNF0	PACN2_HUMAN	PACSIN2	PACSIN2	Protein kinase C and casein kinase substrate in neurons protein 2 OS=Homo sapiens OX=9606 GN=PACSIN2 PE=1 SV=2	5	8.0142	8.0729	8.25577	8.69671	8.42961	8.68905	8.11429	8.60513	0.490836	0.0124238	1.90574
P21912	SDHB_HUMAN	SDHB	SDHB	Succinate dehydrogenase [ubiquinone] iron-sulfur subunit, mitochondrial OS=Homo sapiens OX=9606 GN=SDHB PE=1 SV=3	10	8.71009	8.8665	9.03847	9.98496	10.037	10.452	8.87169	10.158	1.2863	0.00361966	2.44133
Q9Y320	TMX2_HUMAN	TMX2	TMX2	Thioredoxin-related transmembrane protein 2 OS=Homo sapiens OX=9606 GN=TMX2 PE=1 SV=1	2	5.76106	6.04296	6.28603	6.51361	6.52386	6.74477	6.03002	6.59408	0.564059	0.0241928	1.61631
O15321	TM9S1_HUMAN	TM9SF1	TM9SF1	Transmembrane 9 superfamily member 1 OS=Homo sapiens OX=9606 GN=TM9SF1 PE=2 SV=2	1	4.66942	4.59173	4.74073	4.28961	4.48069	4.62094	4.66729	4.46374	-0.203548	0.0825529	1.08327
Q9BYD2	RM09_HUMAN	MRPL9	MRPL9	39S ribosomal protein L9, mitochondrial OS=Homo sapiens OX=9606 GN=MRPL9 PE=1 SV=2	8	8.35275	8.45755	8.65396	9.64803	9.63303	10.1338	8.48809	9.80496	1.31688	0.00387048	2.41224
Q96RP9	EFGM_HUMAN	GFM1	GFM1	Elongation factor G, mitochondrial OS=Homo sapiens OX=9606 GN=GFM1 PE=1 SV=2	9	7.56279	7.64346	7.85741	8.33796	8.2954	8.39958	7.68789	8.34431	0.656423	0.00387048	2.41224
Q8TBP5	F174A_HUMAN	FAM174A	FAM174A	Membrane protein FAM174A OS=Homo sapiens OX=9606 GN=FAM174A PE=2 SV=1	1	4.41171	4.59348	4.53675	4.42373	4.36686	4.21295	4.51398	4.33451	-0.179465	0.0658551	1.18141
P13591	NCAM1_HUMAN	NCAM1	NCAM1	Neural cell adhesion molecule 1 OS=Homo sapiens OX=9606 GN=NCAM1 PE=1 SV=3	14	10.4455	10.5797	10.5622	10.2263	9.96153	10.01	10.5292	10.0659	-0.46322	0.00828231	2.08185
Q9NR82	KCNQ5_HUMAN	KCNQ5	KCNQ5	Potassium voltage-gated channel subfamily KQT member 5 OS=Homo sapiens OX=9606 GN=KCNQ5 PE=1 SV=3	2	7.3278	7.48519	7.61509	7.23958	7.21324	7.21252	7.47602	7.22178	-0.254245	0.0303333	1.51808
P17677	NEUM_HUMAN	GAP43	GAP43	Neuromodulin OS=Homo sapiens OX=9606 GN=GAP43 PE=1 SV=1	3	6.59741	6.63487	6.44667	6.85401	6.71861	6.51664	6.55965	6.69642	0.136767	0.170463	0.76837
Q9ULH0	KDIS_HUMAN	KIDINS220	KIDINS220	Kinase D-interacting substrate of 220 kDa OS=Homo sapiens OX=9606 GN=KIDINS220 PE=1 SV=3	9	10.4034	10.5054	10.4499	9.49016	9.28269	9.10856	10.4529	9.29381	-1.15912	0.00240801	2.61834
P68133	ACTS_HUMAN	ACTA1	ACTA1	Actin, alpha skeletal muscle OS=Homo sapiens OX=9606 GN=ACTA1 PE=1 SV=1	19	10.5102	10.569	10.8407	11.1841	11.0974	11.1173	10.64	11.1329	0.492948	0.0100094	1.99959
P60709	ACTB_HUMAN	ACTB	ACTB	Actin, cytoplasmic 1 OS=Homo sapiens OX=9606 GN=ACTB PE=1 SV=1	21	9.69804	9.54446	9.7211	10.2419	10.1848	10.1892	9.65453	10.2053	0.550769	0.00261262	2.58292
P52701	MSH6_HUMAN	MSH6	MSH6	DNA mismatch repair protein Msh6 OS=Homo sapiens OX=9606 GN=MSH6 PE=1 SV=2	5	8.06755	8.05327	8.2603	8.08418	8.10976	8.13909	8.12704	8.11101	-0.0160319	0.397804	0.400331
Q9NVH1	DJC11_HUMAN	DNAJC11	DNAJC11	DnaJ homolog subfamily C member 11 OS=Homo sapiens OX=9606 GN=DNAJC11 PE=1 SV=2	8	7.25532	7.40173	7.72748	8.55788	8.43595	8.84172	7.46151	8.61185	1.15034	0.00499421	2.30153
Q9UL54	TAOK2_HUMAN	TAOK2	TAOK2	Serine/threonine-protein kinase TAO2 OS=Homo sapiens OX=9606 GN=TAOK2 PE=1 SV=2	2	5.72889	5.50037	5.9084	5.75103	5.45422	5.58559	5.71255	5.59695	-0.115605	0.251131	0.600099
A3KN83	SBNO1_HUMAN	SBNO1	SBNO1	Protein strawberry notch homolog 1 OS=Homo sapiens OX=9606 GN=SBNO1 PE=1 SV=1	3	5.31374	5.26912	5.39878	5.22839	4.8449	4.78128	5.32721	4.95152	-0.375688	0.044498	1.35166
Q14469	HES1_HUMAN	HES1	HES1	Transcription factor HES-1 OS=Homo sapiens OX=9606 GN=HES1 PE=1 SV=1	2	4.12994	3.96347	4.13824	4.21507	4.05007	3.59162	4.07722	3.95225	-0.124969	0.286023	0.543598
P55809	SCOT1_HUMAN	OXCT1	OXCT1	Succinyl-CoA:3-ketoacid coenzyme A transferase 1, mitochondrial OS=Homo sapiens OX=9606 GN=OXCT1 PE=1 SV=1	7	6.49745	6.63396	7.0429	6.81205	6.50234	6.82305	6.72477	6.71248	-0.0122886	0.445466	0.351186
Q8IU81	I2BP1_HUMAN	IRF2BP1	IRF2BP1	Interferon regulatory factor 2-binding protein 1 OS=Homo sapiens OX=9606 GN=IRF2BP1 PE=1 SV=1	6	7.89651	7.85873	8.03967	7.76234	7.69925	7.6597	7.93164	7.70709	-0.224542	0.0201442	1.69585
O75122	CLAP2_HUMAN	CLASP2	CLASP2	CLIP-associating protein 2 OS=Homo sapiens OX=9606 GN=CLASP2 PE=1 SV=3	6	8.33602	8.52367	8.4757	8.25147	8.11314	8.3182	8.44513	8.2276	-0.217529	0.0432185	1.36433
Q96L93	KI16B_HUMAN	KIF16B	KIF16B	Kinesin-like protein KIF16B OS=Homo sapiens OX=9606 GN=KIF16B PE=1 SV=2	10	9.2907	9.40363	9.38899	8.31726	8.13929	8.32545	9.36111	8.26067	-1.10044	0.00140238	2.85313
Q587I9	SFT2C_HUMAN	SFT2D3	SFT2D3	Vesicle transport protein SFT2C OS=Homo sapiens OX=9606 GN=SFT2D3 PE=2 SV=1	4	7.39087	7.50344	7.57808	7.7646	7.73956	7.66274	7.4908	7.7223	0.231505	0.0184988	1.73286
Q9H3R5	CENPH_HUMAN	CENPH	CENPH	Centromere protein H OS=Homo sapiens OX=9606 GN=CENPH PE=1 SV=1	1	4.78242	4.78194	5.08353	4.81123	5.14882	5.18536	4.88263	5.04847	0.165835	0.194887	0.710217
P20618	PSB1_HUMAN	PSMB1	PSMB1	Proteasome subunit beta type-1 OS=Homo sapiens OX=9606 GN=PSMB1 PE=1 SV=2	5	7.32972	7.33122	7.43207	7.5632	7.4132	7.51673	7.36434	7.49771	0.133376	0.0537565	1.26957
O43760	SNG2_HUMAN	SYNGR2	SYNGR2	Synaptogyrin-2 OS=Homo sapiens OX=9606 GN=SYNGR2 PE=1 SV=1	6	9.2827	9.57412	9.52053	9.51588	9.27131	9.44553	9.45912	9.41091	-0.0482093	0.344465	0.462855
P33316	DUT_HUMAN	DUT	DUT	Deoxyuridine 5'-triphosphate nucleotidohydrolase, mitochondrial OS=Homo sapiens OX=9606 GN=DUT PE=1 SV=4	3	6.46784	6.49279	6.50575	7.49502	7.25404	7.57018	6.48879	7.43975	0.950953	0.00254201	2.59482
Q9NXW2	DJB12_HUMAN	DNAJB12	DNAJB12	DnaJ homolog subfamily B member 12 OS=Homo sapiens OX=9606 GN=DNAJB12 PE=1 SV=5	3	7.63824	7.9609	8.1441	8.67065	8.55188	8.66235	7.91441	8.62829	0.713877	0.0100778	1.99663
Q9HB40	RISC_HUMAN	SCPEP1	SCPEP1	Retinoid-inducible serine carboxypeptidase OS=Homo sapiens OX=9606 GN=SCPEP1 PE=1 SV=1	8	8.94011	9.19644	9.18767	9.54752	9.64185	9.77736	9.10807	9.65558	0.547505	0.00810418	2.09129
Q96EY7	PTCD3_HUMAN	PTCD3	PTCD3	Pentatricopeptide repeat domain-containing protein 3, mitochondrial OS=Homo sapiens OX=9606 GN=PTCD3 PE=1 SV=3	7	8.07652	8.19428	8.23887	8.99632	8.85077	9.20952	8.16989	9.01887	0.848979	0.00358	2.44612
O43172	PRP4_HUMAN	PRPF4	PRPF4	U4/U6 small nuclear ribonucleoprotein Prp4 OS=Homo sapiens OX=9606 GN=PRPF4 PE=1 SV=2	5	8.02342	8.07933	8.16171	7.81803	7.70236	7.74163	8.08815	7.75401	-0.334147	0.00480649	2.31817
P18583	SON_HUMAN	SON	SON	Protein SON OS=Homo sapiens OX=9606 GN=SON PE=1 SV=4	8	9.09599	9.12664	9.3102	9.34516	9.35016	9.35897	9.17761	9.35143	0.173821	0.044511	1.35153
P09669	COX6C_HUMAN	COX6C	COX6C	Cytochrome c oxidase subunit 6C OS=Homo sapiens OX=9606 GN=COX6C PE=1 SV=2	4	6.97537	6.82736	7.27243	8.7257	8.7567	9.28523	7.02505	8.92254	1.89749	0.00297976	2.52582
P13639	EF2_HUMAN	EEF2	EEF2	Elongation factor 2 OS=Homo sapiens OX=9606 GN=EEF2 PE=1 SV=4	10	9.73795	9.96022	10.0354	9.71829	9.86198	10.266	9.91119	9.94876	0.0375647	0.406696	0.39073
Q9Y3B7	RM11_HUMAN	MRPL11	MRPL11	39S ribosomal protein L11, mitochondrial OS=Homo sapiens OX=9606 GN=MRPL11 PE=1 SV=1	8	8.23205	8.16645	8.42064	9.19761	9.22565	9.66513	8.27305	9.3628	1.08975	0.00466306	2.33133
Q5JTZ9	SYAM_HUMAN	AARS2	AARS2	Alanine--tRNA ligase, mitochondrial OS=Homo sapiens OX=9606 GN=AARS2 PE=1 SV=1	10	7.63779	7.76534	7.84899	8.60753	8.56175	8.8968	7.75071	8.68869	0.937986	0.00338195	2.47083
Q5JRA6	TGO1_HUMAN	MIA3	MIA3	Transport and Golgi organization protein 1 homolog OS=Homo sapiens OX=9606 GN=MIA3 PE=1 SV=1	12	9.14475	9.34919	9.58404	10.1706	10.1834	10.3908	9.35933	10.2483	0.888927	0.00529039	2.27651
O15155	BET1_HUMAN	BET1	BET1	BET1 homolog OS=Homo sapiens OX=9606 GN=BET1 PE=1 SV=1	4	7.62674	7.75059	7.96594	8.0905	8.09725	8.43379	7.78109	8.20718	0.42609	0.0361719	1.44163
Q9H4B0	OSGP2_HUMAN	OSGEPL1	OSGEPL1	Probable tRNA N6-adenosine threonylcarbamoyltransferase, mitochondrial OS=Homo sapiens OX=9606 GN=OSGEPL1 PE=2 SV=2	4	7.76207	7.87688	8.07274	9.53002	9.5444	10.1202	7.9039	9.73155	1.82765	0.00297976	2.52582
P49748	ACADV_HUMAN	ACADVL	ACADVL	Very long-chain specific acyl-CoA dehydrogenase, mitochondrial OS=Homo sapiens OX=9606 GN=ACADVL PE=1 SV=1	4	6.95337	6.94695	7.15515	8.0883	8.08219	8.48896	7.01849	8.21982	1.20132	0.00325364	2.48763
Q86VP1	TAXB1_HUMAN	TAX1BP1	TAX1BP1	Tax1-binding protein 1 OS=Homo sapiens OX=9606 GN=TAX1BP1 PE=1 SV=2	8	9.0591	9.0616	9.1762	9.46463	9.47158	9.30939	9.09896	9.4152	0.316236	0.00929202	2.03189
P23786	CPT2_HUMAN	CPT2	CPT2	Carnitine O-palmitoyltransferase 2, mitochondrial OS=Homo sapiens OX=9606 GN=CPT2 PE=1 SV=2	7	7.90272	8.01975	8.24208	8.96223	8.90444	9.36338	8.05485	9.07668	1.02183	0.00591811	2.22782
Q9Y5J7	TIM9_HUMAN	TIMM9	TIMM9	Mitochondrial import inner membrane translocase subunit Tim9 OS=Homo sapiens OX=9606 GN=TIMM9 PE=1 SV=1	3	6.97203	6.85009	6.99371	7.73757	7.7156	7.95421	6.93861	7.80246	0.86385	0.00256921	2.5902
Q8N3K9	CMYA5_HUMAN	CMYA5	CMYA5	Cardiomyopathy-associated protein 5 OS=Homo sapiens OX=9606 GN=CMYA5 PE=1 SV=3	1	8.48799	8.63274	8.71987	6.93058	6.88617	7.04802	8.61353	6.95492	-1.65861	0.000838033	3.07674
Q5EBL8	PDZ11_HUMAN	PDZD11	PDZD11	PDZ domain-containing protein 11 OS=Homo sapiens OX=9606 GN=PDZD11 PE=1 SV=2	2	4.20909	4.55585	4.42322	4.94848	5.06181	5.10647	4.39605	5.03892	0.642868	0.00603535	2.2193
P16104	H2AX_HUMAN	H2AFX	H2AX	Histone H2AX OS=Homo sapiens OX=9606 GN=H2AFX PE=1 SV=2	4	7.02862	7.47113	7.81604	8.00014	8.16116	8.38757	7.4386	8.18295	0.744355	0.0332638	1.47803
Q6FI13	H2A2A_HUMAN	HIST2H2AA3	H2AC18	Histone H2A type 2-A OS=Homo sapiens OX=9606 GN=HIST2H2AA3 PE=1 SV=3	3	7.5501	8.02679	8.41414	8.66663	8.89981	9.32985	7.99701	8.96543	0.968416	0.0299312	1.52388
P0C0S5	H2AZ_HUMAN	H2AFZ	H2AZ1	Histone H2A.Z OS=Homo sapiens OX=9606 GN=H2AFZ PE=1 SV=2	4	8.98579	9.27297	9.41324	9.86098	9.97001	10.1966	9.224	10.0092	0.785201	0.00888767	2.05121
P52594	AGFG1_HUMAN	AGFG1	AGFG1	Arf-GAP domain and FG repeat-containing protein 1 OS=Homo sapiens OX=9606 GN=AGFG1 PE=1 SV=2	11	8.9311	8.72036	8.7131	8.6034	8.46629	8.35855	8.78818	8.47608	-0.312104	0.0289101	1.53895
P13987	CD59_HUMAN	CD59	CD59	CD59 glycoprotein OS=Homo sapiens OX=9606 GN=CD59 PE=1 SV=1	5	8.46546	8.51023	8.57102	7.92877	7.78376	7.88852	8.51557	7.86702	-0.648549	0.00183449	2.73648
O60256	KPRB_HUMAN	PRPSAP2	PRPSAP2	Phosphoribosyl pyrophosphate synthase-associated protein 2 OS=Homo sapiens OX=9606 GN=PRPSAP2 PE=1 SV=1	5	8.2982	8.45034	8.43615	7.64267	7.6803	7.90064	8.39489	7.7412	-0.653694	0.00398386	2.3997
O75947	ATP5H_HUMAN	ATP5PD	ATP5PD	ATP synthase subunit d, mitochondrial OS=Homo sapiens OX=9606 GN=ATP5PD PE=1 SV=3	6	7.60363	7.55978	7.81812	8.79033	8.86485	9.08418	7.66051	8.91312	1.25261	0.00227476	2.64307
Q92945	FUBP2_HUMAN	KHSRP	KHSRP	Far upstream element-binding protein 2 OS=Homo sapiens OX=9606 GN=KHSRP PE=1 SV=4	13	9.96251	10.0236	10.1671	10.0708	9.85635	9.89319	10.0511	9.94012	-0.11094	0.16487	0.782857
Q96I24	FUBP3_HUMAN	FUBP3	FUBP3	Far upstream element-binding protein 3 OS=Homo sapiens OX=9606 GN=FUBP3 PE=1 SV=2	2	7.33391	7.41688	7.71919	7.57381	7.44045	7.54918	7.48999	7.52115	0.0311576	0.392949	0.405664
Q96AE4	FUBP1_HUMAN	FUBP1	FUBP1	Far upstream element-binding protein 1 OS=Homo sapiens OX=9606 GN=FUBP1 PE=1 SV=3	11	9.90728	9.92694	9.8252	9.71009	9.51049	9.41501	9.88647	9.5452	-0.341275	0.018657	1.72916
Q9BRJ2	RM45_HUMAN	MRPL45	MRPL45	39S ribosomal protein L45, mitochondrial OS=Homo sapiens OX=9606 GN=MRPL45 PE=1 SV=2	6	6.6017	6.63713	6.96726	8.01862	8.02497	8.49705	6.73536	8.18022	1.44485	0.00360663	2.4429
Q9Y2Q3	GSTK1_HUMAN	GSTK1	GSTK1	Glutathione S-transferase kappa 1 OS=Homo sapiens OX=9606 GN=GSTK1 PE=1 SV=3	6	6.93397	6.94006	7.16127	8.18494	8.31602	8.81284	7.01177	8.43794	1.42617	0.00400188	2.39774
Q9UIJ5	ZDHC2_HUMAN	ZDHHC2	ZDHHC2	Palmitoyltransferase ZDHHC2 OS=Homo sapiens OX=9606 GN=ZDHHC2 PE=1 SV=1	2	5.86546	5.99516	6.07854	5.90946	5.86223	5.78365	5.97972	5.85178	-0.127942	0.0962802	1.01646
Q5W0Z9	ZDH20_HUMAN	ZDHHC20	ZDHHC20	Palmitoyltransferase ZDHHC20 OS=Homo sapiens OX=9606 GN=ZDHHC20 PE=1 SV=1	9	8.7145	8.87407	8.94933	8.48649	8.46706	8.36129	8.84596	8.43828	-0.407686	0.0079928	2.0973
P18124	RL7_HUMAN	RPL7	RPL7	60S ribosomal protein L7 OS=Homo sapiens OX=9606 GN=RPL7 PE=1 SV=1	3	6.24547	6.1409	6.37415	6.6229	6.70142	6.7265	6.25351	6.68361	0.430102	0.00599288	2.22236
P35268	RL22_HUMAN	RPL22	RPL22	60S ribosomal protein L22 OS=Homo sapiens OX=9606 GN=RPL22 PE=1 SV=2	5	6.15078	6.09109	6.13067	6.2587	6.22345	6.03226	6.12418	6.17147	0.0472902	0.283476	0.547483
Q86X55	CARM1_HUMAN	CARM1	CARM1	Histone-arginine methyltransferase CARM1 OS=Homo sapiens OX=9606 GN=CARM1 PE=1 SV=3	5	8.04766	8.02619	7.91367	8.01395	8.04272	7.92459	7.99584	7.99375	-0.00208695	0.45102	0.345804
Q96EY8	MMAB_HUMAN	MMAB	MMAB	Corrinoid adenosyltransferase OS=Homo sapiens OX=9606 GN=MMAB PE=1 SV=1	4	7.86423	7.9599	8.15941	9.13422	9.13014	9.49731	7.99451	9.25389	1.25938	0.00302219	2.51968
P17844	DDX5_HUMAN	DDX5	DDX5	Probable ATP-dependent RNA helicase DDX5 OS=Homo sapiens OX=9606 GN=DDX5 PE=1 SV=1	10	8.87869	8.76936	8.89442	9.11521	9.04361	8.75844	8.84749	8.97242	0.124931	0.192679	0.715165
Q92841	DDX17_HUMAN	DDX17	DDX17	Probable ATP-dependent RNA helicase DDX17 OS=Homo sapiens OX=9606 GN=DDX17 PE=1 SV=2	13	9.22819	9.20586	9.3077	9.5502	9.35668	9.25955	9.24725	9.38881	0.141559	0.119782	0.921607
O00571	DDX3X_HUMAN	DDX3X	DDX3X	ATP-dependent RNA helicase DDX3X OS=Homo sapiens OX=9606 GN=DDX3X PE=1 SV=3	11	8.48383	8.55677	8.52988	8.82642	8.80151	8.79694	8.52349	8.80829	0.284798	0.00183449	2.73648
Q14527	HLTF_HUMAN	HLTF	HLTF	Helicase-like transcription factor OS=Homo sapiens OX=9606 GN=HLTF PE=1 SV=2	8	7.63635	7.49527	7.56319	7.5665	7.36066	7.31319	7.56494	7.41345	-0.151486	0.101176	0.994922
P52209	6PGD_HUMAN	PGD	PGD	6-phosphogluconate dehydrogenase, decarboxylating OS=Homo sapiens OX=9606 GN=PGD PE=1 SV=3	1	4.74805	4.7094	4.93864	4.71512	4.73376	4.61598	4.7987	4.68829	-0.110411	0.142134	0.847302
Q86VZ4	LRP11_HUMAN	LRP11	LRP11	Low-density lipoprotein receptor-related protein 11 OS=Homo sapiens OX=9606 GN=LRP11 PE=2 SV=2	7	7.61747	7.79151	7.7776	7.49633	7.40624	7.32586	7.72886	7.40948	-0.319381	0.0124996	1.9031
Q9UBG0	MRC2_HUMAN	MRC2	MRC2	C-type mannose receptor 2 OS=Homo sapiens OX=9606 GN=MRC2 PE=1 SV=2	7	9.99071	9.96881	9.85374	7.85034	7.78137	7.74944	9.93776	7.79372	-2.14404	0.00033251	3.4782
Q15417	CNN3_HUMAN	CNN3	CNN3	Calponin-3 OS=Homo sapiens OX=9606 GN=CNN3 PE=1 SV=1	9	9.60173	9.53313	9.6327	9.46184	9.31939	9.25101	9.58918	9.34408	-0.245104	0.0203293	1.69188
O75746	CMC1_HUMAN	SLC25A12	SLC25A12	Calcium-binding mitochondrial carrier protein Aralar1 OS=Homo sapiens OX=9606 GN=SLC25A12 PE=1 SV=2	10	8.61145	8.68251	9.00434	10.1301	10.0243	10.4711	8.7661	10.2085	1.44239	0.00325364	2.48763
Q9UJS0	CMC2_HUMAN	SLC25A13	SLC25A13	Calcium-binding mitochondrial carrier protein Aralar2 OS=Homo sapiens OX=9606 GN=SLC25A13 PE=1 SV=2	8	8.42929	8.53646	8.66736	9.40319	9.28158	9.67385	8.54437	9.45287	0.908503	0.0042702	2.36955
P09543	CN37_HUMAN	CNP	CNP	2',3'-cyclic-nucleotide 3'-phosphodiesterase OS=Homo sapiens OX=9606 GN=CNP PE=1 SV=2	9	8.01333	8.07233	8.17718	8.20133	8.22224	8.3346	8.08761	8.25272	0.165112	0.0440479	1.35607
P49750	YLPM1_HUMAN	YLPM1	YLPM1	YLP motif-containing protein 1 OS=Homo sapiens OX=9606 GN=YLPM1 PE=1 SV=4	3	7.78118	8.01198	8.10919	8.06586	8.03962	8.12621	7.96745	8.07723	0.109784	0.190357	0.720431
O15511	ARPC5_HUMAN	ARPC5	ARPC5	Actin-related protein 2/3 complex subunit 5 OS=Homo sapiens OX=9606 GN=ARPC5 PE=1 SV=3	6	8.02485	7.85735	8.18359	9.02974	8.61823	8.66213	8.02193	8.77003	0.748101	0.0101981	1.99148
Q9BPX5	ARP5L_HUMAN	ARPC5L	ARPC5L	Actin-related protein 2/3 complex subunit 5-like protein OS=Homo sapiens OX=9606 GN=ARPC5L PE=1 SV=1	5	8.35724	8.57872	8.70192	9.18379	8.93111	8.95967	8.54596	9.02485	0.478895	0.0183216	1.73704
P46379	BAG6_HUMAN	BAG6	BAG6	Large proline-rich protein BAG6 OS=Homo sapiens OX=9606 GN=BAG6 PE=1 SV=2	3	5.33703	5.62834	5.71031	5.60435	5.3388	5.4768	5.55856	5.47332	-0.0852443	0.290301	0.537151
Q99755	PI51A_HUMAN	PIP5K1A	PIP5K1A	Phosphatidylinositol 4-phosphate 5-kinase type-1 alpha OS=Homo sapiens OX=9606 GN=PIP5K1A PE=1 SV=1	11	8.60228	8.56627	8.66159	8.29163	8.21871	8.0526	8.61005	8.18765	-0.422401	0.00658296	2.18158
P55036	PSMD4_HUMAN	PSMD4	PSMD4	26S proteasome non-ATPase regulatory subunit 4 OS=Homo sapiens OX=9606 GN=PSMD4 PE=1 SV=1	7	8.54528	8.65917	8.80616	8.53683	8.41124	8.51777	8.6702	8.48862	-0.181588	0.0680216	1.16735
Q9NQR4	NIT2_HUMAN	NIT2	NIT2	Omega-amidase NIT2 OS=Homo sapiens OX=9606 GN=NIT2 PE=1 SV=1	3	7.3952	7.49677	7.69606	8.20957	8.04234	8.39738	7.52934	8.21643	0.687089	0.00820242	2.08606
O43175	SERA_HUMAN	PHGDH	PHGDH	D-3-phosphoglycerate dehydrogenase OS=Homo sapiens OX=9606 GN=PHGDH PE=1 SV=4	12	10.2581	10.5139	10.4817	10.3242	10.4584	10.694	10.4179	10.4922	0.0743477	0.307943	0.51153
P12814	ACTN1_HUMAN	ACTN1	ACTN1	Alpha-actinin-1 OS=Homo sapiens OX=9606 GN=ACTN1 PE=1 SV=2	2	5.81043	5.95711	6.00581	6.14023	6.16031	6.20591	5.92445	6.16882	0.244364	0.0156607	1.80519
O43707	ACTN4_HUMAN	ACTN4	ACTN4	Alpha-actinin-4 OS=Homo sapiens OX=9606 GN=ACTN4 PE=1 SV=2	13	10.3784	10.4943	10.4227	11.3834	11.1636	11.4102	10.4318	11.3191	0.887253	0.00232828	2.63297
Q8N5M4	TTC9C_HUMAN	TTC9C	TTC9C	Tetratricopeptide repeat protein 9C OS=Homo sapiens OX=9606 GN=TTC9C PE=1 SV=1	1	5.8327	5.76244	5.90449	5.56687	5.54402	5.22879	5.83321	5.44656	-0.38665	0.0243549	1.61341
Q9NNW7	TRXR2_HUMAN	TXNRD2	TXNRD2	Thioredoxin reductase 2, mitochondrial OS=Homo sapiens OX=9606 GN=TXNRD2 PE=1 SV=3	8	7.36364	7.39713	7.72533	8.8649	8.68227	8.99623	7.49536	8.8478	1.35244	0.00264642	2.57734
O75340	PDCD6_HUMAN	PDCD6	PDCD6	Programmed cell death protein 6 OS=Homo sapiens OX=9606 GN=PDCD6 PE=1 SV=1	4	7.657	7.74747	7.65464	8.28168	8.24827	8.39649	7.68637	8.30881	0.622439	0.00198111	2.70309
P26358	DNMT1_HUMAN	DNMT1	DNMT1	DNA (cytosine-5)-methyltransferase 1 OS=Homo sapiens OX=9606 GN=DNMT1 PE=1 SV=2	5	8.1306	8.31543	8.38668	8.10829	7.84486	7.97893	8.27757	7.97736	-0.300208	0.0376414	1.42433
Q86VM9	ZCH18_HUMAN	ZC3H18	ZC3H18	Zinc finger CCCH domain-containing protein 18 OS=Homo sapiens OX=9606 GN=ZC3H18 PE=1 SV=2	6	7.34044	7.1333	7.37272	6.64458	6.64683	6.54284	7.28215	6.61141	-0.670736	0.00318789	2.4965
P36551	HEM6_HUMAN	CPOX	CPOX	Oxygen-dependent coproporphyrinogen-III oxidase, mitochondrial OS=Homo sapiens OX=9606 GN=CPOX PE=1 SV=3	7	7.56725	7.60916	7.74432	8.46863	8.40105	8.6923	7.64024	8.52066	0.880418	0.00297976	2.52582
Q5T3I0	GPTC4_HUMAN	GPATCH4	GPATCH4	G patch domain-containing protein 4 OS=Homo sapiens OX=9606 GN=GPATCH4 PE=1 SV=2	6	7.9722	7.85956	8.19551	8.12836	8.31471	8.21309	8.00909	8.21872	0.20963	0.0886624	1.05226
Q96DG6	CMBL_HUMAN	CMBL	CMBL	Carboxymethylenebutenolidase homolog OS=Homo sapiens OX=9606 GN=CMBL PE=1 SV=1	4	9.0176	9.26152	9.1688	8.87796	8.6873	8.85667	9.14931	8.80731	-0.342002	0.01903	1.72056
P36776	LONM_HUMAN	LONP1	LONP1	Lon protease homolog, mitochondrial OS=Homo sapiens OX=9606 GN=LONP1 PE=1 SV=2	11	8.48607	8.40378	8.58195	9.75375	9.74013	10.221	8.4906	9.90497	1.41437	0.00297976	2.52582
O43861	ATP9B_HUMAN	ATP9B	ATP9B	Probable phospholipid-transporting ATPase IIB OS=Homo sapiens OX=9606 GN=ATP9B PE=2 SV=4	3	6.69499	6.63491	6.7093	6.2885	5.83925	5.79859	6.67973	5.97545	-0.704286	0.0114197	1.94235
O75110	ATP9A_HUMAN	ATP9A	ATP9A	Probable phospholipid-transporting ATPase IIA OS=Homo sapiens OX=9606 GN=ATP9A PE=1 SV=3	9	9.73358	9.70263	9.64932	8.64976	8.60903	8.60288	9.69517	8.62056	-1.07462	0.000377831	3.4227
Q5T0J7	TEX35_HUMAN	TEX35	TEX35	Testis-expressed protein 35 OS=Homo sapiens OX=9606 GN=TEX35 PE=2 SV=1	1	5.72298	6.14912	6.40071	5.88384	5.4581	5.53568	6.09094	5.62587	-0.465064	0.0804023	1.09473
O96019	ACL6A_HUMAN	ACTL6A	ACTL6A	Actin-like protein 6A OS=Homo sapiens OX=9606 GN=ACTL6A PE=1 SV=1	5	7.24572	7.27358	7.6261	7.28891	7.17957	7.07504	7.3818	7.18117	-0.200628	0.131432	0.8813
P10253	LYAG_HUMAN	GAA	GAA	Lysosomal alpha-glucosidase OS=Homo sapiens OX=9606 GN=GAA PE=1 SV=4	4	5.74715	5.74505	5.79042	6.37224	6.43028	6.44102	5.76087	6.41451	0.653642	0.000573358	3.24157
Q96KR1	ZFR_HUMAN	ZFR	ZFR	Zinc finger RNA-binding protein OS=Homo sapiens OX=9606 GN=ZFR PE=1 SV=2	2	5.95062	5.93058	6.3922	6.15864	6.03454	6.0611	6.09113	6.08476	-0.00636873	0.450349	0.346451
Q9BQA1	MEP50_HUMAN	WDR77	WDR77	Methylosome protein 50 OS=Homo sapiens OX=9606 GN=WDR77 PE=1 SV=1	8	9.03084	9.18958	9.27536	8.40502	8.46674	8.66809	9.16526	8.51328	-0.651976	0.00530995	2.27491
Q9HCU5	PREB_HUMAN	PREB	PREB	Prolactin regulatory element-binding protein OS=Homo sapiens OX=9606 GN=PREB PE=1 SV=2	6	6.8098	7.03446	7.09418	7.47739	7.56697	7.69505	6.97948	7.5798	0.600322	0.00647502	2.18876
P50990	TCPQ_HUMAN	CCT8	CCT8	T-complex protein 1 subunit theta OS=Homo sapiens OX=9606 GN=CCT8 PE=1 SV=4	10	9.43008	9.44526	9.39508	9.33469	9.25354	9.27408	9.42347	9.28743	-0.136039	0.00958898	2.01823
P13073	COX41_HUMAN	COX4I1	COX4I1	Cytochrome c oxidase subunit 4 isoform 1, mitochondrial OS=Homo sapiens OX=9606 GN=COX4I1 PE=1 SV=1	11	9.31354	9.11438	9.61608	11.1196	11.1204	11.5133	9.348	11.2511	1.90311	0.00257156	2.5898
Q9BXS5	AP1M1_HUMAN	AP1M1	AP1M1	AP-1 complex subunit mu-1 OS=Homo sapiens OX=9606 GN=AP1M1 PE=1 SV=3	8	9.28542	9.39694	9.39127	8.59614	8.70004	8.74818	9.35788	8.68145	-0.676427	0.00194761	2.7105
Q9NYK5	RM39_HUMAN	MRPL39	MRPL39	39S ribosomal protein L39, mitochondrial OS=Homo sapiens OX=9606 GN=MRPL39 PE=1 SV=3	12	8.82318	8.88035	9.07044	10.0939	10.1962	10.6225	8.92466	10.3042	1.37951	0.00336981	2.4724
Q9H7F0	AT133_HUMAN	ATP13A3	ATP13A3	Probable cation-transporting ATPase 13A3 OS=Homo sapiens OX=9606 GN=ATP13A3 PE=1 SV=4	9	10.6488	10.7247	10.5431	9.66609	9.24014	9.36515	10.6389	9.42379	-1.21506	0.00278459	2.55524
P06576	ATPB_HUMAN	ATP5F1B	ATP5F1B	ATP synthase subunit beta, mitochondrial OS=Homo sapiens OX=9606 GN=ATP5F1B PE=1 SV=3	9	5.98232	5.89455	6.29122	7.66559	7.49986	7.98166	6.05603	7.7157	1.65967	0.00274566	2.56135
P46939	UTRO_HUMAN	UTRN	UTRN	Utrophin OS=Homo sapiens OX=9606 GN=UTRN PE=1 SV=2	5	8.77854	9.04468	9.02257	9.04638	8.95616	9.09717	8.9486	9.03324	0.0846398	0.22839	0.641323
P62266	RS23_HUMAN	RPS23	RPS23	40S ribosomal protein S23 OS=Homo sapiens OX=9606 GN=RPS23 PE=1 SV=3	5	9.51488	9.66801	9.71647	9.6825	9.60466	9.72272	9.63312	9.66996	0.0368425	0.314259	0.502712
P39023	RL3_HUMAN	RPL3	RPL3	60S ribosomal protein L3 OS=Homo sapiens OX=9606 GN=RPL3 PE=1 SV=2	8	8.89081	8.84752	8.96271	9.04426	8.96792	9.07669	8.90035	9.02962	0.129274	0.0379682	1.42058
P98175	RBM10_HUMAN	RBM10	RBM10	RNA-binding protein 10 OS=Homo sapiens OX=9606 GN=RBM10 PE=1 SV=3	13	10.2159	10.3776	10.3251	10.116	10.1085	10.0076	10.3062	10.0774	-0.228798	0.0164871	1.78286
P52756	RBM5_HUMAN	RBM5	RBM5	RNA-binding protein 5 OS=Homo sapiens OX=9606 GN=RBM5 PE=1 SV=2	2	4.17129	4.40656	4.78624	4.72186	4.59329	4.43529	4.45469	4.58348	0.128787	0.283476	0.547483
P50995	ANX11_HUMAN	ANXA11	ANXA11	Annexin A11 OS=Homo sapiens OX=9606 GN=ANXA11 PE=1 SV=1	7	7.54152	7.55659	7.37492	7.75275	7.3854	7.57636	7.49101	7.5715	0.0804901	0.280065	0.552741
Q9H078	CLPB_HUMAN	CLPB	CLPB	Caseinolytic peptidase B protein homolog OS=Homo sapiens OX=9606 GN=CLPB PE=1 SV=1	12	8.42771	8.58219	8.84912	9.84884	9.64987	10.1584	8.61967	9.88571	1.26603	0.00445002	2.35164
A8MWD9	RUXGL_HUMAN	SNRPGP15	SNRPGP15	Putative small nuclear ribonucleoprotein G-like protein 15 OS=Homo sapiens OX=9606 GN=SNRPGP15 PE=5 SV=2	2	8.7258	8.85222	8.91026	8.51348	8.58618	8.54853	8.82942	8.5494	-0.280027	0.00942719	2.02562
Q96CS3	FAF2_HUMAN	FAF2	FAF2	FAS-associated factor 2 OS=Homo sapiens OX=9606 GN=FAF2 PE=1 SV=2	13	7.54034	7.69917	7.76044	8.25171	8.21503	8.46778	7.66665	8.31151	0.644859	0.00491561	2.30842
O00161	SNP23_HUMAN	SNAP23	SNAP23	Synaptosomal-associated protein 23 OS=Homo sapiens OX=9606 GN=SNAP23 PE=1 SV=1	10	9.42687	9.64437	9.54596	9.54791	9.40006	9.46212	9.53907	9.47003	-0.0690364	0.226275	0.645363
P67775	PP2AA_HUMAN	PPP2CA	PPP2CA	Serine/threonine-protein phosphatase 2A catalytic subunit alpha isoform OS=Homo sapiens OX=9606 GN=PPP2CA PE=1 SV=1	3	5.08552	5.27002	5.64932	5.06741	5.25683	5.29779	5.33495	5.20734	-0.127613	0.270855	0.567263
P62136	PP1A_HUMAN	PPP1CA	PPP1CA	Serine/threonine-protein phosphatase PP1-alpha catalytic subunit OS=Homo sapiens OX=9606 GN=PPP1CA PE=1 SV=1	7	8.17913	8.27477	8.2854	8.32021	8.15321	8.26238	8.24643	8.24527	-0.00116714	0.455696	0.341325
P62140	PP1B_HUMAN	PPP1CB	PPP1CB	Serine/threonine-protein phosphatase PP1-beta catalytic subunit OS=Homo sapiens OX=9606 GN=PPP1CB PE=1 SV=3	1	5.23758	4.98186	5.37278	5.45223	5.10143	4.89405	5.1974	5.14924	-0.0481679	0.395622	0.40272
P36873	PP1G_HUMAN	PPP1CC	PPP1CC	Serine/threonine-protein phosphatase PP1-gamma catalytic subunit OS=Homo sapiens OX=9606 GN=PPP1CC PE=1 SV=1	2	5.78016	5.88552	5.75111	5.54166	5.35887	5.49698	5.8056	5.46584	-0.339761	0.00868446	2.06126
P51617	IRAK1_HUMAN	IRAK1	IRAK1	Interleukin-1 receptor-associated kinase 1 OS=Homo sapiens OX=9606 GN=IRAK1 PE=1 SV=2	3	4.68662	4.79892	4.70491	5.1841	5.10157	4.97568	4.73015	5.08711	0.356963	0.00810416	2.09129
Q8IZ21	PHAR4_HUMAN	PHACTR4	PHACTR4	Phosphatase and actin regulator 4 OS=Homo sapiens OX=9606 GN=PHACTR4 PE=1 SV=1	5	6.94325	6.96996	7.00193	6.57045	6.67061	6.61993	6.97171	6.62033	-0.351382	0.00230521	2.63729
Q96EE3	SEH1_HUMAN	SEH1L	SEH1L	Nucleoporin SEH1 OS=Homo sapiens OX=9606 GN=SEH1L PE=1 SV=3	3	6.90247	7.08462	7.18771	7.2882	7.35156	7.46916	7.05827	7.36964	0.311375	0.0278542	1.55511
Q7Z3C6	ATG9A_HUMAN	ATG9A	ATG9A	Autophagy-related protein 9A OS=Homo sapiens OX=9606 GN=ATG9A PE=1 SV=3	9	11.3883	11.4991	11.3604	11.2757	10.8663	10.8927	11.416	11.0116	-0.404362	0.0338208	1.47082
P61201	CSN2_HUMAN	COPS2	COPS2	COP9 signalosome complex subunit 2 OS=Homo sapiens OX=9606 GN=COPS2 PE=1 SV=1	1	7.46475	7.41271	7.49589	7.49617	7.36672	7.38964	7.45779	7.41751	-0.0402776	0.235174	0.628611
O15031	PLXB2_HUMAN	PLXNB2	PLXNB2	Plexin-B2 OS=Homo sapiens OX=9606 GN=PLXNB2 PE=1 SV=3	9	8.95027	9.13775	9.24223	8.58538	8.37805	8.42791	9.11008	8.46378	-0.6463	0.00529039	2.27651
P35221	CTNA1_HUMAN	CTNNA1	CTNNA1	Catenin alpha-1 OS=Homo sapiens OX=9606 GN=CTNNA1 PE=1 SV=1	7	8.82586	9.02524	9.01546	9.21538	9.10745	9.14943	8.95552	9.15742	0.201899	0.0371788	1.4297
Q96M27	PRRC1_HUMAN	PRRC1	PRRC1	Protein PRRC1 OS=Homo sapiens OX=9606 GN=PRRC1 PE=1 SV=1	9	10.0493	9.91542	10.0065	9.71241	9.62202	9.49051	9.99041	9.60831	-0.382098	0.00828231	2.08185
P35670	ATP7B_HUMAN	ATP7B	ATP7B	Copper-transporting ATPase 2 OS=Homo sapiens OX=9606 GN=ATP7B PE=1 SV=4	6	8.59389	8.63664	8.62999	7.78558	7.66772	7.72565	8.62017	7.72631	-0.893858	0.000581804	3.23522
Q04656	ATP7A_HUMAN	ATP7A	ATP7A	Copper-transporting ATPase 1 OS=Homo sapiens OX=9606 GN=ATP7A PE=1 SV=4	10	10.5243	10.6502	10.3842	9.89163	9.71067	9.68254	10.5196	9.76161	-0.757981	0.0034964	2.45638
O43765	SGTA_HUMAN	SGTA	SGTA	Small glutamine-rich tetratricopeptide repeat-containing protein alpha OS=Homo sapiens OX=9606 GN=SGTA PE=1 SV=1	7	8.83394	9.00897	8.94703	8.7877	8.70818	8.8484	8.92998	8.78143	-0.148553	0.0596221	1.22459
Q6PI48	SYDM_HUMAN	DARS2	DARS2	Aspartate--tRNA ligase, mitochondrial OS=Homo sapiens OX=9606 GN=DARS2 PE=1 SV=1	7	7.94262	8.05095	8.20991	8.54338	8.50537	8.90934	8.06783	8.65269	0.584868	0.0163122	1.78749
P62191	PRS4_HUMAN	PSMC1	PSMC1	26S proteasome regulatory subunit 4 OS=Homo sapiens OX=9606 GN=PSMC1 PE=1 SV=1	8	9.04172	9.19533	9.31448	9.01709	9.05783	9.08187	9.18384	9.05227	-0.131576	0.112422	0.949149
P62195	PRS8_HUMAN	PSMC5	PSMC5	26S proteasome regulatory subunit 8 OS=Homo sapiens OX=9606 GN=PSMC5 PE=1 SV=1	9	8.40738	8.52745	8.65958	8.20141	8.13326	8.35918	8.53147	8.23129	-0.300182	0.0305262	1.51533
Q9UN37	VPS4A_HUMAN	VPS4A	VPS4A	Vacuolar protein sorting-associated protein 4A OS=Homo sapiens OX=9606 GN=VPS4A PE=1 SV=1	5	6.6108	6.88773	6.80604	7.93426	7.80007	7.84763	6.76819	7.86065	1.09246	0.00189346	2.72274
O75351	VPS4B_HUMAN	VPS4B	VPS4B	Vacuolar protein sorting-associated protein 4B OS=Homo sapiens OX=9606 GN=VPS4B PE=1 SV=2	5	8.40705	8.56767	8.66969	9.49203	9.38795	9.38694	8.54814	9.42231	0.874172	0.00233645	2.63144
O14672	ADA10_HUMAN	ADAM10	ADAM10	Disintegrin and metalloproteinase domain-containing protein 10 OS=Homo sapiens OX=9606 GN=ADAM10 PE=1 SV=1	5	9.16686	9.30295	9.45656	9.36088	9.20612	9.19129	9.30879	9.25276	-0.0560285	0.305484	0.515011
O60637	TSN3_HUMAN	TSPAN3	TSPAN3	Tetraspanin-3 OS=Homo sapiens OX=9606 GN=TSPAN3 PE=2 SV=1	2	7.10261	7.22369	6.91867	7.20564	6.96095	6.88186	7.08166	7.01615	-0.0655073	0.322103	0.492005
Q86UY8	NT5D3_HUMAN	NT5DC3	NT5DC3	5'-nucleotidase domain-containing protein 3 OS=Homo sapiens OX=9606 GN=NT5DC3 PE=1 SV=1	8	7.99611	8.07747	8.2451	9.00161	9.05053	9.39339	8.10622	9.14851	1.04229	0.00365142	2.43754
P51532	SMCA4_HUMAN	SMARCA4	SMARCA4	Transcription activator BRG1 OS=Homo sapiens OX=9606 GN=SMARCA4 PE=1 SV=2	7	8.10586	8.25703	8.43954	8.09826	8.03752	8.08474	8.26748	8.07351	-0.193966	0.0792682	1.1009
P30419	NMT1_HUMAN	NMT1	NMT1	Glycylpeptide N-tetradecanoyltransferase 1 OS=Homo sapiens OX=9606 GN=NMT1 PE=1 SV=2	2	7.29412	7.48143	7.59103	7.50772	7.30703	7.31804	7.45552	7.3776	-0.0779281	0.267805	0.572181
O76094	SRP72_HUMAN	SRP72	SRP72	Signal recognition particle subunit SRP72 OS=Homo sapiens OX=9606 GN=SRP72 PE=1 SV=3	11	9.3518	9.36332	9.37369	9.48234	9.29284	9.35393	9.36294	9.37637	0.0134359	0.396232	0.40205
Q92783	STAM1_HUMAN	STAM	STAM	Signal transducing adapter molecule 1 OS=Homo sapiens OX=9606 GN=STAM PE=1 SV=3	9	10.0732	10.174	10.5139	10.3775	10.0546	9.92162	10.2537	10.1179	-0.135789	0.268678	0.570768
O75223	GGCT_HUMAN	GGCT	GGCT	Gamma-glutamylcyclotransferase OS=Homo sapiens OX=9606 GN=GGCT PE=1 SV=1	1	4.87651	5.108	5.09269	4.97343	4.77404	5.22172	5.02573	4.98973	-0.0360003	0.395868	0.402449
Q12846	STX4_HUMAN	STX4	STX4	Syntaxin-4 OS=Homo sapiens OX=9606 GN=STX4 PE=1 SV=2	6	6.47034	6.63365	6.72275	6.5427	6.46327	6.20415	6.60891	6.40337	-0.205539	0.111884	0.951233
P56377	AP1S2_HUMAN	AP1S2	AP1S2	AP-1 complex subunit sigma-2 OS=Homo sapiens OX=9606 GN=AP1S2 PE=1 SV=1	3	8.19403	8.57015	8.46539	7.74046	7.81917	7.65345	8.40986	7.73769	-0.672166	0.00665727	2.1767
P61966	AP1S1_HUMAN	AP1S1	AP1S1	AP-1 complex subunit sigma-1A OS=Homo sapiens OX=9606 GN=AP1S1 PE=1 SV=1	5	8.55442	8.82612	8.84008	8.40899	8.32043	8.48797	8.7402	8.4058	-0.334409	0.0269252	1.56984
O60503	ADCY9_HUMAN	ADCY9	ADCY9	Adenylate cyclase type 9 OS=Homo sapiens OX=9606 GN=ADCY9 PE=1 SV=4	9	8.78231	8.88666	8.90992	8.03661	8.04771	7.87596	8.85963	7.98676	-0.872872	0.00169356	2.7712
P32856	STX2_HUMAN	STX2	STX2	Syntaxin-2 OS=Homo sapiens OX=9606 GN=STX2 PE=1 SV=3	2	5.47854	5.81112	5.69053	6.00467	6.03649	6.01877	5.66006	6.01998	0.359913	0.0188148	1.7255
P54098	DPOG1_HUMAN	POLG	POLG	DNA polymerase subunit gamma-1 OS=Homo sapiens OX=9606 GN=POLG PE=1 SV=1	4	5.57345	5.70744	6.03576	6.65411	6.43798	6.53331	5.77222	6.5418	0.769581	0.00812164	2.09036
P60520	GBRL2_HUMAN	GABARAPL2	GABARAPL2	Gamma-aminobutyric acid receptor-associated protein-like 2 OS=Homo sapiens OX=9606 GN=GABARAPL2 PE=1 SV=1	12	8.85441	8.95804	9.11972	11.1697	10.8365	10.7544	8.97739	10.9202	1.9428	0.0016882	2.77258
O95166	GBRAP_HUMAN	GABARAP	GABARAP	Gamma-aminobutyric acid receptor-associated protein OS=Homo sapiens OX=9606 GN=GABARAP PE=1 SV=1	5	8.80618	8.99771	9.07113	11.3669	11.0195	10.988	8.95834	11.1248	2.16645	0.00144441	2.84031
P98155	VLDLR_HUMAN	VLDLR	VLDLR	Very low-density lipoprotein receptor OS=Homo sapiens OX=9606 GN=VLDLR PE=1 SV=1	9	10.915	10.9701	10.8351	9.79631	9.61764	9.67135	10.9067	9.6951	-1.21162	0.000969555	3.01343
P01130	LDLR_HUMAN	LDLR	LDLR	Low-density lipoprotein receptor OS=Homo sapiens OX=9606 GN=LDLR PE=1 SV=1	14	9.84717	9.96334	9.8789	8.92403	8.70284	8.66454	9.89647	8.7638	-1.13267	0.00169356	2.7712
Q14114	LRP8_HUMAN	LRP8	LRP8	Low-density lipoprotein receptor-related protein 8 OS=Homo sapiens OX=9606 GN=LRP8 PE=1 SV=4	6	9.55912	9.63943	9.5377	8.61904	8.26335	8.38987	9.57875	8.42409	-1.15466	0.00225583	2.64669
P42285	MTREX_HUMAN	MTREX	MTREX	Exosome RNA helicase MTR4 OS=Homo sapiens OX=9606 GN=MTREX PE=1 SV=3	5	8.56742	8.70784	8.83917	8.61223	8.54025	8.54886	8.70481	8.56711	-0.137697	0.105194	0.97801
P28066	PSA5_HUMAN	PSMA5	PSMA5	Proteasome subunit alpha type-5 OS=Homo sapiens OX=9606 GN=PSMA5 PE=1 SV=3	5	7.83081	7.90995	8.10372	7.95177	7.89211	8.01597	7.94816	7.95328	0.005123	0.446563	0.350117
Q8IY67	RAVR1_HUMAN	RAVER1	RAVER1	Ribonucleoprotein PTB-binding 1 OS=Homo sapiens OX=9606 GN=RAVER1 PE=1 SV=1	5	9.4934	9.51458	9.50581	8.79881	8.91017	8.81216	9.50459	8.84038	-0.664218	0.000965288	3.01534
Q9HB90	RRAGC_HUMAN	RRAGC	RRAGC	Ras-related GTP-binding protein C OS=Homo sapiens OX=9606 GN=RRAGC PE=1 SV=1	13	9.51416	9.61928	9.52287	10.284	10.4481	10.4649	9.5521	10.399	0.846868	0.00174617	2.75791
P48745	CCN3_HUMAN	CCN3	CCN3	CCN family member 3 OS=Homo sapiens OX=9606 GN=CCN3 PE=1 SV=1	5	9.88158	9.99005	10.2516	9.49359	9.49245	9.29705	10.0411	9.4277	-0.613377	0.00942719	2.02562
P28070	PSB4_HUMAN	PSMB4	PSMB4	Proteasome subunit beta type-4 OS=Homo sapiens OX=9606 GN=PSMB4 PE=1 SV=4	9	9.10116	9.22814	9.2574	9.26183	9.40625	9.5038	9.19557	9.39063	0.195061	0.0584227	1.23342
Q96PY5	FMNL2_HUMAN	FMNL2	FMNL2	Formin-like protein 2 OS=Homo sapiens OX=9606 GN=FMNL2 PE=1 SV=3	3	8.16569	8.29059	8.50737	8.25437	8.14692	8.23586	8.32122	8.21238	-0.108833	0.200723	0.697402
Q15021	CND1_HUMAN	NCAPD2	NCAPD2	Condensin complex subunit 1 OS=Homo sapiens OX=9606 GN=NCAPD2 PE=1 SV=3	2	8.55559	8.66971	8.84875	8.73046	8.63608	8.7209	8.69135	8.69582	0.00446541	0.448589	0.348152
P62081	RS7_HUMAN	RPS7	RPS7	40S ribosomal protein S7 OS=Homo sapiens OX=9606 GN=RPS7 PE=1 SV=1	5	7.5411	7.8543	7.88517	8.37989	8.50056	8.52606	7.76019	8.46884	0.708646	0.00559943	2.25186
P37268	FDFT_HUMAN	FDFT1	FDFT1	Squalene synthase OS=Homo sapiens OX=9606 GN=FDFT1 PE=1 SV=1	4	6.61693	7.02132	7.18233	7.47773	7.44783	7.74361	6.9402	7.55639	0.616192	0.0268166	1.5716
P61923	COPZ1_HUMAN	COPZ1	COPZ1	Coatomer subunit zeta-1 OS=Homo sapiens OX=9606 GN=COPZ1 PE=1 SV=1	5	7.9325	8.13099	8.18076	8.31683	8.04941	8.19266	8.08142	8.1863	0.104885	0.213073	0.671471
Q12904	AIMP1_HUMAN	AIMP1	AIMP1	Aminoacyl tRNA synthase complex-interacting multifunctional protein 1 OS=Homo sapiens OX=9606 GN=AIMP1 PE=1 SV=2	4	7.57124	7.79509	7.96637	7.50483	7.47324	7.68904	7.77757	7.55571	-0.221859	0.106669	0.971961
P07437	TBB5_HUMAN	TUBB	TUBB	Tubulin beta chain OS=Homo sapiens OX=9606 GN=TUBB PE=1 SV=2	8	7.76083	7.88731	7.89198	7.67428	7.51363	7.50184	7.84671	7.56325	-0.283457	0.014754	1.83109
P68371	TBB4B_HUMAN	TUBB4B	TUBB4B	Tubulin beta-4B chain OS=Homo sapiens OX=9606 GN=TUBB4B PE=1 SV=1	28	11.2177	11.2976	11.3131	11.0527	10.8524	10.8778	11.2761	10.9277	-0.348444	0.00846261	2.0725
P40616	ARL1_HUMAN	ARL1	ARL1	ADP-ribosylation factor-like protein 1 OS=Homo sapiens OX=9606 GN=ARL1 PE=1 SV=1	7	8.02522	8.04071	8.13861	7.61009	7.6815	7.95651	8.06818	7.74937	-0.318814	0.0352843	1.45242
Q9NRG7	D39U1_HUMAN	SDR39U1	SDR39U1	Epimerase family protein SDR39U1 OS=Homo sapiens OX=9606 GN=SDR39U1 PE=1 SV=3	2	7.20022	7.17611	7.2973	8.19696	8.16055	8.53496	7.22455	8.29749	1.07295	0.00297318	2.52678
P08133	ANXA6_HUMAN	ANXA6	ANXA6	Annexin A6 OS=Homo sapiens OX=9606 GN=ANXA6 PE=1 SV=3	10	9.1911	9.39093	9.29019	9.30101	9.2369	9.42131	9.29074	9.31974	0.0290037	0.359028	0.444872
Q14157	UBP2L_HUMAN	UBAP2L	UBAP2L	Ubiquitin-associated protein 2-like OS=Homo sapiens OX=9606 GN=UBAP2L PE=1 SV=2	11	9.95467	9.54721	9.79567	9.77093	9.72449	9.22038	9.76585	9.57193	-0.193919	0.225247	0.64734
P57678	GEMI4_HUMAN	GEMIN4	GEMIN4	Gem-associated protein 4 OS=Homo sapiens OX=9606 GN=GEMIN4 PE=1 SV=2	9	9.81179	9.81874	9.74333	9.12243	8.8839	8.94935	9.79128	8.98523	-0.806057	0.00221985	2.65368
O60869	EDF1_HUMAN	EDF1	EDF1	Endothelial differentiation-related factor 1 OS=Homo sapiens OX=9606 GN=EDF1 PE=1 SV=1	2	6.86445	6.96622	7.06943	7.28187	7.25063	7.11571	6.9667	7.21607	0.249367	0.026871	1.57072
Q02878	RL6_HUMAN	RPL6	RPL6	60S ribosomal protein L6 OS=Homo sapiens OX=9606 GN=RPL6 PE=1 SV=3	8	9.61351	9.70728	9.88806	10.1834	10.1127	10.367	9.73628	10.221	0.484763	0.0118292	1.92705
Q07157	ZO1_HUMAN	TJP1	TJP1	Tight junction protein ZO-1 OS=Homo sapiens OX=9606 GN=TJP1 PE=1 SV=3	3	5.33292	5.30396	5.58966	6.0231	6.25544	6.0397	5.40884	6.10608	0.697235	0.005677	2.24588
Q9NP58	ABCB6_HUMAN	ABCB6	ABCB6	ATP-binding cassette sub-family B member 6, mitochondrial OS=Homo sapiens OX=9606 GN=ABCB6 PE=1 SV=1	7	6.22572	6.36933	6.47017	7.25526	7.22534	7.3429	6.35507	7.2745	0.919426	0.00194761	2.7105
O95628	CNOT4_HUMAN	CNOT4	CNOT4	CCR4-NOT transcription complex subunit 4 OS=Homo sapiens OX=9606 GN=CNOT4 PE=1 SV=3	10	7.94512	7.69064	7.83797	7.37136	7.5013	7.42757	7.82458	7.43341	-0.391168	0.00980919	2.00837
Q92520	FAM3C_HUMAN	FAM3C	FAM3C	Protein FAM3C OS=Homo sapiens OX=9606 GN=FAM3C PE=1 SV=1	3	7.11327	7.48483	7.45668	6.94405	7.21753	7.30407	7.3516	7.15522	-0.196378	0.167873	0.775019
Q9H0E2	TOLIP_HUMAN	TOLLIP	TOLLIP	Toll-interacting protein OS=Homo sapiens OX=9606 GN=TOLLIP PE=1 SV=1	8	7.98236	8.15546	8.22344	8.39207	8.3366	8.32452	8.12042	8.35106	0.230643	0.0292518	1.53385
O43242	PSMD3_HUMAN	PSMD3	PSMD3	26S proteasome non-ATPase regulatory subunit 3 OS=Homo sapiens OX=9606 GN=PSMD3 PE=1 SV=2	11	9.60394	9.7928	9.92313	9.70846	9.52737	9.74167	9.77329	9.65917	-0.114124	0.207749	0.68246
Q6P2Q9	PRP8_HUMAN	PRPF8	PRPF8	Pre-mRNA-processing-splicing factor 8 OS=Homo sapiens OX=9606 GN=PRPF8 PE=1 SV=2	8	9.73643	9.82914	9.98172	9.30872	9.27876	9.31238	9.8491	9.29995	-0.549146	0.00345426	2.46165
P42858	HD_HUMAN	HTT	HTT	Huntingtin OS=Homo sapiens OX=9606 GN=HTT PE=1 SV=2	9	9.10725	9.14677	9.22927	8.74927	8.50377	8.53789	9.1611	8.59698	-0.564124	0.00437263	2.35926
Q8N684	CPSF7_HUMAN	CPSF7	CPSF7	Cleavage and polyadenylation specificity factor subunit 7 OS=Homo sapiens OX=9606 GN=CPSF7 PE=1 SV=1	6	7.76202	7.93083	7.9616	7.88021	7.8369	7.69239	7.88482	7.80317	-0.0816468	0.213073	0.671471
Q5KU26	COL12_HUMAN	COLEC12	COLEC12	Collectin-12 OS=Homo sapiens OX=9606 GN=COLEC12 PE=1 SV=3	9	10.2461	10.3847	10.3953	8.65806	8.26952	8.19098	10.342	8.37285	-1.96916	0.00169356	2.7712
Q7Z739	YTHD3_HUMAN	YTHDF3	YTHDF3	YTH domain-containing family protein 3 OS=Homo sapiens OX=9606 GN=YTHDF3 PE=1 SV=1	7	10.0425	9.96988	9.81795	9.32772	9.25792	9.3833	9.94345	9.32298	-0.620473	0.0031385	2.50328
Q9BYJ9	YTHD1_HUMAN	YTHDF1	YTHDF1	YTH domain-containing family protein 1 OS=Homo sapiens OX=9606 GN=YTHDF1 PE=1 SV=1	5	7.58344	7.45702	7.46743	7.06675	6.79989	6.77451	7.50263	6.88038	-0.622248	0.00529039	2.27651
Q9Y5A9	YTHD2_HUMAN	YTHDF2	YTHDF2	YTH domain-containing family protein 2 OS=Homo sapiens OX=9606 GN=YTHDF2 PE=1 SV=2	9	10.5366	10.496	10.541	9.65815	9.35293	9.6033	10.5245	9.53813	-0.986385	0.00233702	2.63134
Q9UJ41	RABX5_HUMAN	RABGEF1	RABGEF1	Rab5 GDP/GTP exchange factor OS=Homo sapiens OX=9606 GN=RABGEF1 PE=1 SV=2	12	10.8152	11.0395	11.0236	10.5029	10.1794	10.3474	10.9594	10.3432	-0.616178	0.007675	2.11492
Q9Y2R4	DDX52_HUMAN	DDX52	DDX52	Probable ATP-dependent RNA helicase DDX52 OS=Homo sapiens OX=9606 GN=DDX52 PE=1 SV=3	5	8.11718	8.12597	8.41168	8.34998	8.54831	8.55083	8.21827	8.48304	0.264766	0.0604778	1.2184
P35249	RFC4_HUMAN	RFC4	RFC4	Replication factor C subunit 4 OS=Homo sapiens OX=9606 GN=RFC4 PE=1 SV=2	3	7.48827	7.5163	7.55752	7.54615	7.53034	7.61014	7.5207	7.56221	0.0415155	0.15232	0.817244
P83731	RL24_HUMAN	RPL24	RPL24	60S ribosomal protein L24 OS=Homo sapiens OX=9606 GN=RPL24 PE=1 SV=1	8	9.82716	9.79288	9.97895	10.1477	10.0376	10.1342	9.86633	10.1065	0.240163	0.020056	1.69775
Q92947	GCDH_HUMAN	GCDH	GCDH	Glutaryl-CoA dehydrogenase, mitochondrial OS=Homo sapiens OX=9606 GN=GCDH PE=1 SV=1	3	6.6119	6.70223	7.15062	7.57493	7.44	7.66458	6.82158	7.55984	0.738254	0.0138755	1.85775
Q15907	RB11B_HUMAN	RAB11B	RAB11B	Ras-related protein Rab-11B OS=Homo sapiens OX=9606 GN=RAB11B PE=1 SV=4	9	8.14902	8.3194	8.44581	8.18214	8.03936	8.11613	8.30474	8.11254	-0.192201	0.0765348	1.11614
P62491	RB11A_HUMAN	RAB11A	RAB11A	Ras-related protein Rab-11A OS=Homo sapiens OX=9606 GN=RAB11A PE=1 SV=3	2	7.44631	7.6261	7.49687	7.12528	6.82103	6.98288	7.52309	6.9764	-0.546693	0.0073111	2.13602
Q9NYU2	UGGG1_HUMAN	UGGT1	UGGT1	UDP-glucose:glycoprotein glucosyltransferase 1 OS=Homo sapiens OX=9606 GN=UGGT1 PE=1 SV=3	10	8.59972	8.7438	8.8394	9.15269	9.12111	9.28932	8.72764	9.1877	0.460066	0.00732438	2.13523
O14818	PSA7_HUMAN	PSMA7	PSMA7	Proteasome subunit alpha type-7 OS=Homo sapiens OX=9606 GN=PSMA7 PE=1 SV=1	10	9.25955	9.4702	9.5637	9.3124	9.32423	9.43151	9.43115	9.35605	-0.0751032	0.255828	0.592053
O95490	AGRL2_HUMAN	ADGRL2	ADGRL2	Adhesion G protein-coupled receptor L2 OS=Homo sapiens OX=9606 GN=ADGRL2 PE=1 SV=2	10	9.45555	9.63944	9.67696	9.31173	9.13941	9.1732	9.59065	9.20812	-0.382531	0.0115136	1.93879
Q9Y5M8	SRPRB_HUMAN	SRPRB	SRPRB	Signal recognition particle receptor subunit beta OS=Homo sapiens OX=9606 GN=SRPRB PE=1 SV=3	8	7.92682	8.10169	8.30665	8.72293	8.62041	8.79366	8.11172	8.71233	0.600611	0.00861229	2.06488
O14495	PLPP3_HUMAN	PLPP3	PLPP3	Phospholipid phosphatase 3 OS=Homo sapiens OX=9606 GN=PLPP3 PE=1 SV=1	3	8.05278	8.25366	8.03606	7.42036	7.22941	7.32682	8.11417	7.32553	-0.788639	0.00279258	2.55399
O14776	TCRG1_HUMAN	TCERG1	TCERG1	Transcription elongation regulator 1 OS=Homo sapiens OX=9606 GN=TCERG1 PE=1 SV=2	9	9.63686	9.70176	9.73559	9.5764	9.42117	9.36505	9.6914	9.45421	-0.237197	0.022857	1.64098
P04179	SODM_HUMAN	SOD2	SOD2	Superoxide dismutase [Mn], mitochondrial OS=Homo sapiens OX=9606 GN=SOD2 PE=1 SV=3	8	8.36194	8.42872	8.65969	9.78154	9.85353	10.3716	8.48345	10.0022	1.51879	0.00360663	2.4429
Q14203	DCTN1_HUMAN	DCTN1	DCTN1	Dynactin subunit 1 OS=Homo sapiens OX=9606 GN=DCTN1 PE=1 SV=3	6	8.67852	8.87497	8.84195	8.56887	8.49549	8.65043	8.79848	8.5716	-0.226883	0.0311047	1.50717
Q00765	REEP5_HUMAN	REEP5	REEP5	Receptor expression-enhancing protein 5 OS=Homo sapiens OX=9606 GN=REEP5 PE=1 SV=3	9	9.44699	9.63567	9.78925	10.2867	10.2082	10.3185	9.62397	10.2711	0.647162	0.00506229	2.29565
P0CG48	UBC_HUMAN	UBC	UBC	Polyubiquitin-C OS=Homo sapiens OX=9606 GN=UBC PE=1 SV=3	13	9.91465	9.98304	9.96479	10.8069	10.4586	10.3818	9.95416	10.5491	0.594952	0.0110984	1.95474
P62979	RS27A_HUMAN	RPS27A	RPS27A	Ubiquitin-40S ribosomal protein S27a OS=Homo sapiens OX=9606 GN=RPS27A PE=1 SV=2	2	5.42207	5.88633	5.99861	4.89017	5.30282	5.30164	5.769	5.16488	-0.604125	0.040663	1.3908
O95202	LETM1_HUMAN	LETM1	LETM1	Mitochondrial proton/calcium exchanger protein OS=Homo sapiens OX=9606 GN=LETM1 PE=1 SV=1	7	7.55107	7.55847	7.81067	8.8473	9.19396	9.41375	7.64007	9.15167	1.5116	0.00318789	2.4965
Q86SF2	GALT7_HUMAN	GALNT7	GALNT7	N-acetylgalactosaminyltransferase 7 OS=Homo sapiens OX=9606 GN=GALNT7 PE=1 SV=1	6	9.479	9.47013	9.69641	9.49303	9.45181	9.64303	9.54851	9.52929	-0.0192203	0.406099	0.391368
P27635	RL10_HUMAN	RPL10	RPL10	60S ribosomal protein L10 OS=Homo sapiens OX=9606 GN=RPL10 PE=1 SV=4	5	9.33176	9.38369	9.49481	9.67117	9.59862	9.74946	9.40342	9.67308	0.269665	0.0136206	1.8658
P10412	H14_HUMAN	HIST1H1E	H1-4	Histone H1.4 OS=Homo sapiens OX=9606 GN=HIST1H1E PE=1 SV=2	11	9.71047	9.70633	10.0541	10.7352	10.5734	10.3998	9.82362	10.5694	0.745817	0.00870094	2.06043
P16403	H12_HUMAN	HIST1H1C	H1-2	Histone H1.2 OS=Homo sapiens OX=9606 GN=HIST1H1C PE=1 SV=2	2	8.37019	8.38523	8.81371	9.54802	9.38764	9.19249	8.52304	9.37605	0.853008	0.00946891	2.0237
Q01650	LAT1_HUMAN	SLC7A5	SLC7A5	Large neutral amino acids transporter small subunit 1 OS=Homo sapiens OX=9606 GN=SLC7A5 PE=1 SV=2	2	7.83507	7.96125	8.00163	7.91011	7.86975	7.86051	7.93265	7.88012	-0.0525263	0.207336	0.683326
P33991	MCM4_HUMAN	MCM4	MCM4	DNA replication licensing factor MCM4 OS=Homo sapiens OX=9606 GN=MCM4 PE=1 SV=5	2	7.74465	7.77779	7.71018	7.82429	7.64263	7.7149	7.74421	7.72727	-0.0169361	0.378645	0.421768
Q92542	NICA_HUMAN	NCSTN	NCSTN	Nicastrin OS=Homo sapiens OX=9606 GN=NCSTN PE=1 SV=2	5	9.0668	9.12831	9.06471	8.51286	8.48144	8.70104	9.08661	8.56511	-0.521494	0.00365142	2.43754
Q9H0G5	NSRP1_HUMAN	NSRP1	NSRP1	Nuclear speckle splicing regulatory protein 1 OS=Homo sapiens OX=9606 GN=NSRP1 PE=1 SV=1	6	7.44497	7.55997	7.68247	7.70459	7.5717	7.40045	7.56247	7.55891	-0.00355517	0.452953	0.343947
Q8N9E0	F133A_HUMAN	FAM133A	FAM133A	Protein FAM133A OS=Homo sapiens OX=9606 GN=FAM133A PE=1 SV=1	2	6.69622	6.90599	7.08643	6.68472	6.84318	6.95555	6.89621	6.82782	-0.0683976	0.322103	0.492005
Q7L4I2	RSRC2_HUMAN	RSRC2	RSRC2	Arginine/serine-rich coiled-coil protein 2 OS=Homo sapiens OX=9606 GN=RSRC2 PE=1 SV=1	10	8.92991	8.95689	8.93149	8.53927	8.55461	8.41049	8.93943	8.50146	-0.43797	0.00261262	2.58292
Q15643	TRIPB_HUMAN	TRIP11	TRIP11	Thyroid receptor-interacting protein 11 OS=Homo sapiens OX=9606 GN=TRIP11 PE=1 SV=3	10	10.0126	10.2051	10.1746	9.8135	9.81065	9.80171	10.1308	9.80862	-0.322151	0.00708318	2.14977
Q12872	SFSWA_HUMAN	SFSWAP	SFSWAP	Splicing factor, suppressor of white-apricot homolog OS=Homo sapiens OX=9606 GN=SFSWAP PE=1 SV=3	9	8.99677	8.99658	9.03238	8.75954	8.82959	8.6517	9.00857	8.74694	-0.261632	0.00880259	2.05539
Q5TZA2	CROCC_HUMAN	CROCC	CROCC	Rootletin OS=Homo sapiens OX=9606 GN=CROCC PE=1 SV=1	2	5.77325	5.99563	5.83575	5.98297	5.7831	6.12407	5.86821	5.96338	0.0951659	0.249416	0.603076
P15311	EZRI_HUMAN	EZR	EZR	Ezrin OS=Homo sapiens OX=9606 GN=EZR PE=1 SV=4	11	9.7237	9.78137	9.78915	10.0239	9.90953	10.1405	9.76474	10.0247	0.259914	0.0183216	1.73704
P35241	RADI_HUMAN	RDX	RDX	Radixin OS=Homo sapiens OX=9606 GN=RDX PE=1 SV=1	2	6.89505	7.02507	7.16155	7.56846	7.28165	7.60234	7.02722	7.48415	0.456929	0.0201442	1.69585
P26038	MOES_HUMAN	MSN	MSN	Moesin OS=Homo sapiens OX=9606 GN=MSN PE=1 SV=3	6	8.21912	8.38335	8.27296	8.82748	8.50496	8.80778	8.29181	8.71341	0.4216	0.019098	1.71901
P00367	DHE3_HUMAN	GLUD1	GLUD1	Glutamate dehydrogenase 1, mitochondrial OS=Homo sapiens OX=9606 GN=GLUD1 PE=1 SV=2	20	9.09441	9.18403	9.34945	10.492	10.4789	10.8616	9.2093	10.6108	1.40152	0.00257454	2.5893
Q86Y56	DAAF5_HUMAN	DNAAF5	DNAAF5	Dynein assembly factor 5, axonemal OS=Homo sapiens OX=9606 GN=DNAAF5 PE=1 SV=4	1	6.71163	6.49119	6.82782	6.7259	6.45101	6.7346	6.67688	6.63717	-0.0397067	0.38005	0.420159
Q9GZX9	TWSG1_HUMAN	TWSG1	TWSG1	Twisted gastrulation protein homolog 1 OS=Homo sapiens OX=9606 GN=TWSG1 PE=1 SV=1	2	5.7849	5.87322	5.85751	6.28459	6.089	6.18612	5.83854	6.18657	0.348027	0.00659017	2.1811
Q9BQB6	VKOR1_HUMAN	VKORC1	VKORC1	Vitamin K epoxide reductase complex subunit 1 OS=Homo sapiens OX=9606 GN=VKORC1 PE=1 SV=1	3	3.81452	4.15927	4.34601	4.55258	4.38882	4.81039	4.1066	4.58393	0.47733	0.0528243	1.27717
Q9Y5J6	T10B_HUMAN	TIMM10B	TIMM10B	Mitochondrial import inner membrane translocase subunit Tim10 B OS=Homo sapiens OX=9606 GN=TIMM10B PE=1 SV=1	6	5.74192	5.92749	6.11219	7.07752	6.84555	7.19923	5.9272	7.04077	1.11357	0.00349763	2.45623
P35998	PRS7_HUMAN	PSMC2	PSMC2	26S proteasome regulatory subunit 7 OS=Homo sapiens OX=9606 GN=PSMC2 PE=1 SV=3	11	9.73949	9.83518	9.90853	9.59824	9.54948	9.742	9.82773	9.62991	-0.197827	0.0439601	1.35694
P38606	VATA_HUMAN	ATP6V1A	ATP6V1A	V-type proton ATPase catalytic subunit A OS=Homo sapiens OX=9606 GN=ATP6V1A PE=1 SV=2	7	8.69437	8.80648	8.91561	9.42143	9.2951	9.11022	8.80549	9.27558	0.470093	0.0128978	1.88948
P01034	CYTC_HUMAN	CST3	CST3	Cystatin-C OS=Homo sapiens OX=9606 GN=CST3 PE=1 SV=1	5	9.04516	9.32411	9.44192	8.46452	8.59258	8.32236	9.2704	8.45982	-0.810579	0.00608751	2.21556
O14617	AP3D1_HUMAN	AP3D1	AP3D1	AP-3 complex subunit delta-1 OS=Homo sapiens OX=9606 GN=AP3D1 PE=1 SV=1	6	9.59334	9.49303	9.46306	9.58833	9.42408	9.34212	9.51648	9.45151	-0.0649655	0.251781	0.598977
O00443	P3C2A_HUMAN	PIK3C2A	PIK3C2A	Phosphatidylinositol 4-phosphate 3-kinase C2 domain-containing subunit alpha OS=Homo sapiens OX=9606 GN=PIK3C2A PE=1 SV=2	8	8.85193	9.07598	9.04353	8.25034	8.09427	8.23387	8.99048	8.19283	-0.797651	0.00263399	2.57939
Q15084	PDIA6_HUMAN	PDIA6	PDIA6	Protein disulfide-isomerase A6 OS=Homo sapiens OX=9606 GN=PDIA6 PE=1 SV=1	9	8.91264	9.11492	9.2132	9.54485	9.47895	9.70885	9.08025	9.57755	0.497299	0.0114197	1.94235
P22061	PIMT_HUMAN	PCMT1	PCMT1	Protein-L-isoaspartate(D-aspartate) O-methyltransferase OS=Homo sapiens OX=9606 GN=PCMT1 PE=1 SV=4	7	9.57324	9.68276	9.71072	9.75777	9.68719	9.99574	9.65558	9.81357	0.157992	0.121357	0.915934
P16949	STMN1_HUMAN	STMN1	STMN1	Stathmin OS=Homo sapiens OX=9606 GN=STMN1 PE=1 SV=3	8	10.5367	10.4408	10.3837	10.6493	10.5702	10.4713	10.4537	10.5636	0.109833	0.113366	0.945519
Q9UKJ5	CHIC2_HUMAN	CHIC2	CHIC2	Cysteine-rich hydrophobic domain-containing protein 2 OS=Homo sapiens OX=9606 GN=CHIC2 PE=1 SV=1	3	7.49364	7.69037	7.74509	7.59056	7.296	7.48483	7.64303	7.45713	-0.185901	0.113366	0.945519
P42166	LAP2A_HUMAN	TMPO	TMPO	Lamina-associated polypeptide 2, isoform alpha OS=Homo sapiens OX=9606 GN=TMPO PE=1 SV=2	8	7.74737	7.96372	8.59119	8.04033	7.68656	7.82224	8.10076	7.84971	-0.251046	0.223687	0.65036
P42167	LAP2B_HUMAN	TMPO	TMPO	Lamina-associated polypeptide 2, isoforms beta/gamma OS=Homo sapiens OX=9606 GN=TMPO PE=1 SV=2	5	8.72337	8.97715	9.03585	9.17999	8.98358	9.15052	8.91212	9.1047	0.192578	0.104808	0.979605
P17812	PYRG1_HUMAN	CTPS1	CTPS1	CTP synthase 1 OS=Homo sapiens OX=9606 GN=CTPS1 PE=1 SV=2	7	9.54712	9.51549	9.57053	9.07978	8.96226	9.05866	9.54438	9.03357	-0.510812	0.00169356	2.7712
Q9UNE7	CHIP_HUMAN	STUB1	STUB1	E3 ubiquitin-protein ligase CHIP OS=Homo sapiens OX=9606 GN=STUB1 PE=1 SV=2	6	8.24232	8.34348	8.3716	8.26142	8.09299	8.16922	8.31913	8.17455	-0.144587	0.0575322	1.24009
Q14919	NC2A_HUMAN	DRAP1	DRAP1	Dr1-associated corepressor OS=Homo sapiens OX=9606 GN=DRAP1 PE=1 SV=3	4	6.28041	6.45916	6.24735	6.39754	6.15023	6.32074	6.32898	6.2895	-0.0394723	0.349756	0.456235
Q7L014	DDX46_HUMAN	DDX46	DDX46	Probable ATP-dependent RNA helicase DDX46 OS=Homo sapiens OX=9606 GN=DDX46 PE=1 SV=2	13	9.64445	9.67113	9.76581	9.28797	9.28562	9.20155	9.6938	9.25838	-0.435417	0.00262265	2.58126
Q9BSH4	TACO1_HUMAN	TACO1	TACO1	Translational activator of cytochrome c oxidase 1 OS=Homo sapiens OX=9606 GN=TACO1 PE=1 SV=1	9	8.05127	8.11715	8.37035	9.19661	8.93611	9.42237	8.17959	9.18503	1.00544	0.00575637	2.23985
O43678	NDUA2_HUMAN	NDUFA2	NDUFA2	NADH dehydrogenase [ubiquinone] 1 alpha subcomplex subunit 2 OS=Homo sapiens OX=9606 GN=NDUFA2 PE=1 SV=3	8	8.19041	8.12182	8.54716	9.38788	9.49842	9.80762	8.28646	9.56464	1.27818	0.00389783	2.40918
P15144	AMPN_HUMAN	ANPEP	ANPEP	Aminopeptidase N OS=Homo sapiens OX=9606 GN=ANPEP PE=1 SV=4	6	10.1272	10.2566	10.2177	9.51605	9.47436	9.40751	10.2005	9.46598	-0.734528	0.00144441	2.84031
Q9Y2Z0	SGT1_HUMAN	SUGT1	SUGT1	Protein SGT1 homolog OS=Homo sapiens OX=9606 GN=SUGT1 PE=1 SV=3	9	8.45439	8.49339	8.54774	8.34373	8.29855	8.2039	8.49851	8.28206	-0.21645	0.0118292	1.92705
Q9Y230	RUVB2_HUMAN	RUVBL2	RUVBL2	RuvB-like 2 OS=Homo sapiens OX=9606 GN=RUVBL2 PE=1 SV=3	7	8.65577	8.8439	8.82082	8.81949	8.61052	8.81224	8.7735	8.74742	-0.02608	0.381761	0.418208
P43897	EFTS_HUMAN	TSFM	TSFM	Elongation factor Ts, mitochondrial OS=Homo sapiens OX=9606 GN=TSFM PE=1 SV=2	13	8.74834	8.79105	8.94359	10.1515	10.1526	10.6039	8.82766	10.3027	1.47501	0.0026944	2.56954
Q9NT62	ATG3_HUMAN	ATG3	ATG3	Ubiquitin-like-conjugating enzyme ATG3 OS=Homo sapiens OX=9606 GN=ATG3 PE=1 SV=1	5	8.30419	8.29325	8.46082	8.38517	8.34719	8.42369	8.35275	8.38535	0.0325963	0.306715	0.513265
Q9UNF1	MAGD2_HUMAN	MAGED2	MAGED2	Melanoma-associated antigen D2 OS=Homo sapiens OX=9606 GN=MAGED2 PE=1 SV=2	6	8.6663	8.75178	8.85177	8.89482	8.63095	8.73216	8.75661	8.75265	-0.00396721	0.450349	0.346451
Q9Y5V3	MAGD1_HUMAN	MAGED1	MAGED1	Melanoma-associated antigen D1 OS=Homo sapiens OX=9606 GN=MAGED1 PE=1 SV=3	4	6.85523	6.96569	7.10126	7.35387	7.34755	7.18456	6.97406	7.29533	0.321265	0.0203834	1.69072
Q9H5X1	CIA2A_HUMAN	CIAO2A	CIAO2A	Cytosolic iron-sulfur assembly component 2A OS=Homo sapiens OX=9606 GN=CIAO2A PE=1 SV=1	3	6.66064	6.72853	6.83367	6.5204	6.56635	6.36174	6.74095	6.48283	-0.258116	0.0260402	1.58436
Q9UQE7	SMC3_HUMAN	SMC3	SMC3	Structural maintenance of chromosomes protein 3 OS=Homo sapiens OX=9606 GN=SMC3 PE=1 SV=2	10	8.29568	8.38443	8.70075	8.30518	8.22498	8.21782	8.46029	8.24933	-0.21096	0.106669	0.971961
Q9BQ52	RNZ2_HUMAN	ELAC2	ELAC2	Zinc phosphodiesterase ELAC protein 2 OS=Homo sapiens OX=9606 GN=ELAC2 PE=1 SV=2	4	7.63587	7.83039	7.85558	8.36217	8.31131	8.67809	7.77395	8.45052	0.676572	0.00831032	2.08038
Q9NYB9	ABI2_HUMAN	ABI2	ABI2	Abl interactor 2 OS=Homo sapiens OX=9606 GN=ABI2 PE=1 SV=1	4	8.1416	8.17197	8.33014	8.1782	8.0643	8.22489	8.21457	8.1558	-0.0587762	0.253239	0.596469
Q8IZP0	ABI1_HUMAN	ABI1	ABI1	Abl interactor 1 OS=Homo sapiens OX=9606 GN=ABI1 PE=1 SV=4	1	7.86288	8.06539	8.18887	7.96288	7.84024	7.91361	8.03905	7.90558	-0.13347	0.15232	0.817244
Q99747	SNAG_HUMAN	NAPG	NAPG	Gamma-soluble NSF attachment protein OS=Homo sapiens OX=9606 GN=NAPG PE=1 SV=1	12	9.93023	10.071	10.0407	8.80103	8.74786	8.76251	10.014	8.77047	-1.24351	0.000572471	3.24225
P02792	FRIL_HUMAN	FTL	FTL	Ferritin light chain OS=Homo sapiens OX=9606 GN=FTL PE=1 SV=2	1	5.21372	5.40703	5.45146	5.24199	5.53463	5.56497	5.3574	5.4472	0.0897934	0.269463	0.569501
Q709F0	ACD11_HUMAN	ACAD11	ACAD11	Acyl-CoA dehydrogenase family member 11 OS=Homo sapiens OX=9606 GN=ACAD11 PE=1 SV=3	5	7.58115	7.51609	7.67302	8.03459	8.1275	8.36524	7.59009	8.17578	0.585689	0.00701839	2.15376
Q9H6Y7	RN167_HUMAN	RNF167	RNF167	E3 ubiquitin-protein ligase RNF167 OS=Homo sapiens OX=9606 GN=RNF167 PE=1 SV=1	6	8.65792	8.71143	8.5085	9.09245	9.154	9.07074	8.62595	9.10573	0.479776	0.0036325	2.43979
O95714	HERC2_HUMAN	HERC2	HERC2	E3 ubiquitin-protein ligase HERC2 OS=Homo sapiens OX=9606 GN=HERC2 PE=1 SV=2	10	10.163	10.1991	10.1956	8.65451	8.39597	8.49084	10.1859	8.51377	-1.67214	0.000696953	3.1568
O75688	PPM1B_HUMAN	PPM1B	PPM1B	Protein phosphatase 1B OS=Homo sapiens OX=9606 GN=PPM1B PE=1 SV=1	2	7.10777	7.30488	7.16902	7.25636	7.19553	7.16504	7.19389	7.20564	0.0117538	0.41146	0.385673
Q7L1V2	MON1B_HUMAN	MON1B	MON1B	Vacuolar fusion protein MON1 homolog B OS=Homo sapiens OX=9606 GN=MON1B PE=1 SV=1	6	7.53941	7.58971	7.46906	7.60942	7.55135	7.64742	7.53273	7.60273	0.0700008	0.11921	0.923687
O75390	CISY_HUMAN	CS	CS	Citrate synthase, mitochondrial OS=Homo sapiens OX=9606 GN=CS PE=1 SV=2	7	7.54055	7.62954	7.90224	8.6286	8.71526	9.23298	7.69077	8.85895	1.16817	0.00713142	2.14682
Q9NX62	IMPA3_HUMAN	IMPAD1	BPNT2	Inositol monophosphatase 3 OS=Homo sapiens OX=9606 GN=IMPAD1 PE=1 SV=1	5	8.24028	8.2577	8.38159	8.16748	8.0708	8.10198	8.29319	8.11342	-0.179773	0.0229664	1.63891
Q7L2E3	DHX30_HUMAN	DHX30	DHX30	ATP-dependent RNA helicase DHX30 OS=Homo sapiens OX=9606 GN=DHX30 PE=1 SV=1	5	6.49696	6.59288	6.92703	7.63604	7.68668	8.10111	6.67229	7.80794	1.13565	0.00602688	2.21991
Q9UM54	MYO6_HUMAN	MYO6	MYO6	Unconventional myosin-VI OS=Homo sapiens OX=9606 GN=MYO6 PE=1 SV=4	9	7.81645	7.8816	8.01261	8.61079	8.25592	8.10498	7.90356	8.3239	0.420342	0.0438519	1.35801
O43615	TIM44_HUMAN	TIMM44	TIMM44	Mitochondrial import inner membrane translocase subunit TIM44 OS=Homo sapiens OX=9606 GN=TIMM44 PE=1 SV=2	8	8.89189	9.01361	9.27323	10.4459	10.4285	10.9387	9.05958	10.6044	1.54478	0.00339185	2.46956
O00468	AGRIN_HUMAN	AGRN	AGRN	Agrin OS=Homo sapiens OX=9606 GN=AGRN PE=1 SV=6	10	8.34685	8.4615	8.5729	7.86962	7.82259	7.62797	8.46042	7.7734	-0.687022	0.00397043	2.40116
P14649	MYL6B_HUMAN	MYL6B	MYL6B	Myosin light chain 6B OS=Homo sapiens OX=9606 GN=MYL6B PE=1 SV=1	2	5.07442	4.92671	5.22672	5.18728	5.07849	5.30479	5.07595	5.19018	0.114239	0.197354	0.704755
P60660	MYL6_HUMAN	MYL6	MYL6	Myosin light polypeptide 6 OS=Homo sapiens OX=9606 GN=MYL6 PE=1 SV=2	5	8.82913	9.06275	9.12479	9.10889	9.02527	9.16883	9.00555	9.101	0.0954441	0.214507	0.668559
P42785	PCP_HUMAN	PRCP	PRCP	Lysosomal Pro-X carboxypeptidase OS=Homo sapiens OX=9606 GN=PRCP PE=1 SV=1	9	9.08309	9.25358	9.09568	9.54166	9.49167	9.45859	9.14411	9.4973	0.35319	0.00574343	2.24083
Q9P2W9	STX18_HUMAN	STX18	STX18	Syntaxin-18 OS=Homo sapiens OX=9606 GN=STX18 PE=1 SV=1	7	7.58492	7.87564	8.02239	8.21129	7.99299	8.30965	7.82765	8.17131	0.34366	0.0662642	1.17872
O60313	OPA1_HUMAN	OPA1	OPA1	Dynamin-like 120 kDa protein, mitochondrial OS=Homo sapiens OX=9606 GN=OPA1 PE=1 SV=3	13	8.27745	8.46961	8.57193	9.5638	9.62315	10.0587	8.43966	9.74855	1.30889	0.00360663	2.4429
Q53LP3	SWAHC_HUMAN	SOWAHC	SOWAHC	Ankyrin repeat domain-containing protein SOWAHC OS=Homo sapiens OX=9606 GN=SOWAHC PE=1 SV=1	1	7.17678	7.24894	7.50717	7.49406	7.38003	7.50028	7.31096	7.45812	0.147158	0.144535	0.840028
Q9HC38	GLOD4_HUMAN	GLOD4	GLOD4	Glyoxalase domain-containing protein 4 OS=Homo sapiens OX=9606 GN=GLOD4 PE=1 SV=1	7	9.31829	9.41884	9.58029	10.4904	10.0013	9.75952	9.43914	10.0838	0.644616	0.036367	1.43929
Q8IWT6	LRC8A_HUMAN	LRRC8A	LRRC8A	Volume-regulated anion channel subunit LRRC8A OS=Homo sapiens OX=9606 GN=LRRC8A PE=1 SV=1	4	8.42616	8.44171	8.19651	7.74737	7.6688	7.75327	8.35479	7.72315	-0.631644	0.00349224	2.4569
Q8TDW0	LRC8C_HUMAN	LRRC8C	LRRC8C	Volume-regulated anion channel subunit LRRC8C OS=Homo sapiens OX=9606 GN=LRRC8C PE=1 SV=2	9	9.33275	9.48167	9.19064	9.05298	8.93743	8.98313	9.33502	8.99118	-0.343841	0.0173656	1.76031
Q14789	GOGB1_HUMAN	GOLGB1	GOLGB1	Golgin subfamily B member 1 OS=Homo sapiens OX=9606 GN=GOLGB1 PE=1 SV=2	14	10.0209	10.0214	10.1818	10.4568	10.3494	10.3386	10.0747	10.3816	0.306913	0.0100242	1.99895
Q8NBW4	S38A9_HUMAN	SLC38A9	SLC38A9	Sodium-coupled neutral amino acid transporter 9 OS=Homo sapiens OX=9606 GN=SLC38A9 PE=1 SV=2	3	6.45123	6.90371	6.58674	7.00974	6.75196	6.75294	6.64723	6.83821	0.190986	0.170919	0.767209
O75608	LYPA1_HUMAN	LYPLA1	LYPLA1	Acyl-protein thioesterase 1 OS=Homo sapiens OX=9606 GN=LYPLA1 PE=1 SV=1	3	7.95239	8.16702	8.20023	8.58224	8.47171	8.74948	8.10654	8.60114	0.494598	0.011672	1.93286
Q9Y5X3	SNX5_HUMAN	SNX5	SNX5	Sorting nexin-5 OS=Homo sapiens OX=9606 GN=SNX5 PE=1 SV=1	12	10.9734	11.2752	10.9392	9.6264	9.63757	9.78966	11.0626	9.68454	-1.37809	0.00194761	2.7105
Q9UNH7	SNX6_HUMAN	SNX6	SNX6	Sorting nexin-6 OS=Homo sapiens OX=9606 GN=SNX6 PE=1 SV=1	10	9.99765	10.3121	9.92783	8.31042	8.24195	8.32352	10.0792	8.29196	-1.78722	0.00144441	2.84031
Q5JRX3	PREP_HUMAN	PITRM1	PITRM1	Presequence protease, mitochondrial OS=Homo sapiens OX=9606 GN=PITRM1 PE=1 SV=3	8	7.94134	8.10337	8.25889	8.94587	8.94324	9.31887	8.1012	9.06933	0.968128	0.00498847	2.30203
P23381	SYWC_HUMAN	WARS	WARS1	Tryptophan--tRNA ligase, cytoplasmic OS=Homo sapiens OX=9606 GN=WARS PE=1 SV=2	3	7.00943	7.18588	7.35886	7.23147	7.07756	7.23219	7.18472	7.18041	-0.00431308	0.45102	0.345804
Q9UH62	ARMX3_HUMAN	ARMCX3	ARMCX3	Armadillo repeat-containing X-linked protein 3 OS=Homo sapiens OX=9606 GN=ARMCX3 PE=1 SV=1	3	5.89901	5.87831	5.95938	6.52968	6.56989	6.93611	5.91223	6.67856	0.766326	0.0059218	2.22755
Q9H3U5	MFSD1_HUMAN	MFSD1	MFSD1	Major facilitator superfamily domain-containing protein 1 OS=Homo sapiens OX=9606 GN=MFSD1 PE=2 SV=2	5	5.91164	5.81548	5.72238	5.98622	6.11861	5.75832	5.8165	5.95439	0.137888	0.176977	0.752084
Q13586	STIM1_HUMAN	STIM1	STIM1	Stromal interaction molecule 1 OS=Homo sapiens OX=9606 GN=STIM1 PE=1 SV=3	3	7.82104	7.97403	8.06801	8.46461	8.27293	8.43336	7.95436	8.3903	0.435938	0.0100778	1.99663
P57088	TMM33_HUMAN	TMEM33	TMEM33	Transmembrane protein 33 OS=Homo sapiens OX=9606 GN=TMEM33 PE=1 SV=2	3	6.87911	6.79603	6.90451	7.4017	7.68877	7.73154	6.85988	7.60734	0.747459	0.00408116	2.38922
Q5VT52	RPRD2_HUMAN	RPRD2	RPRD2	Regulation of nuclear pre-mRNA domain-containing protein 2 OS=Homo sapiens OX=9606 GN=RPRD2 PE=1 SV=1	7	7.61711	7.66297	7.93365	7.92283	7.91907	7.79349	7.73791	7.87846	0.140554	0.153329	0.814375
P40222	TXLNA_HUMAN	TXLNA	TXLNA	Alpha-taxilin OS=Homo sapiens OX=9606 GN=TXLNA PE=1 SV=3	9	8.53708	8.73379	8.65961	8.65022	8.67294	8.71647	8.6435	8.67988	0.0363818	0.295651	0.529221
Q9Y485	DMXL1_HUMAN	DMXL1	DMXL1	DmX-like protein 1 OS=Homo sapiens OX=9606 GN=DMXL1 PE=1 SV=3	9	7.8393	7.99547	8.05974	9.44707	8.95078	8.98088	7.96484	9.12625	1.16141	0.00432533	2.36398
Q6WKZ4	RFIP1_HUMAN	RAB11FIP1	RAB11FIP1	Rab11 family-interacting protein 1 OS=Homo sapiens OX=9606 GN=RAB11FIP1 PE=1 SV=3	10	8.73937	8.74209	8.90106	8.883	8.37216	8.50495	8.79417	8.5867	-0.207473	0.157873	0.801692
Q7L804	RFIP2_HUMAN	RAB11FIP2	RAB11FIP2	Rab11 family-interacting protein 2 OS=Homo sapiens OX=9606 GN=RAB11FIP2 PE=1 SV=1	4	8.71685	8.73172	8.69305	8.71113	8.43151	8.63873	8.71387	8.59379	-0.120085	0.137621	0.861317
P35250	RFC2_HUMAN	RFC2	RFC2	Replication factor C subunit 2 OS=Homo sapiens OX=9606 GN=RFC2 PE=1 SV=3	5	7.66615	7.80285	7.80799	7.62815	7.54667	7.51262	7.759	7.56248	-0.196515	0.0229664	1.63891
O75063	XYLK_HUMAN	FAM20B	FAM20B	Glycosaminoglycan xylosylkinase OS=Homo sapiens OX=9606 GN=FAM20B PE=1 SV=1	1	8.67362	8.75322	8.70049	8.91505	8.81399	8.89238	8.70911	8.87381	0.164699	0.0126504	1.89789
Q5T0D9	TPRGL_HUMAN	TPRG1L	TPRG1L	Tumor protein p63-regulated gene 1-like protein OS=Homo sapiens OX=9606 GN=TPRG1L PE=1 SV=1	1	7.55703	7.93051	8.06679	7.19789	7.21898	7.43739	7.85144	7.28475	-0.566691	0.0243093	1.61423
O95782	AP2A1_HUMAN	AP2A1	AP2A1	AP-2 complex subunit alpha-1 OS=Homo sapiens OX=9606 GN=AP2A1 PE=1 SV=3	9	11.0143	11.377	11.1549	10.0551	10.3403	10.5866	11.1821	10.3273	-0.854736	0.0104947	1.97903
O94973	AP2A2_HUMAN	AP2A2	AP2A2	AP-2 complex subunit alpha-2 OS=Homo sapiens OX=9606 GN=AP2A2 PE=1 SV=2	10	10.4997	10.66	10.7551	9.55064	9.70062	9.89096	10.6383	9.71408	-0.924229	0.00349763	2.45623
Q9H2W6	RM46_HUMAN	MRPL46	MRPL46	39S ribosomal protein L46, mitochondrial OS=Homo sapiens OX=9606 GN=MRPL46 PE=1 SV=1	5	7.04244	7.17816	7.2244	8.07937	7.83369	8.2517	7.14833	8.05492	0.906592	0.00418469	2.37834
Q9NVH0	EXD2_HUMAN	EXD2	EXD2	Exonuclease 3'-5' domain-containing protein 2 OS=Homo sapiens OX=9606 GN=EXD2 PE=1 SV=2	7	7.35212	7.34173	7.57614	8.7108	8.74223	9.14831	7.42333	8.86711	1.44378	0.00271083	2.5669
Q9P0J1	PDP1_HUMAN	PDP1	PDP1	[Pyruvate dehydrogenase [acetyl-transferring]]-phosphatase 1, mitochondrial OS=Homo sapiens OX=9606 GN=PDP1 PE=1 SV=3	2	6.32518	6.43032	6.58474	7.40234	7.28947	7.66583	6.44675	7.45254	1.00579	0.00349763	2.45623
O75127	PTCD1_HUMAN	PTCD1	PTCD1	Pentatricopeptide repeat-containing protein 1, mitochondrial OS=Homo sapiens OX=9606 GN=PTCD1 PE=1 SV=2	3	5.88438	5.77029	5.86935	7.18095	7.12337	7.4061	5.84134	7.23681	1.39547	0.00144441	2.84031
Q9UNK0	STX8_HUMAN	STX8	STX8	Syntaxin-8 OS=Homo sapiens OX=9606 GN=STX8 PE=1 SV=2	7	7.9197	8.01047	8.03322	7.65449	7.54688	7.72005	7.9878	7.64047	-0.347324	0.00628509	2.20169
Q9UHB9	SRP68_HUMAN	SRP68	SRP68	Signal recognition particle subunit SRP68 OS=Homo sapiens OX=9606 GN=SRP68 PE=1 SV=2	7	9.92306	9.99393	10.0954	10.0663	9.79981	9.91002	10.0041	9.92539	-0.0787547	0.236855	0.625518
P06865	HEXA_HUMAN	HEXA	HEXA	Beta-hexosaminidase subunit alpha OS=Homo sapiens OX=9606 GN=HEXA PE=1 SV=2	12	9.84069	9.95107	9.93141	10.7026	10.6658	10.6954	9.90772	10.6879	0.780219	0.000696953	3.1568
P07686	HEXB_HUMAN	HEXB	HEXB	Beta-hexosaminidase subunit beta OS=Homo sapiens OX=9606 GN=HEXB PE=1 SV=3	9	8.833	9.02425	8.92371	9.64245	9.76275	9.8158	8.92699	9.74033	0.813342	0.00219232	2.6591
Q5TF39	MFS4B_HUMAN	MFSD4B	MFSD4B	Sodium-dependent glucose transporter 1 OS=Homo sapiens OX=9606 GN=MFSD4B PE=2 SV=1	9	9.37153	9.402	9.41881	8.76141	8.39273	8.32128	9.39745	8.49181	-0.905641	0.00442364	2.35422
Q01518	CAP1_HUMAN	CAP1	CAP1	Adenylyl cyclase-associated protein 1 OS=Homo sapiens OX=9606 GN=CAP1 PE=1 SV=5	9	9.70299	9.87627	9.90301	9.62806	9.6123	9.73269	9.82742	9.65768	-0.16974	0.0571891	1.24269
P30084	ECHM_HUMAN	ECHS1	ECHS1	Enoyl-CoA hydratase, mitochondrial OS=Homo sapiens OX=9606 GN=ECHS1 PE=1 SV=4	8	7.15916	7.42172	7.60375	8.67246	8.74669	9.26933	7.39488	8.89616	1.50128	0.00444273	2.35235
Q16134	ETFD_HUMAN	ETFDH	ETFDH	Electron transfer flavoprotein-ubiquinone oxidoreductase, mitochondrial OS=Homo sapiens OX=9606 GN=ETFDH PE=1 SV=2	8	9.08476	9.06874	9.36181	9.76035	9.7706	10.1402	9.17177	9.89039	0.718621	0.010558	1.97642
Q4G0N4	NAKD2_HUMAN	NADK2	NADK2	NAD kinase 2, mitochondrial OS=Homo sapiens OX=9606 GN=NADK2 PE=1 SV=2	7	7.05741	7.19702	7.25906	8.31894	8.14538	8.61856	7.17116	8.36096	1.1898	0.00330058	2.48141
Q6IAA8	LTOR1_HUMAN	LAMTOR1	LAMTOR1	Ragulator complex protein LAMTOR1 OS=Homo sapiens OX=9606 GN=LAMTOR1 PE=1 SV=2	7	8.00105	8.26732	8.30647	9.14449	9.28997	9.28685	8.19161	9.24043	1.04882	0.00256921	2.5902
P30044	PRDX5_HUMAN	PRDX5	PRDX5	Peroxiredoxin-5, mitochondrial OS=Homo sapiens OX=9606 GN=PRDX5 PE=1 SV=4	7	7.53406	7.56464	7.91926	9.26013	9.36413	9.89748	7.67266	9.50725	1.83459	0.00330058	2.48141
P27816	MAP4_HUMAN	MAP4	MAP4	Microtubule-associated protein 4 OS=Homo sapiens OX=9606 GN=MAP4 PE=1 SV=3	8	9.54868	9.5495	9.69099	9.78434	9.60126	9.58647	9.59639	9.65736	0.0609643	0.255828	0.592053
P08069	IGF1R_HUMAN	IGF1R	IGF1R	Insulin-like growth factor 1 receptor OS=Homo sapiens OX=9606 GN=IGF1R PE=1 SV=1	8	7.59623	7.58658	7.74858	8.56391	8.09619	8.05199	7.64379	8.23736	0.593567	0.0221608	1.65441
P06213	INSR_HUMAN	INSR	INSR	Insulin receptor OS=Homo sapiens OX=9606 GN=INSR PE=1 SV=4	10	8.07631	8.16353	8.31398	8.24563	7.76921	7.69943	8.18461	7.90476	-0.279851	0.125381	0.901769
P04637	P53_HUMAN	TP53	TP53	Cellular tumor antigen p53 OS=Homo sapiens OX=9606 GN=TP53 PE=1 SV=4	5	7.68085	7.82311	7.97068	8.75162	8.59371	8.58629	7.82488	8.64387	0.818996	0.0031385	2.50328
O95470	SGPL1_HUMAN	SGPL1	SGPL1	Sphingosine-1-phosphate lyase 1 OS=Homo sapiens OX=9606 GN=SGPL1 PE=1 SV=3	4	7.01967	7.0766	7.31091	7.79874	7.82949	8.00211	7.13573	7.87678	0.741051	0.00422164	2.37452
Q9BRG1	VPS25_HUMAN	VPS25	VPS25	Vacuolar protein-sorting-associated protein 25 OS=Homo sapiens OX=9606 GN=VPS25 PE=1 SV=1	2	5.99416	6.2434	6.3367	7.03178	6.87204	6.84239	6.19142	6.9154	0.723983	0.0052167	2.2826
Q6UVJ0	SAS6_HUMAN	SASS6	SASS6	Spindle assembly abnormal protein 6 homolog OS=Homo sapiens OX=9606 GN=SASS6 PE=1 SV=1	3	8.52428	8.61488	8.65624	8.75242	8.63365	8.76551	8.59847	8.71719	0.118727	0.0723142	1.14078
Q9UMS4	PRP19_HUMAN	PRPF19	PRPF19	Pre-mRNA-processing factor 19 OS=Homo sapiens OX=9606 GN=PRPF19 PE=1 SV=1	5	7.52486	7.53764	7.76839	7.35723	7.36313	7.37016	7.61029	7.3635	-0.246791	0.0286094	1.54349
Q9NQG5	RPR1B_HUMAN	RPRD1B	RPRD1B	Regulation of nuclear pre-mRNA domain-containing protein 1B OS=Homo sapiens OX=9606 GN=RPRD1B PE=1 SV=1	7	7.71112	7.96074	7.90885	7.77533	7.76528	7.64858	7.86024	7.72973	-0.130508	0.125381	0.901769
Q96R72	OR4K3_HUMAN	OR4K3	OR4K3	Olfactory receptor 4K3 OS=Homo sapiens OX=9606 GN=OR4K3 PE=3 SV=3	1	5.95453	6.33806	6.15819	6.19719	6.03253	6.30394	6.15026	6.17789	0.0276298	0.406338	0.391113
Q4V328	GRAP1_HUMAN	GRIPAP1	GRIPAP1	GRIP1-associated protein 1 OS=Homo sapiens OX=9606 GN=GRIPAP1 PE=1 SV=2	6	6.6585	6.82403	7.21579	6.82142	6.60365	6.74821	6.89944	6.72442	-0.175014	0.209737	0.678326
P40227	TCPZ_HUMAN	CCT6A	CCT6A	T-complex protein 1 subunit zeta OS=Homo sapiens OX=9606 GN=CCT6A PE=1 SV=3	8	9.81879	10.0042	10.0397	9.99386	9.96241	10.0274	9.95422	9.99456	0.040346	0.303556	0.517761
Q96HS1	PGAM5_HUMAN	PGAM5	PGAM5	Serine/threonine-protein phosphatase PGAM5, mitochondrial OS=Homo sapiens OX=9606 GN=PGAM5 PE=1 SV=2	10	8.43641	8.56265	8.85134	10.2859	10.3113	10.8465	8.6168	10.4813	1.86446	0.00298716	2.52474
Q14C86	GAPD1_HUMAN	GAPVD1	GAPVD1	GTPase-activating protein and VPS9 domain-containing protein 1 OS=Homo sapiens OX=9606 GN=GAPVD1 PE=1 SV=2	11	9.82593	9.83058	9.74323	8.73109	8.54685	8.61143	9.79991	8.62979	-1.17012	0.000916325	3.03795
Q6DKK2	TTC19_HUMAN	TTC19	TTC19	Tetratricopeptide repeat protein 19, mitochondrial OS=Homo sapiens OX=9606 GN=TTC19 PE=1 SV=4	6	7.75523	7.64414	7.96354	8.32057	8.18079	8.54061	7.78764	8.34732	0.559683	0.0152648	1.81631
Q9H0A0	NAT10_HUMAN	NAT10	NAT10	RNA cytidine acetyltransferase OS=Homo sapiens OX=9606 GN=NAT10 PE=1 SV=2	3	6.12259	5.81988	5.71472	5.64511	5.60493	5.84245	5.88573	5.6975	-0.188233	0.151528	0.819507
Q6P9B6	MEAK7_HUMAN	MEAK7	MEAK7	MTOR-associated protein MEAK7 OS=Homo sapiens OX=9606 GN=MEAK7 PE=1 SV=2	10	8.9837	9.14368	9.19738	9.49507	9.28942	9.07124	9.10826	9.28524	0.176985	0.157459	0.802833
P43155	CACP_HUMAN	CRAT	CRAT	Carnitine O-acetyltransferase OS=Homo sapiens OX=9606 GN=CRAT PE=1 SV=5	2	5.51884	5.51542	6.08344	6.35077	6.52482	6.79315	5.7059	6.55625	0.850347	0.0183216	1.73704
Q96GS4	BORC6_HUMAN	BORCS6	BORCS6	BLOC-1-related complex subunit 6 OS=Homo sapiens OX=9606 GN=BORCS6 PE=1 SV=2	4	6.58253	6.47753	6.52758	6.63938	6.62542	6.72032	6.52921	6.6617	0.132491	0.0283449	1.54753
Q86YP4	P66A_HUMAN	GATAD2A	GATAD2A	Transcriptional repressor p66-alpha OS=Homo sapiens OX=9606 GN=GATAD2A PE=1 SV=1	1	3.71137	3.87995	3.92798	3.33298	3.55432	4.10204	3.83977	3.66311	-0.176654	0.262444	0.580963
Q8WXI9	P66B_HUMAN	GATAD2B	GATAD2B	Transcriptional repressor p66-beta OS=Homo sapiens OX=9606 GN=GATAD2B PE=1 SV=1	4	8.24874	8.48333	8.49127	8.50133	8.40577	8.5499	8.40778	8.48567	0.0778878	0.234714	0.629462
Q9BW60	ELOV1_HUMAN	ELOVL1	ELOVL1	Elongation of very long chain fatty acids protein 1 OS=Homo sapiens OX=9606 GN=ELOVL1 PE=1 SV=1	2	5.62441	5.6646	6.16081	6.35788	6.49957	6.64429	5.81661	6.50058	0.683972	0.020275	1.69304
Q8IUD2	RB6I2_HUMAN	ERC1	ERC1	ELKS/Rab6-interacting/CAST family member 1 OS=Homo sapiens OX=9606 GN=ERC1 PE=1 SV=1	3	7.54018	7.4818	7.59587	7.48642	7.29696	7.30127	7.53928	7.36155	-0.177735	0.0475351	1.32299
Q969Y2	GTPB3_HUMAN	GTPBP3	GTPBP3	tRNA modification GTPase GTPBP3, mitochondrial OS=Homo sapiens OX=9606 GN=GTPBP3 PE=1 SV=2	4	7.03046	7.31873	7.42356	8.03253	8.29905	8.51529	7.25758	8.28229	1.02471	0.00643589	2.19139
Q3SXM5	HSDL1_HUMAN	HSDL1	HSDL1	Inactive hydroxysteroid dehydrogenase-like protein 1 OS=Homo sapiens OX=9606 GN=HSDL1 PE=1 SV=3	2	4.43618	4.16786	5.0684	5.8596	5.64898	6.17656	4.55748	5.89505	1.33757	0.0120956	1.91737
O60716	CTND1_HUMAN	CTNND1	CTNND1	Catenin delta-1 OS=Homo sapiens OX=9606 GN=CTNND1 PE=1 SV=1	12	9.31907	9.32747	9.39182	9.2972	9.1405	9.10884	9.34612	9.18218	-0.163939	0.0438439	1.35809
Q8NE01	CNNM3_HUMAN	CNNM3	CNNM3	Metal transporter CNNM3 OS=Homo sapiens OX=9606 GN=CNNM3 PE=1 SV=1	5	8.4224	8.50691	8.45395	7.95416	7.82367	7.73805	8.46109	7.83863	-0.622462	0.00264642	2.57734
Q6P4Q7	CNNM4_HUMAN	CNNM4	CNNM4	Metal transporter CNNM4 OS=Homo sapiens OX=9606 GN=CNNM4 PE=1 SV=3	4	8.46324	8.55711	8.6231	8.58742	8.43846	8.38116	8.54782	8.46901	-0.0788045	0.203099	0.692293
Q9H8M5	CNNM2_HUMAN	CNNM2	CNNM2	Metal transporter CNNM2 OS=Homo sapiens OX=9606 GN=CNNM2 PE=1 SV=2	3	7.96772	7.88512	7.93707	7.7146	7.60388	7.61444	7.92997	7.6443	-0.285665	0.00432533	2.36398
Q9Y314	NOSIP_HUMAN	NOSIP	NOSIP	Nitric oxide synthase-interacting protein OS=Homo sapiens OX=9606 GN=NOSIP PE=1 SV=1	3	6.95187	6.76473	6.93612	6.9407	6.83773	6.70977	6.88424	6.8294	-0.0548385	0.293422	0.532507
P16070	CD44_HUMAN	CD44	CD44	CD44 antigen OS=Homo sapiens OX=9606 GN=CD44 PE=1 SV=3	5	8.07596	8.23316	8.30173	7.91115	7.77541	7.81963	8.20362	7.8354	-0.368218	0.00977923	2.0097
Q9NRR5	UBQL4_HUMAN	UBQLN4	UBQLN4	Ubiquilin-4 OS=Homo sapiens OX=9606 GN=UBQLN4 PE=1 SV=2	6	5.63567	5.67282	5.34994	5.38848	5.58915	5.29431	5.55281	5.42398	-0.128832	0.214911	0.667742
Q9UHD9	UBQL2_HUMAN	UBQLN2	UBQLN2	Ubiquilin-2 OS=Homo sapiens OX=9606 GN=UBQLN2 PE=1 SV=2	4	8.6752	8.91638	8.79504	8.6141	8.39096	8.25389	8.79554	8.41965	-0.375891	0.0317824	1.49781
Q96JN8	NEUL4_HUMAN	NEURL4	NEURL4	Neuralized-like protein 4 OS=Homo sapiens OX=9606 GN=NEURL4 PE=1 SV=2	4	7.64311	7.54138	7.5324	5.21745	5.20701	5.4676	7.5723	5.29735	-2.27494	0.000580316	3.23634
Q99717	SMAD5_HUMAN	SMAD5	SMAD5	Mothers against decapentaplegic homolog 5 OS=Homo sapiens OX=9606 GN=SMAD5 PE=1 SV=1	4	7.90004	7.96369	8.09261	7.89646	7.81531	7.81508	7.98545	7.84228	-0.143163	0.0591849	1.22779
P62937	PPIA_HUMAN	PPIA	PPIA	Peptidyl-prolyl cis-trans isomerase A OS=Homo sapiens OX=9606 GN=PPIA PE=1 SV=2	5	7.10793	7.10083	7.15204	7.33273	7.22795	7.42517	7.12027	7.32862	0.208351	0.0209845	1.6781
Q9HD42	CHM1A_HUMAN	CHMP1A	CHMP1A	Charged multivesicular body protein 1a OS=Homo sapiens OX=9606 GN=CHMP1A PE=1 SV=1	9	8.44015	8.67674	8.64605	9.30414	9.1325	8.932	8.58765	9.12288	0.53523	0.0141332	1.84976
Q9NWU1	OXSM_HUMAN	OXSM	OXSM	3-oxoacyl-[acyl-carrier-protein] synthase, mitochondrial OS=Homo sapiens OX=9606 GN=OXSM PE=1 SV=1	2	5.79083	5.4928	6.02582	7.10225	6.86008	7.13141	5.76981	7.03125	1.26143	0.00378902	2.42147
Q9UNM6	PSD13_HUMAN	PSMD13	PSMD13	26S proteasome non-ATPase regulatory subunit 13 OS=Homo sapiens OX=9606 GN=PSMD13 PE=1 SV=2	7	8.07406	8.39291	8.36521	8.09228	8.25377	8.46792	8.27739	8.27132	-0.006073	0.450349	0.346451
P30626	SORCN_HUMAN	SRI	SRI	Sorcin OS=Homo sapiens OX=9606 GN=SRI PE=1 SV=1	9	9.28043	9.26655	9.25563	9.26417	9.42362	9.42075	9.26753	9.36951	0.10198	0.084294	1.0742
O94776	MTA2_HUMAN	MTA2	MTA2	Metastasis-associated protein MTA2 OS=Homo sapiens OX=9606 GN=MTA2 PE=1 SV=1	7	8.22083	8.60109	8.72637	8.22294	8.31226	8.40024	8.5161	8.31181	-0.204285	0.158928	0.7988
[truncated: 2,528 more rows]

## Sheet: Experimental Set-up 3e
Proteomic analysis of FLAG-EEA1-purified endosomes with or without inhibition of Dynamin with Dyngo-4a
[truncated: 1 more rows]
