# Supplementary material for: Spatial snapshots of amyloid precursor protein intramembrane processing via early endosome proteomics
Source: Nat Commun. 2022 Oct 16;13:6112. doi: 10.1038/s41467-022-33881-x (PMC9573879; doi:10.1038/s41467-022-33881-x)
Supplement: Supplementary file 9 — Supplementary Data 6 [file 41467_2022_33881_MOESM9_ESM.xlsx]

## Sheet: Sheet 1  Experimental Set-up
Lipidomic analysis of Endo-IPs
293 or 293EL cells were subjected to Endo-IP in triplicate with a-FLAG antibodies and subjected to lipidomic analysis.
For lipidomics of BMP and PG in Endo-IP and Lyso-IP, a modified method was employed as described below.

## Sheet: Sheet 2 Fig. 3f
Supplementary Data Table 6. Lipidomic analysis of FLAG-EEA1 immunoprecipitates relative to control cells lacking FLAG-EEA1.
Identification	Class	Lipid Maps Abbrv.	log2(FLAG_Ctrl_1)	log2(FLAG_Ctrl_2)	log2(FLAG_Ctrl_3)	log2(FLAG_EEA1_1)	log2(FLAG_EEA1_2)	log2(FLAG_EEA1_3)	log2(FLAG_Ctrl_Avg)	log2(FLAG_EEA1_Avg)	log2FC	adj. p-value	-log10(p-value)
Cer[NS] d40:1	Cer[NS]	Cer 40:1;O2	-0.0355631	0.083031	-0.047468	0.489926	0.70481	0.269522	-1.4803e-16	0.488086	0.488086	0.0134146	1.87242
Cer[NS] d41:1	Cer[NS]	Cer 41:1;O2	0.03713	0.220153	-0.257283	0.305478	0.348685	0.275095	1.4803e-16	0.309753	0.309753	0.0496089	1.30444
Cer[NS] d18:1_24:0	Cer[NS]	Cer 18:1;O2/24:0	0.148551	0.0509677	-0.199519	0.219715	0.231193	0.0572572	-1.4803e-16	0.169388	0.169388	0.10806	0.966334
Cer[NS] d40:2	Cer[NS]	Cer 40:2;O2	-0.084094	0.276181	-0.192087	-0.0451369	-0.417352	-0.207531	-1.4803e-16	-0.22334	-0.22334	0.129553	0.887551
Cer[NS] d18:1_24:1	Cer[NS]	Cer 18:1;02/24:1	0.146544	0.0350592	-0.181603	0.249055	0.0842298	0.0906824	-1.4803e-16	0.141323	0.141323	0.126439	0.898119
Cer[NS] d18:2_24:0	Cer[NS]	Cer 18:2;O2/24:0	0.160671	0.121594	-0.282265	1.89036	1.85987	2.09319	0	1.94781	1.94781	0.000515265	3.28797
Cer[NS] d42:3	Cer[NS]	Cer 42:3;O2	0.0977184	0.0787019	-0.17642	-0.314961	-0.37639	-0.207236	0	-0.299529	-0.299529	0.024805	1.60546
CL 64:2	CL	CL 64:2	-0.211844	-0.0372336	0.249078	-0.691194	-0.560343	-0.60553	-1.4803e-16	-0.619022	-0.619022	0.00798832	2.09754
CL 66:2	CL	CL 66:2	-0.386496	0.125293	0.261203	-3.53756	-3.39478	-3.49156	1.4803e-16	-3.47463	-3.47463	0.000310272	3.50826
CL 68:2	CL	CL 68:2	-0.105129	-0.097897	0.203026	-3.95947	-3.38809	-3.26907	1.4803e-16	-3.53888	-3.53888	0.000352	3.45346
CL 66:3	CL	CL 66:3	-0.155989	-0.0734747	0.229463	-4.01742	-4.10191	-2.69137	0	-3.60357	-3.60357	0.00166681	2.77811
CL 68:3	CL	CL 68:3	-0.235879	0.0966734	0.139206	-4.20565	-3.45791	-3.73038	1.4803e-16	-3.79798	-3.79798	0.000352	3.45346
CL 70:3	CL	CL 70:3	-0.360947	0.0799604	0.280987	-4.29371	-3.77521	-3.49208	0	-3.85367	-3.85367	0.000475636	3.32272
CL 66:4	CL	CL 66:4	-0.158894	0.074271	0.0846231	-4.1601	-3.61937	-3.765	0	-3.84816	-3.84816	0.000217846	3.66185
CL 68:4	CL	CL 68:4	-0.127368	0.0468557	0.0805123	-4.04185	-3.33953	-3.10999	-1.4803e-16	-3.49713	-3.49713	0.000515265	3.28797
CL 69:4	CL	CL 69:4	-0.217638	0.157891	0.0597476	-4.09876	-4.52728	-3.61323	1.4803e-16	-4.07975	-4.07975	0.000352	3.45346
CL 70:4	CL	CL 70:4	-0.293255	0.0955444	0.197711	-4.40313	-3.21258	-3.19986	0	-3.60519	-3.60519	0.00131692	2.88044
CL 18:1_18:1_17:1_18:1	CL	CL 18:1_18:1_17:1_18:1	-0.216387	-0.0088324	0.225219	-2.98419	-2.81138	-2.93722	1.4803e-16	-2.91093	-2.91093	0.000217846	3.66185
CL 18:1_18:1_18:1_18:1	CL	CL 18:1_18:1_18:1_18:1	-0.132363	-0.0176692	0.150032	-4.56512	-4.26803	-4.48744	0	-4.4402	-4.4402	7.4304e-05	4.12899
CL 16:1_18:2_16:1_16:1	CL	CL 16:1_18:2_16:1_16:1	-0.253113	-0.0523633	0.305476	-2.43513	-2.37181	-2.44435	1.4803e-16	-2.4171	-2.4171	0.000352	3.45346
CL 68:5	CL	CL 68:5	-0.0351234	-0.0351519	0.0702753	-5.73876	-3.47207	-3.66984	0	-4.29356	-4.29356	0.0032995	2.48155
CL 69:5	CL	CL 69:5	-0.356705	0.0394779	0.317227	-2.87052	-2.77747	-2.81663	-1.4803e-16	-2.82154	-2.82154	0.000352	3.45346
CL 70:5	CL	CL 70:5	-0.133624	0.0476512	0.0859724	-4.1569	-3.38558	-3.26986	-1.4803e-16	-3.60411	-3.60411	0.000490667	3.30921
CL 71:5	CL	CL 71:5	-0.370701	0.2501	0.120601	-3.22276	-3.12264	-3.25179	-1.4803e-16	-3.19906	-3.19906	0.000310272	3.50826
CL 18:1_18:1_18:2_18:1	CL	CL 18:1_18:1_18:2_18:1	-0.243506	0.0622081	0.181298	-4.8688	-3.78428	-3.95513	0	-4.20274	-4.20274	0.000581647	3.23534
CL 70:6	CL	CL 70:6	-0.0472826	-0.286626	0.333909	-4.34514	-3.30416	-3.47174	0	-3.70702	-3.70702	0.0008355	3.07805
CL 72:6	CL	CL 72:6	-0.461041	0.171581	0.28946	-4.54972	-3.55957	-3.75035	-1.4803e-16	-3.95322	-3.95322	0.000777443	3.10933
HexCer[NS] d18:1_16:0	HexCer[NS]	HexCer 18:1;O2/16:0; O2	0.276039	-0.0290692	-0.24697	0.98704	0.990759	1.01136	-3.70074e-17	0.996387	0.996387	0.0024	2.61979
HexCer[NS] d42:2	HexCer[NS]	HexCer 42:2;O2	0.0904996	0.0472218	-0.137721	1.40148	1.40252	1.22234	7.40149e-17	1.34211	1.34211	0.000352	3.45346
LysoPC 14:0	LysoPC	LPC 14:0	0.200898	-0.0886729	-0.112225	-0.326374	-0.266516	-0.240266	0	-0.277719	-0.277719	0.0315834	1.50054
LysoPC 15:0	LysoPC	LPC 15:0	0.104941	0.062166	-0.167107	-0.218251	-0.258724	-0.45285	-7.40149e-17	-0.309941	-0.309941	0.0289756	1.53797
LysoPC 16:0	LysoPC	LPC 16:0	0.053635	0.0478265	-0.101461	0.354609	0.33059	0.0192364	0	0.234812	0.234812	0.0624516	1.20446
LysoPC 18:0	LysoPC	LPC 18:0	0.278695	-0.0781186	-0.200577	0.410403	0.421835	0.158725	-7.40149e-17	0.330321	0.330321	0.0622703	1.20572
LysoPC 16:1	LysoPC	LPC 16:1	0.18777	0.0555253	-0.243296	-0.35808	-0.574342	-0.216939	0	-0.38312	-0.38312	0.0433079	1.36343
LysoPC 17:1	LysoPC	LPC 17:1	-0.496197	0.638734	-0.142538	-0.132994	-0.3291	0.118049	2.77556e-17	-0.114681	-0.114681	0.310278	0.508248
LysoPC 18:1	LysoPC	LPC 18:1	0.355971	0.0682239	-0.424195	0.0403021	-0.00143196	0.208096	7.40149e-17	0.0823219	0.0823219	0.305641	0.514788
LysoPC 20:1	LysoPC	LPC 20:1	-0.29508	0.271587	0.0234929	0.689297	0.586286	0.788842	7.40149e-17	0.688142	0.688142	0.0111228	1.95379
LysoPC 18:2	LysoPC	LPC 18:2	0.0567819	0.366046	-0.422828	-0.585103	-0.122252	-0.125158	1.85037e-17	-0.277505	-0.277505	0.163817	0.785642
LysoPE 16:0	LysoPE	LPE 16:0	0.37572	-0.117981	-0.257739	-0.342807	-0.0803052	-0.277406	-7.40149e-17	-0.233506	-0.233506	0.146717	0.83352
LysoPE 18:0	LysoPE	LPE 18:0	0.311022	-0.178976	-0.132046	-0.235252	-0.0023111	-0.20137	7.40149e-17	-0.146311	-0.146311	0.191568	0.717678
LysoPE 24:0	LysoPE	LPE 24:0	0.309546	0.0027949	-0.312341	1.15557	1.31599	1.14497	0	1.20551	1.20551	0.00252939	2.59698
LysoPE 18:1	LysoPE	LPE 18:1	0.359507	0.0316227	-0.39113	0.039452	-0.141842	0.00672372	-3.70074e-17	-0.0318889	-0.0318889	0.351738	0.453781
LysoPG 18:1	LysoPG	LPG 18:1	-0.164297	0.209961	-0.0456642	0.281784	0.479822	0.757093	1.4803e-16	0.506233	0.506233	0.0270222	1.56828
PA 14:0_16:0	PA	PA 14:0_16:0	0.236522	-0.202907	-0.0336149	0.898612	0.724478	0.488943	0	0.704011	0.704011	0.0105399	1.97717
PA 16:0_16:0	PA	PA 16:0_16:0	0.093337	0.0637536	-0.157091	0.666922	0.818222	0.356006	1.4803e-16	0.613716	0.613716	0.0115068	1.93904
PA 16:0_18:0	PA	PA 16:0_18:0	-0.00932674	0.140057	-0.130731	0.825597	0.990702	0.898209	0	0.904836	0.904836	0.000862545	3.06422
PA 32:1	PA	PA 32:1	0.102914	0.403577	-0.506491	0.397491	0.441622	0.332439	1.4803e-16	0.390517	0.390517	0.107152	0.970002
PA 16:0_18:1	PA	PA 16:0_18:1	0.085035	0.0154196	-0.100455	0.346214	0.338017	0.235866	-1.4803e-16	0.306699	0.306699	0.00662473	2.17883
PC 27:0	PC	PC 27:0	0.226946	0.0211182	-0.248064	0.264589	0.809301	-0.138054	-1.4803e-16	0.311945	0.311945	0.163111	0.787516
PC 14:0_14:0	PC	PC 14:0_14:0	0.232317	-0.0607583	-0.171559	0.663532	0.725785	0.681081	-1.4803e-16	0.690133	0.690133	0.00380826	2.41927
PC 14:0_15:0	PC	PC 14:0_15:0	0.187175	-0.00436412	-0.182811	0.776004	0.927625	0.805621	1.4803e-16	0.836417	0.836417	0.0019296	2.71453
PC 14:0_16:0	PC	PC 14:0_16:0	0.0668679	0.000590509	-0.0674584	0.93088	0.772736	0.806211	7.40149e-17	0.836609	0.836609	0.000402732	3.39498
PC 31:0	PC	PC 31:0	0.219384	-0.00311143	-0.216272	1.03663	1.12215	0.935493	-7.40149e-17	1.03142	1.03142	0.00169532	2.77075
PC 15:0_16:0	PC	PC 15:0_16:0	0.159418	0.0232522	-0.18267	0.946122	0.999391	0.754404	0	0.899972	0.899972	0.00189061	2.7234
PC 16:0_16:0	PC	PC 16:0_16:0	0.226181	-0.0606476	-0.165533	0.947392	1.00834	1.0304	0	0.995378	0.995378	0.00133012	2.87611
PC 16:0_17:0	PC	PC 16:0_17:0	0.0835792	0.0731375	-0.156717	0.493134	0.602137	0.582348	0	0.559206	0.559206	0.0024	2.61979
PC 16:0_18:0	PC	PC 16:0_18:0	0.159652	-0.0203792	-0.139272	1.22385	1.27409	1.25651	-7.40149e-17	1.25148	1.25148	0.000352	3.45346
PC 17:0_18:0	PC	PC 17:0_18:0	0.0235616	0.206674	-0.230236	1.44251	1.52925	1.71285	0	1.56154	1.56154	0.0007648	3.11645
PC 36:0	PC	PC 36:0	0.204909	0.137183	-0.342092	1.46762	1.47508	1.55798	-1.4803e-16	1.50023	1.50023	0.00127579	2.89422
PC 38:0	PC	PC 38:0	0.226995	-0.0499188	-0.177076	1.20443	1.37851	1.13655	0	1.23983	1.23983	0.00115989	2.93558
PC 40:0	PC	PC 40:0	0.143051	0.00347408	-0.146525	1.23494	1.33723	1.30453	7.40149e-17	1.29224	1.29224	0.000352	3.45346
PC 41:0	PC	PC 41:0	0.230007	-0.0148019	-0.215205	2.01607	1.87019	1.93236	1.4803e-16	1.93954	1.93954	0.000352	3.45346
PC 42:0	PC	PC 42:0	0.149247	-0.0462124	-0.103035	1.50091	1.6359	1.51797	7.40149e-17	1.55159	1.55159	0.000310272	3.50826
PC 28:1	PC	PC 28:1	0.234095	-0.13179	-0.102305	0.173079	0.0682435	-0.0319349	0	0.0697959	0.0697959	0.263894	0.57857
PC 29:1	PC	PC 29:1	0.147031	0.0820643	-0.229096	0.286164	1.016	-0.649122	1.4803e-16	0.217682	0.217682	0.283844	0.54692
PC 14:0_16:1	PC	PC 14:0_16:1	0.0532037	0.0116346	-0.0648383	0.291557	0.297845	0.159361	0	0.249588	0.249588	0.00814964	2.08886
PC 31:1	PC	PC 31:1	-0.190606	0.156337	0.0342688	0.198472	0.218004	0.0738164	1.4803e-16	0.163431	0.163431	0.105259	0.977741
PC 32:1	PC	PC 32:1	0.143072	0.0724485	-0.215521	0.761297	0.889009	0.836303	7.40149e-17	0.828869	0.828869	0.0019296	2.71453
PC 33:1	PC	PC 33:1	0.126938	0.0327551	-0.159694	-0.057737	-0.177286	-0.195725	1.4803e-16	-0.143583	-0.143583	0.100948	0.9959
PC 16:0_18:1	PC	PC 16:0_18:1	0.23219	0.0578362	-0.290026	0.133601	0.311473	0.232292	-7.40149e-17	0.225789	0.225789	0.112158	0.950168
PC 17:0_18:1	PC	PC 17:0_18:1	0.108617	0.0825384	-0.191155	-0.042742	0.0187413	0.0459167	-1.4803e-16	0.00730533	0.00730533	0.36878	0.433232
PC 35:1	PC	PC 35:1	0.0197866	0.134107	-0.153893	0.224689	0.275211	0.325196	-1.4803e-16	0.275032	0.275032	0.0222154	1.65335
PC 36:1	PC	PC 36:1	0.0695655	0.059277	-0.128843	0.612222	0.68782	0.702849	1.4803e-16	0.66763	0.66763	0.000955826	3.01962
PC 37:1	PC	PC 37:1	0.214969	-0.0055714	-0.209398	-0.341347	-0.311306	-0.136228	1.4803e-16	-0.26296	-0.26296	0.340979	0.467272
PC 37:1	PC	PC 37:1	0.0130388	0.0382609	-0.0512997	0.459327	-0.20608	0.753724	0	0.335657	0.335657	0.340979	0.467272
PC 38:1	PC	PC 38:1	0.0819212	0.133015	-0.214937	0.389378	0.121046	0.250293	0	0.253573	0.253573	0.066738	1.17563
PC 40:1	PC	PC 40:1	-0.148335	0.176642	-0.0283072	0.677231	0.940436	0.637855	0	0.751841	0.751841	0.00389463	2.40953
PC 42:1	PC	PC 42:1	0.037906	0.151763	-0.189669	0.704458	0.745326	0.761407	1.4803e-16	0.737063	0.737063	0.00189061	2.7234
PC 43:1	PC	PC 43:1	-0.437798	0.471961	-0.034163	1.57625	1.47426	1.63319	0	1.56123	1.56123	0.003424	2.46547
PC 16:1_16:1	PC	PC 16:1_16:1	0.170809	0.0899159	-0.260725	-0.322172	-0.300212	-0.428567	0	-0.350317	-0.350317	0.035328	1.45188
PC 16:1_17:1	PC	PC 16:1_17:1	-0.0918049	-0.0861143	0.177919	-0.355451	-0.177592	-0.287556	1.4803e-16	-0.273533	-0.273533	0.0319624	1.49536
PC 16:1_18:1	PC	PC 16:1_18:1	0.10419	0.0424281	-0.146618	0.427075	0.341945	0.294621	1.4803e-16	0.354547	0.354547	0.00939718	2.027
PC 17:1_18:1	PC	PC 17:1_18:1	0.10416	0.0557532	-0.159913	-0.73409	-0.892039	-0.766651	0	-0.797593	-0.797593	0.00131692	2.88044
PC 18:1_18:1	PC	PC 18:1_18:1	0.270599	0.0531446	-0.323744	-0.22636	-0.193736	-0.162765	0	-0.194287	-0.194287	0.147831	0.830235
PC 37:2	PC	PC 37:2	0.128763	0.102592	-0.231355	-0.145168	-0.390917	-0.370744	0	-0.302276	-0.302276	0.05184	1.28534
PC 18:1_20:1	PC	PC 18:1_20:1	0.0645511	0.0848062	-0.149357	0.153052	-0.0707783	0.236503	-1.4803e-16	0.106259	0.106259	0.182443	0.738872
PC 39:2	PC	PC 39:2	-0.217939	0.0487065	0.169232	-0.0736417	0.057916	0.0526631	1.4803e-16	0.0123125	0.0123125	0.362449	0.440753
PC 40:2	PC	PC 40:2	0.126816	0.0363728	-0.163188	0.112436	0.0835387	-0.00987781	-1.4803e-16	0.0620323	0.0620323	0.231253	0.635912
PC 42:2	PC	PC 42:2	-0.0383859	0.157722	-0.119336	0.391576	0.479629	0.536958	-1.4803e-16	0.469388	0.469388	0.0054528	2.26338
PC 43:2	PC	PC 43:2	0.557526	-0.459989	-0.0975368	0.685016	0.599435	0.586174	0	0.623542	0.623542	0.0559121	1.25249
PC 44:2	PC	PC 44:2	-0.0866331	0.200923	-0.11429	1.1069	0.820554	1.16945	1.4803e-16	1.0323	1.0323	0.00203184	2.69211
PC 46:2	PC	PC 46:2	-0.368025	0.186917	0.181108	1.42884	1.35937	1.45304	-1.4803e-16	1.41375	1.41375	0.00168	2.77469
PC 34:3	PC	PC 34:3	0.0633479	-0.00237765	-0.0609703	-0.661207	-0.689153	-0.742702	0	-0.697687	-0.697687	0.000311467	3.50659
PC 18:2_18:1	PC	PC 18:2_18:1	0.0341968	-0.0109964	-0.0232004	-0.892035	-0.820396	-1.06656	0	-0.926329	-0.926329	0.000515265	3.28797
PC 18:0_20:3	PC	PC 18:0_20:3	0.187778	-0.293002	0.105224	0.065222	0.267592	0.25763	0	0.196815	0.196815	0.134769	0.870409
PC 42:3	PC	PC 42:3	-0.343553	0.0101029	0.33345	0.483638	-0.00242081	0.265171	0	0.248796	0.248796	0.161495	0.79184
PC 36:4	PC	PC 36:4	-0.134081	0.210416	-0.0763343	-1.16087	-1.2256	-1.10092	0	-1.16246	-1.16246	0.000310272	3.50826
PC 36:4	PC	PC 36:4	0.237936	0.091603	-0.329539	-0.839419	-0.627585	-0.684242	7.40149e-17	-0.717082	-0.717082	0.000310272	3.50826
PC 36:5	PC	PC 36:5	0.113694	0.0964669	-0.210161	-0.372411	-0.314184	-0.300964	0	-0.329186	-0.329186	0.0227848	1.64235
PC 38:5	PC	PC 38:5	0.0933965	0.11573	-0.209126	-0.506108	-0.347181	-0.445653	-7.40149e-17	-0.432981	-0.432981	0.0124993	1.90311
PC 36:6	PC	PC 36:6	0.16081	0.0767411	-0.237551	-0.0506801	-0.342411	-0.463215	1.4803e-16	-0.285435	-0.285435	0.0865	1.06298
PC 38:6	PC	PC 38:6	0.0701828	-0.0404433	-0.0297395	0.142425	0.0717769	-0.128421	0	0.0285938	0.0285938	0.310278	0.508248
PC 40:6	PC	PC 40:6	0.36706	0.0377376	-0.404798	0.301159	0.262931	0.240004	0	0.268031	0.268031	0.136229	0.865732
PC 38:7	PC	PC 38:7	0.0730249	5.28369e-05	-0.0730777	-0.520352	-0.489092	-0.500617	1.4803e-16	-0.503354	-0.503354	0.000581647	3.23534
PC 40:7	PC	PC 40:7	0.00214541	-0.0215933	0.0194479	-0.607621	-0.618771	-0.584295	1.4803e-16	-0.603562	-0.603562	7.4304e-05	4.12899
PE 14:0_16:1	PE	PE 14:0_16:1	0.0806474	0.0701962	-0.150844	-0.478176	-0.448746	-0.670973	-7.40149e-17	-0.532631	-0.532631	0.00510194	2.29227
PE 32:1	PE	PE 32:1	0.0895359	-0.0125039	-0.0770319	-1.1429	-0.997376	-1.11132	0	-1.08386	-1.08386	0.000310272	3.50826
PE 34:1	PE	PE 34:1	0.0834117	0.0305691	-0.113981	-1.49408	-1.29719	-1.34075	7.40149e-17	-1.37734	-1.37734	0.000310272	3.50826
PE 35:1	PE	PE 35:1	-0.252877	0.200032	0.0528444	-2.86765	-2.62614	-2.72973	7.40149e-17	-2.74118	-2.74118	0.000310272	3.50826
PE 18:1_18:0	PE	PE 18:1_18:0	-0.0302633	0.0520363	-0.021773	-1.71259	-1.56165	-1.58165	0	-1.61863	-1.61863	8.904e-05	4.05041
PE 40:1	PE	PE 40:1	0.0250573	0.0331207	-0.058178	-0.137433	-0.0806987	-0.074364	-7.40149e-17	-0.0974986	-0.0974986	0.0292571	1.53377
PE 16:1_16:1	PE	PE 16:1_16:1	0.0122807	0.0809804	-0.0932611	0.112123	0.278018	-0.0217807	0	0.122787	0.122787	0.134029	0.872801
PE 35:2	PE	PE 35:2	0.31557	-0.111035	-0.204534	0.0609622	0.0837252	-0.697752	7.40149e-17	-0.184355	-0.184355	0.244248	0.612169
PE 18:1_18:1	PE	PE 18:1_18:1	0.08631	0.0596037	-0.145914	-0.248863	-0.154464	-0.215085	0	-0.206138	-0.206138	0.0326737	1.4858
PE 18:2_18:1	PE	PE 18:2_18:1	0.18488	0.0739205	-0.258801	0.0350319	0.163846	-0.106468	-7.40149e-17	0.030803	0.030803	0.3408	0.4675
PE 18:0_20:3	PE	PE 18:0_20:3	-0.23418	0.206113	0.0280668	-2.09964	-2.74661	-2.31872	7.40149e-17	-2.38832	-2.38832	0.0007648	3.11645
PE 16:0_20:4	PE	PE 16:0_20:4	0.375773	-0.191853	-0.183919	-0.901103	-0.86948	-1.06475	-7.40149e-17	-0.94511	-0.94511	0.00644677	2.19066
PE 18:0_20:4	PE	PE 18:0_20:4	0.0317563	0.00878463	-0.0405409	-1.97541	-1.79467	-1.85172	7.40149e-17	-1.87393	-1.87393	8.432e-05	4.07407
PE 40:4	PE	PE 40:4	0.218546	-0.0744418	-0.144104	-0.774364	-0.738937	-0.830391	0	-0.781231	-0.781231	0.00216453	2.66464
PE 38:5	PE	PE 38:5	0.198849	-0.0454966	-0.153353	-1.17096	-1.09616	-1.20396	7.40149e-17	-1.15703	-1.15703	0.000680571	3.16713
PE 38:5	PE	PE 38:5	0.426045	0.0678048	-0.493849	-0.59028	-0.630129	-0.72111	7.40149e-17	-0.647173	-0.647173	0.000680571	3.16713
PE 40:5	PE	PE 40:5	0.24953	-0.00909672	-0.240433	-1.91298	-1.79681	-1.92646	7.40149e-17	-1.87875	-1.87875	0.000475636	3.32272
PE-NMe 32:0	PE-NMe	PE-NMe 32:0	0.0813308	-0.0871623	0.00583156	-0.201984	-0.391617	-0.228955	-7.40149e-17	-0.274185	-0.274185	0.0147158	1.83222
PE-NMe2 32:0	PE-NMe2	PE-NMe2 32:0	-0.0299764	-0.011888	0.0418644	-2.75827	-2.67993	-3.05702	-7.40149e-17	-2.83174	-2.83174	0.00016512	3.7822
PE-NMe2 32:2	PE-NMe2	PE-NMe2 32:2	0.0631133	-0.0750125	0.0118992	-0.446267	-0.364677	-0.414986	-7.40149e-17	-0.408644	-0.408644	0.00122984	2.91015
PE-NMe2 36:2	PE-NMe2	PE-NMe2 36:2	-0.0293754	0.00367537	0.0257	-0.779839	-0.765873	-0.653747	7.40149e-17	-0.733153	-0.733153	0.000310272	3.50826
PG 14:0_16:0	PG	PG 14:0_16:0	0.157572	-0.0647378	-0.0928342	-0.580446	-0.91965	-0.357406	0	-0.619167	-0.619167	0.0168935	1.77228
PG 16:0_16:0	PG	PG 16:0_16:0	-0.162154	0.0127327	0.149421	-0.737673	-0.249152	-0.310946	-3.70074e-17	-0.43259	-0.43259	0.0393273	1.40531
PG 16:0_18:0	PG	PG 16:0_18:0	-0.592141	0.14316	0.448981	1.24046	1.74976	2.02677	-1.4803e-16	1.67233	1.67233	0.00837447	2.07704
PG 16:0_18:1	PG	PG 16:0_18:1	0.0736118	-0.0767347	0.00312285	-1.12154	-0.787828	-0.433489	1.85037e-17	-0.780952	-0.780952	0.0120816	1.91787
PG 18:1_18:0	PG	PG 18:1_18:0	0.108256	-0.855102	0.746846	1.34272	1.34017	2.03604	1.4803e-16	1.57298	1.57298	0.0235472	1.62806
PG 34:2	PG	PG 34:2	0.105414	-0.0542331	-0.0511809	-0.798519	-0.905444	-0.344888	0	-0.68295	-0.68295	0.0123892	1.90696
PG 18:1_18:1	PG	PG 18:1_18:1	0.0208771	-0.0255775	0.00470034	-0.72455	-0.71526	-0.500169	0	-0.64666	-0.64666	0.00124416	2.90512
PI 16:0_16:0	PI	PI 16:0_16:0	0.355675	-0.109574	-0.246101	0.819268	1.16153	0.850002	-7.40149e-17	0.943601	0.943601	0.00797647	2.09819
PI 16:0_18:0	PI	PI 16:0_18:0	0.204567	-0.259387	0.0548206	1.79806	1.48489	1.83433	1.4803e-16	1.70576	1.70576	0.000902118	3.04474
PI 17:0_18:1	PI	PI 17:0_18:1	-0.453623	0.422981	0.0306426	1.34819	2.05442	2.507	0	1.96987	1.96987	0.00676978	2.16943
PI 36:1	PI	PI 36:1	0.175003	0.0719138	-0.246917	0.0564135	0.308302	0.30505	0	0.223255	0.223255	0.105259	0.977741
PI 36:2	PI	PI 36:2	0.00868123	0.061678	-0.0703593	-0.508235	-0.256549	-0.339024	-1.4803e-16	-0.367936	-0.367936	0.00806957	2.09315
PI 18:0_20:2	PI	PI 18:0_20:2	-0.00022096	0.315775	-0.315554	-0.113316	0.338085	0.6355	0	0.286756	0.286756	0.163687	0.785987
PI 18:0_20:3	PI	PI 18:0_20:3	0.0115394	-0.106183	0.0946438	1.18653	0.971644	1.39468	0	1.18428	1.18428	0.0291449	1.53544
PI 18:0_20:3	PI	PI 18:0_20:3	0.218419	0.152776	-0.371195	-0.030417	0.264713	-0.0830461	0	0.0504166	0.0504166	0.0291449	1.53544
PI 18:0_20:4	PI	PI 18:0_20:4	0.248087	0.0132137	-0.261301	-0.102314	-0.00830968	-0.448923	0	-0.186516	-0.186516	0.175855	0.754846
Plasmanyl-PC O-28:0	Plasmanyl-PC	PC O-28:0	0.156628	-0.103253	-0.0533754	0.99576	1.09851	1.17394	-1.4803e-16	1.0894	1.0894	0.0005952	3.22534
Plasmanyl-PC O-30:0	Plasmanyl-PC	PC O-30:0	0.100312	-0.00226146	-0.0980501	0.463208	0.291488	0.456386	7.40149e-17	0.403694	0.403694	0.00556952	2.25418
Plasmanyl-PC O-16:0_15:0	Plasmanyl-PC	PC O-16:0_15:0	-0.198184	0.183154	0.0150296	0.990452	1.12707	1.08996	0	1.06916	1.06916	0.00016	3.79588
Plasmanyl-PC O-16:0_15:0	Plasmanyl-PC	PC O-16:0_15:0	0.449809	-0.356344	-0.0934644	0.814621	0.951238	0.914128	0	0.893329	0.893329	0.00016	3.79588
Plasmanyl-PC O-16:0_16:0	Plasmanyl-PC	PC O-16:0_16:0	0.170262	0.062246	-0.232508	0.862347	0.843681	1.01011	-7.40149e-17	0.905379	0.905379	0.00212114	2.67343
Plasmanyl-PC O-16:0_17:0	Plasmanyl-PC	PC O-16:0_17:0	0.0929468	0.113528	-0.206475	0.704035	0.805551	0.841838	7.40149e-17	0.783808	0.783808	0.00202353	2.69389
Plasmanyl-PC O-34:0	Plasmanyl-PC	PC O-34:0	0.0263487	0.0632711	-0.0896199	1.07302	1.09721	1.21867	-7.40149e-17	1.12963	1.12963	0.000310272	3.50826
Plasmanyl-PC O-35:0	Plasmanyl-PC	PC O-35:0	-0.0506119	0.168982	-0.11837	0.990248	0.957317	1.06667	7.40149e-17	1.00474	1.00474	1.68e-05	4.77469
Plasmanyl-PC O-35:0	Plasmanyl-PC	PC O-35:0	0.192707	-0.219693	0.026986	0.857929	1.15726	0.945491	-7.40149e-17	0.986892	0.986892	1.68e-05	4.77469
Plasmanyl-PC O-36:0	Plasmanyl-PC	PC O-36:0	0.0941262	-0.00855934	-0.0855669	0.995216	0.986223	1.14145	-7.40149e-17	1.04096	1.04096	0.000352	3.45346
Plasmanyl-PC O-37:0	Plasmanyl-PC	PC O-37:0	0.0121229	0.0595806	-0.0717035	0.641577	0.715699	0.926009	7.40149e-17	0.761095	0.761095	0.00140047	2.85373
Plasmanyl-PC O-38:0	Plasmanyl-PC	PC O-38:0	0.103691	0.0430694	-0.146761	0.951267	1.04182	1.1293	7.40149e-17	1.0408	1.0408	0.0005952	3.22534
Plasmanyl-PC O-39:0	Plasmanyl-PC	PC O-39:0	0.10136	0.0864147	-0.187774	0.729992	0.941828	0.93828	0	0.870034	0.870034	7.4304e-05	4.12899
Plasmanyl-PC O-39:0	Plasmanyl-PC	PC O-39:0	-0.112592	0.163673	-0.0510813	1.0316	1.11829	1.36383	0	1.17124	1.17124	7.4304e-05	4.12899
Plasmanyl-PC O-30:1	Plasmanyl-PC	PC O-30:1	-0.0258715	-0.0715825	0.097454	0.180883	0.135716	0.0711341	1.4803e-16	0.129244	0.129244	0.0352	1.45346
Plasmanyl-PC O-30:1	Plasmanyl-PC	PC O-30:1	0.443714	0.586718	-1.03043	1.58998	1.24169	1.51661	-1.4803e-16	1.44943	1.44943	0.0352	1.45346
Plasmanyl-PC O-31:1	Plasmanyl-PC	PC O-31:1	0.122339	-0.053307	-0.0690321	0.0366593	0.786789	-0.167841	0	0.218536	0.218536	0.0339052	1.46973
Plasmanyl-PC O-31:1	Plasmanyl-PC	PC O-31:1	0.705523	-1.24588	0.54036	1.75715	1.63066	1.66454	1.4803e-16	1.68412	1.68412	0.0339052	1.46973
Plasmanyl-PC O-16:0_17:1	Plasmanyl-PC	PC O-16:0_17:1	0.0753612	0.0805683	-0.155929	0.0905856	0.248747	0.250668	0	0.196667	0.196667	0.0556906	1.25422
Plasmanyl-PC O-16:0_16:1	Plasmanyl-PC	PC O-16:0_16:1	0.0643904	0.0760018	-0.140392	-0.00162561	-0.0368393	0.130308	7.40149e-17	0.0306145	0.0306145	0.305641	0.514788
Plasmanyl-PC O-32:1	Plasmanyl-PC	PC O-32:1	0.101075	-0.0109701	-0.0901048	0.748617	0.735879	1.09663	1.4803e-16	0.860376	0.860376	0.0024	2.61979
Plasmanyl-PC O-34:1	Plasmanyl-PC	PC O-34:1	0.126813	0.114365	-0.241177	0.160267	0.159649	0.298645	7.40149e-17	0.206187	0.206187	0.00211385	2.67493
Plasmanyl-PC O-34:1	Plasmanyl-PC	PC O-34:1	0.0360684	0.0358882	-0.0719566	0.89099	0.960014	0.995048	-7.40149e-17	0.948684	0.948684	0.00211385	2.67493
Plasmanyl-PC O-34:1	Plasmanyl-PC	PC O-34:1	0.353874	-0.148232	-0.205642	0.272419	0.169608	0.518462	-3.70074e-17	0.320163	0.320163	0.00211385	2.67493
Plasmanyl-PC O-35:1	Plasmanyl-PC	PC O-35:1	0.0317136	0.15808	-0.189794	0.445389	0.289402	0.529358	-1.4803e-16	0.421383	0.421383	0.0168935	1.77228
Plasmanyl-PC O-36:1	Plasmanyl-PC	PC O-36:1	0.00967849	0.102262	-0.11194	0.561426	0.540524	0.738814	0	0.613588	0.613588	0.344331	0.463024
Plasmanyl-PC O-36:1	Plasmanyl-PC	PC O-36:1	-2.95637	1.53335	1.42302	-2.42835	-2.38286	-2.04802	0	-2.28641	-2.28641	0.344331	0.463024
Plasmanyl-PC O-36:1	Plasmanyl-PC	PC O-36:1	0.319999	0.344504	-0.664503	1.11489	1.24319	1.58588	1.4803e-16	1.31465	1.31465	0.344331	0.463024
Plasmanyl-PC O-38:1	Plasmanyl-PC	PC O-38:1	0.0325801	0.0298163	-0.0623964	0.892426	0.724565	0.961668	0	0.859553	0.859553	0.0009696	3.01341
Plasmanyl-PC O-38:1	Plasmanyl-PC	PC O-38:1	0.19901	-0.369118	0.170108	0.225797	0.496834	0.704414	-7.40149e-17	0.475682	0.475682	0.0009696	3.01341
Plasmanyl-PC O-40:1	Plasmanyl-PC	PC O-40:1	0.141227	-0.073459	-0.0677675	1.14149	0.278451	1.08552	0	0.835154	0.835154	0.266105	0.574947
Plasmanyl-PC O-40:1	Plasmanyl-PC	PC O-40:1	0.101424	0.16971	-0.271135	-2.9656	1.16085	1.31456	0	-0.163395	-0.163395	0.266105	0.574947
Plasmanyl-PC O-34:2	Plasmanyl-PC	PC O-34:2	0.132687	-0.108548	-0.0241397	-0.0339371	0.0340608	0.116628	1.4803e-16	0.0389172	0.0389172	0.0291449	1.53544
Plasmanyl-PC O-35:2	Plasmanyl-PC	PC O-35:2	0.0150915	0.250449	-0.265541	-0.296921	-0.460674	-0.765543	-7.40149e-17	-0.507713	-0.507713	0.0592787	1.2271
Plasmanyl-PC O-35:2	Plasmanyl-PC	PC O-35:2	-0.564367	-0.317503	0.88187	4.36883	4.40117	4.42028	1.4803e-16	4.39676	4.39676	0.0592787	1.2271
Plasmanyl-PC O-36:2	Plasmanyl-PC	PC O-36:2	0.132183	0.0852092	-0.217393	-0.580044	-0.485357	-0.330232	0	-0.465211	-0.465211	0.372819	0.428502
Plasmanyl-PC O-36:2	Plasmanyl-PC	PC O-36:2	0.0973172	-0.0198337	-0.0774836	0.160595	0.205018	0.545889	1.4803e-16	0.303834	0.303834	0.372819	0.428502
Plasmanyl-PC O-38:2	Plasmanyl-PC	PC O-38:2	-0.0831416	0.0713669	0.0117747	0.00316721	0.411227	0.529129	-1.4803e-16	0.314508	0.314508	0.00256552	2.59083
Plasmanyl-PC O-38:2	Plasmanyl-PC	PC O-38:2	-0.0991738	0.218349	-0.119175	0.785652	0.643504	0.917465	-7.40149e-17	0.782207	0.782207	0.00256552	2.59083
Plasmanyl-PC O-40:2	Plasmanyl-PC	PC O-40:2	-0.0229241	0.054681	-0.0317569	0.179695	0.183418	0.403071	7.40149e-17	0.255395	0.255395	0.032707	1.48536
Plasmanyl-PC O-40:2	Plasmanyl-PC	PC O-40:2	-1.36581	-1.31069	2.6765	4.61497	4.70718	4.77461	-1.4803e-16	4.69892	4.69892	0.032707	1.48536
Plasmanyl-PC O-42:2	Plasmanyl-PC	PC O-42:2	0.100084	0.0289117	-0.128996	0.515098	0.503469	0.694891	7.40149e-17	0.571153	0.571153	0.00278154	2.55571
Plasmanyl-PC O-44:2	Plasmanyl-PC	PC O-44:2	0.371628	-0.0472055	-0.324423	0.276518	0.223293	0.30568	7.40149e-17	0.268497	0.268497	0.12201	0.913605
Plasmanyl-PC O-34:3	Plasmanyl-PC	PC O-34:3	0.108314	0.00320644	-0.111521	-0.647179	1.26761	-0.639006	-1.4803e-16	-0.00619195	-0.00619195	0.381312	0.41872
Plasmanyl-PC O-34:2	Plasmanyl-PC	PC O-34:2	0.094682	-0.0109832	-0.0836988	0.20079	0.347183	0.361951	0	0.303308	0.303308	0.0291449	1.53544
Plasmanyl-PC O-36:3	Plasmanyl-PC	PC O-36:3	0.0267217	-0.00282339	-0.0238983	-0.563013	-0.998608	-0.434736	-1.4803e-16	-0.665452	-0.665452	0.104862	0.979384
Plasmanyl-PC O-36:3	Plasmanyl-PC	PC O-36:3	-0.0126695	0.142302	-0.129633	0.135803	0.288992	-0.278777	0	0.0486726	0.0486726	0.104862	0.979384
Plasmanyl-PC O-36:3	Plasmanyl-PC	PC O-36:3	-0.0700894	0.071617	-0.00152755	0.0297385	-0.102375	0.244735	0	0.0573661	0.0573661	0.104862	0.979384
Plasmanyl-PC O-38:3	Plasmanyl-PC	PC O-38:3	-0.349476	0.206648	0.142828	-0.14399	0.0538428	-0.0334521	0	-0.0411998	-0.0411998	0.334996	0.474961
Plasmanyl-PC O-40:3	Plasmanyl-PC	PC O-40:3	0.0930308	0.0837668	-0.176798	0.120174	0.00736877	0.445576	-1.4803e-16	0.191039	0.191039	0.135043	0.869528
Plasmanyl-PC O-16:0_20:4	Plasmanyl-PC	PC O-16:0_20:4	0.0416654	-0.210108	0.168443	-0.130933	-0.450017	-0.175841	0	-0.252264	-0.252264	0.0839372	1.07605
Plasmanyl-PC O-42:4	Plasmanyl-PC	PC O-42:4	-0.252243	0.0973535	0.15489	-0.348563	-0.481321	-0.0786078	-7.40149e-17	-0.302831	-0.302831	0.0792381	1.10107
Plasmanyl-PC O-36:5	Plasmanyl-PC	PC O-36:5	0.0236958	-0.112736	0.0890401	0.101627	0.0155887	-0.0461064	0	0.0237032	0.0237032	0.310278	0.508248
Plasmanyl-PC O-38:5	Plasmanyl-PC	PC O-38:5	-0.257912	0.280737	-0.0228242	0.133579	-0.182838	0.076559	1.4803e-16	0.00909995	0.00909995	0.372774	0.428554
Plasmanyl-PC O-42:5	Plasmanyl-PC	PC O-42:5	-0.244973	0.155149	0.0898242	0.0982107	-0.0231208	-0.308319	0	-0.0777431	-0.0777431	0.282157	0.54951
Plasmanyl-PC O-38:6	Plasmanyl-PC	PC O-38:6	-0.092631	0.161923	-0.069292	-0.305085	-0.331446	-0.405268	-1.4803e-16	-0.347266	-0.347266	0.0106667	1.97197
Plasmanyl-PC O-40:6	Plasmanyl-PC	PC O-40:6	0.0702925	-0.0363377	-0.0339548	-0.977104	-0.702442	-0.670516	7.40149e-17	-0.783354	-0.783354	0.00168258	2.77402
Plasmanyl-PC O-42:6	Plasmanyl-PC	PC O-42:6	-0.171806	0.0528053	0.119001	-0.615839	-0.636106	-0.394253	-7.40149e-17	-0.548733	-0.548733	0.00676978	2.16943
Plasmanyl-PE O-16:0_20:1	Plasmanyl-PE	PE O-16:0_20:1	-0.0542875	-0.237106	0.291393	1.03458	1.08708	1.24338	0	1.12168	1.12168	0.0022811	2.64186
PC O-28:0	Plasmanyl-PC	PC O-28:0	0.056933	0.0301005	-0.0870335	0.0502003	-0.108968	-0.209385	-1.4803e-16	-0.0893845	-0.0893845	0.162977	0.787874
PC O-37:0	Plasmanyl-PC	PC O-37:0	0.140236	0.0141078	-0.154343	0.497096	0.82323	0.932651	0	0.750992	0.750992	0.0064	2.19382
PC O-39:0	Plasmanyl-PC	PC O-39:0	-0.255698	0.0932733	0.162424	0.67985	0.248962	0.684714	0	0.537842	0.537842	0.0291449	1.53544
Plasmanyl-PC O-16:1_16:1	Plasmanyl-PC	PC O-16:1_16:1	0.0784726	0.0381296	-0.116602	-0.0659507	-0.106853	-0.0636029	1.4803e-16	-0.0788023	-0.0788023	0.125647	0.900848
Plasmanyl-PC O-18:1_16:1	Plasmanyl-PC	PC O-18:1_16:1	0.0393661	0.0942545	-0.133621	-1.36803	-0.851013	-0.424796	0	-0.88128	-0.88128	0.0217394	1.66275
PC O-34:1	Plasmanyl-PC	PC O-34:1	0.224408	0.124105	-0.348513	-1.632	-0.130366	-3.72891	7.40149e-17	-1.83043	-1.83043	0.0803368	1.09509
Plasmanyl-PC O-18:1_18:1	Plasmanyl-PC	PC O-18:1_18:1	0.0990582	0.0926211	-0.191679	-0.334946	-0.327248	-0.217975	-7.40149e-17	-0.29339	-0.29339	0.0273865	1.56246
Plasmanyl-PC O-36:2	Plasmanyl-PC	PC O-36:2	-0.0149705	0.0537526	-0.038782	0.119033	0.104445	0.211063	-7.40149e-17	0.144847	0.144847	0.372819	0.428502
PC O-41:1	Plasmanyl-PC	PC O-41:1	-0.0542177	0.13188	-0.0776623	0.171453	-0.145948	0.0694656	-7.40149e-17	0.031657	0.031657	0.321076	0.493393
Plasmanyl-PC O-18:1_18:2	Plasmanyl-PC	PC O-18:1_18:2	0.204047	0.31638	-0.520427	-0.465858	-0.512784	-0.461605	7.40149e-17	-0.480082	-0.480082	0.0725106	1.1396
Plasmanyl-PC O-18:2_18:1	Plasmanyl-PC	PC O-18:2_18:1	-0.0944615	0.0145498	0.0799117	-0.408834	-0.512879	-0.368084	0	-0.429932	-0.429932	0.00250947	2.60042
PC O-42:2	Plasmanyl-PC	PC O-42:2	-0.0311798	0.0837055	-0.0525257	-0.0861808	-0.312314	-0.0856441	-1.4803e-16	-0.16138	-0.16138	0.371951	0.429514
PC O-42:2	Plasmanyl-PC	PC O-42:2	-0.334511	0.14375	0.190761	-0.072018	0.423885	0.175827	1.4803e-16	0.175898	0.175898	0.371951	0.429514
PC O-36:4	Plasmanyl-PC	PC O-36:4	-0.210146	0.0806511	0.129494	-0.0678269	0.0813102	-0.147514	0	-0.0446769	-0.0446769	0.305641	0.514788
PC O-44:4	Plasmanyl-PC	PC O-44:4	-0.232068	0.0972741	0.134793	-0.0911412	-0.285163	0.0445865	-7.40149e-17	-0.110573	-0.110573	0.216969	0.663603
PC O-40:6	Plasmanyl-PC	PC O-40:6	-0.194738	0.0433104	0.151428	-0.265031	-0.495675	-0.66874	1.4803e-16	-0.476482	-0.476482	0.0227848	1.64235
Plasmanyl-PE O-33:1	Plasmanyl-PE	PE O-33:1	0.0834947	0.11518	-0.198675	0.217911	0.766907	1.75635	-7.40149e-17	0.913722	0.913722	0.062087	1.207
Plasmenyl-PE P-18:0_16:0	Plasmenyl-PE	PE P-18:0_16:0	-0.144862	0.00711171	0.13775	0.18288	0.237156	0.505492	-1.4803e-16	0.30851	0.30851	0.0406237	1.39122
Plasmanyl-PE O-18:1_17:0	Plasmanyl-PE	PE O-18:1_17:0	0.111894	-0.022591	-0.089303	1.59126	2.00296	1.57774	0	1.72399	1.72399	0.0005952	3.22534
Plasmenyl-PE P-16:0_17:1	Plasmenyl-PE	PE P-16:0_17:1	0.232845	0.0225907	-0.255435	1.25592	1.2945	1.30607	7.40149e-17	1.2855	1.2855	0.00112225	2.94991
Plasmenyl-PE P-16:0_16:1	Plasmenyl-PE	PE P-16:0_16:1	0.202524	0.0646791	-0.267203	1.0359	1.03439	1.10949	7.40149e-17	1.05993	1.05993	0.00171789	2.765
Plasmenyl-PE P-16:0_18:1	Plasmenyl-PE	PE P-16:0_18:1	0.171313	0.0639062	-0.23522	0.985172	1.04042	1.05127	7.40149e-17	1.02562	1.02562	0.00133012	2.87611
Plasmenyl-PE P-36:1	Plasmenyl-PE	PE P-36:1	0.107002	0.0793591	-0.186361	0.988304	1.03812	1.14478	7.40149e-17	1.05707	1.05707	0.00081219	3.09034
Plasmenyl-PE P-38:1	Plasmenyl-PE	PE P-38:1	0.113377	0.0144579	-0.127835	0.915883	0.819091	0.863108	7.40149e-17	0.866027	0.866027	0.0005952	3.22534
Plasmenyl-PE P-34:2	Plasmenyl-PE	PE P-34:2	0.174236	0.0139948	-0.188231	0.841308	0.829065	0.960028	-7.40149e-17	0.8768	0.8768	0.0016331	2.78699
Plasmenyl-PE P-18:1_18:1	Plasmenyl-PE	PE P-18:1_18:1	0.0961935	0.0850163	-0.18121	0.949066	0.975892	1.03002	7.40149e-17	0.984994	0.984994	0.0007648	3.11645
Plasmenyl-PE P-18:1_20:1	Plasmenyl-PE	PE P-18:1_20:1	0.0247148	0.217951	-0.242666	0.646791	0.77616	0.948222	-7.40149e-17	0.790391	0.790391	0.00585071	2.23279
Plasmenyl-PE P-16:0_20:3	Plasmenyl-PE	PE P-16:0_20:3	0.289766	-0.0303445	-0.259421	0.999704	1.08149	1.14844	7.40149e-17	1.07655	1.07655	0.00242124	2.61596
PE O-38:3	Plasmanyl-PE	PE O-38:3	0.156079	0.0824321	-0.238511	0.712572	0.860364	0.854919	0	0.809285	0.809285	8.904e-05	4.05041
PE O-38:3	Plasmanyl-PE	PE O-38:3	0.10783	0.174939	-0.282768	0.948164	1.08708	1.21487	0	1.08337	1.08337	8.904e-05	4.05041
Plasmenyl-PE P-16:0_20:4	Plasmenyl-PE	PE P-16:0_20:4	0.233172	0.00908292	-0.242255	1.05363	1.04207	1.0787	7.40149e-17	1.05813	1.05813	0.00166681	2.77811
Plasmenyl-PE P-18:0_20:4	Plasmenyl-PE	PE P-18:0_20:4	0.17437	0.0299229	-0.204293	0.908724	0.899305	0.985441	7.40149e-17	0.931157	0.931157	0.00138286	2.85922
Plasmenyl-PE P-18:0_22:4	Plasmenyl-PE	PE P-18:0_22:4	0.136217	-0.0179355	-0.118282	1.24193	1.22273	1.21661	0	1.22709	1.22709	0.000310272	3.50826
PE O-40:4	Plasmanyl-PE	PE O-40:4	0.204707	0.099276	-0.303983	1.08243	1.27059	1.46346	7.40149e-17	1.27216	1.27216	0.0022811	2.64186
Plasmenyl-PE P-16:0_20:5	Plasmenyl-PE	PE P-16:0_20:5	0.198395	0.10222	-0.300615	0.873193	0.82611	0.909755	7.40149e-17	0.869686	0.869686	0.00387934	2.41124
Plasmenyl-PE P-38:5	Plasmenyl-PE	PE P-38:5	0.264456	0.0168708	-0.281327	0.977035	0.982073	0.974728	0	0.977945	0.977945	0.00280678	2.55179
Plasmanyl-PE O-18:1_20:5	Plasmanyl-PE	PE O-18:1_20:5	0.190102	-0.0548513	-0.135251	0.942605	1.04943	1.07025	7.40149e-17	1.02076	1.02076	0.000902118	3.04474
Plasmenyl-PE P-18:0_22:5	Plasmenyl-PE	PE P-18:0_22:5	0.172839	0.00211956	-0.174958	0.821475	0.928842	0.954051	7.40149e-17	0.901456	0.901456	0.00133012	2.87611
PE O-42:5	Plasmanyl-PE	PE O-42:5	0.143333	-0.0768836	-0.0664489	0.775649	1.00402	1.06764	0	0.949103	0.949103	0.00133012	2.87611
Plasmenyl-PE P-16:0_22:6	Plasmenyl-PE	PE P-16:0_22:6	0.221121	0.0673741	-0.288495	1.04202	1.06911	0.981707	0	1.03095	1.03095	0.00226991	2.64399
Plasmenyl-PE P-18:0_22:6	Plasmenyl-PE	PE P-18:0_22:6	0.13015	0.131749	-0.261899	1.18292	1.34235	1.57631	7.40149e-17	1.36719	1.36719	0.00157395	2.80301
PE O-40:7	Plasmanyl-PE	PE O-40:7	0.274209	-0.041309	-0.2329	1.21253	1.1994	1.44018	7.40149e-17	1.28404	1.28404	0.00166681	2.77811
PS 16:1_16:0	PS	PS 16:1_16:0	0.31331	-0.0664434	-0.246867	1.27413	1.53081	1.35986	-7.40149e-17	1.38827	1.38827	0.00166681	2.77811
PS 34:1	PS	PS 34:1	0.209725	-0.0148696	-0.194855	0.984161	1.37061	1.22806	-7.40149e-17	1.19428	1.19428	0.00183	2.73755
PS 18:1_18:0	PS	PS 18:1_18:0	0.169127	-0.165979	-0.0031487	0.982043	1.29638	1.0725	7.40149e-17	1.11697	1.11697	0.00133012	2.87611
PS 16:1_18:1	PS	PS 16:1_18:1	0.254352	0.00370184	-0.258054	1.45522	1.62449	1.54105	-7.40149e-17	1.54025	1.54025	0.000862545	3.06422
PS 18:1_18:1	PS	PS 18:1_18:1	0.347993	-0.211396	-0.136597	0.598716	1.06985	0.789898	0	0.819487	0.819487	0.0134146	1.87242
PS 18:1_20:1	PS	PS 18:1_20:1	-0.0538968	0.266798	-0.212902	1.98543	2.14189	2.06201	-1.4803e-16	2.06311	2.06311	0.0003696	3.43227
SM d34:0	SM	SM 34:0;O2	0.276097	0.241836	-0.517933	1.15195	1.10576	1.14787	-7.40149e-17	1.13519	1.13519	0.00816	2.08831
SM d42:0	SM	SM 42:0;O2	-0.25192	0.439283	-0.187363	1.07132	1.03151	1.3697	-7.40149e-17	1.15751	1.15751	0.00664	2.17783
SM d32:1	SM	SM 32:1;O2	0.207045	0.0155319	-0.222577	1.44206	1.36641	1.34714	-7.40149e-17	1.3852	1.3852	0.000688842	3.16188
SM d33:1	SM	SM 33:1;O2	0.0967497	0.0560278	-0.152777	1.25486	1.3159	1.33514	7.40149e-17	1.30197	1.30197	0.000311467	3.50659
SM d34:1	SM	SM 34:1;O2	0.0531877	0.0878433	-0.141031	1.37255	1.48561	1.4301	0	1.42942	1.42942	0.000310272	3.50826
SM d36:1	SM	SM 36:1;O2	0.0969282	0.0634286	-0.160357	1.47491	1.6052	1.57061	-7.40149e-17	1.55024	1.55024	0.000310272	3.50826
SM d38:1	SM	SM 38:1;O2	-1.60111	2.69729	-1.09618	1.21164	0.237315	0.68179	-1.4803e-16	0.710249	0.710249	0.266201	0.574791
SM d42:1	SM	SM 42:1;O2	0.0676696	0.0849768	-0.152646	1.14762	1.23453	1.18792	-7.40149e-17	1.19002	1.19002	0.000352	3.45346
SM d44:1	SM	SM 44:1;O2	0.369782	-0.0346561	-0.335126	1.60082	1.60896	0.957415	-7.40149e-17	1.38906	1.38906	0.00676978	2.16943
SM d32:2	SM	SM 32:2;O2	0.0769449	-0.101497	0.0245526	1.62801	1.65811	1.82233	7.40149e-17	1.70282	1.70282	0.000217846	3.66185
SM d34:2	SM	SM 34:2;O2	0.169313	0.0347533	-0.204066	1.44514	1.47602	1.63784	0	1.51966	1.51966	0.000515265	3.28797
SM d40:2	SM	SM 40:2;O2	0.258765	-0.171926	-0.0868394	1.79019	1.67703	1.50414	7.40149e-17	1.65712	1.65712	0.00202353	2.69389
SM d40:2	SM	SM 40:2;O2	0.25633	-0.451598	0.195269	0.735326	0.389719	0.62737	7.40149e-17	0.584138	0.584138	0.00202353	2.69389
SM d40:1	SM	SM 40:1;O2	-0.395113	0.0524428	0.34267	2.18876	2.16675	2.22253	1.4803e-16	2.19268	2.19268	0.000809806	3.09162
SM d41:2	SM	SM 41:2;O2	0.2676	0.0279554	-0.295555	1.47283	1.49718	1.44055	0	1.47019	1.47019	0.00114267	2.94208
SM d42:2	SM	SM 42:2;O2	0.175569	0.0252564	-0.200826	1.38365	1.42583	1.45697	0	1.42215	1.42215	0.000475636	3.32272
SM d43:2	SM	SM 43:2;O2	-0.135469	0.539458	-0.403989	1.30501	1.47764	1.38721	7.40149e-17	1.38995	1.38995	0.006135	2.21219
SM d44:2	SM	SM 44:2;O2	-0.0192295	0.0956604	-0.0764309	2.11065	2.08066	2.01051	-7.40149e-17	2.06727	2.06727	7.4304e-05	4.12899
SM d42:3	SM	SM 42:3;O2	0.170788	0.00534013	-0.176128	1.71568	1.79829	1.98836	7.40149e-17	1.83411	1.83411	0.000352	3.45346
SP d18:1	SP	SPB 18:1;O2	0.117529	-0.0354053	-0.0821239	0.217451	0.223192	0.467335	0	0.302659	0.302659	0.02478	1.6059
TG 14:0_16:0_16:0	TG	TG 14:0_16:0_16:0	0.331288	0.144493	-0.475781	0.0608568	0.358316	0.121997	0	0.18039	0.18039	0.225429	0.646991
TG 16:0_16:0_16:0	TG	TG 16:0_16:0_16:0	0.210248	0.191683	-0.401931	0.328236	0.411934	0.172541	1.4803e-16	0.304237	0.304237	0.10848	0.96465
TG 16:0_16:0_18:0	TG	TG 16:0_16:0_18:0	0.221229	0.306199	-0.527429	-0.0564269	0.0342332	-0.0915225	-1.4803e-16	-0.0379054	-0.0379054	0.351738	0.453781
TG 18:0_18:0_18:0	TG	TG 18:0_18:0_18:0	0.295558	0.535331	-0.83089	-0.250965	-0.689461	-0.302345	-7.40149e-17	-0.414257	-0.414257	0.175855	0.754846
TG 16:0_16:0_18:1	TG	TG 16:0_16:0_18:1	0.231961	0.160459	-0.39242	-0.258527	-0.165997	-0.253975	1.4803e-16	-0.226166	-0.226166	0.145592	0.836861
TG 16:0_18:1_18:0	TG	TG 16:0_18:1_18:0	0.317507	0.196871	-0.514378	-0.35017	-0.328424	-0.416672	1.4803e-16	-0.365089	-0.365089	0.111761	0.951709
TG 18:1_18:1_18:1	TG	TG 18:1_18:1_18:1	0.697701	0.335593	-1.03329	-0.73408	-1.00167	-0.799336	0	-0.845028	-0.845028	0.093513	1.02913

## Sheet: Sheet 3 log2(abundance) Fig 3
Identification	Class	Lipid Maps Abbrv.	Retention Time (min)	Quant Ion	Polarity	log2(WCL_293_1)	log2(WCL_293_2)	log2(WCL_293_3)	log(WCL_EL_1)	log(WCL_EL_2)	log(WCL_EL_3)	log2(IP_293_1)	log2(IP_293_2)	log2(IP_293_3)	log2(IP_EL_1)	log2(IP_EL_2)	log2(IP_EL_3)
LysoPC 14:0	LysoPC	LPC 14:0	1.155	468.308	+	18.3369	17.8906	18.0697	17.1151	17.2793	16.9807	15.8169	16.0365	16.6324	14.9259	14.8393	14.9654
LysoPC 16:1	LysoPC	LPC 16:1	1.25	494.324	+	17.4162	17.7268	17.2064	17.5247	17.6575	17.2318	16.7972	17.1742	17.4948	16.8832	16.5206	16.9777
LysoPC 18:2	LysoPC	LPC 18:2	1.362	520.34	+	14.4812	14.8182	14.3079	15.0421	14.8312	14.9344	14.3028	15.1213	14.9518	14.6713	14.9878	15.0847
LysoPC 15:0	LysoPC	LPC 15:0	1.393	482.324	+	16.7643	17.0599	16.4944	14.4261	14.6657	14.5044	14.6498	15.1162	15.5064	12.6961	12.5092	12.4149
LysoPG 18:1	LysoPG	LPG 18:1	1.424	509.288	-	15.4849	16.1319	15.7393	16.5551	16.69	16.7669	12.9405	13.824	14.1878	14.8822	14.9338	15.3109
LysoPC 17:1	LysoPC	LPC 17:1	1.502	508.34	+	13.9895	14.6001	12.8071	13.246	13.8317	13.0018	12.9445	14.5887	14.4268	13.479	13.1365	13.6834
LysoPE 16:0	LysoPE	LPE 16:0	1.726	452.278	-	18.8482	18.518	18.5548	18.124	18.5525	18.2249	16.7846	16.8001	17.2798	16.3365	16.4526	16.3553
LysoPC 16:0	LysoPC	LPC 16:0	1.746	496.339	+	22.538	22.4478	21.9841	21.9079	22.284	22.1384	19.8664	20.3698	20.84	20.5644	20.394	20.1825
LysoPC 18:1	LysoPC	LPC 18:1	1.807	522.355	+	17.5275	18.4706	17.7818	18.0687	18.6057	18.6424	18.8884	19.1099	19.2369	19.6953	19.5072	19.8165
LysoPE 18:1	LysoPE	LPE 18:1	1.864	478.294	-	17.4521	19.3258	17.09	18.8751	17.8116	17.7802	17.2265	17.4079	17.6046	17.7164	17.3888	17.6371
SP d18:1	SP	SPB 18:1;O2	2.32	282.279	+	16.7215	16.7847	16.5929	15.8693	16.2111	16.0611	15.916	16.2723	16.845	15.9737	15.833	16.177
LysoPE 18:0	LysoPE	LPE 18:0	2.911	482.324	+	17.9261	17.9833	18.0661	17.9995	18.2787	18.3392	16.1179	16.1371	16.8035	16.3959	16.4824	16.3831
LysoPC 18:0	LysoPC	LPC 18:0	2.99	524.371	+	18.3107	18.2991	18.349	19.1549	19.4937	19.528	16.4293	16.5817	17.0787	18.2439	18.1089	17.9456
LysoPC 20:1	LysoPC	LPC 20:1	3.278	550.387	+	14.8105	14.4691	14.3093	15.7424	15.8969	16.0865	12.0787	13.1546	13.526	15.0524	14.8029	15.1053
SM d32:2	SM	SM 32:2;O2	7.152	673.528	+	15.1344	15.0955	15.1294	14.3541	14.9034	14.7753	12.6786	13.0094	13.7549	14.3978	14.2815	14.5455
PC 28:1	PC	PC 28:1	7.445	676.491	+	18.5786	18.3817	18.6349	17.5169	17.8821	17.7088	16.0355	16.1788	16.8278	15.7556	15.5044	15.504
PG 14:0_16:0	PG	PG 14:0_16:0	7.61	693.471	-	16.4025	16.3586	16.2908	15.098	15.1088	15.4166	15.3404	15.6273	16.2186	14.0698	13.5842	14.2462
PC 27:0	PC	PC 27:0	7.68	664.492	+	17.1856	17.5331	17.4369	14.5131	14.805	14.8973	14.5804	14.8838	15.2341	12.5816	12.9799	12.1324
PG 34:2	PG	PG 34:2	7.764	745.503	-	19.698	19.8203	19.9223	19.3255	19.6688	19.7823	18.7679	19.1175	19.74	18.253	17.9997	18.66
PC O-28:0	Plasmanyl-PC	PC O-28:0	7.806	662.511	+	17.2206	16.8963	17.0282	16.798	17.0634	17.141	14.4258	14.9082	15.4105	14.9818	14.6763	14.6757
PC 29:1	PC	PC 29:1	7.842	690.506	+	18.7005	19.024	18.8824	15.9801	16.1654	15.9325	16.1617	16.606	16.9143	14.0681	14.6516	13.0862
LysoPE 24:0	LysoPE	LPE 24:0	7.866	566.417	+	17.84	17.8369	17.8591	18.1965	18.4231	18.6224	15.7057	15.9081	16.2125	17.7307	17.7447	17.6735
SM d32:1	SM	SM 32:1;O2	7.875	675.543	+	20.652	20.7402	20.5312	20.5806	20.8649	20.8412	18.5573	18.875	19.2563	20.5237	20.3017	20.3822
PC 36:6	PC	PC 36:6	7.943	778.538	+	18.5851	18.5097	18.594	18.1118	18.2784	18.1731	15.2933	15.7185	16.0237	15.317	14.8788	14.8578
SM d34:2	SM	SM 34:2;O2	8.006	701.558	+	21.4106	21.6939	21.4644	21.3522	21.6901	21.8443	19.3473	19.722	20.1026	21.3393	21.2238	21.4854
PC 38:7	PC	PC 38:7	8.013	804.55	+	18.8513	18.8016	18.9195	19.3634	19.7709	19.7985	15.6032	16.0395	16.5858	16.4069	16.2918	16.3801
PC 14:0_14:0	PC	PC 14:0_14:0	8.064	678.506	+	24.8328	24.9083	24.9308	23.0505	23.331	23.3196	22.2722	22.4884	22.997	21.6597	21.5755	21.6306
PS 16:1_16:0	PS	PS 16:1_16:0	8.111	734.497	+	22.6411	22.5411	22.5489	21.4725	21.903	21.6394	20.7366	20.8661	21.3051	21.4023	21.5126	21.4414
PC 14:0_16:1	PC	PC 14:0_16:1	8.16	704.522	+	24.997	25.3133	24.9801	24.1894	24.5252	24.5255	22.1216	22.5893	23.1323	22.2838	22.1437	22.105
PS 16:1_18:1	PS	PS 16:1_18:1	8.188	760.512	+	21.0497	21.0116	20.8395	20.1826	20.7552	20.6991	19.068	19.3265	19.6842	20.4578	20.4807	20.497
PC 16:1_16:1	PC	PC 16:1_16:1	8.254	730.537	+	24.4268	24.6576	24.0607	23.4019	23.6852	23.7072	21.6336	22.0619	22.3307	20.9669	20.8425	20.8139
PG 16:0_16:0	PG	PG 16:0_16:0	8.261	721.502	-	18.766	19.068	18.7523	18.0817	18.3756	18.3192	17.3877	18.0718	18.8279	16.8192	17.1613	17.1993
PE 14:0_16:1	PE	PE 14:0_16:1	8.311	662.473	+	18.5946	18.5664	18.3269	16.8807	17.4184	17.2197	16.3352	16.834	17.2324	15.0636	14.9467	14.8242
PG 16:0_18:1	PG	PG 16:0_18:1	8.327	747.514	-	21.2783	21.5543	20.991	20.6208	21.003	21.1751	20.3381	20.6969	21.3963	19.4116	19.5989	20.0531
SM d33:1	SM	SM 33:1;O2	8.328	689.558	+	20.9925	21.2122	20.914	20.5765	21.0793	21.1272	18.843	19.3115	19.7222	20.4996	20.4142	20.5332
PG 18:1_18:1	PG	PG 18:1_18:1	8.384	773.534	-	21.7548	22.1004	21.762	22.0023	22.0572	22.2608	20.6777	21.1405	21.7902	20.7769	20.6398	20.9547
PE 16:1_16:1	PE	PE 16:1_16:1	8.39	688.49	+	19.8028	19.8915	19.8162	19.2019	19.5437	19.6558	17.4248	18.0027	18.4479	17.7652	17.7847	17.5847
PC 36:5	PC	PC 36:5	8.413	780.553	+	20.4711	20.556	20.3719	20.7205	20.8458	21.0912	17.479	17.971	18.2838	18.0227	17.9345	18.0475
PC 14:0_15:0	PC	PC 14:0_15:0	8.472	692.522	+	23.3632	23.6037	23.5412	20.3297	20.7799	20.9712	20.6781	20.9957	21.4368	19.0697	19.0749	19.0527
Plasmanyl-PC O-28:0	Plasmanyl-PC	PC O-28:0	8.533	664.529	+	20.0551	20.3717	20.3076	19.7734	19.9636	20.2606	17.5374	17.7867	18.4561	18.7412	18.6976	18.8728
PC 34:3	PC	PC 34:3	8.539	756.554	+	22.2704	22.4566	22.3945	22.0556	22.4885	22.6094	19.3307	19.7742	20.3351	19.2271	19.0528	19.099
PA 14:0_16:0	PA	PA 14:0_16:0	8.544	619.434	-	20.531	20.7812	20.5094	19.3693	19.673	19.6103	17.8724	17.9422	18.7309	18.0884	17.7678	17.6321
PC 31:1	PC	PC 31:1	8.564	718.537	+	24.2481	24.445	24.2985	22.2807	22.7984	22.8328	20.8029	21.659	22.1564	20.1112	19.9844	19.94
PC 36:4	PC	PC 36:4	8.595	782.569	+	19.6763	19.6254	19.9598	20.7243	21.1664	21.3959	16.4111	17.2648	17.5975	17.3363	17.1252	17.3496
PA 32:1	PA	PA 32:1	8.608	645.449	-	19.7979	19.7531	19.7251	19.0329	19.2081	19.0556	16.7564	17.5663	17.2757	17.0014	16.8992	16.8898
PI 16:0_16:0	PI	PI 16:0_16:0	8.609	809.519	-	19.0059	19.4462	18.8825	19.4968	19.8524	19.9115	16.958	17.002	17.4849	18.6739	18.8698	18.658
PC 16:1_17:1	PC	PC 16:1_17:1	8.645	744.553	+	23.0551	23.3058	22.9804	21.456	21.9124	21.9841	19.3136	19.8285	20.712	18.3292	18.3606	18.3505
Plasmanyl-PC O-30:1	Plasmanyl-PC	PC O-30:1	8.658	690.544	+	22.1782	21.9693	21.672	20.6601	21.1197	21.1999	18.5806	19.0441	19.8326	18.4511	18.2595	18.2947
PI 18:0_20:4	PI	PI 18:0_20:4	8.706	885.549	-	23.8838	23.9307	23.8076	23.5647	23.8252	23.9314	21.3082	21.5825	21.9275	21.4673	21.4149	21.074
PC 38:6	PC	PC 38:6	8.708	806.569	+	22.5151	22.5686	22.5305	22.8266	23.2076	23.2424	19.1194	19.518	20.1481	20.356	20.139	20.0386
PC 40:7	PC	PC 40:7	8.732	832.584	+	21.0007	21.0567	21.0334	22.0627	22.6039	22.6187	17.6983	18.1838	18.8443	19.097	18.9394	19.0737
PI 36:2	PI	PI 36:2	8.733	861.55	-	23.4592	23.6085	23.283	22.6011	22.7638	23.136	20.615	21.1772	21.6646	20.093	20.1983	20.2156
SM d34:1	SM	SM 34:1;O2	8.802	703.575	+	25.0801	25.3604	25.1362	25.264	25.6317	25.7084	22.9606	23.5031	23.8971	25.2326	25.2002	25.2413
PS 34:1	PS	PS 34:1	8.855	760.513	-	24.5019	24.3184	24.4343	23.5589	23.9621	23.8296	22.7184	23.0031	23.4452	23.4656	23.7101	23.6693
PC O-36:4	Plasmanyl-PC	PC O-36:4	8.878	766.579	+	20.5767	20.8348	20.6072	20.2249	20.5873	20.5941	17.6802	18.4802	19.1485	18.2286	18.2313	18.1023
PC 14:0_16:0	PC	PC 14:0_16:0	8.895	706.537	+	25.7789	26.017	25.9369	25.4384	25.5112	25.5585	23.6138	24.051	24.604	24.6773	24.3712	24.5033
PS 18:1_18:1	PS	PS 18:1_18:1	8.927	786.529	-	22.5714	21.8613	22.1312	22.4128	22.7852	22.2037	20.7984	20.7482	21.4425	21.9387	22.2634	22.0833
Plasmenyl-PE P-16:0_20:5	Plasmenyl-PE	PE P-16:0_20:5	8.94	720.497	-	22.6094	22.5277	22.6876	21.5523	22.0895	22.1115	20.8421	21.2551	21.4717	21.4367	21.2432	21.4267
PC 36:4	PC	PC 36:4	8.956	782.569	+	21.3836	21.4556	21.3642	21.9837	22.2544	22.223	19.7836	20.1464	20.3448	20.069	20.1345	20.1776
PC 32:1	PC	PC 32:1	8.986	732.553	+	27.9442	28.0892	28.1323	27.2558	27.2341	27.6908	25.7821	26.221	26.5521	26.3498	26.3309	26.3776
PC 38:5	PC	PC 38:5	8.992	808.584	+	20.0008	20.8743	21.2684	21.8856	22.4571	22.4445	19.0314	19.5629	19.8575	20.59	20.6025	20.6039
PG 18:1_18:0	PG	PG 18:1_18:0	9.017	775.541	-	23.1751	23.2939	23.1992	22.5124	22.636	22.3952	20.0878	19.6337	21.8551	21.2237	21.0747	21.8704
PG 16:0_18:0	PG	PG 16:0_18:0	9.025	749.532	-	20.4876	20.8233	19.7355	18.8924	19.5126	19.5838	17.0446	18.2891	19.2144	18.4682	18.8311	19.2079
PI 17:0_18:1	PI	PI 17:0_18:1	9.042	849.549	-	20.6075	22.2369	22.0205	20.4089	21.1683	21.027	17.551	18.9369	19.164	19.2096	19.7694	20.3218
PI 18:0_20:3	PI	PI 18:0_20:3	9.043	887.565	-	23.0633	23.0771	23.1178	22.0591	22.5734	22.5703	19.2538	19.6453	20.4656	20.354	19.9927	20.5155
PC 16:1_18:1	PC	PC 16:1_18:1	9.055	758.569	+	26.1989	26.6859	26.8002	26.5403	26.4846	26.985	23.8788	24.327	24.7568	24.9196	24.6875	24.7385
Plasmanyl-PC O-31:1	Plasmanyl-PC	PC O-31:1	9.07	704.558	+	21.4202	21.7905	21.4455	19.2593	19.7064	19.983	19.264	19.5976	20.2013	17.8861	18.4899	17.635
HexCer[NS] d18:1_16:0	HexCer[NS]	HexCer 18:1;O2/16:0; O2	9.141	700.571	+	21.8149	21.8539	21.861	20.9564	21.4056	21.3105	20.8606	21.0647	21.4663	21.5628	21.4201	21.5405
PE 16:0_20:4	PE	PE 16:0_20:4	9.154	738.508	-	22.0319	22.1353	22.0842	21.4219	21.7718	21.8215	20.6316	20.5731	21.2005	19.5529	19.4382	19.3427
SM d34:0	SM	SM 34:0;O2	9.155	705.59	+	15.5454	15.6507	15.4976	18.9996	18.9562	19.2475	14.2745	14.7494	14.6091	19.2638	19.0713	19.2132
PC 31:0	PC	PC 31:0	9.173	720.553	+	24.9031	25.1062	24.9909	22.0594	22.3272	22.3964	22.7621	23.0488	23.4595	21.4511	21.3902	21.3033
PE 32:1	PE	PE 32:1	9.179	690.506	+	23.3539	23.4766	23.4468	22.5955	22.7494	22.8514	21.6606	22.0678	22.6227	20.3461	20.3452	20.3311
PE 38:5	PE	PE 38:5	9.194	766.537	+	22.3628	22.2685	22.1445	22.4348	22.6658	22.6717	20.5239	20.7888	21.3004	20.0966	20.025	20.017
Plasmanyl-PC O-38:6	Plasmanyl-PC	PC O-38:6	9.2	792.594	+	22.1249	22.201	22.1265	21.9252	22.2106	22.3	19.5093	20.273	20.6613	19.9016	19.7288	19.7548
PC 18:2_18:1	PC	PC 18:2_18:1	9.203	784.585	+	23.3196	23.507	22.7488	23.753	24.0364	24.1713	20.5749	21.0389	21.6462	21.0522	20.9775	20.8311
PC O-40:6	Plasmanyl-PC	PC O-40:6	9.227	818.606	+	20.393	20.3449	20.5167	21.0653	21.2697	21.3954	17.4245	18.1718	18.8994	18.7898	18.4127	18.3395
PE-NMe2 32:2	PE-NMe2	PE-NMe2 32:2	9.235	716.52	+	22.7733	22.8293	22.8683	23.155	23.3463	23.5216	21.0611	21.4322	22.1386	21.6793	21.6145	21.664
Plasmenyl-PE P-16:0_22:6	Plasmenyl-PE	PE P-16:0_22:6	9.255	748.524	+	24.1379	24.1148	24.0128	23.5385	23.9456	23.9384	22.4352	22.7907	23.0543	23.5868	23.4719	23.4796
PE O-40:7	Plasmanyl-PE	PE O-40:7	9.292	774.542	+	21.7143	21.7419	22.0321	21.2575	21.7205	21.7859	20.0413	20.235	20.6629	21.3485	21.189	21.5296
Plasmanyl-PC O-30:1	Plasmanyl-PC	PC O-30:1	9.305	690.544	+	23.0486	23.1823	23.2551	23.0043	23.1155	23.4307	19.8907	20.5429	19.5453	21.669	21.1744	21.5491
PI 18:0_20:3	PI	PI 18:0_20:3	9.307	887.565	-	21.9326	21.8949	21.7253	19.1307	19.5459	19.7807	19.1802	19.6238	19.7193	17.1766	17.3253	17.0773
Plasmanyl-PC O-36:5	Plasmanyl-PC	PC O-36:5	9.325	766.576	+	19.6856	20.342	20.1916	20.7146	20.975	21.3091	16.9878	17.3606	18.1818	18.6025	18.3701	18.4082
PC 15:0_16:0	PC	PC 15:0_16:0	9.353	720.554	+	23.5293	23.6923	23.6534	21.96	21.9611	22.1318	20.9874	21.3604	21.7739	20.7755	20.6823	20.5371
PA 16:0_16:0	PA	PA 16:0_16:0	9.383	647.465	-	21.3278	21.8994	21.5969	21.4867	21.8049	21.6841	19.1317	19.6113	20.01	20.3661	20.371	20.0086
Plasmanyl-PC O-16:1_16:1	Plasmanyl-PC	PC O-16:1_16:1	9.383	716.56	+	24.129	24.2975	24.0841	24.3359	24.5442	24.6703	21.4892	21.958	22.4228	22.3041	22.1168	22.2599
PE 18:2_18:1	PE	PE 18:2_18:1	9.395	740.524	-	19.8276	19.4662	19.7775	19.7305	19.9158	20.1039	17.7845	18.1827	18.4695	18.4712	18.4537	18.2831
PA 16:0_18:1	PA	PA 16:0_18:1	9.42	673.481	-	20.611	20.9326	20.5022	20.6533	20.7543	20.6163	17.6019	18.0415	18.5451	18.4661	18.3115	18.3091
PE 38:5	PE	PE 38:5	9.423	766.538	+	21.6234	21.978	21.4763	21.0279	20.7498	20.9359	20.2651	20.4161	20.4739	19.071	18.8848	18.8936
PC 33:1	PC	PC 33:1	9.424	746.569	+	26.1667	26.3528	26.0732	24.9019	25.1925	25.1619	23.6849	24.1053	24.5314	22.9983	22.7324	22.8138
PI 16:0_18:0	PI	PI 16:0_18:0	9.449	837.55	-	19.2554	19.2776	18.7739	19.8892	20.4331	20.4471	16.3845	16.4297	17.3634	19.7424	19.2829	19.7321
Plasmanyl-PC O-30:0	Plasmanyl-PC	PC O-30:0	9.449	692.559	+	24.5413	24.7474	24.519	23.5563	23.8784	23.9248	22.6218	23.0285	23.5554	22.7767	22.4586	22.7233
PC 17:1_18:1	PC	PC 17:1_18:1	9.472	772.584	+	23.8852	24.0589	23.8421	23.521	23.8823	23.909	21.5959	22.0567	22.4605	21.2115	20.9071	21.1323
Plasmanyl-PC O-16:0_20:4	Plasmanyl-PC	PC O-16:0_20:4	9.495	768.591	+	22.1444	22.3144	22.1223	22.4253	22.835	22.7283	19.6621	19.9196	20.9176	20.5691	20.1036	20.4776
PI 36:1	PI	PI 36:1	9.498	863.565	-	24.2605	24.5132	24.2404	24.6849	24.8985	25.1692	21.7176	22.1237	22.4243	22.7906	22.8961	22.9926
Plasmanyl-PC O-38:5	Plasmanyl-PC	PC O-38:5	9.503	794.606	+	21.9645	22.1119	21.9369	22.6156	23.0012	22.9962	19.0021	20.05	20.3659	20.8705	20.4077	20.7669
Plasmanyl-PC O-16:0_16:1	Plasmanyl-PC	PC O-16:0_16:1	9.539	718.574	+	26.8675	27.0931	26.7658	26.2637	26.5575	26.6848	24.5936	25.1126	25.5163	24.7346	24.5517	24.821
Plasmanyl-PC O-34:3	Plasmanyl-PC	PC O-34:3	9.554	742.576	+	21.931	22.0356	23.356	23.3879	21.9722	23.7848	19.5127	19.9168	20.4215	19.9792	21.7476	19.9408
Plasmanyl-PC O-18:1_16:1	Plasmanyl-PC	PC O-18:1_16:1	9.555	802.597	-	20.7987	20.882	20.9168	20.6625	20.8277	20.8987	19.0084	19.5725	19.9641	18.1418	18.5124	19.0384
Plasmenyl-PE P-16:0_20:4	Plasmenyl-PE	PE P-16:0_20:4	9.566	724.527	+	24.5581	24.4774	24.5177	23.6387	24.1758	24.0951	22.8019	23.087	23.4583	23.6867	23.5342	23.6618
PC 40:6	PC	PC 40:6	9.572	834.6	+	18.919	18.8396	19.4926	20.4406	20.9661	20.7987	17.2339	17.4138	17.5907	19.4297	19.245	19.3219
Plasmenyl-PE P-38:5	Plasmenyl-PE	PE P-38:5	9.576	750.543	+	24.2395	24.193	24.1798	23.7959	24.3081	24.2767	22.5918	22.8534	23.1747	23.8371	23.7012	23.7856
PI 18:0_20:2	PI	PI 18:0_20:2	9.617	889.581	-	21.3387	22.4009	21.7384	20.456	21.1408	20.9199	19.2311	20.0563	20.0445	18.7412	19.0462	19.4434
Plasmenyl-PE P-16:0_16:1	Plasmenyl-PE	PE P-16:0_16:1	9.628	674.512	+	23.4619	23.52	23.3743	22.5498	22.8021	22.9348	21.5821	21.9535	22.2411	22.3341	22.1862	22.3611
PE 35:2	PE	PE 35:2	9.683	728.521	-	20.2151	20.5417	20.3549	19.1078	19.8088	19.9636	18.2301	18.3128	18.8387	17.842	17.7184	17.0367
PC O-34:1	Plasmanyl-PC	PC O-34:1	9.694	802.601	-	21.1812	21.1699	21.1427	19.804	19.8385	19.4269	19.3509	19.7598	19.9067	16.63	17.9853	14.4865
Plasmanyl-PC O-34:2	Plasmanyl-PC	PC O-34:2	9.701	744.59	+	24.7833	24.9607	24.7785	23.1588	23.9067	23.5508	22.3243	22.5923	23.3003	21.4641	21.3857	21.568
Plasmanyl-PC O-18:1_18:2	Plasmanyl-PC	PC O-18:1_18:2	9.723	828.613	-	18.8091	18.9314	18.7796	18.2811	18.8721	18.9042	16.8086	17.4302	17.2129	16.5948	16.4015	16.5525
Plasmanyl-PC O-36:3	Plasmanyl-PC	PC O-36:3	9.725	770.606	+	21.8978	22.04	22.0072	21.5739	21.8632	22.065	19.4255	19.9052	20.5035	19.2984	18.7164	19.3801
PS 18:1_20:1	PS	PS 18:1_20:1	9.729	814.559	-	19.5692	19.5114	19.4115	19.8426	19.9576	20.4433	16.6509	17.4808	17.6206	19.8844	19.8944	19.9143
PS 18:1_18:0	PS	PS 18:1_18:0	9.741	790.559	+	24.5726	23.9415	23.8401	23.8184	23.9906	24.0583	22.6867	22.8608	23.638	23.9491	24.1168	23.9956
Plasmanyl-PC O-31:1	Plasmanyl-PC	PC O-31:1	9.745	704.561	+	22.8374	22.9923	22.859	19.899	19.9174	20.2382	20.2264	18.7842	21.1899	19.0103	18.7374	18.8711
Plasmanyl-PC O-16:0_15:0	Plasmanyl-PC	PC O-16:0_15:0	9.749	706.575	+	23.553	23.6949	23.5817	20.1238	20.4241	20.6446	21.2953	22.1859	22.6372	19.8797	19.87	19.9326
Plasmenyl-PE P-34:2	Plasmenyl-PE	PE P-34:2	9.783	698.513	-	22.7721	22.7787	22.5497	21.3921	21.7282	21.9548	20.8002	21.1491	21.5664	21.0691	20.9104	21.1412
SM d36:1	SM	SM 36:1;O2	9.795	731.607	+	19.633	19.6977	19.6282	19.938	20.3072	20.4137	17.9528	18.4286	18.8242	20.5078	20.4917	20.5569
PC 16:0_16:0	PC	PC 16:0_16:0	9.811	734.569	+	25.408	25.4123	25.409	25.2523	25.4235	25.4973	23.587	23.807	24.324	24.9008	24.8124	24.9359
Plasmanyl-PE O-18:1_20:5	Plasmanyl-PE	PE O-18:1_20:5	9.867	748.529	-	21.9528	22.0078	22.0973	20.7702	21.2399	21.3293	19.9015	20.1658	20.7048	20.3581	20.3186	20.4392
PC 16:0_18:1	PC	PC 16:0_18:1	9.884	760.585	+	28.497	28.582	28.4812	28.1428	28.3777	28.387	26.7266	27.0601	27.3331	27.0176	27.0457	27.0696
Plasmanyl-PC O-36:3	Plasmanyl-PC	PC O-36:3	9.936	770.606	+	20.9043	21.023	20.8598	20.5987	20.6863	20.7133	18.8637	19.5279	19.8754	19.3596	19.3664	18.8984
PC 18:1_18:1	PC	PC 18:1_18:1	9.937	786.6	+	26.7594	26.8943	26.7231	27.0499	27.268	27.3497	24.7906	25.083	25.3241	25.3321	25.2185	25.3483
Plasmanyl-PC O-16:0_15:0	Plasmanyl-PC	PC O-16:0_15:0	9.945	706.574	+	22.5932	22.7076	22.1944	19.8602	20.1658	20.297	21.2953	20.9984	21.8808	19.8797	19.87	19.9326
Plasmenyl-PE P-16:0_20:3	Plasmenyl-PE	PE P-16:0_20:3	9.999	726.543	+	22.2599	22.3484	22.2277	21.4879	21.8831	22.0294	20.5704	20.7595	21.1499	21.4121	21.3475	21.5142
Plasmanyl-PC O-16:0_17:1	Plasmanyl-PC	PC O-16:0_17:1	10.009	732.59	+	24.5828	24.8184	24.6966	22.6237	22.7926	22.9617	22.351	22.8654	23.2484	21.0701	21.0819	21.1836
Plasmanyl-PC O-35:2	Plasmanyl-PC	PC O-35:2	10.022	758.605	+	21.9059	22.0055	21.811	20.7574	20.8265	20.988	19.4638	20.2083	20.3118	18.7119	18.4017	18.1966
PE 40:5	PE	PE 40:5	10.075	794.568	+	22.4529	22.4708	22.4301	22.8485	23.0302	22.9552	20.9331	21.1836	21.5718	19.8742	19.8439	19.8141
PE 18:0_20:4	PE	PE 18:0_20:4	10.078	768.553	+	23.9944	24.1066	24.0692	23.9747	24.2461	24.2305	22.1806	22.6668	23.237	20.8777	20.9121	20.9548
PC 16:0_17:0	PC	PC 16:0_17:0	10.103	748.585	+	25.0774	25.2721	25.1583	22.3797	22.7532	22.8609	22.4492	22.948	23.3402	20.9652	20.9278	21.0079
Plasmenyl-PE P-16:0_17:1	Plasmenyl-PE	PE P-16:0_17:1	10.107	688.527	+	21.4585	21.6204	21.4754	19.5259	19.8406	20.0091	19.7515	20.0505	20.3919	19.6586	19.5508	19.6622
PE 34:1	PE	PE 34:1	10.112	718.538	+	25.8348	25.9565	25.8441	24.9215	25.1598	25.2355	24.0365	24.4949	24.9662	22.2971	22.3476	22.4038
Plasmanyl-PC O-40:6	Plasmanyl-PC	PC O-40:6	10.119	820.622	+	20.2588	19.6837	20.3759	20.5501	20.8481	21.2468	17.9672	18.3697	18.9916	18.3056	18.4339	18.5656
PE 18:1_18:1	PE	PE 18:1_18:1	10.157	744.553	+	24.6094	24.735	24.6514	24.9475	25.1563	25.2487	22.7019	23.1844	23.5937	23.4352	23.3831	23.4107
PC 17:0_18:1	PC	PC 17:0_18:1	10.166	774.601	+	24.7862	24.9909	24.7773	22.604	22.9031	23.073	22.032	22.5151	22.8609	20.4999	20.415	20.5419
Plasmenyl-PE P-18:0_22:6	Plasmenyl-PE	PE P-18:0_22:6	10.193	776.55	+	23.2178	23.1157	23.1997	22.1923	22.6794	22.6659	21.1304	21.6412	21.867	22.1282	22.1412	22.475
Plasmanyl-PC O-32:1	Plasmanyl-PC	PC O-32:1	10.282	718.575	+	23.5454	23.7659	23.6087	23.9834	24.2445	24.4427	21.1522	21.5494	22.0897	22.9947	22.8356	23.3026
PC 18:0_20:3	PC	PC 18:0_20:3	10.283	812.617	+	18.7314	18.9527	19.6621	20.9819	21.4688	21.3864	16.6453	16.6737	17.6914	19.2967	19.3526	19.4425
PE-NMe 32:0	PE-NMe	PE-NMe 32:0	10.326	706.537	+	19.8575	20.0779	19.7399	15.5785	16.1797	16.7769	17.753	18.0938	18.8062	14.3666	14.0306	14.293
Plasmanyl-PC O-34:2	Plasmanyl-PC	PC O-34:2	10.326	744.59	+	25.5771	25.6949	25.6373	25.276	25.6286	25.808	22.8785	23.2753	23.8242	23.5266	23.5307	23.6398
Plasmanyl-PC O-18:2_18:1	Plasmanyl-PC	PC O-18:2_18:1	10.348	828.613	-	20.2025	20.2118	20.1308	20.4412	20.9424	20.8241	17.7625	18.3807	19.0656	18.6126	18.3622	18.6068
Plasmanyl-PC O-36:3	Plasmanyl-PC	PC O-36:3	10.349	770.606	+	22.7921	22.8865	23.0952	22.8094	23.1293	23.1608	19.9564	20.6074	21.1537	20.7751	20.4966	20.9435
PC 37:2	PC	PC 37:2	10.365	800.616	+	21.8746	21.942	21.9385	22.131	22.408	22.529	19.1904	19.6734	19.9589	19.9644	19.5722	19.6922
PC 35:1	PC	PC 35:1	10.371	774.601	+	23.9673	24.2678	24.1235	23.2465	23.4647	23.6351	21.2831	21.9067	22.2381	21.4269	21.331	21.4808
PA 16:0_18:0	PA	PA 16:0_18:0	10.376	675.497	-	19.7841	20.3821	19.8232	19.9114	20.0717	20.1934	17.0428	17.7014	18.0501	18.5504	18.5691	18.5764
Plasmanyl-PC O-16:0_16:0	Plasmanyl-PC	PC O-16:0_16:0	10.434	720.59	+	26.7711	26.9453	26.8244	25.9759	26.1327	26.3032	25.2295	25.6303	25.9539	25.8183	25.6532	25.9211
Plasmanyl-PC O-34:1	Plasmanyl-PC	PC O-34:1	10.497	746.606	+	27.8494	27.9702	27.8182	27.1866	27.2551	27.4856	25.7879	26.2836	26.5479	25.859	25.7135	25.9528
Plasmanyl-PC O-18:1_18:1	Plasmanyl-PC	PC O-18:1_18:1	10.505	830.628	-	22.3039	22.5523	22.3916	22.0264	22.3204	22.2107	20.3591	20.8619	21.197	20.3053	20.1666	20.3757
Plasmanyl-PC O-36:2	Plasmanyl-PC	PC O-36:2	10.508	772.621	+	24.9513	25.0678	24.9333	24.8467	24.984	25.1893	22.9803	23.4378	23.7555	22.9028	22.8511	23.106
Plasmenyl-PE P-18:0_22:5	Plasmenyl-PE	PE P-18:0_22:5	10.526	776.56	-	22.9632	22.9207	22.9584	22.3306	22.7757	22.8475	21.1982	21.5367	21.9791	22.161	22.1219	22.2469
Plasmenyl-PE P-18:0_20:4	Plasmenyl-PE	PE P-18:0_20:4	10.536	750.544	-	23.7911	23.8024	23.803	22.8538	23.2516	23.3523	21.9566	22.3214	22.7066	22.6573	22.5014	22.6874
Plasmenyl-PE P-16:0_18:1	Plasmenyl-PE	PE P-16:0_18:1	10.6	702.543	+	25.5592	25.7167	25.5386	25.0526	25.3572	25.4333	23.7037	24.1064	24.4314	24.8092	24.7196	24.8311
PE 35:1	PE	PE 35:1	10.606	730.538	-	22.0724	22.1873	22.1261	20.4358	20.8749	20.8457	19.6529	20.6151	21.0873	16.2387	16.3338	16.33
Plasmenyl-PE P-18:1_18:1	Plasmenyl-PE	PE P-18:1_18:1	10.617	728.559	+	23.4152	23.4737	23.3273	23.3553	23.668	23.7602	21.45	21.948	22.3013	23.1021	22.9826	23.1365
Plasmanyl-PC O-16:0_17:0	Plasmanyl-PC	PC O-16:0_17:0	10.735	734.606	+	24.4139	24.7018	24.4342	20.893	21.1746	21.36	22.1566	22.6864	22.9859	20.002	19.9571	20.0932
PE 40:4	PE	PE 40:4	10.76	796.583	+	20.737	20.7815	20.5176	21.0645	21.3401	21.2613	18.5492	18.7654	19.3152	18.7098	18.5989	18.6072
SM d40:2	SM	SM 40:2;O2	10.783	785.654	+	18.2194	18.5496	18.1916	18.6728	19.3203	19.1958	16.5379	16.6164	17.321	19.4224	19.1628	19.0897
PC 16:0_18:0	PC	PC 16:0_18:0	10.814	762.601	+	23.5912	23.2179	23.7339	23.6772	23.9949	24.0055	21.2598	21.589	22.0896	23.3141	23.2139	23.2998
Plasmanyl-PC O-35:2	Plasmanyl-PC	PC O-35:2	10.815	758.607	+	22.6508	22.7607	22.6952	20.2113	20.5293	20.4629	18.4577	19.2138	21.0326	21.7001	21.5861	21.705
Plasmanyl-PE O-33:1	Plasmanyl-PE	PE O-33:1	10.819	690.544	+	20.0615	20.082	19.9913	16.007	16.3436	16.4021	18.0301	18.571	18.8766	14.9807	15.3834	16.4726
PE 18:0_20:3	PE	PE 18:0_20:3	10.826	770.568	+	20.012	20.0377	20.0898	18.8476	19.0153	19.1255	17.8118	18.7613	19.2027	15.5062	14.7129	15.2406
PC 18:1_20:1	PC	PC 18:1_20:1	10.839	814.632	+	23.6228	23.7519	23.5892	24.4966	24.7591	24.8215	20.6316	21.1611	21.5464	22.3703	22.0001	22.4072
SM d38:1	SM	SM 38:1;O2	10.861	759.637	+	13.8407	14.0264	18.7862	18.4018	19.4724	19.6273	12.2523	17.0599	13.8859	19.2914	18.1707	18.7149
PC 36:1	PC	PC 36:1	10.867	788.616	+	26.051	26.1867	26.1287	26.7153	26.9824	26.9908	23.1551	23.6563	24.0861	25.0805	25.0122	25.1238
SM d42:3	SM	SM 42:3;O2	10.877	811.669	+	20.2046	20.4428	20.2911	20.9326	21.0696	21.2283	18.2751	18.6189	19.0569	21.1943	21.1305	21.4204
Plasmanyl-PC O-38:3	Plasmanyl-PC	PC O-38:3	10.91	798.638	+	19.4238	19.3799	19.9615	19.7699	20.0643	20.0848	16.5233	17.5886	18.1442	17.7236	17.7751	17.7876
SM d40:2	SM	SM 40:2;O2	10.961	785.658	+	18.3376	20.0368	18.9269	18.6192	19.2777	19.2224	17.4112	17.2125	18.4788	18.4399	17.9479	18.2853
PE O-38:3	Plasmanyl-PE	PE O-38:3	11.001	754.576	+	21.4877	21.5207	21.6768	20.6895	21.2416	21.2548	19.7371	20.1727	20.4712	20.4041	20.4055	20.4999
Plasmanyl-PC O-35:1	Plasmanyl-PC	PC O-35:1	11.013	760.622	+	23.5805	23.8771	23.6137	21.2931	21.826	21.8055	20.9912	21.6268	21.8984	19.9696	19.6672	20.0069
PE-NMe2 32:0	PE-NMe2	PE-NMe2 32:0	11.045	718.539	-	17.8469	18.2679	17.747	17.5482	17.8849	18.0172	15.5918	16.1192	16.7924	13.3367	13.2686	12.9913
PE-NMe2 36:2	PE-NMe2	PE-NMe2 36:2	11.076	772.584	+	20.3904	20.7763	20.2833	21.316	21.548	21.7837	18.3221	18.8643	19.5058	19.2478	19.1154	19.3273
PC 17:0_18:0	PC	PC 17:0_18:0	11.098	776.616	+	20.8266	21.1232	20.9532	17.3455	19.1769	19.1901	17.9738	18.6662	18.8487	17.6062	17.5466	17.83
PE 18:1_18:0	PE	PE 18:1_18:0	11.103	746.57	+	25.1301	25.2595	25.1838	25.0082	25.2652	25.3194	22.9723	23.5695	24.1058	21.9062	21.9107	21.9905
Plasmanyl-PC O-42:6	Plasmanyl-PC	PC O-42:6	11.105	848.653	+	18.2749	18.5497	18.2263	17.8509	18.1976	18.234	16.3987	17.1325	17.8182	16.3088	16.1422	16.4838
PC 37:1	PC	PC 37:1	11.137	802.632	+	20.9736	21.3627	20.9923	19.5886	20.108	20.0262	18.3532	18.6419	19.0575	17.2053	17.089	17.3638
Plasmenyl-PE P-18:0_22:4	Plasmenyl-PE	PE P-18:0_22:4	11.239	780.591	+	20.8985	20.6253	20.9028	20.1412	20.7609	20.8037	18.7715	19.1266	19.6457	20.2473	20.0817	20.1753
Plasmanyl-PC O-34:1	Plasmanyl-PC	PC O-34:1	11.304	746.608	+	20.2177	20.3975	20.2859	20.3279	20.6077	20.8723	18.1079	18.6169	19.1285	19.8753	19.798	19.9328
SM d41:2	SM	SM 41:2;O2	11.304	799.668	+	18.5651	18.7523	18.4244	18.8496	19.2295	19.3102	16.8529	17.1225	17.4184	19.2176	19.0956	19.1387
PE O-38:3	Plasmanyl-PE	PE O-38:3	11.314	754.575	+	20.244	20.6222	20.4798	18.1862	18.2791	18.6707	18.3784	18.9548	19.1165	17.759	17.7516	17.9791
PC 39:2	PC	PC 39:2	11.324	828.65	+	18.5312	18.432	18.5666	19.1625	19.3771	19.5524	15.0591	15.835	16.575	16.6678	16.6529	16.7475
Plasmanyl-PC O-36:2	Plasmanyl-PC	PC O-36:2	11.337	772.622	+	22.8018	23.0015	22.8385	22.7729	22.9907	23.3202	20.3822	20.7742	21.336	21.2043	21.1023	21.543
Plasmanyl-PC O-36:2	Plasmanyl-PC	PC O-36:2	11.338	830.629	-	21.0087	21.1261	20.987	20.9401	21.1887	21.2606	18.5421	19.1201	19.647	19.3756	19.2147	19.4211
PC 37:1	PC	PC 37:1	11.373	802.632	+	19.084	19.3952	19.1641	19.6869	20.0801	20.0884	16.3131	16.8476	17.3775	18.1071	17.2953	18.3549
Plasmanyl-PC O-42:5	Plasmanyl-PC	PC O-42:5	11.448	850.668	+	18.7686	18.8221	18.8109	17.9431	18.3195	17.9648	16.7554	17.6647	18.2189	16.9841	16.7164	16.531
Plasmanyl-PC O-38:2	Plasmanyl-PC	PC O-38:2	11.471	800.652	+	21.4432	21.5857	21.4632	21.4406	21.5062	21.707	18.7931	19.4568	20.0167	19.5436	19.8053	20.023
Plasmanyl-PC O-34:0	Plasmanyl-PC	PC O-34:0	11.477	748.621	+	25.5773	25.7994	25.5518	24.4923	24.8565	25.0141	23.43	23.9801	24.4425	24.2331	24.1127	24.3289
Plasmanyl-PC O-36:1	Plasmanyl-PC	PC O-36:1	11.517	774.637	+	25.8839	26.1382	25.8546	24.9282	25.3533	25.5823	23.2173	23.8188	24.2243	23.7094	23.5418	23.8431
PE O-42:5	Plasmanyl-PE	PE O-42:5	11.518	806.606	+	19.0876	19.1177	19.003	17.9326	18.2639	18.5046	17.225	17.514	18.1439	17.632	17.7139	17.8773
PE O-40:4	Plasmanyl-PE	PE O-40:4	11.546	780.591	+	19.4357	19.4688	19.1877	18.2602	18.717	18.7316	17.1648	17.5685	17.7847	17.8583	17.9001	18.1928
Plasmenyl-PE P-18:0_16:0	Plasmenyl-PE	PE P-18:0_16:0	11.585	704.56	+	18.8422	19.1074	18.628	18.4737	19.0147	19.3689	15.9214	16.5826	17.3327	16.9527	16.8606	17.2287
Plasmenyl-PE P-36:1	Plasmenyl-PE	PE P-36:1	11.612	730.575	+	24.347	24.427	24.2687	24.0816	24.4438	24.5298	22.2322	22.7138	23.0675	23.7251	23.6288	23.8393
Plasmenyl-PE P-18:1_20:1	Plasmenyl-PE	PE P-18:1_20:1	11.644	756.59	+	20.7422	21.0265	20.7122	20.435	20.836	20.8658	18.7721	19.4746	19.6334	19.8898	19.8728	20.1446
Plasmanyl-PE O-16:0_20:1	Plasmanyl-PE	PE O-16:0_20:1	11.759	732.591	+	21.0892	21.4534	21.2397	21.2533	21.5235	21.8557	18.3738	18.7002	19.8482	20.3564	20.2625	20.5186
Plasmanyl-PC O-35:0	Plasmanyl-PC	PC O-35:0	11.77	762.638	+	21.464	21.6788	21.447	18.2284	18.5695	18.8879	19.0356	19.7644	20.0965	17.7187	17.5394	17.7485
Plasmanyl-PC O-34:1	Plasmanyl-PC	PC O-34:1	11.771	746.607	+	18.1549	17.24	17.1447	17.984	18.4321	18.5101	16.7418	16.7489	17.3109	18.0662	17.817	18.2656
PC O-37:0	Plasmanyl-PC	PC O-37:0	11.806	788.657	+	19.6537	19.9484	19.8424	17.044	17.2812	17.6374	16.9265	17.3096	17.7606	15.3996	15.5794	15.7886
SM d42:2	SM	SM 42:2;O2	11.824	813.685	+	21.9825	22.1417	22.0066	23.3021	23.5109	23.6502	20.0874	20.4463	20.8397	23.3555	23.2469	23.3844
PC 40:2	PC	PC 40:2	11.825	842.663	+	20.4846	20.7026	20.5268	21.7326	21.982	22.1998	17.7468	18.1656	18.5855	19.7428	19.5675	19.5739
PC 36:0	PC	PC 36:0	11.836	790.632	+	19.4746	19.635	19.6903	20.1935	20.5236	20.6232	17.1613	17.6028	17.743	19.8811	19.7421	19.9248
Plasmanyl-PE O-18:1_17:0	Plasmanyl-PE	PE O-18:1_17:0	11.849	718.576	+	18.9401	19.1335	19.0926	15.4776	15.1775	15.7896	16.9476	17.3223	17.875	15.4634	15.7287	15.4033
PC 38:1	PC	PC 38:1	11.882	816.648	+	20.8637	21.1217	20.9785	21.7781	22.2097	22.1977	18.0724	18.6327	18.9042	20.064	19.6493	19.8784
SM d40:1	SM	SM 40:1;O2	11.923	787.67	+	21.3991	21.5052	21.8192	21.1457	21.1293	21.3659	18.3833	19.3401	20.2498	21.2166	21.0482	21.2038
PC 42:3	PC	PC 42:3	11.956	868.681	+	17.21	17.4456	16.9857	18.0557	18.4406	18.5878	13.4527	14.3156	15.2584	16.0378	15.4053	15.7727
Cer[NS] d42:3	Cer[NS]	Cer 42:3;O2	12.113	628.603	+	18.773	18.8348	18.5809	18.0322	18.3662	18.3978	15.7528	16.243	16.6073	15.4863	15.2785	15.5474
Cer[NS] d40:2	Cer[NS]	Cer 40:2;O2	12.199	602.588	+	17.7069	17.7944	17.6486	15.6914	15.9923	16.1552	14.3464	15.2159	15.3671	13.2253	12.7067	13.0163
Plasmanyl-PC O-35:0	Plasmanyl-PC	PC O-35:0	12.226	762.646	+	17.4616	18.4597	17.756	17.1621	17.337	17.6148	16.0693	16.1661	17.0323	16.8237	16.9767	16.8647
Plasmanyl-PC O-40:3	Plasmanyl-PC	PC O-40:3	12.308	826.67	+	17.6632	17.8962	17.2967	16.6332	16.8356	17.2908	15.146	15.646	16.0049	15.0846	14.8254	15.3634
SM d43:2	SM	SM 43:2;O2	12.346	827.699	+	14.9068	15.3849	15.1252	16.5736	16.7662	16.883	13.1542	14.3383	14.0143	16.8069	16.8332	16.8425
Plasmanyl-PC O-36:1	Plasmanyl-PC	PC O-36:1	12.353	774.64	+	17.037	17.1921	17.4283	17.5678	18.0785	18.1154	15.2367	20.2357	20.7448	17.0764	16.9756	17.4102
Plasmanyl-PC O-38:2	Plasmanyl-PC	PC O-38:2	12.369	800.654	+	19.0849	19.3937	19.1939	19.3231	19.0786	19.5224	16.6285	17.4553	17.7372	18.2076	17.919	18.2928
PC O-44:4	Plasmanyl-PC	PC O-44:4	12.429	878.701	+	17.2455	17.4825	17.3772	17.5691	17.8445	17.8268	14.8234	15.662	16.3189	15.953	15.6126	16.0421
Plasmanyl-PC O-40:2	Plasmanyl-PC	PC O-40:2	12.499	828.684	+	21.6257	21.8327	21.4113	20.7566	20.8797	21.091	19.1557	19.7425	20.2755	19.2545	19.1118	19.4312
Plasmanyl-PC O-42:4	Plasmanyl-PC	PC O-42:4	12.506	852.684	+	16.3329	17.2013	16.7202	16.052	16.8319	16.8989	14.8139	15.6727	16.3497	15.1707	14.8915	15.394
Plasmanyl-PC O-36:0	Plasmanyl-PC	PC O-36:0	12.533	776.653	+	22.461	22.6315	22.5053	21.7959	22.0996	22.2408	20.5544	20.9609	21.5034	21.5787	21.4233	21.6783
Plasmanyl-PC O-38:1	Plasmanyl-PC	PC O-38:1	12.541	802.669	+	22.6296	22.8259	22.8352	22.2306	22.5314	22.6692	20.2592	20.7657	21.2929	21.4428	21.1286	21.4655
Plasmenyl-PE P-38:1	Plasmenyl-PE	PE P-38:1	12.635	758.606	+	22.1658	22.3279	22.2025	21.3388	21.6635	21.9012	20.0873	20.4976	20.9748	20.9025	20.6593	20.8032
PC O-42:2	Plasmanyl-PC	PC O-42:2	12.662	854.699	+	18.7349	18.9798	18.5073	18.2182	18.5952	18.6476	16.1106	16.7347	17.2179	16.4122	16.0397	16.3662
PC 42:2	PC	PC 42:2	12.824	870.695	+	19.7802	19.8877	19.7928	21.4336	21.6419	21.7832	16.7863	17.4916	17.834	19.6259	19.5675	19.7247
SM d44:2	SM	SM 44:2;O2	12.862	841.718	+	15.9607	16.248	16.1897	17.6505	17.2118	17.3766	13.6925	14.3166	14.764	17.7129	17.5365	17.5661
Plasmanyl-PC O-36:1	Plasmanyl-PC	PC O-36:1	12.872	774.64	+	15.2842	15.688	15.1811	15.9876	16.0306	16.5627	13.1235	13.6573	13.2677	15.3379	15.3198	15.7623
PC 38:0	PC	PC 38:0	12.873	818.664	+	17.6963	17.6894	17.7819	18.3822	18.722	18.9516	15.5713	15.8036	16.2959	18.1217	18.1494	18.0072
PC 40:1	PC	PC 40:1	12.924	844.679	+	19.9092	20.0121	19.9396	20.7748	21.0284	21.1051	16.7298	17.564	17.9785	19.1815	19.2983	19.0955
HexCer[NS] d42:2	HexCer[NS]	HexCer 42:2;O2	12.963	810.683	+	18.466	18.4633	18.494	15.4574	15.8058	15.8224	16.9266	17.3925	17.827	16.0686	15.9233	15.8429
SM d42:1	SM	SM 42:1;O2	12.987	815.7	+	22.2079	22.3914	22.1378	22.9023	23.1889	23.2144	20.3043	20.8308	21.2126	22.8507	22.7912	22.8444
PC O-41:1	Plasmanyl-PC	PC O-41:1	13	842.7	+	18.6201	18.721	18.6037	16.6141	17.9792	18.0293	16.1462	16.8415	17.2514	15.8748	15.411	15.7262
Plasmanyl-PC O-37:0	Plasmanyl-PC	PC O-37:0	13.054	790.669	+	17.6716	18.4051	18.289	16.9716	17.2528	17.2495	16.2195	16.7762	17.2644	16.4953	16.4231	16.7332
Cer[NS] d18:1_24:1	Cer[NS]	Cer 18:1;02/24:1	13.069	630.619	+	19.9059	20.0056	19.7823	19.95	20.2054	20.0932	16.7962	17.1939	17.5967	17.6939	17.3827	17.4889
PC O-39:0	Plasmanyl-PC	PC O-39:0	13.134	816.69	+	18.9781	18.9726	18.7748	18.0987	18.397	18.5541	16.3165	17.1747	17.8633	17.3038	16.7265	17.262
PE 40:1	PE	PE 40:1	13.179	802.632	+	20.3205	20.5154	20.3269	20.6139	20.9016	21.0303	17.8807	18.398	18.9262	18.7896	18.6999	18.806
Cer[NS] d40:1	Cer[NS]	Cer 40:1;O2	13.18	604.603	+	19.6793	19.8475	19.6745	18.224	18.6909	18.6832	16.2353	16.8632	17.3521	16.17	16.2385	15.903
Cer[NS] d18:2_24:0	Cer[NS]	Cer 18:2;O2/24:0	13.262	630.619	+	20.1912	20.3643	20.2122	18.8852	19.9508	19.2656	17.3028	17.773	17.9886	18.7541	18.5772	18.9103
PC O-42:2	Plasmanyl-PC	PC O-42:2	13.3	854.702	+	17.0259	17.3289	17.0619	16.2881	17.0636	17.0244	14.2188	15.2063	15.8728	14.7448	15.0943	14.946
PC 43:2	PC	PC 43:2	13.313	884.712	+	15.7865	16.0519	15.9591	17.3189	17.6435	17.7101	13.1682	12.6599	13.6418	15.531	15.299	15.3855
SM d42:0	SM	SM 42:0;O2	13.38	817.716	+	13.965	14.045	13.1005	15.0937	15.3246	15.7038	11.731	12.9314	12.9242	15.335	15.1488	15.5868
Plasmanyl-PC O-38:1	Plasmanyl-PC	PC O-38:1	13.398	802.675	+	14.0664	13.9124	11.3751	15.2684	15.687	15.9994	11.7567	11.6978	12.8565	14.9274	15.0521	15.3594
Plasmanyl-PC O-40:2	Plasmanyl-PC	PC O-40:2	13.463	828.688	+	19.522	20.8394	20.125	20.7943	16.5269	21.2147	14.8955	15.4598	20.0665	20.8364	20.7822	20.9494
Plasmanyl-PC O-40:1	Plasmanyl-PC	PC O-40:1	13.466	830.7	+	20.9139	20.8441	21.1718	20.9501	21.1519	21.3342	19.2341	19.5286	20.1537	21.0134	20.004	20.9108
Plasmanyl-PC O-42:2	Plasmanyl-PC	PC O-42:2	13.501	856.716	+	21.3167	21.5053	21.281	20.7127	20.9703	20.5152	19.0326	19.4706	19.9322	19.423	19.265	19.5562
Plasmanyl-PC O-38:0	Plasmanyl-PC	PC O-38:0	13.573	804.685	+	21.4258	21.5696	21.3909	20.6561	20.9002	21.1037	19.5212	19.9698	20.3994	20.4037	20.3479	20.5351
Plasmanyl-PC O-40:1	Plasmanyl-PC	PC O-40:1	13.613	830.7	+	21.3624	21.7283	21.3961	19.9572	19.8019	20.1031	19.0952	19.6727	19.8513	15.0969	19.0769	19.3304
Cer[NS] d41:1	Cer[NS]	Cer 41:1;O2	13.701	618.619	+	18.7503	18.992	18.8299	17.1129	17.5619	17.4471	15.3231	16.0153	16.1574	14.7183	14.6151	14.6413
PC 44:2	PC	PC 44:2	13.812	898.726	+	18.9033	19.16	18.9952	20.7542	20.9627	21.1276	15.5458	16.3425	16.6468	19.2783	18.8455	19.2942
PC 40:0	PC	PC 40:0	13.898	846.695	+	19.0026	19.1589	19.1135	20.3466	20.5225	20.6484	16.978	17.3477	17.8171	20.0944	20.0502	20.1173
PC 42:1	PC	PC 42:1	13.941	872.71	+	20.3977	20.6409	20.4986	21.7976	22.1002	22.1409	17.7389	18.362	18.64	20.5162	20.4107	20.5265
SM d44:1	SM	SM 44:1;O2	14.03	843.733	+	17.2134	17.3869	17.2691	17.5984	18.0493	18.0448	15.4622	15.567	15.886	17.9112	17.773	17.2212
Plasmanyl-PC O-39:0	Plasmanyl-PC	PC O-39:0	14.109	818.701	+	17.4956	17.8131	17.2482	16.0325	16.5074	16.4612	15.535	16.0293	16.3745	15.5887	15.6541	15.7504
Cer[NS] d18:1_24:0	Cer[NS]	Cer 18:1;O2/24:0	14.208	632.634	+	21.491	21.7344	21.5501	20.8547	21.1508	21.2211	18.1171	18.5287	18.8977	18.2822	18.1473	18.0732
Plasmanyl-PC O-39:0	Plasmanyl-PC	PC O-39:0	14.25	818.71	+	16.2485	16.585	16.0961	16.4077	16.5074	16.9171	13.6584	14.4439	14.8486	15.7138	15.6541	15.9994
CL 16:1_18:2_16:1_16:1	CL	CL 16:1_18:2_16:1_16:1	14.333	1369.92	-	19.0649	19.2189	19.2031	18.0782	18.43	18.4546	15.8942	16.6042	17.5815	13.4811	13.398	13.4253
PC 41:0	PC	PC 41:0	14.387	860.711	+	15.5808	15.5463	15.7328	16.0664	16.2883	16.1086	13.1447	13.4091	13.8282	16.0755	15.7833	15.9452
PC 43:1	PC	PC 43:1	14.434	886.727	+	16.6046	17.0667	16.9857	17.8146	18.0829	18.2941	12.9766	14.3955	14.5089	16.7791	16.5307	16.7895
Plasmanyl-PC O-44:2	Plasmanyl-PC	PC O-44:2	14.483	884.747	+	18.0371	18.0544	18.0425	17.9722	18.1144	18.326	16.0842	16.1746	16.5168	16.6922	16.4926	16.6748
PC 46:2	PC	PC 46:2	14.788	926.758	+	18.8676	18.9348	18.8769	20.3262	20.5695	20.6885	14.9496	16.0138	16.6274	18.9917	18.7759	18.9693
PC 42:0	PC	PC 42:0	14.875	874.726	+	19.2712	19.4494	19.3561	20.48	20.9013	20.8948	16.9886	17.3024	17.865	20.3504	20.339	20.3209
CL 66:4	CL	CL 66:4	14.944	1371.93	-	22.562	22.7226	22.4153	21.7352	21.9692	22.1849	19.8415	20.5839	21.2137	15.8471	16.2414	16.1956
CL 68:5	CL	CL 68:5	15.027	1397.95	-	22.0263	22.1438	22.0424	21.579	21.7595	21.9575	19.444	19.9532	20.6781	14.0451	16.1654	16.0674
CL 70:6	CL	CL 70:6	15.132	1423.96	-	20.5847	20.6988	20.6361	20.808	21.1455	21.1833	17.6703	17.9402	19.1802	14.3885	15.2831	15.2153
CL 69:5	CL	CL 69:5	15.376	1411.96	-	19.8181	20.0036	19.8619	18.7259	19.0329	19.0209	16.6817	17.5871	18.4843	13.8102	13.7569	13.8175
CL 68:4	CL	CL 68:4	15.606	1399.96	-	24.049	24.273	24.1158	23.7783	24.0831	24.1769	21.4425	22.126	22.7791	18.0048	18.5607	18.8901
CL 64:2	CL	CL 64:2	15.607	1347.93	-	20.1318	20.2366	19.9777	17.0216	17.363	17.4326	16.7569	17.4408	18.3465	14.0449	14.0293	14.0839
CL 66:3	CL	CL 66:3	15.612	1373.95	-	22.1083	22.32	22.2088	20.7081	20.996	20.9914	19.2833	19.875	20.7974	14.7183	14.4874	15.9977
CL 70:5	CL	CL 70:5	15.684	1425.98	-	23.1527	23.3118	23.184	23.1389	23.3438	23.4638	20.4447	21.1352	21.793	17.1308	17.7557	17.9713
CL 72:6	CL	CL 72:6	15.785	1451.99	-	20.7892	20.9199	20.8553	21.2899	21.6042	21.5342	17.3322	18.474	19.2113	14.4751	15.3188	15.2278
CL 69:4	CL	CL 69:4	15.949	1413.98	-	21.5856	21.8278	21.61	20.6362	20.9912	21.054	18.8031	19.6879	20.2092	14.7517	14.1768	15.1906
CL 71:5	CL	CL 71:5	16.017	1440	-	19.8252	20.0654	19.8929	19.2578	19.576	19.6936	16.5848	17.7148	18.2048	13.9244	13.8781	13.8488
CL 68:3	CL	CL 68:3	16.266	1401.98	-	22.4389	22.5891	22.3752	22.1125	22.5806	22.5324	19.4954	20.3372	20.9992	16.0767	16.6781	16.5054
CL 70:4	CL	CL 70:4	16.272	1428	-	23.4565	23.6358	23.4261	23.382	23.704	23.7116	20.4322	21.3302	22.0519	17.0247	18.0689	18.1814
CL 66:2	CL	CL 66:2	16.275	1375.96	-	20.9605	21.0773	20.9534	19.761	20.0007	20.1044	17.6707	18.6917	19.4471	14.0882	14.0846	14.0876
CL 18:1_18:1_18:2_18:1	CL	CL 18:1_18:1_18:2_18:1	16.339	1454.01	-	21.5433	21.7031	21.5458	21.6448	22.0552	22.0114	18.7351	19.55	20.2886	15.0265	15.9646	15.8935
CL 18:1_18:1_17:1_18:1	CL	CL 18:1_18:1_17:1_18:1	16.586	1442.01	-	20.2741	20.4398	20.217	19.2716	19.7668	19.8607	17.2012	17.9179	18.7714	14.3664	14.3928	14.3668
CL 70:3	CL	CL 70:3	16.899	1430.01	-	20.8868	21.0591	20.92	21.0801	21.3867	21.3399	17.694	18.6441	19.4646	14.6851	15.0572	15.4401
CL 68:2	CL	CL 68:2	16.902	1403.99	-	21.5739	21.7416	21.5192	21.5289	21.8047	21.7524	18.4796	18.9961	19.9165	15.3194	15.7444	15.9632
CL 18:1_18:1_18:1_18:1	CL	CL 18:1_18:1_18:1_18:1	16.902	1456.03	-	20.8566	21.004	20.8416	20.7556	21.1221	21.1575	18.0022	18.6261	19.4133	14.2908	14.4415	14.3218
TG 14:0_16:0_16:0	TG	TG 14:0_16:0_16:0	17.494	796.739	+	22.1106	22.4972	22.1637	20.4392	20.6117	20.6971	18.3014	18.6239	18.6231	16.9668	17.1179	16.9814
TG 18:1_18:1_18:1	TG	TG 18:1_18:1_18:1	18.19	902.816	+	20.4961	20.8283	20.3829	21.3516	21.3266	21.9608	18.0713	18.2184	17.4689	18.227	17.813	18.1152
TG 16:0_16:0_18:1	TG	TG 16:0_16:0_18:1	18.234	850.786	+	23.5914	23.8252	23.5486	23.325	23.5523	23.893	19.6399	20.0776	20.1442	19.6941	19.6402	19.652
TG 16:0_16:0_16:0	TG	TG 16:0_16:0_16:0	18.26	824.77	+	22.7636	23.0456	22.7773	21.5765	21.8749	22.094	18.7259	19.2166	19.2424	18.4405	18.3778	18.2382
TG 16:0_18:1_18:0	TG	TG 16:0_18:1_18:0	18.939	878.816	+	22.081	22.266	21.9866	22.3778	22.5862	22.9752	18.2371	18.6257	18.5339	18.7149	18.5903	18.6018
TG 16:0_16:0_18:0	TG	TG 16:0_16:0_18:0	18.968	852.801	+	21.6329	21.7178	21.5673	21.0707	21.3251	21.6159	17.8873	18.4815	18.2673	17.9178	17.8621	17.8361
TG 18:0_18:0_18:0	TG	TG 18:0_18:0_18:0	20.238	908.864	+	17.6948	17.7906	17.4474	17.5053	17.988	18.3151	15.8463	16.5953	15.8485	16.2019	15.617	16.1039

## Sheet: Cholesterol (core facility)
Replicate	1	2	3	1	2	3
Sample ID	CTR-IP_A	CTR-IP_B	CTR-IP_C	Endo-IP_A	Endo-IP_B	Endo-IP_C
cholesteryl sulfate	81622.9	132918	445386	382002	597070	767032

## Sheet: Sheet 4 Lipidomics for BMP PG
Retention Time (min)	Quant Ion	Polarity	Area (max)	Identification	Lipid Class	Lipid Maps Abbrv.	Features Found	Blank	Endo_EL_A	Endo_EL_B	Endo_EL_C	Endo_WT_A	Endo_WT_B	Endo_WT_C	Lyso_EL_A	Lyso_EL_B	Lyso_EL_C	Lyso_WT_A	Lyso_WT_B	Lyso_WT_C		T.test Endo	T.test Lyso			QC	QC	QC	RSD QC
8.418	627.535	+	2.94466e+07	Alkenyl-DG P-18:0_20:5	Alkenyl-DG	DG P-18:0_20:5	13	5.71124e+06	1.93629e+07	1.62237e+07	1.86139e+07	9.96281e+06	1.06694e+07	6.2656e+06	2.00008e+07	2.94466e+07	2.81377e+07	1.76994e+07	1.73766e+07	1.62807e+07		0.00540752	0.042892			153763	74254.3	110399	0.352898
7.439	838.56	+	2.58398e+07	BMP 18:1_22:6	BMP	BMP 18:1_22:6	_	75112.7	1.48958e+06	1.79394e+06	1.55714e+06	203397	285889	101922	1.1937e+07	2.14481e+07	2.58398e+07	534193	335258	507635		0.000184836	0.00931535			152964	168679	158117	0.0500941
6.888	884.544	+	8.18775e+06	BMP 22:6_22:6	BMP	BMP 22:6_22:6	4	9082.24	500920	461290	399875	381100	380972	25702.6	4.05158e+06	8.18775e+06	6.93074e+06	64993.1	364829	675460		0.191802	0.00822879			50346.9	52011	27746	0.312549
8.17	775.55	+	1.58741e+07	BMP 36:2	BMP	BMP 36:2	8	23080.2	672186	860139	772449	169979	175739	160092	5.62093e+06	9.99507e+06	1.58741e+07	554208	242423	482010		0.000387494	0.0275678			220258	270352	229349	0.111204
7.799	552.464	-	5.28249e+06	Cer[NS] d15:1_16:1	Cer[NS]	Cer 15:1_16:1;O2	6	18858.2	23189.4	28843.9	29456	27495	28942.3	21059.8	35302.5	44320.3	29049.7	34194	33113.4	31774.3		0.693335	0.515534			4.94143e+06	5.28249e+06	4.99639e+06	0.0360933
9.913	596.527	-	2.15096e+07	Cer[NS] d18:1_16:0	Cer[NS]	Cer 18:1_16:0;O2	12	637755	1.04892e+07	1.01049e+07	9.80488e+06	6.55625e+06	6.45529e+06	4.08734e+06	1.45842e+07	1.82062e+07	2.15096e+07	1.2332e+07	1.02579e+07	1.18745e+07		0.00593579	0.0343903			618316	589448	493530	0.115194
13.001	630.62	+	1.96042e+06	Cer[NS] d42:2	Cer[NS]	Cer 42:2;O2	3	382160	1.04693e+06	1.02004e+06	987526	558999	540752	349419	1.6061e+06	1.71368e+06	1.96042e+06	984688	880524	898207		0.00150547	0.00157117			945153	1.02756e+06	1.10489e+06	0.0778658
7.922	768.624	-	1189453835	CerP d45:2	CerP	CerP 42:2;O2	3	24563.7	37216.1	48027.6	56805.1	42461.4	46193.7	24681.9	56912.7	45198	27505.4	34508.9	34512.1	51484		0.334313	0.781761			1120895360	1088178857	1189453835	0.0456231
15.269	1399.96	-	4.36237e+06	CL 68:4	CL	CL 68:4	9	57271.3	1.35969e+06	1.82714e+06	1.59277e+06	1.89706e+06	1.82026e+06	1.33585e+06	3.14133e+06	3.26541e+06	4.36237e+06	4.24561e+06	3.23116e+06	3.88251e+06		0.701692	0.707742			55189.3	56599.5	56860.6	0.0159926
15.347	1425.98	-	5.50703e+06	CL 70:5	CL	CL 70:5	11	58397.9	2.00001e+06	2.27047e+06	2.26554e+06	1.76894e+06	1.81224e+06	1.12593e+06	4.25306e+06	4.78142e+06	5.50703e+06	3.85623e+06	2.81988e+06	3.90151e+06		0.0634078	0.0596136			41866	47790.5	46676.2	0.0692834
15.433	1452	-	1.42222e+06	CL 72:6	CL	CL 72:6	2	37268.8	574347	575582	612984	316250	334539	121324	1.42222e+06	1.28705e+06	1.13869e+06	738206	510857	718936		0.00891071	0.00462215			20924.7	22056.1	21985.9	0.0292715
11.689	612.557	+	1.16121e+07	DG 16:0_18:1	DG	DG 16:0_18:1	13	1.26454e+06	5.69383e+06	6.12994e+06	6.24192e+06	9.33965e+06	8.29608e+06	2.84519e+06	7.59585e+06	7.96568e+06	5.95768e+06	1.08002e+07	1.11556e+07	1.16121e+07		0.710647	0.00369141			1.03304e+06	1.16309e+06	1.19472e+06	0.0758101
13.767	642.604	+	2.62053e+07	DG 18:0_18:0	DG	DG 18:0_18:0	12	751719	2.07322e+07	1.53327e+07	1.24188e+07	1.796e+07	1.43508e+07	6.03705e+06	2.06824e+07	2.04163e+07	1.16206e+07	8.96542e+06	1.36208e+07	2.62053e+07		0.474865	0.836561			666774	610000	776290	0.123514
12.728	640.587	+	6.50651e+06	DG 18:1_18:0	DG	DG 18:1_18:0	11	255932	3.94984e+06	2.79772e+06	3.51346e+06	3.88475e+06	3.86064e+06	1.4002e+06	3.19265e+06	2.37999e+06	2.29534e+06	6.50651e+06	3.94871e+06	5.14273e+06		0.697566	0.0313187			127731	118129	133411	0.0610971
11.56	638.578	+	3.36744e+08	DG 18:1_18:1	DG	DG 18:1_18:1	16	3.15362e+06	3.61289e+06	3.91727e+06	3.86583e+06	4.36096e+06	4.4597e+06	2.20997e+06	4.22654e+06	5.20135e+06	3.62462e+06	5.983e+06	5.12247e+06	5.67297e+06		0.877261	0.076724			255794120	3.1644e+08	3.36744e+08	0.139004
9.037	700.573	+	2.40127e+07	HexCer[NS] d34:1	HexCer[NS]	HexCer 34:1;O2	11	354915	1.20817e+07	1.29653e+07	1.08511e+07	3.13237e+06	3.14102e+06	2.26497e+06	1.23736e+07	1.87145e+07	2.40127e+07	7.7088e+06	6.06626e+06	7.92633e+06		0.000177159	0.0310853			907385	996869	957554	0.0470172
12.119	784.669	+	5.04116e+06	HexCer[NS] d40:1	HexCer[NS]	HexCer 40:1;O2	10	776478	2.09006e+06	2.37458e+06	1.91934e+06	630373	646349	449757	2.34083e+06	3.059e+06	5.04116e+06	1.54626e+06	1.27946e+06	1.51779e+06		0.000454515	0.066526			281531	290082	300570	0.0327993
13.166	812.699	+	2.2334e+07	HexCer[NS] d42:1	HexCer[NS]	HexCer 42:1;O2	13	1.3114e+06	1.05261e+07	1.17943e+07	1.02037e+07	2.9913e+06	3.1079e+06	2.03166e+06	1.1708e+07	1.74126e+07	2.2334e+07	6.89869e+06	5.38693e+06	7.65358e+06		0.00016416	0.028735			43888.5	49632.4	48064.7	0.0629092
1.719	522.356	+	1.69579e+07	LysoPC 18:1	LysoPC	LysoPC 18:1	6	1.10649e+06	8.74244e+06	7.55426e+06	1.0708e+07	8.57249e+06	1.053e+07	1.56221e+06	1.04229e+07	1.16296e+07	888963	1.69579e+07	8.87864e+06	1.08534e+07		0.502847	0.334252			64315.7	69346.4	126419	0.397897
1.631	454.293	+	4.13526e+06	LysoPE 16:0	LysoPE	LysoPE 16:0	18	273282	805334	1.0078e+06	1.06933e+06	857417	1.29985e+06	600700	843390	1.27193e+06	938292	1.26462e+06	1.38614e+06	1.79283e+06		0.859071	0.0876251			3.34481e+06	4.13526e+06	4.07735e+06	0.11437
1.81	480.309	+	4.91532e+06	LysoPE 18:1	LysoPE	LysoPE 18:1	15	592549	2.54329e+06	3.33953e+06	2.02894e+06	1.47692e+06	1.47391e+06	1.56644e+06	1.00738e+06	3.22655e+06	4.91532e+06	3.06548e+06	1.68604e+06	2.06282e+06		0.0416135	0.553262			92574.7	107208	111907	0.0970454
1.696	480.309	+	3.33953e+06	LysoPE 18:1	LysoPE	LysoPE 18:1	7	165297	1.90309e+06	3.33953e+06	1.84417e+06	1.16429e+06	1.28333e+06	935632	2.66608e+06	3.22655e+06	2.19512e+06	2.67683e+06	1.36022e+06	2.02374e+06		0.0688216	0.234451			56068.1	71277.1	130089	0.455561
9.028	647.467	-	1.02538e+07	PA 16:0_16:0	PA	PA 16:0_16:0	3	309460	160337	187541	188254	1.2432e+06	1.88241e+06	1.19754e+06	196743	244334	293451	1.02538e+07	6.85763e+06	9.59037e+06		0.00466645	0.00113723			3.71281e+06	3.90571e+06	4.04233e+06	0.0425931
7.97	678.508	+	2.90732e+07	PC 14:0_14:0	PC	PC 14:0_14:0	24	276432	1.69625e+07	1.77356e+07	1.73664e+07	1.35465e+07	1.49657e+07	8.81491e+06	2.26672e+07	2.48713e+07	2.81294e+07	2.90732e+07	2.37429e+07	2.66053e+07		0.0586114	0.601732			177211	148373	261694	0.300846
8.806	706.539	+	2.13452e+08	PC 14:0_16:0	PC	PC 14:0_16:0	24	4.13457e+06	1.66107e+08	1.47846e+08	1.32518e+08	6.12141e+07	5.99657e+07	3.37958e+07	1.94925e+08	2.06027e+08	2.13452e+08	1.10699e+08	7.18554e+07	1.23481e+08		0.00181295	0.0033291			536528	485273	422459	0.118674
8.06	704.523	+	5.95231e+07	PC 14:0_16:1	PC	PC 14:0_16:1	24	559284	2.52931e+07	2.50388e+07	2.28542e+07	2.88004e+07	2.59236e+07	1.74733e+07	3.81974e+07	4.30259e+07	5.00736e+07	5.95231e+07	4.77057e+07	4.92454e+07		0.929224	0.172836			1.02813e+06	845249	1.00765e+06	0.104337
9.725	734.57	+	1.8592e+08	PC 16:0_16:0	PC	PC 16:0_16:0	21	2.85136e+07	132058515	1.33764e+08	1.21444e+08	5.02391e+07	4.8948e+07	3.39046e+07	1.42484e+08	1.73515e+08	1.8592e+08	1.12996e+08	9.07738e+07	1.27278e+08		0.00020079	0.0271307			2.67523e+06	4.79123e+06	3.30339e+06	0.302711
9.995	748.586	+	2.56305e+07	PC 16:0_17:0	PC	PC 16:0_17:0	24	906133	1.25644e+07	1.09237e+07	1.09179e+07	1.17361e+07	1.29547e+07	7.72775e+06	1.48477e+07	1.42244e+07	1.82849e+07	2.56305e+07	1.76592e+07	2.33752e+07		0.712031	0.0747663			1.53682e+06	1.50885e+06	1.466e+06	0.0237185
8.159	730.539	+	3.28847e+07	PC 16:1_16:1	PC	PC 16:1_16:1	26	5.06082e+06	1.35047e+07	1.42856e+07	1.69712e+07	1.36705e+07	1.39762e+07	1.1369e+07	1.99478e+07	2.16855e+07	3.28847e+07	2.92953e+07	2.08126e+07	2.4542e+07		0.22438	0.993049			243107	844098	576805	0.542856
8.769	816.582	-	9.16437e+08	PC 16:1_18:1	PC	PC 16:1_18:1	14	116188	1.89632e+07	1.87244e+07	2.08391e+07	1.99823e+07	2.17212e+07	1.26313e+07	2.98545e+07	3.13039e+07	3.15721e+07	3.78656e+07	4.36292e+07	3.48875e+07		0.651262	0.0396163			8.8078e+08	8.38408e+08	9.16437e+08	0.0444631
8.377	692.523	+	7.85256e+06	PC 29:0	PC	PC 29:0	12	38189.6	5.53137e+06	5.10268e+06	5.19116e+06	2.76155e+06	2.84734e+06	1.92185e+06	7.21159e+06	7.66225e+06	7.85256e+06	6.03937e+06	5.34815e+06	6.14568e+06		0.00102111	0.00528617			122973	124442	148924	0.110342
9.101	720.555	+	3.82114e+07	PC 31:0	PC	PC 31:0	8	646914	1.74008e+07	2.01873e+07	1.65718e+07	8.10084e+06	1.05863e+07	6.9569e+06	1.61402e+07	2.97879e+07	3.82114e+07	2.36344e+07	2.05529e+07	2.47741e+07		0.00342301	0.483161			244842	332256	574063	0.444431
8.457	718.539	+	1.68845e+07	PC 31:1	PC	PC 31:1	12	130302	9.70741e+06	7.79697e+06	1.00472e+07	8.49121e+06	8.39709e+06	5.23085e+06	1.27067e+07	1.53438e+07	1.68845e+07	1.59608e+07	1.53419e+07	1.52445e+07		0.230077	0.687153			978200	2.03265e+06	1.02018e+06	0.444332
9.128	716.519	+	17141348	PC 31:2	PC	PC 31:2	12	1.68734e+06	9.56137e+06	1.02148e+07	1.02809e+07	4.81612e+06	5.25827e+06	3.18758e+06	1.39823e+07	1.33458e+07	17141348	9.50301e+06	7.57015e+06	1.00493e+07		0.00112274	0.0142789			130461	165164	150692	0.117163
10.493	732.548	+	1.73457e+06	PC 32:1	PC	PC 32:1	3	19781	386809	245710	539140	1.10979e+06	689556	494194	380534	403189	241832	827008	1.68547e+06	1.73457e+06		0.135456	0.022924			328504	317749	357012	0.0606709
8.885	732.554	+	7.14119e+08	PC 32:1	PC	PC 32:1	26	3.50495e+07	3.28777e+08	4.28386e+08	4.17851e+08	382999781	3.63677e+08	2.52497e+08	5.15291e+08	6.16368e+08	6.76947e+08	7.14119e+08	6.58561e+08	6.28191e+08		0.318576	0.296637			2.20855e+06	2.55722e+06	2.37015e+06	0.0733577
9.575	730.533	+	6.03131e+07	PC 32:2	PC	PC 32:2	7	34715.4	1.99582e+06	1.93718e+06	2.3325e+06	753775	638349	430750	2.87466e+06	2.99506e+06	3.48443e+06	1.48356e+06	1.18406e+06	1.40527e+06		0.000674532	0.00104661			6.03131e+07	5.43872e+07	5.60766e+07	0.0536282
8.617	730.539	+	5.93211e+06	PC 32:2	PC	PC 32:2	12	32816.5	4.31973e+06	3.30056e+06	3.24802e+06	1.92795e+06	1.96628e+06	872402	5.80267e+06	5.63378e+06	5.93211e+06	3.67316e+06	2.5519e+06	3.23049e+06		0.0152637	0.00144361			91702.5	200473	157569	0.365459
9.327	746.57	+	8.74435e+07	PC 33:1	PC	PC 33:1	26	3.90982e+06	5.35037e+07	4.73246e+07	4.75759e+07	4.20989e+07	4.31443e+07	2.52807e+07	7.24645e+07	8.2158e+07	8.23829e+07	8.74435e+07	7.32906e+07	7.92425e+07		0.108483	0.859455			2.27789e+06	1.48441e+06	1.85996e+06	0.211797
8.547	744.555	+	6.22823e+07	PC 33:2	PC	PC 33:2	13	3.7613e+06	4.20122e+06	4.10696e+06	4.75849e+06	3.71261e+06	4.04991e+06	2.33791e+06	6.7043e+06	6.7888e+06	8.05201e+06	8.10779e+06	7.10656e+06	6.76805e+06		0.15315	0.817948			5.62197e+07	5.58819e+07	6.22823e+07	0.0619619
10.712	762.602	+	2.47756e+07	PC 34:0	PC	PC 34:0	5	4.22792e+06	1.74086e+07	1.61859e+07	1.55376e+07	8.90164e+06	9.2675e+06	5.88017e+06	1.74639e+07	2.17532e+07	23564714	2.25236e+07	1.73149e+07	2.47756e+07		0.00226838	0.84109			1.843e+06	1.57012e+06	2.25864e+06	0.183393
8.942	758.571	+	3.14688e+08	PC 34:2	PC	PC 34:2	6	1.52467e+07	1.26673e+08	121047543	1.60871e+08	1.32698e+08	1.29884e+08	9.29019e+07	2.26099e+08	231861658	3.14688e+08	1.96172e+08	1.53407e+08	1.68266e+08		0.377871	0.0530652			945543	963016	997717	0.0274133
10.27	774.602	+	3.15041e+07	PC 35:1	PC	PC 35:1	4	3.62423e+06	1.96967e+07	2.00244e+07	2.05709e+07	1.25416e+07	1.29554e+07	5.46721e+06	2.75667e+07	3.07461e+07	3.15041e+07	2.815e+07	2.07659e+07	2.24208e+07		0.016117	0.0724734			2.18785e+06	2.78542e+06	2.4768e+06	0.120336
9.388	772.586	+	2.23023e+08	PC 35:2	PC	PC 35:2	4	8.98881e+06	1.60963e+07	1.66206e+07	1.78837e+07	1.5086e+07	1.56089e+07	8.83825e+06	2.50999e+07	3.07896e+07	2.17168e+07	3.10582e+07	2.53011e+07	2.77368e+07		0.174722	0.527381			2.20798e+08	2.23023e+08	2.11566e+08	0.0278094
11.266	802.633	+	2.69375e+06	PC 37:1	PC	PC 37:1	9	211639	1.45973e+06	1.73797e+06	1.45989e+06	817470	814179	601748	2.3702e+06	2.69375e+06	2.23746e+06	1.70875e+06	1.68003e+06	1.53473e+06		0.00230554	0.00555823			2.16058e+06	2.30962e+06	1.73175e+06	0.145122
10.267	800.619	+	7.54286e+07	PC 37:2	PC	PC 37:2	13	1.05221e+06	4.62124e+06	5.42414e+06	5.60186e+06	4.26753e+06	5.10939e+06	2.67373e+06	8.51331e+06	8.7329e+06	1.00274e+07	9.91702e+06	7.91712e+06	8.34115e+06		0.196921	0.659352			2.61548e+06	2.70375e+06	7.54286e+07	1.5609
9.656	792.555	+	1.9871e+07	PC 37:6	PC	PC 37:6	12	860619	9.52253e+06	9.88996e+06	1.04786e+07	6.71318e+06	6.69125e+06	4.02329e+06	1.63145e+07	1.64215e+07	1.9871e+07	1.422e+07	1.04401e+07	1.29391e+07		0.011322	0.0360551			428281	401856	367336	0.0765658
11.775	816.647	+	6.70479e+06	PC 38:1	PC	PC 38:1	9	287545	3.75715e+06	2.43701e+06	3.01203e+06	3.26612e+06	2.4233e+06	2.12857e+06	1.29937e+06	4.01274e+06	6.70479e+06	4.85136e+06	3.95909e+06	4.45278e+06		0.417278	0.805778			1.3208e+06	2.83399e+06	1.13813e+06	0.527608
10.739	814.633	+	3.49645e+07	PC 38:2	PC	PC 38:2	13	5.2062e+06	1.94827e+07	1.80782e+07	2.04998e+07	1.61924e+07	1.60047e+07	9.84092e+06	2.81313e+07	3.09991e+07	3.49645e+07	3.44783e+07	2.17301e+07	2.91576e+07		0.0722929	0.526024			670952	699602	546987	0.126907
11.724	842.664	+	3.94259e+06	PC 40:2	PC	PC 40:2	9	73484.9	2.23633e+06	2.29801e+06	2.45033e+06	1.80696e+06	1.88197e+06	1.16638e+06	3.02118e+06	3.35494e+06	3.94259e+06	3.62338e+06	3.25832e+06	3.43624e+06		0.0395481	0.999333			927919	1.04473e+06	1.07315e+06	0.0758101
10.496	864.649	+	1.682e+06	PC 42:5	PC	PC 42:5	5	135272	908436	757499	846977	291100	254751	133243	1.25834e+06	1.23919e+06	1.682e+06	549479	455628	488960		0.000703902	0.00368681			378769	366368	411640	0.0606709
9.265	716.561	+	5.2949e+07	PC O-32:1	Plasmenyl-PC	PC O-32:1	12	790695	2.58219e+07	2.3911e+07	2.29257e+07	1.39003e+07	1.74814e+07	9.00186e+06	2.29213e+07	4.32775e+07	5.2949e+07	4.05588e+07	3.16955e+07	2.64602e+07		0.0144126	0.523666			269247	173864	235336	0.2138
11.207	798.639	+	2.40852e+06	PC O-38:2	Plasmenyl-PC	PC O-38:2	2	30038.6	311559	382381	387079	312626	295371	194734	631087	1.25531e+06	2.40852e+06	327697	507952	517149		0.103452	0.13473			512534	516483	562299	0.0521502
9.417	820.622	+	1.68613e+07	PC O-40:5	Plasmenyl-PC	PC O-40:5	11	446610	3.54169e+06	3.08186e+06	2.9939e+06	1.42031e+06	1.2699e+06	906360	9.16093e+06	1.35607e+07	1.68613e+07	2.91731e+06	2.2176e+06	2.84865e+06		0.000923563	0.00931472			300123	437838	443724	0.206305
9.999	820.623	+	2.73911e+07	PC O-40:5	Plasmenyl-PC	PC O-40:5	12	1.06981e+06	3.58589e+06	3.38525e+06	2.78792e+06	1.07267e+06	1.5399e+06	946567	7.36446e+06	1.58359e+07	2.73911e+07	2.82418e+06	2.26038e+06	3.22508e+06		0.00232778	0.0723319			885190	1.09754e+06	1.06637e+06	0.112821
9.123	818.607	+	2.37547e+07	PC O-40:6	Plasmenyl-PC	PC O-40:6	13	1.241e+06	5.06267e+06	4.05655e+06	4.33311e+06	2.20078e+06	2.25887e+06	1.37911e+06	1.22963e+07	1.46199e+07	2.37547e+07	5.24881e+06	3.91524e+06	3.9492e+06		0.00356374	0.0237562			135013	161743	147571	0.0902933
12.297	878.701	+	1.44598e+07	PC O-44:4	Plasmenyl-PC	PC O-44:4	5	1.84462e+06	1.57443e+06	995697	1.54132e+06	551874	345784	164372	6.54291e+06	9.30864e+06	1.44598e+07	730654	553595	603285		0.00964495	0.0150576			124798	133074	97476.9	0.157268
10.38	768.555	-	6.28298e+06	PE 18:0_20:3	PE	PE 18:0_20:3	5	252553	3.46111e+06	3.76318e+06	3.45726e+06	1.24335e+06	1.20769e+06	526010	5.94187e+06	5.34663e+06	6.28298e+06	2.12002e+06	1.68917e+06	2.80752e+06		0.000542187	0.00101125			225590	358044	309863	0.2251
9.967	766.541	-	2.33152e+07	PE 18:0_20:4	PE	PE 18:0_20:4	7	3.95536e+06	1.24224e+07	1.16412e+07	1.09064e+07	8.48893e+06	9.15856e+06	5.58732e+06	1.94407e+07	2.16842e+07	2.33152e+07	1.82137e+07	1.27635e+07	1.65542e+07		0.0295271	0.0455768			1.20135e+06	1.18603e+06	1.05956e+06	0.0677293
10.648	794.571	-	2.97399e+06	PE 18:0_22:4	PE	PE 18:0_22:4	9	115161	1.63942e+06	1.44088e+06	1.40806e+06	564751	567157	360580	2.293e+06	2.74361e+06	2.97399e+06	987924	793989	954700		0.000555267	0.0010886			142951	76213.1	88554	0.346184
9.96	792.556	-	9.62687e+06	PE 18:0_22:5	PE	PE 18:0_22:5	11	120068	5.26093e+06	4.77932e+06	5.07542e+06	2.36258e+06	2.75119e+06	1.70911e+06	8.25869e+06	9.01088e+06	9.62687e+06	5.61135e+06	3.75851e+06	4.50519e+06		0.00117438	0.00289331			1.16762e+06	1.15272e+06	1.02981e+06	0.0677293
11.004	744.557	-	3.92295e+07	PE 18:1_18:0	PE	PE 18:1_18:0	12	593454	1.93064e+07	1.95811e+07	1.93665e+07	1.29877e+07	1.3629e+07	8.56247e+06	3.05968e+07	3.6298e+07	3.92295e+07	2.34636e+07	2.0157e+07	2.49604e+07		0.00850717	0.012562			149910	315593	280977	0.351231
9.095	764.525	-	1.09225e+07	PE 18:1_20:4	PE	PE 18:1_20:4	12	370064	6.56218e+06	6.10142e+06	4.90699e+06	2.93208e+06	2.65401e+06	1.35017e+06	1.0478e+07	1.01848e+07	1.09225e+07	5.64249e+06	4.32613e+06	5.54177e+06		0.00692931	0.000349701			501641	680804	1.23871e+06	0.476313
10.042	744.554	+	7.6224e+07	PE 18:2_18:0	PE	PE 18:2_18:0	26	3.74388e+06	5.36454e+07	5.80414e+07	4.97242e+07	2.21509e+07	2.37067e+07	1.42804e+07	7.12258e+07	7.6224e+07	7.60215e+07	4.57964e+07	3.20393e+07	3.89309e+07		0.000868691	0.00115966			314044	432093	491079	0.218582
9.288	740.525	-	4.57892e+06	PE 18:2_18:1	PE	PE 18:2_18:1	11	716301	2.57666e+06	2.48891e+06	2.60675e+06	890503	855294	451094	3.31966e+06	4.20139e+06	4.57892e+06	1.76575e+06	1.46895e+06	1.72312e+06		0.000231359	0.00345666			247922	215059	209323	0.0929379
9.064	690.505	+	9.7535e+06	PE 32:1	PE	PE 32:1	24	203575	5.1332e+06	5.90313e+06	5.81262e+06	4.60834e+06	4.70049e+06	3.39274e+06	6.80588e+06	7.52835e+06	9.7535e+06	7.44928e+06	6.4751e+06	7.69892e+06		0.0467688	0.44143			669480	821258	919041	0.15655
9.996	718.539	+	6.43992e+07	PE 34:1	PE	PE 34:1	21	764192	4.11727e+07	3.97732e+07	4.29782e+07	3.00401e+07	3.1913e+07	2.04214e+07	5.30261e+07	5.82154e+07	6.43992e+07	5.3524e+07	4.04303e+07	5.05106e+07		0.019689	0.113569			814098	1.0094e+06	980730	0.112821
9.126	714.509	-	1.1349e+07	PE 34:2	PE	PE 34:2	12	998864	8.89016e+06	6.16615e+06	6.22555e+06	3.20557e+06	3.25641e+06	2.07235e+06	7.48086e+06	1.1349e+07	1.07616e+07	6.00622e+06	5.01308e+06	7.65426e+06		0.0122023	0.063506			129022	155735	257692	0.375537
9.575	728.524	-	2.07761e+06	PE 35:2	PE	PE 35:2	9	26073.8	1.18023e+06	1.30698e+06	1.36708e+06	431852	372884	286094	1.80753e+06	1.92723e+06	2.07761e+06	921822	662567	859455		0.000186863	0.000528037			288352	286668	266770	0.0427809
11.476	704.561	+	2.1341e+06	PE O-34:0	Plasmenyl-PE	PE O-34:0	3	20293.8	607768	619175	535645	207177	158525	140266	1.23769e+06	1.35067e+06	2.1341e+06	331738	255343	319339		0.000219326	0.0108475			266034	266017	438728	0.308135
9.878	726.544	+	7.1425e+06	PE O-36:3	Plasmenyl-PE	PE O-36:3	9	282134	5.14429e+06	4.6859e+06	5.23166e+06	2.00164e+06	1.73381e+06	1.24328e+06	3.65672e+06	5.12558e+06	7.1425e+06	5.07912e+06	2.25905e+06	3.26562e+06		0.000272995	0.245534			400962	148638	235949	0.489366
10.123	752.566	+	2.15517e+08	PE O-38:4	Plasmenyl-PE	PE O-38:4	2	8.27593e+06	2.00242e+07	1.75726e+08	1.91822e+08	1.80114e+08	1.99752e+08	1.34885e+08	1.87679e+07	2.36781e+07	3.63363e+07	2.15517e+08	8.09369e+06	1.75456e+08		0.505684	0.16926			273647	247276	323675	0.137834
11.126	780.591	+	1.05433e+07	PE O-40:4	Plasmenyl-PE	PE O-40:4	11	115324	3.82499e+06	3.37419e+06	3.33464e+06	719762	816076	403682	4.66736e+06	7.15591e+06	1.05433e+07	1.60094e+06	1.39306e+06	1.64191e+06		0.000139707	0.0256476			219064	131754	219030	0.265325
9.475	776.559	+	1.32731e+07	PE O-40:6	Plasmenyl-PE	PE O-40:6	11	160508	6.31629e+06	5.90501e+06	5.77549e+06	1.47573e+06	1.51947e+06	874657	7.47949e+06	1.24054e+07	1.32731e+07	3.61153e+06	2.65633e+06	4.2188e+06		5.8313e-05	0.0153249			264092	127042	191288	0.353195
9.174	774.544	+	1.76282e+07	PE O-40:7	Plasmenyl-PE	PE O-40:7	12	376098	7.20636e+06	7.05112e+06	7.87429e+06	2.40279e+06	2.38138e+06	1.36197e+06	9.18038e+06	1.37795e+07	1.76282e+07	6.06127e+06	4.59875e+06	6.37749e+06		0.000235598	0.0349541			72293.3	92546.3	93619.4	0.13946
10.974	770.572	-	3.97575e+06	PE-NMe2 36:2	PE-NMe2	PE-NMe2 36:2	9	30537	2.09044e+06	2.08759e+06	2.02505e+06	626320	771071	365571	2.44304e+06	3.97575e+06	3.84758e+06	1.20759e+06	913571	1.03175e+06		0.000252765	0.00891597			638927	569484	688452	0.0945159
8.094	747.518	-	2.65139e+07	PG 16:0_18:1	PG	PG 16:0_18:1	10	28262.6	1.65025e+06	1.90405e+06	1.87449e+06	667481	808845	461534	8.32721e+06	1.57142e+07	2.50962e+07	1.28907e+06	1.16657e+06	1.61125e+06		0.000831435	0.0363943			2.61751e+07	2.65139e+07	2.43179e+07	0.0460588
7.571	745.505	-	1.50815e+07	PG 16:1_18:1	PG	PG 16:1_18:1	4	47228.2	579452	932700	719079	199106	194834	108986	5.47144e+06	1.05101e+07	1.50815e+07	479481	269611	563963		0.00571979	0.0233456			383764	352322	354694	0.0481537
7.801	759.52	-	2.20124e+06	PG 17:1_18:1	PG	PG 17:1_18:1	2	36129.1	118091	153856	84580.3	65507.7	71523.7	36290	1.24454e+06	2.20124e+06	591549	80822	58773.4	100337		0.0551152	0.0536966			183711	282739	42839	0.710147
8.159	773.535	-	7.00296e+07	PG 18:1_18:1	PG	PG 18:1_18:1	11	34019.4	3.61325e+06	4.48881e+06	4.67049e+06	1.31142e+06	1.47295e+06	777884	2.56007e+07	4.61383e+07	7.00296e+07	2.83186e+06	1.9606e+06	3.00356e+06		0.00138171	0.025409			899340	2.0849e+06	1.06776e+06	0.47489
7.705	771.52	-	9.06812e+06	PG 18:2_18:1	PG	PG 18:2_18:1	3	66514.5	420894	462793	367199	124091	128562	86379.3	3.75822e+06	6.52401e+06	9.06812e+06	239460	175462	125438		0.000586382	0.0149958			124832	115814	179548	0.24624
8.381	835.536	-	4.56747e+07	PI 16:0_18:1	PI	PI 16:0_18:1	29	1.57435e+06	1.70735e+07	1.83898e+07	1.96598e+07	1.99718e+07	2.21238e+07	1.35007e+07	2.09234e+07	2.51297e+07	2.90077e+07	4.56747e+07	3.40914e+07	4.01747e+07		0.956155	0.0214403			423595	402976	410796	0.0252369
7.722	857.519	-	9.82367e+06	PI 16:0_20:4	PI	PI 16:0_20:4	12	1.22605e+06	4.79717e+06	4.56014e+06	4.62038e+06	4.42838e+06	3.98943e+06	1.98245e+06	9.82367e+06	8.40007e+06	8.71891e+06	8.20817e+06	5.98986e+06	6.76852e+06		0.189961	0.0630248			30596.1	28539	31056.9	0.0445923
8.736	887.567	-	1.27156e+07	PI 18:0_20:3	PI	PI 18:0_20:3	11	1.64018e+06	8.68767e+06	5.1493e+06	7.62453e+06	5.46526e+06	6.07754e+06	3.33981e+06	1.21829e+07	1.18101e+07	1.27156e+07	9.95755e+06	8.66718e+06	9.60975e+06		0.176244	0.00375465			402089	353976	323282	0.110408
9.179	863.567	-	7.08755e+07	PI 18:1_18:0	PI	PI 18:1_18:0	37	1.73861e+06	2.27637e+07	2.28712e+07	2.35253e+07	3.33065e+07	3.39587e+07	2.03472e+07	2.95941e+07	3.25779e+07	3.81889e+07	7.08755e+07	5.76147e+07	5.98278e+07		0.238102	0.0036739			149863	155667	168074	0.0589278
9.34	692.56	+	6.61737e+07	Plasmanyl-PC O-16:0_14:0	Plasmanyl-PC	PC O-16:0_14:0	24	174604	1.91328e+07	2.01734e+07	1.79622e+07	1.17352e+07	1.16514e+07	7.66873e+06	3.22279e+07	5.31534e+07	6.61737e+07	2.74201e+07	2.28144e+07	2.36225e+07		0.00418039	0.0605047			720904	753960	721410	0.0258718
10.332	720.592	+	196836468	Plasmanyl-PC O-16:0_16:0	Plasmanyl-PC	PC O-16:0_16:0	25	3.20993e+06	5.97156e+07	8.21678e+07	7.12995e+07	6.32058e+07	6.63199e+07	4.40116e+07	9.32944e+07	1.31706e+08	196836468	1.59972e+08	1.2215e+08	175077090		0.237502	0.746815			493681	891757	736935	0.283648
9.428	718.575	+	1.70401e+08	Plasmanyl-PC O-16:0_16:1	Plasmanyl-PC	PC O-16:0_16:1	24	865927	4.08522e+07	4.95362e+07	3.9376e+07	8.04173e+07	7.7936e+07	5.67305e+07	7.98609e+07	1.2406e+08	1.67585e+08	1.66374e+08	1.36507e+08	1.70401e+08		0.0252035	0.284681			372387	543263	550565	0.206305
11.365	748.623	+	5.88574e+07	Plasmanyl-PC O-18:0_16:0	Plasmanyl-PC	PC O-18:0_16:0	24	543804	1.68267e+07	2.31751e+07	1.88982e+07	1.51774e+07	1.45482e+07	10462624	2.6365e+07	3.91748e+07	5.88574e+07	4.27578e+07	3.10027e+07	4.369e+07		0.0589497	0.833044			22579.9	22359.1	34381.6	0.260147
8.428	664.528	+	1.07168e+07	Plasmanyl-PC O-28:0	Plasmanyl-PC	PC O-28:0	11	22106.2	3.76854e+06	2.77746e+06	2.9335e+06	810837	860517	599874	5.5702e+06	6.94791e+06	1.07168e+07	1.72118e+06	1.33451e+06	1.43352e+06		0.00164166	0.0154667			134386	119243	82744.7	0.236759
9.197	690.545	+	4.89781e+07	Plasmanyl-PC O-30:1	Plasmanyl-PC	PC O-30:1	12	88822.4	1.33198e+07	1.44468e+07	1.31962e+07	5.75713e+06	5.314e+06	3.64637e+06	2.42567e+07	3.31719e+07	4.89781e+07	1.22373e+07	9.61202e+06	1.11306e+07		0.000318225	0.0281095			66731.1	71569	60891.8	0.080522
8.526	690.545	+	4.44795e+06	Plasmanyl-PC O-30:1	Plasmanyl-PC	PC O-30:1	10	30523.7	1.29168e+06	1.20519e+06	1.21647e+06	1.40683e+06	1.5417e+06	1.06985e+06	1.98025e+06	2.81742e+06	4.44795e+06	2.71907e+06	2.39022e+06	2.70857e+06		0.516091	0.551311			1.13131e+06	1.16491e+06	1319726	0.0833791
9.829	706.575	+	1.32346e+07	Plasmanyl-PC O-31:0	Plasmanyl-PC	PC O-31:0	10	89666.9	3.04261e+06	3484210	3.11634e+06	2.53782e+06	2.09005e+06	1.60745e+06	6.7787e+06	8.03223e+06	1.32346e+07	3.78909e+06	3.84751e+06	4.47514e+06		0.0196155	0.0557574			88180.2	127814	147518	0.249414
9.64	706.576	+	4.47104e+06	Plasmanyl-PC O-31:0	Plasmanyl-PC	PC O-31:0	4	16618.6	1.00496e+06	1.31086e+06	1.22834e+06	1.6196e+06	1.53999e+06	1.11581e+06	2.04179e+06	2.68163e+06	4.47104e+06	2.76797e+06	2.86255e+06	3.47022e+06		0.249545	0.969159			567562	298327	486798	0.306416
9.676	704.56	+	7.95006e+06	Plasmanyl-PC O-31:1	Plasmanyl-PC	PC O-31:1	10	31708.5	1.73705e+06	2.93973e+06	2.45548e+06	898348	968755	815770	4.01487e+06	5.37337e+06	7.95006e+06	2.25226e+06	1.75577e+06	2.16075e+06		0.0135691	0.0329476			633882	674630	572051	0.0823945
10.169	718.576	+	1.0081e+08	Plasmanyl-PC O-32:1	Plasmanyl-PC	PC O-32:1	13	1.48474e+06	3.69954e+07	3.48148e+07	3.41794e+07	9.7636e+06	1.0718e+07	7.22604e+06	5.39431e+07	7.1854e+07	1.0081e+08	2.29188e+07	1.86233e+07	2.19907e+07		4.17883e-05	0.0166345			267527	248370	253414	0.0387223
10.845	734.607	+	4.63648e+06	Plasmanyl-PC O-33:0	Plasmanyl-PC	PC O-33:0	7	37129.4	1.00667e+06	1.67945e+06	2.2468e+06	897100	899861	772321	2.10074e+06	3.12272e+06	4.63648e+06	2.82722e+06	2.07457e+06	3.65381e+06		0.0944069	0.64213			174133	197884	89809.2	0.368945
10.639	734.607	+	7.19809e+06	Plasmanyl-PC O-33:0	Plasmanyl-PC	PC O-33:0	8	124842	1.39869e+06	2.26706e+06	2.2468e+06	2.84149e+06	2.81631e+06	1.99822e+06	3.15054e+06	4.45345e+06	7.19809e+06	6.64051e+06	5.33642e+06	6.54004e+06		0.218253	0.382825			708073	486996	515763	0.210771
9.899	732.593	+	2.78138e+07	Plasmanyl-PC O-33:1	Plasmanyl-PC	PC O-33:1	11	238045	7.57942e+06	8.12154e+06	4.00305e+06	1.01923e+07	1.12267e+07	7.12577e+06	1.25598e+07	1.94754e+07	2.78138e+07	2.21666e+07	1.52318e+07	1.7992e+07		0.174053	0.774504			1.11422e+06	708185	792637	0.245786
9.724	730.577	+	1.74137e+08	Plasmanyl-PC O-33:2	Plasmanyl-PC	PC O-33:2	5	2.57332e+07	1.22184e+08	1.28214e+08	1.15142e+08	4.7595e+07	5.00608e+07	3.21e+07	1.32038e+08	1.58203e+08	1.74137e+08	1.1334e+08	8.32776e+07	1.22044e+08		0.000315048	0.0459475			2.27937e+06	3.3236e+06	3.01291e+06	0.1867
11.191	746.609	+	7.32106e+06	Plasmanyl-PC O-34:1	Plasmanyl-PC	PC O-34:1	10	22939	1.94233e+06	1.9883e+06	1.84189e+06	715315	615731	526832	3.30553e+06	4.30285e+06	7.32106e+06	1.49499e+06	1.11238e+06	1.4803e+06		4.74293e-05	0.0408252			412392	415569	452434	0.0521502
10.366	746.607	+	4.99491e+08	Plasmanyl-PC O-34:1	Plasmanyl-PC	PC O-34:1	26	6.73703e+06	1.22937e+08	1.43508e+08	1.33352e+08	132975508	1.43316e+08	9.21809e+07	2.45346e+08	350351710	4.99491e+08	3.02261e+08	2.20065e+08	2.84662e+08		0.565743	0.28476			399068	703882	823087	0.340609
9.454	744.591	+	2.2974e+07	Plasmanyl-PC O-34:2	Plasmanyl-PC	PC O-34:2	11	448442	4.65119e+06	5.68833e+06	5.3768e+06	8.4171e+06	7.95613e+06	5.82131e+06	1.09145e+07	1.73224e+07	2.2974e+07	1.73168e+07	1.34677e+07	1.59083e+07		0.0652907	0.701852			135429	130639	118489	0.0681221
10.213	744.593	+	9.95062e+07	Plasmanyl-PC O-34:2	Plasmanyl-PC	PC O-34:2	12	486912	2.62361e+07	3.12348e+07	3.25712e+07	2.79314e+07	3.05429e+07	1.90539e+07	5.08644e+07	7.88565e+07	9.95062e+07	6.71106e+07	4.90805e+07	5.02428e+07		0.35331	0.241866			985868	859986	649752	0.204134
10.874	760.624	+	1.05645e+07	Plasmanyl-PC O-35:1	Plasmanyl-PC	PC O-35:1	11	34663.5	2.40148e+06	3.93725e+06	3.08998e+06	1.87791e+06	2.46294e+06	1.40504e+06	7.37128e+06	1.05645e+07	9.24414e+06	4.85017e+06	4.0711e+06	4.68178e+06		0.0851407	0.00908284			980047	1.01625e+06	1.02949e+06	0.0253766
12.423	776.654	+	1.35085e+07	Plasmanyl-PC O-36:0	Plasmanyl-PC	PC O-36:0	12	38231.5	3.74501e+06	4.89443e+06	3.68747e+06	2.24616e+06	2.23964e+06	1.57664e+06	5.25979e+06	7.78371e+06	1.35085e+07	5.95294e+06	4.13701e+06	6.31277e+06		0.00984347	0.25236			22940.9	24412.7	25218.5	0.0477421
11.386	774.638	+	8.75426e+07	Plasmanyl-PC O-36:1	Plasmanyl-PC	PC O-36:1	24	528149	1.91954e+07	2.21893e+07	1.96013e+07	1.93045e+07	2.16156e+07	1.63555e+07	3.73412e+07	5.46074e+07	8.75426e+07	5.34532e+07	4.28875e+07	4.6438e+07		0.527129	0.461745			192611	83644	170565	0.386816
10.397	772.623	+	7.17733e+07	Plasmanyl-PC O-36:2	Plasmanyl-PC	PC O-36:2	12	998509	1.4565e+07	1.98647e+07	1.8267e+07	2.66856e+07	2.70467e+07	1.82705e+07	3.41257e+07	4.99465e+07	7.17733e+07	5.53782e+07	4.17925e+07	5.19276e+07		0.120332	0.856329			183313	213942	311865	0.284073
11.225	772.623	+	2.19382e+07	Plasmanyl-PC O-36:2	Plasmanyl-PC	PC O-36:2	12	179075	5.37233e+06	4.75847e+06	5.43431e+06	5.16215e+06	5.0482e+06	3.92405e+06	1.17096e+07	1.37912e+07	2.19382e+07	8.48271e+06	8.2657e+06	8.24041e+06		0.349112	0.0745962			533477	572366	623139	0.0780147
10.268	770.608	+	4.93053e+07	Plasmanyl-PC O-36:3	Plasmanyl-PC	PC O-36:3	12	845020	2.23184e+07	2.35545e+07	2.45344e+07	1.75436e+07	1.56585e+07	5.83394e+06	2.91828e+07	1.84279e+07	4.93053e+07	3.70212e+07	2.79017e+07	3.02405e+07		0.0470195	0.953686			1.24846e+06	1.27726e+06	1.40692e+06	0.0643901
9.81	770.607	+	1.61892e+07	Plasmanyl-PC O-36:3	Plasmanyl-PC	PC O-36:3	4	2.19884e+06	3.06054e+06	2.69707e+06	3.2249e+06	4.35542e+06	5.04214e+06	2.86025e+06	6.39245e+06	9.39383e+06	1.61892e+07	9.25327e+06	4.9205e+06	4.66322e+06		0.174818	0.250057			233135	276554	353579	0.21198
9.388	768.592	+	2.34757e+08	Plasmanyl-PC O-36:4	Plasmanyl-PC	PC O-36:4	10	2.12386e+07	2.30885e+07	2.27532e+07	2.24676e+07	1.51631e+07	2.07834e+07	1.39675e+07	3.70697e+07	6.23782e+07	6.05986e+07	1.3744e+07	2.19653e+07	3.93033e+07		0.0437833	0.0631041			2.34757e+08	2.07067e+08	222215998	0.0626423
8.785	766.578	+	9.40975e+07	Plasmanyl-PC O-36:5	Plasmanyl-PC	PC O-36:5	4	451725	2.03132e+06	1.98351e+06	2.1532e+06	1.72154e+06	1.70871e+06	934421	5.70417e+06	8.22837e+06	1.11467e+07	3.2121e+06	2.68597e+06	2.76624e+06		0.0859765	0.0257961			9.40975e+07	475295	330362	1.71
12.34	802.67	+	3.11038e+07	Plasmanyl-PC O-38:1	Plasmanyl-PC	PC O-38:1	11	17656.6	6.53615e+06	7.95174e+06	7.45106e+06	3.49491e+06	2.92344e+06	1.56247e+06	1.77073e+07	1.76023e+07	3.11038e+07	8.26145e+06	4.71301e+06	5.41572e+06		0.0027645	0.0255713			35580.1	38274.1	62817.3	0.329438
11.36	800.653	+	1.05148e+07	Plasmanyl-PC O-38:2	Plasmanyl-PC	PC O-38:2	12	81932	1.95354e+06	2.22684e+06	2.30997e+06	1.6684e+06	1.66835e+06	1.04464e+06	4.50688e+06	7.55496e+06	1.05148e+07	3.88096e+06	3.3026e+06	3.46395e+06		0.0398441	0.0846543			38529.5	38976.9	48619.3	0.135593
12.273	800.653	+	3.38876e+06	Plasmanyl-PC O-38:2	Plasmanyl-PC	PC O-38:2	5	22955.1	874881	672518	954570	666998	521010	374302	1.58975e+06	2.30891e+06	3.38876e+06	1.47383e+06	1.25519e+06	1.38692e+06		0.058204	0.115147			251467	290784	382531	0.218183
10.806	798.639	+	9.11651e+06	Plasmanyl-PC O-38:3	Plasmanyl-PC	PC O-38:3	13	780972	1.23426e+06	1.49148e+06	1.49903e+06	1.30254e+06	1.34548e+06	850206	4.0615e+06	6.49375e+06	9.11651e+06	3.25379e+06	2.00966e+06	2.44617e+06		0.251345	0.0569546			160275	190190	229094	0.178621
10.053	796.626	+	1.44975e+07	Plasmanyl-PC O-38:4	Plasmanyl-PC	PC O-38:4	4	2.00707e+06	1.3627e+06	1.18574e+06	1.13784e+06	775837	431406	285030	5.97068e+06	9.7579e+06	1.44975e+07	997395	1.07749e+06	1.29745e+06		0.0104211	0.022227			116460	180067	184676	0.237679
9.093	792.594	+	3.25622e+07	Plasmanyl-PC O-38:6	Plasmanyl-PC	PC O-38:6	12	739477	3.94922e+06	6.55739e+06	5.32272e+06	3.76253e+06	4.25888e+06	2.62828e+06	1.57682e+07	2.16597e+07	3.25622e+07	9.21706e+06	6.73883e+06	7.43502e+06		0.125817	0.0354391			218614	243240	409965	0.358212
12.375	828.685	+	1.63449e+07	Plasmanyl-PC O-40:2	Plasmanyl-PC	PC O-40:2	12	90561.5	3.03162e+06	3.67466e+06	2.76328e+06	1.88376e+06	2.2685e+06	1.37359e+06	6.69123e+06	9.55679e+06	1.63449e+07	4.51294e+06	3.31682e+06	4.25015e+06		0.0246793	0.0768387			31824.2	34998.8	35964.7	0.0632245
10.845	824.654	+	7.59718e+06	Plasmanyl-PC O-40:4	Plasmanyl-PC	PC O-40:4	7	214180	1.18092e+06	880523	1.07171e+06	521931	469690	328464	3.1679e+06	5.22445e+06	7.59718e+06	913360	741708	1.00084e+06		0.00453424	0.0256545			190123	216054	277920	0.197813
10.134	822.637	+	1.33983e+07	Plasmanyl-PC O-40:5	Plasmanyl-PC	PC O-40:5	12	47035	3.93623e+06	2.17883e+06	3.47646e+06	1.52726e+06	1.1463e+06	1.17224e+06	1.01189e+07	1.319e+07	1.33983e+07	3.65772e+06	2.31299e+06	2.68916e+06		0.0239175	0.00117771			248322	263043	293720	0.0863073
10.992	848.654	+	3.60496e+06	Plasmanyl-PC O-42:6	Plasmanyl-PC	PC O-42:6	3	292506	477941	418740	493863	200595	167483	80671.9	1.71951e+06	2.43213e+06	3.60496e+06	314251	293536	322979		0.00178092	0.0143895			618093	860044	898581	0.191913
9.2	748.551	-	9.48574e+06	Plasmenyl-PC P-16:0_14:0	Plasmenyl-PC	PC P-16:0_14:0	3	39815.4	2.56024e+06	2.77454e+06	2.75706e+06	1.36442e+06	1.38404e+06	906910	4.61064e+06	7.60457e+06	9.48574e+06	2.41938e+06	2.3167e+06	1.9913e+06		0.000969022	0.0248566			67839.2	65936.4	72617.9	0.050036
10.167	776.581	-	3.06783e+07	Plasmenyl-PC P-16:0_16:0	Plasmenyl-PC	PC P-16:0_16:0	11	422078	9.43501e+06	1.18184e+07	7.24299e+06	3.03918e+06	2.95896e+06	1.94177e+06	1.67058e+07	2.28395e+07	3.06783e+07	8.42979e+06	5.60053e+06	7.08769e+06		0.00743573	0.0165676			349888	321385	311420	0.0609479
9.442	802.599	-	6.29373e+06	Plasmenyl-PC P-18:0_16:1	Plasmenyl-PC	PC P-18:0_16:1	4	114467	1.12004e+06	1.51505e+06	1.18293e+06	2.4086e+06	2.26361e+06	1.39966e+06	3.02232e+06	4.16907e+06	6.29373e+06	2.84526e+06	4.20603e+06	3.58054e+06		0.0903006	0.410492			105351	107380	118571	0.0644656
10.381	830.631	-	2.36501e+07	Plasmenyl-PC P-18:0_18:1	Plasmenyl-PC	PC P-18:0_18:1	11	491109	4.88066e+06	5.39051e+06	3.45758e+06	7.90824e+06	1.0941e+07	6.43133e+06	1.15016e+07	1.53126e+07	2.36501e+07	1.89714e+07	1.6004e+07	1.66853e+07		0.056428	0.919304			410070	477989	563189	0.158598
10.264	828.614	-	1.65729e+07	Plasmenyl-PC P-18:1_18:1	Plasmenyl-PC	PC P-18:1_18:1	10	769803	8.20987e+06	7.89557e+06	5.71047e+06	2.95466e+06	1.61446e+06	1.55414e+06	1.08743e+07	5.6413e+06	1.65729e+07	9.02061e+06	2.85909e+06	3.28991e+06		0.00452716	0.184501			347230	413322	423803	0.10516
10.21	802.598	-	3.3477e+07	Plasmenyl-PC P-34:1	Plasmenyl-PC	PC P-34:1	12	321683	8.17028e+06	1.01871e+07	9.83977e+06	8.14628e+06	9.00234e+06	5.2767e+06	1.40531e+07	2.1073e+07	3.3477e+07	1.62775e+07	1.45038e+07	1.69464e+07		0.209309	0.291033			375973	445170	398595	0.0867796
9.507	674.513	+	7.08873e+06	Plasmenyl-PE P-16:0_16:1	Plasmenyl-PE	PE P-16:0_16:1	21	17000.3	3.54584e+06	4.86993e+06	4.25892e+06	2.21665e+06	2.18775e+06	1.54964e+06	3.86927e+06	5.65728e+06	7.08873e+06	6.01497e+06	4.61261e+06	5.94477e+06		0.00703591	0.989651			208964	232166	214507	0.055443
9.43	722.514	-	7.05759e+07	Plasmenyl-PE P-16:0_20:4	Plasmenyl-PE	PE P-16:0_20:4	26	1.48449e+06	3.67399e+07	3.28442e+07	3.40765e+07	1.82731e+07	1.64943e+07	9.76763e+06	4.90504e+07	6.37036e+07	7.05759e+07	3.96655e+07	2.95207e+07	4.08173e+07		0.00224593	0.0285192			76245.1	77713	85812.1	0.0644656
8.824	722.513	+	1.65357e+07	Plasmenyl-PE P-16:0_20:5	Plasmenyl-PE	PE P-16:0_20:5	24	103047	9.07695e+06	1.01187e+07	9.17712e+06	2.64942e+06	4.4916e+06	2.30931e+06	1.00624e+07	1.49562e+07	1.65357e+07	8.23144e+06	7.08469e+06	9.06455e+06		0.00112092	0.0479227			368571	458080	398785	0.111474
9.14	748.528	+	5.96759e+07	Plasmenyl-PE P-16:0_22:6	Plasmenyl-PE	PE P-16:0_22:6	25	929852	3.23007e+07	3.22353e+07	3.32525e+07	1.27802e+07	1.23792e+07	6.70585e+06	3.75018e+07	4.78192e+07	5.96759e+07	3.21338e+07	2.28074e+07	3.04523e+07		0.000381448	0.0473318			65782.5	86002.4	89775	0.160229
10.416	752.566	+	3.71069e+07	Plasmenyl-PE P-18:0_20:4	Plasmenyl-PE	PE P-18:0_20:4	28	4.50908e+06	1.83688e+07	1.87887e+07	1.80563e+07	9.25765e+06	8.48961e+06	4.85583e+06	2.01988e+07	3.09408e+07	3.71069e+07	18223764	1.13406e+07	1.94096e+07		0.00138108	0.0775462			241749	217084	273058	0.114987
10.404	778.575	+	2.72182e+07	Plasmenyl-PE P-18:0_22:5	Plasmenyl-PE	PE P-18:0_22:5	21	251742	1.07515e+07	1.2762e+07	1.20067e+07	4.10844e+06	3.07769e+06	2.41031e+06	1.53412e+07	2.12104e+07	2.72182e+07	8.68218e+06	5.80482e+06	9.78402e+06		0.000353036	0.0221798			270054	259512	252623	0.0336702
10.075	776.558	+	2.44827e+07	Plasmenyl-PE P-18:0_22:6	Plasmenyl-PE	PE P-18:0_22:6	22	988929	1.20893e+07	1.2352e+07	1.24584e+07	4.06149e+06	5.43963e+06	2.91492e+06	1.40463e+07	9.14963e+06	2.44827e+07	1.21736e+07	8.62575e+06	1.38363e+07		0.000380313	0.414109			67526.9	73403.1	96402	0.192897
10.495	728.56	+	2.35145e+07	Plasmenyl-PE P-18:1_18:1	Plasmenyl-PE	PE P-18:1_18:1	26	1.34691e+06	9.61917e+06	1.30405e+07	1.07936e+07	3.95301e+06	4.2274e+06	2.614e+06	1.15433e+07	1.6193e+07	2.35145e+07	1.08687e+07	7.41798e+06	1.15252e+07		0.00252554	0.126355			560606	542252	609256	0.0606709
11.457	754.578	-	3.26251e+06	Plasmenyl-PE P-18:1_20:1	Plasmenyl-PE	PE P-18:1_20:1	6	45874.6	1.16204e+06	1.47658e+06	1.35767e+06	209275	199311	140620	1.79561e+06	2.58769e+06	3.26251e+06	704087	539455	647194		0.000258929	0.010853			215731	200136	197641	0.0479389
10.479	702.545	+	5.89184e+07	Plasmenyl-PE P-34:1	Plasmenyl-PE	PE P-34:1	24	399311	3.03646e+07	4.29666e+07	3.60443e+07	1.42788e+07	1.44288e+07	9.64222e+06	3.34619e+07	4.68799e+07	5.89184e+07	3.49926e+07	2.88327e+07	3.63521e+07		0.00396316	0.166249			407531	406534	335963	0.107045
11.491	730.576	+	3.25459e+07	Plasmenyl-PE P-36:1	Plasmenyl-PE	PE P-36:1	23	427233	1.60909e+07	1.89594e+07	1.38129e+07	6.11354e+06	4.91074e+06	3.43171e+06	1.82289e+07	2.24975e+07	3.25459e+07	1.32886e+07	1.07577e+07	1.53668e+07		0.00240108	0.0641594			1.14838e+06	1.09153e+06	1.16156e+06	0.0328239
9.453	750.544	+	7.76053e+07	Plasmenyl-PE P-38:5	Plasmenyl-PE	PE P-38:5	26	2.53029e+06	3.84783e+07	40899888	3.96777e+07	1.36347e+07	1.26951e+07	7.55027e+06	4.89336e+07	6.72474e+07	7.76053e+07	3.12772e+07	2.17778e+07	3.01161e+07		0.000147579	0.0143442			754265	438516	1.02123e+06	0.395254
9.397	788.546	-	7.61291e+07	PS 18:1_18:0	PS	PS 18:1_18:0	12	109186	5.9075e+07	6.07496e+07	5.5906e+07	2.19574e+07	1.98943e+07	1.25711e+07	5.25422e+07	6.53929e+07	7.61291e+07	4.7348e+07	3.53828e+07	43947365		0.000220986	0.0432253			4.32083e+07	4.44549e+07	4.451e+07	0.0167093
8.643	786.53	-	1.23776e+07	PS 18:1_18:1	PS	PS 18:1_18:1	10	127051	5.73168e+06	6.917e+06	9.29415e+06	2.64998e+06	2.60912e+06	1.90654e+06	4.78662e+06	6.40864e+06	1.23776e+07	7.54909e+06	3.68686e+06	5.41215e+06		0.0101622	0.4189			783109	839834	1.01216e+06	0.135805
8.54	760.515	-	2.41888e+07	PS 34:1	PS	PS 34:1	12	64724.7	1.27166e+07	1.48391e+07	1.33814e+07	8.96529e+06	9.60198e+06	6.85705e+06	9.55865e+06	1.37767e+07	1.70822e+07	2.22949e+07	1.76954e+07	2.41888e+07		0.00763171	0.0527906			1.41911e+07	1.25274e+07	1.39006e+07	0.0656309
7.755	767.597	+	7.06787e+07	SM d39:4	SM	SM 39:4;O2	3	16449.8	20806.9	21920.7	23084.5	23973.7	20563.9	19127.7	29812.3	33014.8	31852.9	28026.6	25400.5	27647		0.674144	0.0218551			6.32917e+07	7.06787e+07	6.87306e+07	0.0566623
7.488	765.581	+	2.2805e+07	SM d39:5	SM	SM 39:5;O2	3	9357.82	15191.9	25125.1	26402.7	24283.8	22391	15909.9	17318.3	19478.3	31070	18571.9	15031.1	26610.5		0.767557	0.665452			1.78311e+07	1.72331e+07	2.2805e+07	0.15858
8.482	781.623	+	5.26265e+07	SM d40:4	SM	SM 40:4;O2	3	45848.4	39954.1	29366.6	36741.4	30784.8	28709.8	28086.9	67447.8	49270.4	67598.9	42644.9	46718.7	42877.4		0.129907	0.049412			5.26265e+07	4.99063e+07	5.23158e+07	0.0288467
8.444	795.628	+	8.80153e+06	SM d41:4	SM	SM 41:4;O2	3	16614.5	14478.5	10641.8	13314.3	11155.7	10403.8	10178.1	24441.6	17854.5	24496.3	19940.2	16929.8	15537.8		0.129907	0.134268			7.85456e+06	8.80153e+06	4.20648e+06	0.348889
9.348	809.655	+	6.15321e+07	SM d42:4	SM	SM 42:4;O2	3	23408.1	40605	48203.2	46594.3	38567.1	45409.5	31618	59807	81626.6	107714	54459.8	54141.1	51118.7		0.224828	0.0983902			4.61677e+07	6.15321e+07	4.84704e+07	0.159178
10.258	837.686	+	7.01669e+07	SM d44:4	SM	SM 44:4;O2	2	51139.4	105380	115453	140892	75827.3	97076.8	83429.6	134781	170749	229504	157392	140154	162661		0.0456734	0.429865			4.39959e+07	3.6861e+07	7.01669e+07	0.348346
12.02	868.69	-	1.59591e+07				12	619570	7.12245e+06	7.42261e+06	7.1524e+06	1.19427e+06	1.36791e+06	878958	7.57744e+06	1.15079e+07	1.59591e+07	3.33266e+06	2.45058e+06	3.31723e+06		3.81063e-06	0.0238788			130995	177572	254838	0.333074
8.677	681.523	+	8.91897e+08				3	66417.7	50232.3	51621.2	53002.2	18080.8	19424.7	17761.1	51170.8	59549.1	96058.4	35895.4	29428.7	39806.2		3.9724e-06	0.0742271			7.14197e+08	8.91897e+08	7.39763e+08	0.122858
8.709	712.632	+	3.93057e+07				3	63635.2	48127.9	49458.6	50781.8	21125.7	18610.9	19381.2	49027.1	61086	92034.2	34391.6	28195.8	38138.6		9.87449e-06	0.0616912			3.30535e+07	3.93057e+07	3.65663e+07	0.0863186
8.72	1499.11	+	2.0584e+07				3	46360.4	35979.7	35541.7	37322.6	15793.3	13820.3	14489.1	30376.5	45667	68803.4	21024.2	20322	28511.8		1.06302e-05	0.0948825			1.42152e+07	2.0584e+07	1.51391e+07	0.206741
10.68	732.592	+	1.97093e+06				3	16407.3	437508	441582	441526	102415	79526.1	55949.8	899115	1.4846e+06	1.97093e+06	308128	150781	250484		1.1574e-05	0.0178548			583066	524151	438307	0.141303
11.066	866.674	-	2.5624e+06				6	58889.3	885268	1.0013e+06	966135	166630	173842	161819	1.20973e+06	2.11343e+06	2.5624e+06	420217	347982	560061		2.23409e-05	0.0195518			83882.2	80684.9	78444.3	0.0337388
12.02	950.693	-	2.12272e+06				6	51722.7	808436	870014	813475	172479	131839	87188.3	924795	1.37082e+06	2.12272e+06	436857	289956	405338		2.4454e-05	0.0359246			133953	181581	260591	0.333074
8.679	768.628	+	5.91136e+06				3	72515.8	54844.4	56360.8	57868.6	24073.9	21208.1	19391.9	55869.1	69610.8	104878	39191.1	32130.7	43461		2.76727e-05	0.0616912			4.96267e+06	5.91136e+06	5.30048e+06	0.0891867
8.678	540.504	+	2.66352e+07				3	68155.9	51547	52972.2	54389.3	22626.5	19933	18226	52510	65425.5	98572.3	36834.8	30198.9	40847.9		2.76727e-05	0.0616912			2.05463e+07	2.66352e+07	2.33917e+07	0.129508
12.021	871.664	-	3.41591e+06				6	29187.9	1.56881e+06	1.66007e+06	1.75386e+06	295329	291405	169797	1.73288e+06	2.69068e+06	3.41591e+06	627571	508321	722612		3.10855e-05	0.0153773			132279	179312	257335	0.333074
7.481	803.519	+	1.28722e+07				3	22415.9	208561	191490	217796	45709.5	42146.7	45938.8	1.72472e+06	2.38521e+06	1.28722e+07	58593.6	53727.5	50089.2		3.23063e-05	0.195444			136163	160456	153632	0.0834832
11.34	1134.79	+	1.29611e+06				4	59331.1	821784	892508	774589	73062.5	87786.8	29160.6	729225	1.29611e+06	995896	295417	227990	273585		3.76937e-05	0.0108641			21640.1	21891.3	27307	0.135593
9.491	766.541	-	2.70385e+06				6	33632.1	1.2662e+06	1.27713e+06	1.3484e+06	239268	333091	167975	2.1969e+06	2.70385e+06	2.32821e+06	568826	457935	482945		4.21326e-05	0.000254663			230387	245108	196810	0.110461
9.043	740.523	+	9.84153e+06				6	1.54992e+06	5.38685e+06	5.33513e+06	5.33624e+06	2.91286e+06	3.01874e+06	2.57421e+06	6.40096e+06	8.85562e+06	9.84153e+06	8.02702e+06	6.64357e+06	8.74539e+06		4.88813e-05	0.66322			771678	847779	814344	0.0470172
10.591	1466.91	-	1.30673e+06				2	23512.4	415533	477213	410118	31023.7	28303.1	36766	587948	851513	1.30673e+06	126375	119048	159586		4.95099e-05	0.0206411			67101.8	147093	134523	0.370063
12.734	974.752	+	8.07437e+06				11	94845.6	4.07841e+06	3.97084e+06	3.83942e+06	1.19378e+06	1.11629e+06	726069	4.33982e+06	6.75895e+06	8.07437e+06	3.01786e+06	2.39232e+06	3.54123e+06		5.13416e-05	0.040696			51546.4	50711.9	56190.3	0.055887
11.691	874.656	-	1.99496e+06				2	44109.6	1.58751e+06	1.45804e+06	1.55668e+06	245417	238311	48016.8	1.99496e+06	1.64758e+06	580779	458875	415729	493457		5.64258e-05	0.0892379			250763	281662	219003	0.125085
9.243	310.235	+	2.78242e+06				3	404646	1.99594e+06	2.09778e+06	2.18629e+06	767006	669302	556613	2.32793e+06	2.25252e+06	2.2911e+06	2.05166e+06	690622	2.2489e+06		6.35605e-05	0.2703			2.18381e+06	2.34225e+06	2.78242e+06	0.127314
14.065	830.665	+	3.68195e+06				9	13382.4	2.34032e+06	2.12691e+06	2.11094e+06	593356	609021	408750	2.55971e+06	3.13032e+06	3.68195e+06	1.13985e+06	917115	1.07942e+06		7.19363e-05	0.00327398			16706.2	15659	16000.6	0.0331255
12.367	834.637	+	1.56037e+06				2	27344.4	237438	252361	266695	83574.4	96200.7	76066.1	543109	936495	1.56037e+06	241164	116261	183767		8.45241e-05	0.0492233			20132.3	22140.6	22751.6	0.0632245
8.567	858.53	-	1.95944e+06				4	43789.6	1.49997e+06	1.25356e+06	1.46933e+06	100487	150869	73542	1.22027e+06	1.37272e+06	1.95944e+06	605418	271487	216065		8.73745e-05	0.0107913			584483	458110	558576	0.125068
9.667	1261.82	-	1.84554e+06				3	184993	1.48881e+06	1.35438e+06	1.30736e+06	453591	452668	357582	895396	1.36593e+06	1.84554e+06	1.09447e+06	901357	1.04458e+06		0.000107248	0.27354			244849	234960	166441	0.198227
15.155	736.685	-	900351				4	134915	651124	612069	601896	389664	393089	378951	900351	840748	803815	732163	564297	827008		0.000114103	0.161022			146488	128013	122776	0.0940652
11.607	972.736	+	7.45066e+06				11	299003	3.74394e+06	3.44138e+06	3.29206e+06	881592	895580	518062	3.62494e+06	6.20671e+06	7.45066e+06	2.23378e+06	1.6527e+06	2.68469e+06		0.000114257	0.0375433			500126	565617	398001	0.17313
9.597	762.542	+	1.67272e+06				6	14448.6	861908	948379	933712	257580	323709	204082	929032	1.26604e+06	1.67272e+06	835515	597788	844738		0.00011705	0.0822927			131636	219693	214854	0.262294
9.924	736.531	-	1.75772e+06				6	75636.9	709885	696207	734736	247382	253538	155801	801207	1.26962e+06	1.75772e+06	666804	472482	659587		0.000123192	0.0753701			1.02257e+06	632192	875905	0.23376
11.926	902.701	+	4.50292e+06				3	148622	654762	585242	562783	117380	125556	62518.5	2.02294e+06	3.21163e+06	4.50292e+06	243948	214272	229662		0.000125776	0.0135636			811090	792539	967155	0.111922
10.642	704.56	+	4.98868e+06				6	102118	1.71966e+06	1.87288e+06	1.76517e+06	640095	639865	431708	2.42596e+06	3.22678e+06	4.98868e+06	1.02887e+06	1.11279e+06	1.49521e+06		0.000126354	0.0387571			687700	811957	500924	0.234772
8.652	1486.09	+	4.65288e+06				3	69547	25101.3	28644.6	26955.6	12533.7	12402.8	11793.8	40461.8	38955.3	92780.6	27079.7	25790.2	20247.2		0.000151803	0.137449			3.48224e+06	4.65288e+06	4.40842e+06	0.14769
9.14	786.478	+	1.10621e+06				2	24606.2	580231	619034	565015	198529	218201	137484	629132	744596	1.10621e+06	523566	340637	495525		0.000157894	0.0730715			61553.8	80473.8	84003.9	0.160229
8.669	1404.09	+	7.19064e+06				3	69136.1	47555.4	53734	55171.6	18820.8	20219.7	18488.1	53265.2	61986.4	99990	37364.6	30633.2	37011.1		0.000161405	0.0645023			6.93753e+06	7.19064e+06	6.39806e+06	0.0591657
8.665	658.578	+	6.08023e+06				2	65827.3	45279.5	51162.3	52531.1	17920.1	19252	17603.3	38297.8	59019.8	67569.7	25631.3	24410.8	35239.8		0.000161405	0.0468273			4.74179e+06	6.08023e+06	5.77354e+06	0.126754
9.35	891.611	-	4.48368e+07				3	6.35799e+06	2.91687e+06	2.52872e+06	2.56922e+06	632721	734085	407739	4.78478e+06	5.627e+06	4.5386e+06	1.08461e+06	740928	1.03289e+06		0.000184957	0.00031201			3.5141e+07	4.48368e+07	4.16046e+07	0.121815
10.169	940.585	-	878198				2	32515.5	400422	396845	327488	62037.4	58222.3	55805.3	565645	788370	878198	118506	175211	168115		0.000185662	0.00336513			338088	310547	300918	0.0609479
12.272	904.715	+	5.72996e+06				3	137005	499656	433984	484193	184417	185739	147151	1.96209e+06	3.21878e+06	5.72996e+06	175552	135716	157380		0.000216972	0.0347673			247530	286231	376542	0.218183
8.696	920.639	-	3.37644e+06				6	397302	1.68312e+06	1.70195e+06	1.5152e+06	485258	440449	231670	1.58493e+06	2.38592e+06	3.37644e+06	1.06391e+06	843213	1.2506e+06		0.000220455	0.0582897			219448	203662	204901	0.0419355
13.167	873.68	-	5.22668e+06				9	154706	2.05248e+06	2.28797e+06	1.9409e+06	534104	549209	289882	2.03274e+06	2.26759e+06	5.22668e+06	1.1742e+06	1.07809e+06	1.22583e+06		0.000246409	0.121538			49167.3	57114.5	53813	0.0748142
8.564	838.561	+	2.42469e+07				12	48830	1.33644e+07	1.61588e+07	1.55653e+07	4.02618e+06	3.8073e+06	2.69902e+06	1.39053e+07	1.77778e+07	2.42469e+07	1.0074e+07	7.60388e+06	9.53882e+06		0.000259019	0.0369653			862643	956944	1.08533e+06	0.115438
11.488	810.565	-	3.29565e+06				9	57171.2	1.43202e+06	1.74552e+06	1.63001e+06	454785	453946	315392	1.78804e+06	2.04989e+06	3.29565e+06	1.16957e+06	827050	1.14498e+06		0.000311063	0.0496188			476472	388272	509752	0.137013
9.141	678.552	+	1.29711e+06				2	25340.8	300784	283122	259407	81814.3	96913.2	53408.1	603337	934615	1.29711e+06	260366	133295	200784		0.000311375	0.0214492			63391.6	82876.6	86512.1	0.160229
8.806	764.592	+	6.49436e+06				3	18281.3	2.70197e+06	2.13897e+06	2.37249e+06	360234	394368	138653	3.60894e+06	4.04015e+06	6.49436e+06	1.41203e+06	916798	1.57644e+06		0.000317654	0.0206786			466576	422004	367379	0.118674
10.956	797.61	+	3.65815e+07				3	14946	22935.4	22420.9	23904.6	17550.4	17985.8	18030.4	29144.8	54974.1	35718.7	20780.1	19997.8	21742.1		0.000344153	0.0696874			3.13293e+07	3.31777e+07	3.65815e+07	0.0790658
10.492	730.567	+	1.87306e+06				3	152832	1.10672e+06	966456	964832	339630	342829	215525	1.03056e+06	1.37823e+06	1.87306e+06	810812	609652	859909		0.000346671	0.0597619			595801	576294	647506	0.0606709
8.652	1473.1	+	2.53221e+06				3	85845.2	59048.8	66720.6	68505.6	23369.5	15309.4	22956.4	49944	76967.5	88117.4	33425.7	31834.1	45956		0.000348364	0.0468273			2.53221e+06	2.37771e+06	1.87369e+06	0.152298
12.03	774.599	+	1.14276e+06				3	21701.9	1.05996e+06	869440	866234	239242	195458	178069	905377	984164	1.14276e+06	435688	394382	455751		0.00039819	0.00127847			197828	257826	175215	0.203015
10.417	774.541	+	3.83391e+06				9	708424	1.78857e+06	1.73813e+06	1.7238e+06	783420	731816	466491	2.29012e+06	3.23693e+06	3.83391e+06	1.80323e+06	1.17193e+06	1.87487e+06		0.00040476	0.0400993			96286.7	63364.2	1.65421e+06	1.50362
9.037	761.553	-	4.61106e+06				7	102598	2.11959e+06	2.29248e+06	1.88137e+06	507643	574750	266297	2.12286e+06	2.84238e+06	4.61106e+06	1.33148e+06	1.08538e+06	1.56609e+06		0.000405956	0.0683021			1.23095e+06	1.2949e+06	1.34019e+06	0.0425931
9.667	735.574	+	6.50298e+07				2	1.03486e+07	4.48081e+07	4.57032e+07	4.06243e+07	1.60644e+07	1.71506e+07	1.00638e+07	4.91887e+07	5.63517e+07	6.50298e+07	4.1081e+07	3.02296e+07	4.36335e+07		0.000411743	0.0394166			4.23155e+06	5.16377e+06	1.05871e+06	0.617571
12.67	760.625	+	2.71747e+06				2	27544.7	655156	546179	608148	216634	129177	160528	1.28075e+06	1.97059e+06	2.71747e+06	163404	167240	156458		0.000433405	0.0116513			129742	119990	135512	0.0610971
10.901	754.577	+	9.14614e+06				11	190596	3.76459e+06	4.09555e+06	3.53165e+06	1.20903e+06	1.13327e+06	536905	5.29517e+06	7.33291e+06	9.14614e+06	2.94568e+06	2.41674e+06	3.01106e+06		0.000451735	0.0166827			802297	831933	842773	0.0253766
10.406	800.552	+	2.66582e+06				5	16880.3	1.28079e+06	1.49549e+06	1.22831e+06	391052	308403	196834	1.51573e+06	1.82524e+06	2.66582e+06	762446	580005	885788		0.000475314	0.0238197			58335.7	67012.9	64668.9	0.07087
10.073	856.55	-	1.59268e+06				4	79562.7	887572	966905	873048	334737	311755	160978	938503	1.3895e+06	1.59268e+06	770327	612517	916931		0.000490992	0.0636857			839374	156107	758110	0.638536
11.94	808.622	+	1.10956e+06				2	14370.2	287979	233916	235001	38012	58278.2	21143.1	448431	866959	1.10956e+06	145961	76851.8	115009		0.000513359	0.0230876			817582	798883	974896	0.111922
11.7	946.72	+	1.74835e+06				4	86985.5	705098	805036	742492	256623	271868	136348	992951	1.28823e+06	1.74835e+06	680374	530806	759703		0.000518379	0.0404942			669594	806925	828873	0.112333
8.742	676.529	+	945899				3	23941.2	232408	248991	271862	91361.9	114053	79335.7	468572	581944	945899	265516	188136	225673		0.000520485	0.0394287			343218	228924	245885	0.226193
9.238	792.594	+	2.75609e+07				6	2.4436e+06	4.469e+06	3.83737e+06	4.15768e+06	1.62644e+06	1.56293e+06	979747	1.22385e+07	1.8403e+07	2.75609e+07	3.2727e+06	2.41041e+06	2.76774e+06		0.000549983	0.0204783			83449.3	92608.2	89254	0.0523962
13.072	802.634	+	1.64131e+06				3	15865.5	1.1649e+06	1.08177e+06	943381	281230	342264	186320	1.106e+06	1.64131e+06	1.63482e+06	671076	654218	696033		0.000551217	0.0114536			260113	364711	418504	0.231592
7.418	1151.71	-	1.69801e+06				6	290861	1.03352e+06	991155	882739	373453	473691	454837	1.04823e+06	1.32141e+06	1.69801e+06	1.01675e+06	811743	1.05812e+06		0.000599734	0.12473			213168	230961	247772	0.0750287
9.621	752.561	+	6.16152e+06				3	462522	2.36655e+06	1.81997e+06	1.88913e+06	346499	367899	276792	3.04662e+06	4.24068e+06	6.16152e+06	991070	655827	917492		0.000622464	0.0164852			121328	136161	203583	0.285247
9.14	828.518	-	3.1753e+06				10	38268.5	2.1858e+06	2.04987e+06	2.05137e+06	924894	843485	498849	2.18639e+06	2.92949e+06	3.1753e+06	1.99365e+06	1.55522e+06	1.98914e+06		0.000632233	0.050161			84234.9	72914.2	116781	0.249406
12.021	968.651	-	2.46099e+06				4	40284.1	872473	1.07417e+06	811376	113550	155408	60648.9	1.00688e+06	1.4974e+06	2.46099e+06	431402	360273	429937		0.000648448	0.043359			125874	170630	244875	0.333074
10.491	808.548	-	2.17285e+06				3	65279.1	855900	973824	1.01533e+06	364219	297833	189256	957553	1.11554e+06	2.17285e+06	837822	626909	1.01835e+06		0.000681741	0.213797			402497	423457	497095	0.112656
9.72	874.58	-	3.87415e+06				7	645893	3.24912e+06	2.96585e+06	2.89161e+06	1.42425e+06	1.35678e+06	912510	3.29978e+06	3.87415e+06	3.59494e+06	2.48431e+06	1.99581e+06	2.60009e+06		0.00074343	0.00778073			283668	248810	237311	0.0940764
10.662	822.638	+	2.10045e+06				2	240201	244371	214090	240747	69689.3	105778	61610.3	872383	929402	2.10045e+06	71357.6	145111	229603		0.000749825	0.0459221			483281	570602	477151	0.102429
9.513	815.633	+	5.99592e+06				3	21684.1	31927.7	35736.9	33952.4	20956.4	17759.3	20803	39328.2	45551.6	49300.6	36149.6	30258.7	31726.2		0.000755098	0.0242521			5.48199e+06	5.92399e+06	5.99592e+06	0.0479748
9.5	777.617	+	4.37961e+07				3	16475.3	24258.3	27152.5	25796.7	15922.5	13493.4	15805.9	59260.9	75584.1	89921.1	27466.1	22990.2	32960.5		0.000755098	0.00718858			3.97467e+07	3.91124e+07	4.37961e+07	0.0621477
12.646	798.683	+	2.15829e+06				6	346079	767834	927694	817039	262308	252265	107446	1.06951e+06	1.31095e+06	2.15829e+06	584024	512571	648006		0.00079	0.0487278			37802.5	59653.3	52006.2	0.222562
10.516	1473.16	+	2.33052e+08				3	11053.5	20907.6	22372.1	22137.2	15154.9	15901.5	13805.1	21488.1	23502.3	36874.8	22907	23114.9	23141.4		0.000852249	0.430097			2.0053e+08	2.33052e+08	2.27085e+08	0.0786165
1.93	482.361	+	2.60318e+07				12	884352	6.24641e+06	6.17305e+06	7.59964e+06	1.34608e+07	1.60734e+07	1.43298e+07	7.89081e+06	7.51659e+06	9.03593e+06	2.60318e+07	1.81947e+07	2.04369e+07		0.000896992	0.00484789			281245	220475	239528	0.125793
13.166	952.709	-	3.29998e+06				7	145113	1.08186e+06	1.45327e+06	1.29397e+06	291402	308717	179583	1.20488e+06	2.14579e+06	3.29998e+06	753601	632734	802575		0.000902576	0.0707236			49831.4	57885.9	54539.8	0.0748142
8.862	748.528	+	4.74928e+06				6	150287	2.01828e+06	2.50531e+06	2.35485e+06	753928	846718	480379	2.7172e+06	4.14975e+06	4.74928e+06	1.29422e+06	1.35858e+06	1.55521e+06		0.000909054	0.0153215			415903	653916	514757	0.226383
9.623	537.525	+	2.60814e+06				3	99335	147077	147475	105187	435821	568278	484706	148943	191166	286317	2.60814e+06	1.8791e+06	2.45779e+06		0.000910105	0.000736798			2.17241e+06	2.11345e+06	1.79209e+06	0.101032
10.167	874.706	+	9.31023e+06				3	29301.9	34341.3	33549.7	37330.6	23701.9	25077	23521.1	46616.2	57759.1	60875.1	38637.8	28770.8	31992.2		0.00093319	0.0135765			7.85056e+06	9.31023e+06	7.62358e+06	0.110795
7.449	901.524	-	4.9391e+06				3	26955	311717	232305	301747	53560.3	61296	29549.8	1.89397e+06	3.93854e+06	4.9391e+06	54968.7	31046.7	30913.3		0.000943329	0.0166336			153927	164073	173188	0.0588463
10.619	1263.83	-	2.3067e+06				9	224049	1.19491e+06	1.29588e+06	1.14509e+06	609980	654575	461233	1.09609e+06	1.75276e+06	2.3067e+06	1.64235e+06	1.10542e+06	1.19382e+06		0.000970803	0.355166			43147.3	47320.6	44336	0.0478492
10.161	852.614	-	2.97386e+06				3	538680	414092	353033	346907	143403	74020.8	72158	1.34261e+06	2.11519e+06	2.97386e+06	427181	245577	149679		0.000982927	0.0173819			344156	316120	306318	0.0609479
10.046	906.548	-	1.44573e+06				7	27117.2	1.04915e+06	1.17709e+06	1.08111e+06	361742	465757	189665	1.17965e+06	1.44573e+06	1.32128e+06	699123	636592	738069		0.00102399	0.00162361			234829	649665	399077	0.488271
10.172	646.582	+	1.189e+07				3	32704.3	38328.9	37445.3	41665.2	28342.7	27988.8	26252.2	52029	64465.8	67943.7	43124.2	32111.5	35706.9		0.00127555	0.0135765			9.34965e+06	1.189e+07	1.06716e+07	0.119443
8.425	658.578	+	7.12624e+06				3	19419.5	17106.1	17662.5	18398.4	14200.9	13786.6	14577.9	27778.1	25636.8	32541.6	22662.2	21180.2	19760.7		0.00128734	0.0278389			6.25201e+06	6.32081e+06	7.12624e+06	0.0740286
11.948	780.593	-	1.63083e+06				2	35782.5	478771	516470	391956	111356	133037	43864.9	790824	1.11864e+06	1.63083e+06	318198	213142	269313		0.00130389	0.0206965			1.33724e+06	1.31467e+06	1.33783e+06	0.0099292
8.421	687.631	+	2.13576e+06				2	22865.5	20141.6	21475.1	21663.2	16720.8	16233	17164.7	32707.3	30185.9	38316	26683.5	24938.6	25599.9		0.00133268	0.0312081			2.06366e+06	1.80726e+06	2.13576e+06	0.0862285
10.584	763.602	+	8.78251e+06				3	1.69888e+06	6.1255e+06	5.70383e+06	5.32527e+06	2.97954e+06	3.08833e+06	2.14532e+06	6.09329e+06	7.91889e+06	8.78251e+06	6.80545e+06	6.10962e+06	8.76218e+06		0.00138511	0.75657			6.9811e+06	7.12664e+06	7.87369e+06	0.0653576
13.001	649.634	+	1.76293e+06				9	343998	985383	962297	911258	497174	500525	314421	1.40234e+06	1.50901e+06	1.76293e+06	895845	808564	787075		0.00138881	0.00289584			1.22388e+06	1.29598e+06	1.06971e+06	0.0966043
8.801	928.552	-	1.19418e+06				3	39289.1	878598	809972	744375	376233	392582	248208	980320	966134	1.19418e+06	608340	574514	659796		0.00140035	0.00512383			346491	357577	383836	0.0528897
19.149	862.825	+	1.55773e+06				3	198589	853239	944661	987509	387746	455243	247389	1.4837e+06	1.40959e+06	1.55773e+06	843472	634333	630777		0.00149384	0.000688657			18978.2	19758	19628.2	0.0214755
8.13	594.486	+	2.33434e+06				3	160285	348864	354967	273911	110459	112671	69042.3	967453	1.7579e+06	2.33434e+06	261699	139488	239758		0.00152959	0.0208169			108372	110001	125677	0.0833212
8.826	790.538	+	9.55938e+06				10	133644	5.70085e+06	5.10567e+06	5.53449e+06	2.76356e+06	2.51292e+06	1.53416e+06	9.39366e+06	8.35519e+06	9.55938e+06	4.41746e+06	3.85281e+06	4.14722e+06		0.00156309	0.000268561			427082	530801	462094	0.111474
7.048	867.52	-	2.48547e+06				2	36375.8	143048	203223	168264	39788.5	44477.4	29717.1	1.14675e+06	2.03044e+06	2.48547e+06	45559	42552.7	46084		0.00175625	0.00938442			30840.8	30937	33127.7	0.0408867
9.461	772.526	+	8.31845e+06				13	139838	5.70627e+06	4.62935e+06	4.65247e+06	1.94555e+06	1.83138e+06	1.02839e+06	5.46531e+06	8.31845e+06	7.92834e+06	3.40301e+06	2.84412e+06	4.11651e+06		0.00176352	0.0173111			1.36049e+06	2.12387e+06	2.42432e+06	0.278461
9.255	725.586	+	1.17291e+07				3	43850.4	78289.6	89195.4	60493.9	16643.4	14598.8	13115.8	92155.2	139666	189675	27259.2	23018.9	24837		0.00190825	0.0148889			1.17291e+07	1.15686e+07	4.01876e+06	0.48388
12.673	844.677	+	1.33608e+06				6	21235.6	968483	1.02839e+06	838888	379507	353053	158244	747603	1.03772e+06	1.20342e+06	1.2737e+06	1.08475e+06	1.33608e+06		0.00192058	0.199293			183295	269079	712043	0.731103
9.451	860.617	+	1.59119e+06				5	99968.8	820143	593600	722927	191098	164112	39893.9	1.20857e+06	1.59119e+06	1.48757e+06	343876	331286	293386		0.00195643	0.000658593			77842.6	106743	96816.1	0.156548
8.927	892.609	-	2.16742e+06				6	164100	1.10392e+06	920322	1.05857e+06	473434	409481	226109	1.56438e+06	1.69401e+06	2.16742e+06	854379	807039	592490		0.00205829	0.00616493			564363	682669	796008	0.170087
9.397	814.557	-	2.69588e+06				5	115083	2.1422e+06	1.79548e+06	1.50986e+06	449573	585346	405111	1.42892e+06	2.44154e+06	2.69588e+06	928005	364206	1.06156e+06		0.00218608	0.0336459			309972	357067	429478	0.164699
9.74	750.544	+	6.54688e+06				12	300823	4.14495e+06	3.45707e+06	3.84261e+06	1.90271e+06	2.02107e+06	1.30495e+06	5.41168e+06	6.54688e+06	5.92218e+06	4.11726e+06	2.39007e+06	4.16387e+06		0.0022454	0.0229862			838552	975078	936856	0.076821
10.152	848.654	+	4.01896e+06				3	37941.4	535049	553122	557782	285722	316785	182047	1.86696e+06	2.77006e+06	4.01896e+06	737420	524006	551527		0.00225309	0.0220593			265477	307760	314011	0.0892728
10.271	1557.25	+	629796867				3	12948.4	31792	32695.5	29967.5	22862.6	25468.9	23779.8	35122.1	47513.6	68164.9	39784.2	38289.3	39522.4		0.00254576	0.315271			5.24949e+08	629796867	6.24109e+08	0.0994361
10.756	778.575	+	1.5194e+06				2	91212.5	704511	559954	697923	175809	283947	108526	978121	1.33907e+06	1.5194e+06	579261	376179	642229		0.00260307	0.013836			507259	894907	699687	0.27665
8.115	620.502	+	1.4583e+06				2	22470.7	185444	211930	135722	32481.4	29522	20318.8	543465	1.05898e+06	1.4583e+06	63827.3	48654.4	88858.7		0.0026728	0.0228406			126270	128168	146433	0.0833212
10.05	766.532	+	7.78611e+06				5	711094	4.41927e+06	5.46719e+06	4.73391e+06	1.88267e+06	2.00764e+06	760507	7.00703e+06	6.70892e+06	7.78611e+06	3.547e+06	3.12305e+06	3.58414e+06		0.00273242	0.000447532			115501	298173	183157	0.464219
13.167	970.668	-	2.9963e+06				7	93730.6	1.06613e+06	1.57127e+06	1.31175e+06	344873	336598	168831	1.15415e+06	2.10076e+06	2.9963e+06	619377	628573	628402		0.00274389	0.0518059			48916.9	56823.5	53538.9	0.0748142
4.615	514.316	-	9.93223e+06				10	134043	6.61879e+06	5.87108e+06	6.30774e+06	7.9214e+06	8.24956e+06	8.69572e+06	6.69305e+06	8.0094e+06	9.49302e+06	7.80068e+06	6.33223e+06	9.93223e+06		0.00291838	0.97535			247303	270016	340794	0.170472
10.972	822.742	+	3.46983e+07				3	12001.8	19041.8	18614.7	19846.5	14571	15664	16078.8	24197.1	20124.7	29655	22605.4	17458.5	18465.4		0.00294529	0.180539			2.79011e+07	3.46983e+07	3.04158e+07	0.110844
8.417	810.705	+	6.47598e+06				3	34846.3	30695.2	32727.4	33014	26952.9	24738.7	26158.6	49844.9	46002.5	58392.4	40664.9	38005.7	39013.6		0.0031526	0.0312081			6.31453e+06	5.93741e+06	6.47598e+06	0.0442737
8.383	851.619	+	3.20021e+06				3	35865.8	31593.2	33684.9	33979.9	27741.5	25462.5	26923.9	43981	47348.4	60100.9	36747.7	39117.6	40155		0.0031526	0.078077			2.54352e+06	2.95201e+06	3.20021e+06	0.114397
9.096	695.541	+	2.30564e+06				3	175743	34672.7	36904.4	36361.3	27847	24396.1	22257.9	50732.9	60809.9	69605.6	43821.9	46694.5	48218.4		0.00319206	0.0651159			2.30564e+06	2.16899e+06	1.9234e+06	0.0908209
10.127	310.235	+	4.83151e+06				2	396562	707182	1.0506e+06	878624	204394	279067	241411	4.83151e+06	970898	1.28423e+06	1.05226e+06	888151	1.04289e+06		0.00328177	0.331596			2.66786e+06	3.60974e+06	3.86227e+06	0.186242
5.043	832.637	+	1.98086e+06				3	18902.3	24963.2	24710.6	24997.5	23828.7	24207.4	23966.2	24729	25811	24856.9	26058.1	23785.7	26220.6		0.00339323	0.807957			1.82258e+06	1.93753e+06	1.98086e+06	0.0427453
10.208	753.618	+	3.67622e+07				3	19212.1	29633.9	27769.9	26213.3	21913.1	21013.2	20296.8	38087.2	49841.6	52530.5	31140.4	24826.9	27262.6		0.00341064	0.0164876			3.44134e+07	3.43109e+07	3.67622e+07	0.0394345
11.01	893.779	+	1.03345e+08				3	11624.5	17593	17198.3	18362.2	13320.7	14472.2	14855.4	22355.9	20342.8	27398.6	20885.4	16130.1	17060.3		0.00365205	0.104666			9.46053e+07	1.03345e+08	9.33337e+07	0.0561347
11.011	625.627	+	3.15557e+06				2	12254.9	18547	18131	19357.9	14043.1	15257	15661	23568.3	21446	28884.4	22018	17004.8	17985.5		0.00365205	0.104666			2.74295e+06	3.12626e+06	3.15557e+06	0.0765326
8.873	678.543	+	2.34999e+06				6	119773	834086	874004	808517	502234	331939	239829	1.52661e+06	2.07788e+06	2.34999e+06	671599	876007	549387		0.00371542	0.00781442			331459	365397	400035	0.0937794
10.479	724.527	+	8.47327e+06				11	52974.5	5.14685e+06	7.0918e+06	6.1474e+06	2.40176e+06	2.52926e+06	1.41278e+06	5.15213e+06	7.56513e+06	8.47327e+06	5.4501e+06	4.71239e+06	6.33712e+06		0.00375995	0.227062			411941	410934	339599	0.107045
9.068	673.482	-	4.16228e+06				3	290021	410540	407569	274826	756531	815726	662711	373851	488735	803801	4.16228e+06	2.14137e+06	3.56318e+06		0.00381503	0.0111617			3.4796e+06	3.66038e+06	3.78842e+06	0.0425931
3.344	510.392	+	4.62805e+06				12	228789	1.18705e+06	1.42218e+06	1.38162e+06	2.74173e+06	2.66176e+06	2.1515e+06	1.56665e+06	1.85749e+06	1.95804e+06	4.62805e+06	3.26489e+06	3.99818e+06		0.00392485	0.00617439			35103.9	34850.3	36289.4	0.0216913
8.953	913.583	-	2.59363e+06				7	150427	1.22121e+06	1.27317e+06	1.38779e+06	810058	727220	507595	1.9693e+06	2.36185e+06	2.59363e+06	1.54936e+06	1.39559e+06	1.30797e+06		0.00398288	0.0103535			508739	304574	304184	0.316745
8.418	885.551	-	9.14168e+07				13	1.52594e+07	4.99581e+07	4.70379e+07	5.04536e+07	2.72265e+07	2.79095e+07	1.50072e+07	7.49934e+07	9.14168e+07	7.84474e+07	4.57231e+07	4.31873e+07	4.61129e+07		0.00398316	0.00196885			1.88175e+06	1.46908e+06	179121	0.754842
10.195	778.575	+	1.05702e+07				2	77347.4	2.85224e+06	3.44804e+06	2.7197e+06	572516	1.47018e+06	883956	7.82502e+06	7.26476e+06	1.05702e+07	1.60609e+06	668956	1.33785e+06		0.0041866	0.00226171			1.37569e+06	1.93528e+06	1.57215e+06	0.174416
12.75	880.718	+	2.52775e+06				3	119175	433817	307881	296020	96470	86114	59560	1.08773e+06	1.86451e+06	2.52775e+06	231608	201372	182361		0.00429577	0.017624			62380	61370.1	36613.5	0.273008
8.752	835.622	+	3.59753e+08				3	26500.8	24497.9	27552.4	27568.7	19957.4	17287.2	16340.9	26763.3	37739.3	34698.7	21197.4	22589.1	27850.8		0.0043098	0.0753716			3.28279e+08	3.59753e+08	336465463	0.0478178
8.752	646.582	+	2.92553e+08				3	25781.5	23832.9	26804.6	26820.4	19415.7	16818	15897.4	26036.9	36715	33756.9	20622	21975.9	27094.9		0.0043098	0.0753716			2.73176e+08	2.89832e+08	2.92553e+08	0.0367846
8.06	871.538	-	1.14583e+06				2	52556.4	526019	440985	524039	285658	277409	184355	793647	1.14583e+06	1.08637e+06	744971	555368	568617		0.00445477	0.0366005			234267	242947	240193	0.0185498
11.736	790.633	+	1.92459e+06				10	312494	1.09111e+06	1.15086e+06	972851	630184	728940	537514	914464	1.05114e+06	1.46706e+06	1.6371e+06	1.22379e+06	1.92459e+06		0.00446637	0.161125			647894	729455	749296	0.0758101
5.419	726.612	+	4.65725e+06				3	19318.7	34562.3	30218.7	34099.8	25391.5	24627	23918.8	26996.4	32554	32058.2	31322.6	24086.7	25340.3		0.00448333	0.273296			3.99846e+06	4.25421e+06	4.65725e+06	0.0771791
6.964	791.489	-	4.88485e+06				3	39542.8	340009	262320	204912	42851.6	48604.3	35409.9	2.83477e+06	4.44839e+06	4.88485e+06	104499	77622.5	230539		0.00448919	0.00330822			34954.6	33517.8	34762	0.0226641
8.748	876.648	+	4.56997e+07				3	23728.6	21935.2	24015.8	24684.8	17599	13894.5	14253.7	23963.7	33791.5	52523	18980	20226.1	24937.4		0.00451536	0.147227			3.74916e+07	4.17005e+07	4.56997e+07	0.0985931
10.335	822.638	+	1.40122e+07				10	1.75917e+06	2.12839e+06	2.18093e+06	1.86449e+06	1.18808e+06	870766	557587	5.98194e+06	9.8121e+06	1.40122e+07	2.17264e+06	1.46461e+06	1.95527e+06		0.0045711	0.0256663			483067	439570	721092	0.276594
7.379	793.504	-	8.16793e+06				4	224054	585233	759467	513638	68941.1	205444	28556.3	4.97916e+06	7.14413e+06	8.16793e+06	279242	46815.7	264728		0.00459894	0.00223488			246842	319055	194654	0.246409
12.027	876.686	+	1.24694e+06				2	153464	187283	131219	133966	47653.7	46488.3	29534.5	512917	678929	1.24694e+06	109626	60380	103535		0.00462552	0.0316795			74389.6	86251.3	134084	0.321677
15.56	782.726	-	2.8505e+06				9	464705	1.22243e+06	1.14435e+06	1.09373e+06	935629	835010	841913	1.36088e+06	966589	1.17442e+06	1.54436e+06	1.15498e+06	2.8505e+06		0.00466557	0.263552			500304	510722	473168	0.0391874
10.252	842.588	-	2.00614e+06				5	214234	1.64763e+06	1.75337e+06	1.34238e+06	563309	880778	587504	1.06609e+06	1.45915e+06	2.00614e+06	1.00761e+06	875971	1.15696e+06		0.00483254	0.155504			573380	682516	699823	0.10516
9.756	736.531	-	1.58385e+06				5	78683.7	629606	638367	759135	302064	275389	76123.6	810623	1.05753e+06	1.58385e+06	743446	422285	556683		0.00518811	0.0793119			277361	283772	290894	0.0238359
8.514	365.343	-	1.67248e+06				2	219712	504510	538251	416285	260051	289397	219758	769293	1.24773e+06	1.67248e+06	431578	341446	414298		0.00522731	0.0335566			518253	681230	947328	0.302672
8.177	855.538	-	5.67144e+06				3	31004.9	219715	333033	361666	81709.7	45917.3	55008.3	2.23904e+06	4.31842e+06	5.67144e+06	121050	88092.2	121690		0.00545973	0.0164992			375210	344123	439450	0.12586
8.685	929.502	-	4.61316e+06				3	36469.5	32117.7	37452	37928.6	23615.2	24334.9	19162.4	33873.7	39069.7	32894.9	28390.7	22399.2	29912.4		0.00548174	0.0486258			3.64813e+06	3.91048e+06	4.61316e+06	0.122984
8.682	678.503	-	5.0813e+07				2	44741.8	39402.9	45947.2	46531.8	28971.8	29854.8	23509	41557.2	47931.8	40356.4	34830.6	38520.8	36697.4		0.00548174	0.0628467			4.83558e+07	4.60717e+07	5.0813e+07	0.0489785
9.105	1167.06	+	4.41097e+06				3	62229.8	23149.8	26864.3	24351.5	18494.6	17759	15706.2	36930.6	44266.2	50668.9	31899.8	30259.4	29267.1		0.00558939	0.0289836			4.41097e+06	3.65401e+06	3.8297e+06	0.0999202
4.546	453.319	+	1.25123e+06				2	12471	543329	558392	538640	396698	269405	265225	513197	623895	427095	1.25123e+06	435520	952565		0.00559289	0.217336			13507.5	14190.3	14285.8	0.0303321
15.882	766.693	+	2.54283e+06				3	211873	1.95712e+06	2.12499e+06	2.01749e+06	1.76474e+06	1.66219e+06	1.62323e+06	2.11521e+06	2.45109e+06	1.89991e+06	2513244	2.25526e+06	2.54283e+06		0.00567901	0.201609			1.21836e+06	1.21512e+06	1.02007e+06	0.0986457
8.946	774.531	-	4.38901e+06				4	68019.6	1.87372e+06	1.66153e+06	2.077e+06	1.09389e+06	1.11525e+06	769251	1.67966e+06	1.72224e+06	4.38901e+06	2.45637e+06	1.70816e+06	1.92903e+06		0.00588108	0.573099			1.8395e+06	1.67618e+06	931364	0.326578
10.515	737.586	+	2851228348				3	13354.9	25260.8	30355.9	28030.9	20423.4	19212.4	19740.1	25962.2	35072.8	49036.9	27676.5	133946	33618.4		0.00590776	0.464246			2649325161	2809915822	2851228348	0.038504
10.517	824.69	+	1.76977e+07				3	14591.3	27599.4	33166.2	30626	22314.2	20991.1	21567.6	28365.8	38319.8	53576.7	30238.8	30513.3	30548.2		0.00590776	0.258305			1.46636e+07	1.76977e+07	1.59793e+07	0.0944242
8.206	638.477	+	3.38782e+06				2	57711.5	44395.9	93094.5	66026.3	376455	573389	363516	84386.2	89123.4	101563	3.38782e+06	2.32958e+06	3.0123e+06		0.00594709	0.00080973			668509	686274	800710	0.0998605
9.37	892.529	-	1.6475e+06				6	81658	1.6475e+06	1.63188e+06	1.00533e+06	351270	284160	205569	965025	1.35782e+06	1.16702e+06	1.12465e+06	1.01671e+06	993414		0.00599373	0.381207			283430	284907	304739	0.0408879
10.478	864.537	-	1.2765e+06				6	26742.7	731005	1.00406e+06	874991	399373	356059	167428	754373	1.05368e+06	1.2765e+06	694076	628394	935373		0.00611536	0.195974			317000	262126	360006	0.156719
12.487	635.616	+	1.28152e+06				3	48592	37356.4	49855	40984.7	24656.9	19343.2	19313.8	42895.3	60217.5	64781.2	52947.2	26214.3	40110.2		0.00627442	0.187239			732122	1.28152e+06	1.13996e+06	0.271356
5.375	425.188	+	4.23283e+06				3	39381.2	72608.8	61600.9	69512.5	51760.6	50592.3	49182.8	55032.1	69207.3	65350.6	63851.2	49100.7	53632.4		0.00662707	0.275576			3.89848e+06	3.2948e+06	4.23283e+06	0.124824
4.916	557.435	+	1.15964e+06				3	16722.3	28519.3	30138	29773.8	24927.1	26128.4	23523.2	30174.2	34056.1	31713.8	34559.7	27485.4	32297.6		0.00679261	0.832957			1.06398e+06	1.11788e+06	1.15964e+06	0.0430578
8.549	1514.14	+	7.94471e+07				2	11065.9	11983.1	12230.1	11902.4	10760.4	9525.44	10156.1	14995.7	15946.4	23103.2	16702	14592.8	14319.6		0.00692061	0.351481			6.89964e+07	7.94471e+07	7.10476e+07	0.075685
10.811	653.588	+	1.73167e+06				2	28991.4	36169.6	36187.8	40635.8	28343.6	21465.9	21613.8	40847.1	47875.1	49494.1	40549.9	28112.5	33186.8		0.00693309	0.053802			1.67884e+06	1.73167e+06	1.62492e+06	0.0318006
8.076	611.541	+	1.02783e+06				2	12637	390288	387703	367680	253232	243111	153581	785209	906582	1.02783e+06	597235	469494	503267		0.00702813	0.00862962			151242	143473	197889	0.179241
10.218	575.542	+	2.32779e+08				3	20426.3	31506.6	29524.8	27869.9	23297.9	22341.2	19305.9	40494.1	36181.3	44501.2	33108.3	26395.9	28985.5		0.00750315	0.0244901			2.04018e+08	2.138e+08	2.32779e+08	0.0674315
10.206	1138	+	2.8743e+07				3	13062.3	20148	18880.6	17822.3	14898.7	14286.8	12345.8	25895.3	23137.4	27723.2	21172.3	16879.7	18535.8		0.00750315	0.0212183			2.8743e+07	1.97419e+07	2.04066e+07	0.218429
9.118	660.594	+	3.70535e+07				3	79333.8	32177	39160.7	32509.2	24109.3	21737.1	20023.1	47081.1	56432.8	69997.3	40667.6	39475.4	37983.9		0.00783831	0.0510377			3.00719e+07	3.30586e+07	3.70535e+07	0.104893
10.515	596.567	+	7.0675e+07				3	12956.9	24507.9	29451.1	25949.3	19814.7	18639.8	19151.7	25188.5	34027.5	43224.7	26851.6	27095.4	27126.4		0.00784891	0.243218			6.27111e+07	6.6583e+07	7.0675e+07	0.0597457
1.596	306.29	+	2.54948e+08				3	57469.6	116843	141555	156706	46316.4	64859.8	80171.7	128954	106953	64544.5	60901.9	51596.7	65364.2		0.00798762	0.10206			2.46539e+08	2.54948e+08	2.48659e+08	0.01749
8.733	537.525	+	965508				3	26222.9	83892.2	149263	163286	439869	433875	297308	193614	183171	226232	965508	811569	869074		0.00798806	0.000129079			239556	250742	269319	0.0593729
9.111	837.716	+	4.99992e+07				3	61049.1	24760.9	30135	25016.5	18552.6	16727.2	15221.9	36229.9	43426.3	49707.5	31294.6	27771.2	29229.4		0.00800172	0.0272614			4.53266e+07	4.90622e+07	4.99992e+07	0.0513627
9.121	689.647	+	2.89821e+06				3	82198.3	33338.8	40574.7	33683	24979.8	22521.9	20495.2	48781	58470.4	72524.7	42135.9	40900.7	41655.9		0.00800172	0.0563766			2.64253e+06	2.61256e+06	2.89821e+06	0.0577628
11.002	826.56	-	4.75716e+06				12	52871.4	2.49514e+06	2.26257e+06	2.41394e+06	1.60045e+06	1.4871e+06	943968	4.30151e+06	4.53955e+06	4.75716e+06	2.99721e+06	2.38251e+06	3.07497e+06		0.00806185	0.0025671			117454	288025	132343	0.526985
8.625	764.561	+	7.15726e+06				2	288634	1.39079e+06	1.26571e+06	1.611e+06	676333	909124	548306	3.51588e+06	3.88028e+06	7.15726e+06	1.92633e+06	1.27566e+06	1.43994e+06		0.00822717	0.0481374			961295	721543	648795	0.210391
8.658	927.616	-	1.76698e+07				3	35686.2	33622.9	39699.9	39320.6	25848.8	26038.9	20005.7	36564	35625.3	46453.7	33422	31631.9	31368.2		0.00822842	0.103378			1.76698e+07	1.4027e+07	1.61457e+07	0.11472
8.671	779.434	-	1.29042e+07				3	37291.9	24346	28746.3	28471.6	18716.8	18854.5	14485.9	26475.7	25796	33636.7	24200.5	22904.3	22713.4		0.00822842	0.103378			1.06196e+07	1.06192e+07	1.29042e+07	0.115907
4.25	329.249	-	2.0586e+06				10	129344	2.0586e+06	1.5445e+06	1.52216e+06	622369	855835	367606	1.62305e+06	2.03719e+06	1.54817e+06	1.22813e+06	842950	937335		0.00827407	0.0185342			13356.8	13262.7	13155.4	0.00760111
9.255	789.621	+	7.27569e+06				2	42581.4	18992.2	19686.8	20838	16161.8	14176.4	12736.2	29558.6	33755.3	40414.1	26470.4	22352.8	24118.3		0.00832514	0.03848			6.58861e+06	5.32152e+06	7.27569e+06	0.155009
10.766	846.672	+	3.59498e+06				7	469837	1.68066e+06	1.13512e+06	1.24896e+06	541962	535659	295113	2.31213e+06	3.1022e+06	3.59498e+06	2.37588e+06	1.2842e+06	1.86216e+06		0.00833034	0.0761977			178450	193844	217807	0.100831
8.416	1043.54	-	1.24007e+06				5	175664	645965	719538	646042	377169	415756	203247	1.00424e+06	1.24007e+06	866657	621831	599024	594428		0.00834828	0.0168281			131689	129128	204475	0.275836
9.116	647.597	+	2.01434e+06				2	96659	39203.9	47712.7	39608.7	29374.3	27584.2	24395.8	57362.8	68756.8	85283.6	49548.7	48096.2	48984.2		0.00858644	0.0563766			2.01434e+06	1.55117e+06	2.00215e+06	0.142231
9.113	619.567	+	4.71226e+07				3	80603.7	32692	39787.6	33029.6	24495.2	23002.4	20343.6	47834.7	57336.1	71117.8	41318.5	40107.3	38591.9		0.00858644	0.0510377			4.71226e+07	4.2758e+07	4.50122e+07	0.0485433
11.118	1207.13	+	7.50356e+06				3	19741.1	24470.2	25670.9	24702.9	22393.9	22541.3	23284.1	26618	29380.6	37530.4	27488.4	26634.2	27343.7		0.00860299	0.288265			7.49421e+06	7.50356e+06	7.48614e+06	0.00116267
8.693	829.577	-	4.21882e+08				3	250275	180743	247576	150884	51955.7	64163.7	37497	139544	140359	218308	59630.8	124571	99793.9		0.00870042	0.0912305			4.07291e+08	4.08631e+08	4.21882e+08	0.0195474
11.929	1253.27	+	230330836				2	11550.4	11118.4	11140.9	10921.2	10645.6	10754.7	10682.5	11237	11361.4	12448.7	11343.1	10794.7	10979.8		0.00886956	0.198032			204821620	1.9718e+08	230330836	0.0823594
11.581	876.685	+	1.59837e+06				3	142488	273005	210567	169712	83251.5	47187.7	19298.5	592880	1.17373e+06	1.59837e+06	61524	52599.5	81394.3		0.00892163	0.0222842			661424	678780	707770	0.0343002
10.666	831.664	+	8.15556e+07				3	15064.2	18341.1	18666.1	17668.5	16267.4	14601.8	14355.2	23212.8	26660.7	36150	22265.2	21174.4	26376.2		0.00922158	0.265767			6.32149e+07	8.15556e+07	6.58151e+07	0.141376
9.073	766.68	+	1.62557e+07				3	228189	32544.3	38830.3	36026.5	26462.5	23558.6	19744.7	48090	52583.8	60724.9	45406.7	41422.2	47134.6		0.00922844	0.0877369			1.08501e+07	1.62557e+07	1.51236e+07	0.202528
8.418	967.554	-	7.13964e+06				13	1.30625e+06	4.30889e+06	3.86653e+06	4.09803e+06	2.44155e+06	2.46293e+06	1.19397e+06	5.80259e+06	7.13964e+06	5.98276e+06	3.61244e+06	3.78211e+06	3.53284e+06		0.00934895	0.0033056			118528	116223	184040	0.275836
9.614	633.488	-	3.33576e+06				2	123030	145210	169565	186135	449828	557338	350595	185522	207076	214111	3.33576e+06	1.99266e+06	3.32603e+06		0.00936167	0.00385316			1.24905e+06	1.09557e+06	1.04493e+06	0.0940764
13.711	898.727	+	1.8367e+06				6	18146.7	1.10108e+06	1.13232e+06	1.12789e+06	736620	712700	404633	1.20328e+06	1.59099e+06	1.8367e+06	1.59355e+06	1.29336e+06	1.43579e+06		0.0094426	0.64053			19156.1	19292.5	20183.3	0.028542
2.149	508.377	+	1.15484e+07				12	605381	4.93166e+06	5.13921e+06	5.23835e+06	8.5831e+06	8.69876e+06	6.78996e+06	4.66341e+06	5.3409e+06	6.11895e+06	1.15484e+07	8.96713e+06	1.04029e+07		0.00946608	0.00452192			952480	1.05105e+06	975192	0.0519884
12.439	846.757	+	1.32863e+06				3	12810.9	16515.4	17114.8	18752.9	14452.6	14089.1	14394.8	17782.4	20578.7	25318.1	16583.1	14543.6	16952.9		0.00971011	0.0888181			1.15198e+06	1.2544e+06	1.32863e+06	0.0712445
10.188	726.544	+	2610675				11	29964.1	1.17021e+06	1.49585e+06	1.36044e+06	716596	861891	508745	1.49295e+06	1.93053e+06	2610675	1.95861e+06	1.43091e+06	1.86757e+06		0.00974543	0.515665			344940	243053	287093	0.17518
4.546	420.332	+	5.66816e+06				14	127176	4.88454e+06	5.02534e+06	5.0973e+06	4.37261e+06	4.04326e+06	4.50257e+06	4.06711e+06	4.87483e+06	1.44739e+06	4.85626e+06	3.42889e+06	5.66816e+06		0.00978837	0.386767			910497	1.03465e+06	1.41486e+06	0.234637
13.099	663.649	+	4.23315e+06				2	23938	106102	103942	87267.2	67365	64875.4	74064.3	149029	99893.7	81280.3	155505	95964.2	231323		0.00981307	0.312748			4.23315e+06	4.16749e+06	4.20247e+06	0.00781999
9.133	686.61	+	3.66526e+06				2	336517	66392.2	80802	69625.5	53322	46714.2	42619.9	97144.4	116440	144429	83911.2	81451.3	92329.7		0.00996755	0.076908			2.99647e+06	3.45286e+06	3.66526e+06	0.101358
5.802	494.361	+	1.34211e+06				2	16032.4	181032	218306	250916	113264	107074	55859.7	601999	910032	1.34211e+06	204530	158267	224640		0.0101207	0.0247755			22096	18923.3	18659.4	0.0961405
8.621	774.531	-	1.27782e+06				2	67284.8	141236	150160	199294	334998	419421	295388	316124	250742	431551	1.15467e+06	621783	1.27782e+06		0.0102658	0.0301474			598525	648157	773584	0.133977
6.352	726.612	+	1.90098e+07				3	14389.2	441553	464367	429984	346122	267141	227890	480963	628184	266527	331056	461134	438731		0.0103772	0.689868			1.90098e+07	1.75461e+07	1.79424e+07	0.0416755
9.121	873.623	+	1.61751e+06				2	268290	52931.5	64419.8	55509.3	42511.3	37243.1	32938.3	77448.9	92832.6	115146	66898.6	64937.5	73610.4		0.0107393	0.076908			1.22585e+06	1.61751e+06	1.46328e+06	0.137436
9.904	696.489	-	2.57823e+06				11	154198	1.18236e+06	1.45853e+06	1.16491e+06	827506	763667	566931	1.81265e+06	1.90969e+06	2.57823e+06	1.41469e+06	1.5537e+06	1.43291e+06		0.0111954	0.0607803			654209	334885	522179	0.31852
10.712	758.608	+	2.73109e+07				8	3.81817e+06	1.81634e+07	1.51595e+07	1.45864e+07	9.87672e+06	9.6208e+06	5.96848e+06	1.83726e+07	2.34072e+07	2.73109e+07	2.35814e+07	1.8172e+07	2.45463e+07		0.0112291	0.78953			2.09293e+06	1.24671e+06	1.58558e+06	0.259416
9.883	852.614	-	1.67326e+06				3	218732	373740	279151	197780	47109.5	77083.8	33391	716773	1.15107e+06	1.67326e+06	138110	88013.5	176157		0.0116513	0.0196393			466978	441555	385349	0.0968491
8.897	812.559	+	8.85231e+06				2	205008	6.06567e+06	5.24667e+06	3.10237e+06	1.03247e+06	965853	818153	5.12603e+06	7.2831e+06	8.85231e+06	2.89376e+06	2.33233e+06	2.5776e+06		0.0120177	0.0147698			418808	625430	684717	0.242214
9.235	877.61	+	2.63118e+07				3	53975.4	24074.2	24954.6	26413.9	20946.6	16642.1	16144.2	37467.9	42787.6	62579.4	29696.4	26260.1	25407.6		0.0123254	0.0573752			2.55873e+07	2.63118e+07	2.4512e+07	0.0355546
16.262	1258.04	+	2.35537e+06				3	18109.1	12651.6	12692.6	12393.4	12137.5	12042.6	12201.7	12579.6	11894.4	12219.6	12192	12789.4	12549.1		0.0123681	0.348955			2.06104e+06	2.35537e+06	1.997e+06	0.0894004
11.126	772.533	+	2.57109e+06				3	14826.2	18145.8	18842.7	18577.6	17270.4	17449.6	17719.3	20605.4	22744	29052.9	21279.2	20618	21167.2		0.0124694	0.288265			2.30452e+06	2.57109e+06	1.83244e+06	0.167289
11.113	1019.81	+	1.4635e+06				2	10871.9	13306.1	13817.2	13622.8	12664.2	12795.6	12993.4	15109.8	16677.9	21304.2	15603.8	15119	15521.7		0.0124694	0.288265			1.05062e+06	1.4635e+06	293439	0.634087
9.52	702.509	-	1.16685e+06				3	21740.6	567324	620163	602870	402414	395952	228557	917721	1.08819e+06	1.16685e+06	806614	540971	764551		0.0125096	0.0328835			238023	231608	220208	0.0392408
8.426	911.567	-	4.97106e+06				11	311213	2.7754e+06	2.61082e+06	2.83142e+06	1.86607e+06	1.71115e+06	970028	4.26842e+06	4.97106e+06	4.43983e+06	3.13807e+06	2.56033e+06	2.71254e+06		0.0126137	0.00301114			115539	100098	111489	0.0734198
9.104	1584.12	+	2.96653e+06				3	235160	46395.4	56465.1	48654.9	37261.9	35536	29783.1	67885.3	81369.4	100928	68491.8	62481.6	64520.8		0.0126869	0.134973			1.55149e+06	2.96653e+06	2.71714e+06	0.313197
9.224	650.538	+	2.16391e+06				3	65754.6	28674.8	30400.5	32909	25517.8	21537.1	21386.8	69206.5	52125.3	76236.3	36177.2	35039.9	51825		0.0127106	0.0504635			2.02614e+06	2.16391e+06	2.1588e+06	0.0369096
11.276	807.665	+	9.163e+07				3	70958.8	27755.9	28434.8	23019.8	19120.7	18014.6	19451.5	21217.1	23443.3	33838.9	18491.5	401842	23880		0.0127423	0.391319			8.70913e+07	8.92693e+07	9.163e+07	0.0254112
5.589	405.358	+	1.66866e+06				3	18399	52608.4	69079.3	55047.2	25331.9	38476.2	23142.9	32197.5	40384.7	36433.3	56001.8	21949.9	44212.6		0.013014	0.691226			1.50072e+06	1.59105e+06	1.66866e+06	0.052968
8.453	910.551	+	4.47976e+06				2	728184	3.32551e+06	2.49018e+06	3.27424e+06	1.68976e+06	1.85575e+06	1.1345e+06	4.47976e+06	4.42495e+06	3.76094e+06	2.6606e+06	3.20571e+06	2.6396e+06		0.0133435	0.00943364			348289	283286	151713	0.383571
9.709	1605.25	+	3.93847e+08				3	67334.2	78659.4	72931.6	91706.1	56663.1	32077.9	41185.8	99920	116160	155748	77762.6	61912.7	79086.8		0.0140977	0.0432441			3.34447e+08	3.93847e+08	3.84387e+08	0.086053
9.046	1324.12	+	1.71025e+07				3	202749	32505.6	34501.2	32010	27496.2	23759.8	20335.3	43956	46721.4	54673.3	40344.5	36804.2	41879.7		0.0142756	0.068648			1.41716e+07	1.71025e+07	1.65096e+07	0.097287
9.054	1107.06	+	136766899				2	199211	31938.4	33899.3	31451.6	27016.5	23345.3	19980.5	43189.1	45906.2	53719.4	39640.6	36162.1	41149.1		0.0142756	0.068648			1.32897e+08	136766899	1.34416e+08	0.0144756
10.709	952.679	-	6.07168e+06				3	726434	104831	73613.8	95296.7	53906.9	52425.5	38260.4	58227.4	59123	101780	55912	55321.9	56679.7		0.0148374	0.300708			3.93232e+06	5.37701e+06	6.07168e+06	0.212867
8.774	762.51	-	5.06589e+06				7	710012	1.88652e+06	1.70953e+06	1.81457e+06	1.13529e+06	1.26462e+06	654478	2.6539e+06	2.73986e+06	3.47034e+06	2.11114e+06	1.84993e+06	2.09233e+06		0.0151245	0.0262858			4.64557e+06	4.36065e+06	5.06589e+06	0.0756345
10.15	580.496	+	1.74987e+08				2	49016.2	57446.1	56121.8	62446.5	42479.2	49782.4	39346	77979.5	96619.3	101832	64633.2	48127.7	53516.4		0.0153023	0.0135765			155643931	1.62847e+08	1.74987e+08	0.0594312
6.334	836.449	-	1.79384e+06				3	20763.4	189627	193343	122051	83059.4	62212.6	40832.7	101470	160932	41047.6	81574.9	101524	110675		0.0153427	0.932277			1.62209e+06	1.79384e+06	1.68873e+06	0.0508882
8.148	750.524	-	1.15026e+08				2	27614.7	56331.1	48931.3	46849.4	93497.1	116919	78769.3	95531.4	170718	409861	234260	39576.2	208988		0.0163737	0.598331			107634864	1.10692e+08	1.15026e+08	0.0334224
19.855	864.84	+	1.41324e+06				3	80874.3	822382	829955	816401	563663	635790	387197	1.39558e+06	1.07922e+06	1.41324e+06	1.06518e+06	955988	871822		0.0164503	0.0531803			16033.2	16315.1	15871.6	0.0139633
9.118	579.535	+	1.76505e+06				4	71761.6	291792	331998	240772	728194	914728	542148	322906	360157	454694	1.76505e+06	1.52171e+06	1.57133e+06		0.0164757	0.000122329			128018	162070	298641	0.460141
7.439	719.488	-	5.02592e+06				2	38365.7	161461	282026	263928	82358.6	95088.6	38112.2	1.69923e+06	3.01604e+06	5.02592e+06	223805	113616	221505		0.0165658	0.034114			259223	239059	301303	0.119156
9.035	630.653	+	8.31362e+07				3	397263	167866	160671	190001	130813	109716	83019.2	153348	188103	154078	158310	111418	174524		0.0166489	0.482888			7.36024e+07	8.31362e+07	7.04222e+07	0.0873782
12.456	784.621	+	2.60911e+06				2	26902.6	333681	779366	705612	37195.8	77278.1	71528.2	1.19402e+06	1.64323e+06	2.60911e+06	353531	210861	335818		0.0171076	0.0225759			42505.4	45232.5	46725.4	0.0477421
12.236	872.64	-	5.04062e+06				9	63785.1	3.2199e+06	3.47962e+06	2.03272e+06	1.26711e+06	1.15972e+06	920622	3.07604e+06	2.59409e+06	5.04062e+06	3.56423e+06	2.42955e+06	2.96733e+06		0.0171358	0.514691			531975	582450	545295	0.0472833
4.274	453.318	+	1.64192e+06				2	19417.9	1.45365e+06	1.06472e+06	1.32012e+06	870630	807648	694759	1.00509e+06	1.3288e+06	1.48264e+06	1.64192e+06	836563	1.25029e+06		0.0174984	0.91948			29370.1	30976.6	34346.2	0.0804575
9.41	852.614	-	2.41476e+07				13	4.2326e+06	3.9876e+06	3.87514e+06	4.08794e+06	2.70389e+06	2.63713e+06	1.33152e+06	1.40284e+07	1.78514e+07	2.41476e+07	4.63047e+06	3.64868e+06	4.30529e+06		0.0175197	0.00812934			85547.6	102712	108250	0.119762
4.663	523.385	+	6.18771e+06				8	15250.8	4.31962e+06	6.06802e+06	6.18771e+06	3.28647e+06	1.86595e+06	943486	3.57942e+06	5.32488e+06	2.6234e+06	4.20479e+06	3.8989e+06	5.85111e+06		0.0185088	0.462409			16414.2	17127.7	17312.6	0.027987
17.059	1635.61	-	2.24822e+06				11	102596	1.47098e+06	1.52286e+06	1.57434e+06	1.99613e+06	1.94328e+06	1.7072e+06	2.24822e+06	1.24392e+06	1.50115e+06	1.88169e+06	1.95283e+06	1.69089e+06		0.0185163	0.599165			246917	296523	259412	0.09641
8.077	871.571	+	1.34945e+06				3	12848.2	530346	554918	509510	395693	372548	236552	1.04795e+06	1.31951e+06	1.34945e+06	821628	608796	660219		0.018617	0.00931423			153769	145870	201195	0.179241
8.948	609.472	+	1.07122e+06				2	24901.3	776967	1.07122e+06	727513	445199	435590	236859	728873	575598	478994	583837	415968	646281		0.0186504	0.6711			279861	257381	295956	0.0697625
9.342	1501.19	+	4.50256e+08				3	16544.3	27922.9	34068.9	32931.8	25125	20888.1	19092.5	41716	50184.3	63436.3	36277.8	38265.7	36129.5		0.0187439	0.0792405			3.57013e+08	4.50256e+08	4.27508e+08	0.118117
9.907	599.5	-	3.61068e+06				11	265759	2.20042e+06	2.02743e+06	1.83803e+06	1.34984e+06	1.35554e+06	734601	3.35504e+06	3.12695e+06	3.61068e+06	2.63206e+06	2.15624e+06	2.1895e+06		0.0193066	0.00746571			723880	690084	577790	0.115194
10.934	757.579	-	1.42946e+08				3	47733.6	49372.6	49701.3	50707.6	44655.3	46500.7	41522.5	48932.7	54636.6	58785.2	50991.6	51657.9	47719		0.0194059	0.267546			9.45139e+07	1.11226e+08	1.42946e+08	0.211657
9.709	776.56	+	1.28749e+06				3	64787.9	743635	1.11037e+06	687549	330250	385495	182802	706854	1.28749e+06	1.05191e+06	1.11216e+06	827173	1.2426e+06		0.0198092	0.838891			693185	806043	774447	0.076821
10.265	914.614	-	940131				2	85652.5	659833	537134	454292	295800	304363	126126	678462	940131	717933	677692	383803	599607		0.0207825	0.133446			223053	252939	272241	0.0993671
9.434	740.557	+	1.96075e+07				12	69556.6	4.72523e+06	5.22085e+06	4.73223e+06	8.46533e+06	9.00047e+06	6.35141e+06	9.44196e+06	1.22137e+07	1.75338e+07	1.90711e+07	1.60622e+07	1.96075e+07		0.0209889	0.118797			451134	658143	666989	0.206305
9.967	848.543	-	2.72366e+06				8	122837	1.51893e+06	1.30831e+06	1.35999e+06	970747	1.02982e+06	624938	2.6822e+06	2.7087e+06	2.72366e+06	1.97232e+06	1.41665e+06	2.02324e+06		0.0211179	0.00982298			1.22362e+06	1.20801e+06	1.0792e+06	0.0677293
6.337	968.632	+	7.53261e+06				3	12596.9	175618	237322	123394	73784.1	41293.7	33939.8	124253	182548	247961	61270.2	118673	131483		0.0212922	0.123954			7.53261e+06	7.42581e+06	7.4556e+06	0.00737625
10.93	657.664	+	1.46366e+08				3	19944.5	24367.1	23008.1	25928.8	21068.6	21085.1	21644.8	30507.5	28714	35932.4	24945.6	20816.5	22024.3		0.0215066	0.0215705			1.31891e+08	1.38969e+08	1.46366e+08	0.0520436
10.927	659.669	+	1.23247e+07				3	19433.3	23742.6	22418.4	25264.3	20528.6	20544.6	21090	29725.5	27978.1	31695.7	24306.2	20282.9	21459.8		0.0215066	0.00836178			1.21551e+07	1.22348e+07	1.23247e+07	0.00693379
1.061	720.169	+	5.85556e+06				9	65754.5	2.72298e+06	1.30653e+06	1.85255e+06	506338	500829	55411.1	622688	865585	118930	5.85556e+06	1.25858e+06	768766		0.02154	0.269913			1.033e+06	1.32536e+06	1.40559e+06	0.156302
15.259	512.472	+	1.30692e+08				3	32925.9	40205	34636.2	35884.2	25531.2	13775.2	25194.1	26353.3	40363	17336.8	23159.4	36670.9	14900.2		0.021681	0.753211			1.30692e+08	1.2435e+08	1.24931e+08	0.0276793
12.904	1003.81	+	3.31902e+07				3	33956.7	24620.1	24818.5	24563.6	23382.4	24053.9	24025.9	25494.1	24878	30203.2	24854.8	23267.2	25747.1		0.0219391	0.289291			2.94217e+07	3.2514e+07	3.31902e+07	0.0633641
16.021	796.742	-	1.71488e+06				6	249673	852054	906340	805402	701938	628447	492965	944185	636962	691589	942583	673037	1.71488e+06		0.0219558	0.340602			326149	299426	396395	0.147028
11.348	723.536	-	1.67139e+07				16	1.86095e+06	4.02011e+06	3.53279e+06	4.02322e+06	2.99355e+06	3.29276e+06	3.24758e+06	6.82712e+06	1.08656e+07	1.67139e+07	7.74732e+06	7.3076e+06	9.14345e+06		0.0222211	0.30905			2.20627e+06	2.74467e+06	2.68219e+06	0.115734
0.71	413.065	-	1.40919e+07				9	186437	2.55117e+06	1.35887e+06	2.05429e+06	841536	428033	724390	1.09064e+06	1.10901e+06	3.56388e+06	1.40919e+07	1.32933e+06	881805		0.0226374	0.470074			110883	125728	119557	0.0628192
8.426	653.551	+	1.51351e+06				10	141447	954349	730363	877675	538089	591743	338617	1.34958e+06	1.51351e+06	1.43693e+06	1.0218e+06	1.04708e+06	1.01978e+06		0.0227214	0.00110732			145840	129407	104711	0.16346
8.803	846.549	-	5.61984e+06				10	134120	4.15185e+06	3.64958e+06	3.65803e+06	2.80552e+06	2.34948e+06	1.34797e+06	4.69246e+06	4.65865e+06	5.61984e+06	4.37901e+06	3.72946e+06	3.70845e+06		0.0231485	0.0520988			340134	351017	376795	0.0528897
9.327	764.525	-	4.14361e+06				10	212900	2.15184e+06	1.75595e+06	1.61503e+06	1.10775e+06	1.22535e+06	640115	3.37864e+06	3.46679e+06	4.14361e+06	2.21242e+06	1.83669e+06	2.27715e+06		0.0240992	0.00501719			240024	241275	246378	0.0138777
11.765	722.6	-	1531532965				5	46462.5	36988	40890.9	42651.3	33713.8	32431.9	27447.6	37268.6	39560.3	40765.1	34503.5	35454	35886.8		0.0241299	0.02384			1463993875	6.29281e+08	1531532965	0.415929
8.776	596.566	+	4.52156e+08				3	20267.3	49072.3	54608.1	72006.1	35701.1	34659.8	28600.8	79840.7	64618.7	113533	53762.8	53748.6	46471.4		0.0243398	0.0771728			4.22535e+08	4.52156e+08	4.30971e+08	0.035065
10.712	794.711	+	3292480022				3	35734.9	59372	49346.4	43099.9	35069.7	32320.9	24841.6	61531.8	61546.7	62465.2	51122.5	78067.8	47567.4		0.0244038	0.776294			2751036343	3292480022	2918519308	0.0927934
10.722	770.57	+	1.46051e+06				7	28377.3	837103	675491	707610	562016	505507	375707	1.15931e+06	1.28434e+06	1.46051e+06	1.27059e+06	894082	1.17209e+06		0.0249399	0.255454			516752	538817	421277	0.126907
11.35	623.621	+	1.2238e+07				8	966761	2.35738e+06	1.79382e+06	2.1638e+06	1.483e+06	1.51362e+06	1.56573e+06	4.27291e+06	6.90611e+06	1.2238e+07	4.97586e+06	3.90564e+06	5.13347e+06		0.0249712	0.257338			1.33181e+06	1.459e+06	1.85524e+06	0.176274
9.03	551.504	+	7.04408e+06				3	702166	1.20247e+06	1.60651e+06	1.64677e+06	1.93361e+06	2.28451e+06	2.48492e+06	1.11375e+06	886385	1.56902e+06	7.04408e+06	3.68272e+06	4.30277e+06		0.0251347	0.0221381			2.35314e+06	2.58519e+06	2.48324e+06	0.0470172
9.997	714.546	+	6.28205e+07				2	764192	3.82168e+07	3.92841e+07	3.86658e+07	2.80697e+07	3.13893e+07	1.94429e+07	5.05068e+07	52360359	6.28205e+07	5.67681e+07	4.0237e+07	5.02663e+07		0.0254476	0.374625			870617	1.07947e+06	1.04882e+06	0.112821
10.024	721.559	-	1.01786e+07				2	69575.6	37645.1	42158.4	42102	30944.5	35013.9	26690.3	41265.2	46249.6	51900.2	44311	37377.1	38001.4		0.0261542	0.157533			6.89319e+06	3.28434e+06	1.01786e+07	0.508209
11.366	888.633	-	2.13251e+06				7	40610.3	699687	854504	708932	561771	535798	376427	950068	1.243e+06	2.13251e+06	1.68106e+06	1.15683e+06	1.64163e+06		0.026461	0.902531			34898.5	35013.3	30419.9	0.0783249
9.188	608.573	+	4.26186e+06				2	24571.9	17574.1	17564.2	20425.3	15837.9	13934.2	13273.9	28986.7	27210.5	47316.7	24875.3	22846.1	25954.5		0.0270249	0.200208			3.83218e+06	4.26186e+06	4.12105e+06	0.0537986
15.603	909.831	+	1.45278e+06				3	15856	16071.9	16142.5	16452.7	15895.6	15686.2	15713.3	16074.9	15652.9	15782.9	15679.5	15715.6	16272.9		0.0270545	0.830062			1.37725e+06	1.45278e+06	1.27074e+06	0.0669066
10.13	662.501	+	4.85164e+06				2	48790.5	63995.9	55863.3	71391.2	46320.7	49553.1	37946.1	77620.3	84991.1	96025.2	64651.7	59075.2	58694.5		0.0277735	0.0110785			4.48205e+06	4.1128e+06	4.85164e+06	0.0824199
5.894	652.5	+	2.24568e+06				5	12182.4	234371	310033	426987	75934.1	170096	54260.1	706868	1.22157e+06	2.24568e+06	973475	769590	1.00572e+06		0.0280136	0.358403			29598	35417.4	25189.4	0.170619
0.7	213.088	-	7.3583e+06				5	320073	7.21982e+06	4.99255e+06	7.3583e+06	2.63595e+06	4.39318e+06	2.0981e+06	100519	112786	811716	343116	89628	113239		0.0280762	0.555578			169285	191950	185979	0.0644053
10.926	697.578	+	9.31484e+06				3	17387.3	21242.8	19840.3	22604.3	18011.7	18381.6	18869.5	26595.8	25032.4	28358.6	19371.5	26847.8	19200.4		0.0282948	0.146276			8.41324e+06	8.89975e+06	9.31484e+06	0.0508424
6.724	447.271	-	1.07186e+07				11	1.49972e+06	9.14665e+06	8.94237e+06	8.2527e+06	9.57848e+06	1.07186e+07	1.04558e+07	9.2525e+06	1.03971e+07	1.01265e+07	9.33174e+06	9.18861e+06	1.05569e+07		0.0284081	0.696189			2.22505e+06	1.61104e+06	1.1941e+06	0.309294
6.806	864.28	-	1.28435e+06				3	62827.1	421495	489880	608204	306636	349284	278115	448425	309313	438119	380260	490239	330634		0.0286648	0.979711			1.28435e+06	1.00632e+06	1.05918e+06	0.132226
8.285	688.491	+	1.03392e+06				7	19461.6	490993	661442	704270	393144	378342	207230	754573	593096	1.03392e+06	754589	789923	872074		0.0295626	0.934505			216985	206222	259895	0.124706
8.856	801.567	-	9.60693e+06				3	1.29902e+06	195449	237807	137718	97778.4	99631.8	79632.8	1.00144e+06	2.32702e+06	3.41996e+06	235888	232365	120210		0.0299642	0.0427214			7.90211e+06	8.13222e+06	9.60693e+06	0.108228
4.67	479.25	+	1.45095e+06				7	11156.8	1.30603e+06	1.2139e+06	1.34524e+06	924684	588894	172056	855407	1.25554e+06	298095	1.0717e+06	1.1291e+06	1.45095e+06		0.0303481	0.241657			12007.9	12529.9	12665.2	0.027987
12.068	669.62	+	2.39544e+06				2	10773.9	12421.8	12489.4	12373.2	11523.2	11661.8	12161.9	11899.2	12654.3	14871.5	11786.9	11551.5	12820		0.0304932	0.325894			2.3574e+06	2.12178e+06	2.39544e+06	0.0646916
8.166	818.274	-	2.5981e+06				2	276243	957062	1.00697e+06	1.06097e+06	1.21756e+06	1.09814e+06	1.24958e+06	1.15163e+06	1.54309e+06	2.5981e+06	1.40028e+06	1.15672e+06	1.557e+06		0.0306348	0.429365			496323	384684	482461	0.133885
9.999	798.528	-	3.4823e+06				11	73077.7	2.32216e+06	2.41565e+06	2.36987e+06	1.55747e+06	1.89479e+06	960476	3.12382e+06	3.4823e+06	3.4185e+06	3.22926e+06	2.19176e+06	3.14003e+06		0.0307136	0.235629			1.3594e+06	1.34206e+06	1.19895e+06	0.0677293
12.027	654.667	+	2.31048e+06				2	17986.1	21164.7	20790.3	22106.9	19478.7	19281	20333.5	22178.9	26233.2	32688.3	25839.1	29138.3	20468.1		0.0310059	0.659562			1.88257e+06	1.9941e+06	2.31048e+06	0.107633
6.509	457.286	+	3.66191e+07				5	152456	3.43731e+07	2.82267e+07	2.88178e+07	2.40233e+07	1.14678e+07	1.50616e+07	1.10639e+07	1.51428e+07	5.90478e+06	3.66191e+07	1.13935e+07	1.60926e+07		0.0319336	0.262949			198047	562856	868277	0.617893
3.128	336.327	+	1.5287e+07				4	25448	1.5287e+07	6.94197e+06	1.12348e+07	1.4337e+06	4.64872e+06	2.28809e+06	7.21491e+06	8.14874e+06	4.50788e+06	1.2435e+07	6.80032e+06	4.68282e+06		0.0321453	0.625875			55625.8	57097	58157.8	0.0223231
11.782	732.562	-	3.75132e+06				9	86182	2.62648e+06	2.94888e+06	2.22154e+06	1.90506e+06	1.15897e+06	612259	3.75132e+06	2.78718e+06	2.06313e+06	2.74242e+06	1.89196e+06	2.98614e+06		0.0330147	0.609399			932683	917584	969193	0.0282334
9.708	847.626	-	8.23552e+06				3	58700.6	57976.8	54133.2	59423.2	49678.4	45012.3	36171.5	59227.5	67217.1	826350	935523	52495	59990.8		0.0335464	0.938751			7.90296e+06	8.23552e+06	6.17032e+06	0.149118
9.695	961.6	-	2.50849e+06				2	80309.5	79319.2	74060.7	81298.1	67966.1	61582.2	49487	81030.4	91961.1	96180.5	74367.4	71819.4	82074.7		0.0335464	0.0671493			940890	2.50849e+06	2.42197e+06	0.450224
9.689	1019.63	-	5.3394e+06				3	89407.9	88305.3	82451.1	90508.5	75666	68558.9	55093.4	90210.4	102379	107077	82792.6	79955.9	91373		0.0335464	0.0671493			3.46465e+06	5.20805e+06	5.3394e+06	0.224063
2.906	227.202	-	4.89171e+07				12	879926	1.40363e+07	1.15532e+07	1.41377e+07	9.09755e+06	8.70237e+06	1.11361e+07	1.92595e+07	2.29107e+07	4.89171e+07	2.62968e+07	1.49802e+07	1.99809e+07		0.0336658	0.371796			1.16695e+06	1.35772e+06	2.53077e+06	0.438252
7.542	311.258	+	2.24148e+06				3	37448.6	185277	315668	191426	97245.6	97355.4	93987.5	1.08192e+06	2.24148e+06	1.78121e+06	87179.3	99280.1	130060		0.0339338	0.00909567			297651	265434	265825	0.0669139
10.218	884.601	-	1.124e+07				12	325387	3.73082e+06	4.19908e+06	2.66402e+06	1.12399e+06	2.35421e+06	606797	4.15117e+06	3.22305e+06	1.124e+07	5.27193e+06	1.87778e+06	2.06076e+06		0.034567	0.319712			1.23736e+06	1.98509e+06	1.53166e+06	0.237696
3.785	450.379	+	6.41488e+06				12	20062.7	5.83885e+06	6.41488e+06	3.92656e+06	3.40532e+06	2.57929e+06	1.58934e+06	4.84557e+06	5.47859e+06	4.61166e+06	5.94938e+06	3.53528e+06	4.76022e+06		0.0352544	0.772196			541418	568722	536020	0.0319497
5.718	538.432	+	5.3905e+06				6	13103.6	183373	165054	172863	135956	129622	78723.1	1.72609e+06	3.25385e+06	5.3905e+06	2.31446e+06	1.655e+06	2.06012e+06		0.0353389	0.251328			41849.2	34366.2	33267.6	0.127962
10.958	1396.21	+	5.6106e+06				3	10616.7	14907.5	13923.3	15863	12889.5	13209.3	13242	18664.1	17566.9	21983	15261.4	14686.9	15968		0.0353812	0.0409699			5.31609e+06	5.6106e+06	5.12204e+06	0.0459845
11.104	933.673	+	6.20636e+06				3	11639.2	13820.4	14351.2	14149.3	13153.7	13290.2	13728.1	15693.8	17322.5	22127.6	16206.9	15703.3	16121.6		0.0367854	0.288265			6.06252e+06	6.10935e+06	6.20636e+06	0.0119758
3.92	241.217	-	5.72845e+06				11	542517	4.39374e+06	4.76348e+06	5.51214e+06	3.92268e+06	3.93908e+06	3.54118e+06	4.26582e+06	4.17001e+06	5.72845e+06	5.07704e+06	3.75555e+06	4.31565e+06		0.0369981	0.621087			2.04774e+06	3.80739e+06	1.96186e+06	0.399749
3.329	929.187	-	3.68358e+06				2	15343.3	466547	133103	344095	20922.4	17217.6	13549.3	14697.2	463036	1.71697e+06	3.68358e+06	26944.7	31816.7		0.0379261	0.715916			16874.9	16648.4	20181.6	0.110479
10.333	742.573	+	2.93701e+07				12	351971	4.90647e+06	6.63194e+06	5.90342e+06	4.49288e+06	3.79198e+06	2.78777e+06	9.91756e+06	1.54454e+07	2.93701e+07	1.63275e+07	1.06223e+07	1.80866e+07		0.0392493	0.630222			552170	997410	824245	0.283648
9.631	768.593	+	4.89017e+06				2	857655	929982	1.08455e+06	1.09428e+06	820775	762173	489940	2.57044e+06	3.33872e+06	4.89017e+06	1.88447e+06	1.24632e+06	1.56825e+06		0.0398187	0.0451301			338764	253827	200450	0.263874
11.798	1044.76	-	7.04801e+06				2	85238.1	67066.2	74142.8	77334.9	61129.5	62810.1	50398	61287.1	71730.3	73914.9	62561.3	64284.8	65069.5		0.0404175	0.275513			5.12514e+06	3.69871e+06	7.04801e+06	0.317689
9.031	543.548	+	2715836727				5	399141	155341	117567	135406	108755	98844.6	84407.6	134670	160869	162632	148846	251224	140124		0.0406485	0.498733			2702769176	2715836727	2652264397	0.0124794
5.815	478.41	+	6.04542e+06				12	16542.5	4.75585e+06	4.88385e+06	3.77428e+06	3.44305e+06	2.55134e+06	1.45475e+06	3.93735e+06	3.6971e+06	3.27241e+06	6.04542e+06	2.83655e+06	4.46966e+06		0.0418582	0.437819			22799.1	26163.1	24528.6	0.0686719
10.802	716.556	+	2.29013e+06				4	37611.4	1.83305e+06	2.29013e+06	1.45485e+06	1.14066e+06	1.16394e+06	618436	1.17844e+06	1.72194e+06	2.26897e+06	933250	739266	1.374e+06		0.0419887	0.125759			153094	181669	218829	0.178621
4.579	672.529	+	4.7326e+06				11	35952.2	4.6862e+06	4.41085e+06	4.7326e+06	3.54622e+06	4.13703e+06	2.92139e+06	3.92351e+06	4.56184e+06	3.86879e+06	3.5796e+06	3.61483e+06	3.55995e+06		0.0421879	0.0750959			48822.3	42534.6	66856.9	0.239393
1.644	335.179	+	8.92913e+06				12	90350.3	8.92913e+06	4.56216e+06	5.6855e+06	3.12848e+06	2.19913e+06	2.08405e+06	2.15331e+06	3.16734e+06	3.72295e+06	7.37513e+06	2.39311e+06	2.60876e+06		0.0439302	0.546697			231472	245489	235255	0.0305442
10.709	826.644	-	3.05103e+06				2	29575.5	27551.5	29262.5	30214.7	23839.4	26240.3	20175.9	30015.9	31893.4	31315.1	27024.6	26948.6	30329.1		0.0441024	0.0752689			2.19949e+06	3.05103e+06	2.48073e+06	0.168356
10.04	687.501	-	2.66549e+06				2	34459.1	30658.6	36244.3	37924.4	26575.9	28714.9	20191.5	33296.7	41660.4	46750.4	34682.9	31320.1	34230.7		0.0441212	0.152749			1.65344e+06	2.66549e+06	2.49728e+06	0.238687
10.859	786.644	+	1.65481e+06				2	30901.1	131488	119827	180060	349956	318299	197333	788191	1.21353e+06	1.65481e+06	759924	495971	653794		0.0444252	0.0900888			873672	597198	664917	0.202419
9.185	608.527	-	1.71548e+07				3	28418.1	31175.6	36319.8	34970.6	27212.8	30423.9	24011.5	31291.5	37534.7	35873	38391.5	34694.8	37444.3		0.0449285	0.421233			1.71548e+07	1.64411e+07	1.71172e+07	0.0237604
3.782	387.311	+	7.63035e+07				18	27933.2	6.17933e+07	6.35711e+07	5.64951e+07	4.41573e+07	4.61737e+07	2.19302e+07	5.26383e+07	7.46398e+07	4.34302e+07	7.63035e+07	3.97923e+07	6.92424e+07		0.0449661	0.753801			467525	491102	457784	0.0362843
4.877	715.49	+	2.14277e+06				12	10604.9	1.73518e+06	1.43278e+06	1.96264e+06	1.35464e+06	1.16334e+06	1.18875e+06	1.72545e+06	1.87246e+06	2.14277e+06	1.81276e+06	1.04679e+06	2.12357e+06		0.0449918	0.501865			12841.7	24629.4	23973.1	0.323429
1.808	313.143	+	3.79303e+06				14	522914	3.79303e+06	3.3503e+06	2.95308e+06	2.57082e+06	2.31387e+06	1.32978e+06	3.24202e+06	2.16183e+06	2.32989e+06	2.9196e+06	2.257e+06	2.80504e+06		0.0450185	0.843718			3.4488e+06	2.05439e+06	3.31339e+06	0.261653
12.111	1263.19	+	2.07881e+07				3	14302.1	16489.6	16273.4	16818.3	15126.4	15647	16078.3	16564.1	16433.4	19620.1	16423.6	15689.6	17018.2		0.0456863	0.354148			2.07881e+07	2.04751e+07	1.27613e+07	0.252476
9.54	1460.15	+	7.89769e+06				3	18265.3	17687	19018.4	21316.6	16284	15676.5	16643.8	23572.6	32691.3	41824.5	21641	21649.6	22845.2		0.0458561	0.114059			7.32146e+06	7.89769e+06	7.40536e+06	0.0412792
10.251	595.589	+	6.15162e+06				6	812868	1.20472e+06	978396	1.08811e+06	844719	946985	860741	2.18446e+06	2.81509e+06	6.15162e+06	2.08843e+06	1.75978e+06	2.08214e+06		0.0469174	0.231773			649000	663969	731370	0.0643901
9.057	964.277	-	3.19464e+06				8	117038	1.82043e+06	2.59163e+06	1.88649e+06	3.19464e+06	2.62641e+06	3.00019e+06	1.95808e+06	2.7136e+06	2.30995e+06	2.31967e+06	2.31054e+06	2.81838e+06		0.0476655	0.60201			1.12828e+06	1.0257e+06	1.06158e+06	0.0485652
9.71	803.633	+	5796013995				3	136314	172201	119282	119350	73743.4	74222.1	98441.1	189530	237840	202697	180297	166345	102926		0.0477378	0.096714			4966140173	5753362981	5796013995	0.0848843
9.741	774.253	+	6.36499e+06				8	953882	2.84432e+06	2.67446e+06	2.33176e+06	5.16769e+06	3.38399e+06	3.93324e+06	3.16947e+06	3.09948e+06	2.9184e+06	3.97605e+06	1.73988e+06	4.34961e+06		0.0480135	0.738609			5.9819e+06	4.70935e+06	6.36499e+06	0.152447
9.03	271.312	+	3.1567e+07				3	223300	56142.6	41246.5	54563.7	40451.9	32864.9	26837.9	54060.5	67160.5	65192.9	49554.8	40595.6	53134.1		0.0484569	0.0599537			2.91988e+07	3.1567e+07	3.05668e+07	0.0390495
12.316	629.658	+	7.13727e+06				3	14222.7	262030	218030	270645	203666	205125	162510	206587	160628	176216	227779	149881	173806		0.0494887	0.924916			6.54007e+06	6.57917e+06	7.13727e+06	0.0494776
12.287	662.575	+	6.79307e+06				3	10552.9	227350	189174	234825	176710	177977	141001	177505	139369	152894	197632	130044	150803		0.0494887	0.905193			6.37568e+06	6.21761e+06	6.79307e+06	0.0460082
11.733	866.732	-	1.22808e+07				2	55361	45678.7	49889.4	50819.9	42128.7	42627.6	33369.6	44844.5	47136.9	48572.5	45711.2	42244.2	44266.7		0.0501631	0.133761			1.22808e+07	1.0885e+07	9.25088e+06	0.140345
7.092	817.505	-	4.17476e+06				3	54951.2	165068	115575	267748	60098	67180.2	44530.6	1.64564e+06	2.66869e+06	4.17476e+06	68813.9	64273.1	64003		0.0503123	0.0197237			48548.3	47677.7	50037.2	0.0244726
5.823	740.554	+	1.58555e+06				4	11731.8	197661	278092	402987	85882.9	168123	62569.2	611456	1.08438e+06	1.58555e+06	796366	594696	850994		0.0505912	0.300861			22312.3	13847.3	13654.2	0.297745
5.101	431.194	-	5.88671e+06				11	402909	4.71854e+06	4.33629e+06	4.16908e+06	2.45456e+06	3.80853e+06	1.71826e+06	5.03025e+06	3.66533e+06	2.20805e+06	4.75439e+06	5.00899e+06	5.88671e+06		0.0508954	0.14802			394883	462990	536480	0.152362
19.203	836.809	+	2.48123e+06				11	168051	1.33632e+06	1.6032e+06	1.52751e+06	1.1489e+06	1.2117e+06	756136	2.4194e+06	2.1608e+06	2.48123e+06	2.38616e+06	1.85501e+06	1.79758e+06		0.0509332	0.182313			16517.8	16463.4	16378.3	0.00427391
6.965	769.541	+	1.79807e+06				3	50187.5	249110	154181	170085	90401.8	106427	122245	267677	89890	127928	270418	116494	99557.8		0.0510682	0.99682			1.79807e+06	1.46242e+06	1.54182e+06	0.109583
4.876	718.419	-	1.96637e+06				12	43209.4	1.74508e+06	1.32929e+06	1.65835e+06	1.13035e+06	1.30675e+06	954599	1.55059e+06	1.60456e+06	1.96637e+06	1.91018e+06	1.0422e+06	1.762e+06		0.0512376	0.672604			41109	53196.5	50071.3	0.130372
8.807	1592.22	-	1.60903e+07				2	16827.5	38371.3	34134.8	53946.3	25269.4	27596.2	16120.9	32036.8	46490.8	36195.1	37456.8	32319.9	43927.1		0.0514136	0.953322			1.60903e+07	1.44454e+07	1.41877e+07	0.0692341
7.774	965.542	-	660114				3	69063.3	269137	245445	318549	174250	208380	74372.8	490474	567222	660114	539426	389258	424927		0.0514353	0.143144			28894.3	30658.7	33310.3	0.0718091
17.054	1735.57	-	2.20884e+06				11	74698.1	963271	1.4023e+06	1.34187e+06	1.5101e+06	2.11032e+06	2.20884e+06	1.55295e+06	1.48159e+06	1.52167e+06	1.22693e+06	1.63127e+06	1.71424e+06		0.0518198	0.973319			75698.5	62978.1	105989	0.270925
3.099	327.127	-	1.89066e+06				2	24654.2	445144	299520	393404	249762	284698	226720	601034	766052	1.89066e+06	1.09693e+06	480690	625163		0.0518474	0.474401			41502.9	35158.1	52565.2	0.204513
11.04	641.588	+	3.06375e+06				3	13100.3	17723.2	18003.8	20574.9	15029.1	16216.1	16645.5	23464	22794.3	26352	18244.5	18073.9	19116.2		0.0526096	0.00733498			3.02274e+06	2.96588e+06	3.06375e+06	0.0162873
5.57	714.538	+	3.97873e+06				6	19038.4	85505.4	108112	87791.1	76709.4	41684.4	24677.1	1.31384e+06	2.20581e+06	3.97873e+06	1.44293e+06	1.2241e+06	1.49183e+06		0.0526878	0.230374			69789.7	75244.9	78174.2	0.0571914
7.352	676.491	+	852056				3	14742.6	80802.8	187511	81317.7	342925	430350	198542	178530	263220	221633	852056	552996	679167		0.0531581	0.00626026			124156	146425	159097	0.123504
13.561	676.661	+	2.23154e+06				3	263718	965082	1.13488e+06	773888	720084	615001	653352	1.36346e+06	782613	888173	1.49356e+06	850128	2.23154e+06		0.0532484	0.305253			681858	865487	854250	0.128574
12.485	692.621	-	1.88708e+06				3	161363	117389	131615	114263	104578	82381	57625.6	221780	262352	312633	193338	123360	210834		0.0532903	0.0747966			1.81359e+06	1.88708e+06	1.71055e+06	0.0491613
12.273	764.575	+	6.47024e+06				10	88394.6	6.47024e+06	4.609e+06	5.75632e+06	4.41012e+06	3.7914e+06	2.7602e+06	3.97672e+06	2.64943e+06	5.35885e+06	4.8715e+06	1.28315e+06	3.80363e+06		0.0540395	0.635852			555415	628381	546811	0.0776915
8.508	1037.83	+	2.13658e+06				2	10107	10242	10441.8	11897.4	9318.28	9549.72	9455.23	11704.3	11569.9	18109.1	12065.6	12091.9	13398.8		0.0541869	0.593451			2.13658e+06	1.72869e+06	1.30845e+06	0.240105
5.754	942.616	+	2.48673e+06				3	20153.1	57046.7	62149.8	62425.7	55540.7	42679.3	37011.5	69614.4	83132.9	63788.4	76874.8	53079.3	67154.8		0.0547989	0.510489			2.40726e+06	2.48673e+06	2.27197e+06	0.0454581
10.71	1048.94	-	1.45077e+06				2	54070.5	49601.4	58688.8	52012.3	41464.3	47361.5	34564.7	48953.7	52015.7	56864.6	50511.3	49978.2	51204.8		0.0551701	0.42939			1.32841e+06	1.34339e+06	1.45077e+06	0.0485664
11.753	918.821	-	9.05026e+06				2	59277.5	48399.9	53418.8	54415.1	45109.1	45643.3	35730.4	48017	50471.6	52008.7	45078.5	45232.7	45792.9		0.0559798	0.0153832			9.05026e+06	5.32307e+06	3.47591e+06	0.477251
0.976	572.22	-	9.86221e+07				3	9958.62	127504	119487	75199.5	46790.9	77082.1	38765.3	33177	79683.7	30436.1	40129.1	59067.8	80146.4		0.0565628	0.575241			9.48113e+07	9.86221e+07	6.59284e+07	0.206786
0.976	971.566	-	3.81012e+06				2	10796.9	138237	129545	81529.8	50729.7	83570.9	42028.5	227204	86391.5	32998.2	43507.1	64040.1	86893		0.0565628	0.440351			3.47994e+06	3.81012e+06	2.95002e+06	0.127117
8.09	638.502	+	1.7364e+06				3	8690.22	11928.1	10673.4	10093.9	14029.9	11987	13059.3	15508.4	21227.5	21024.8	17478	13862.9	13612.2		0.0566012	0.130833			1.39881e+06	1.67848e+06	1.7364e+06	0.112508
10.71	1561.33	+	4.63674e+06				2	12873.4	24310.6	21934.5	23210.2	21171.6	14619.6	12889.2	32977.1	33142.6	30504.4	30862.7	21901.3	26066.5		0.0570376	0.095195			3.32581e+06	4.63674e+06	4.17151e+06	0.164315
0.965	591.229	-	4.07045e+06				3	19298	735549	949300	719477	562469	654925	513990	866842	886466	744836	629023	701163	916990		0.0573218	0.437931			2.94707e+06	4.04663e+06	4.07045e+06	0.174026
9.971	1458.23	-	2.10507e+07				3	56508.5	28704.8	28918.2	29555.3	25952.3	25848.7	20202.1	31678.4	32330.4	34834.4	29935.2	29212.5	28965.1		0.0576443	0.0236062			1.80698e+07	2.10507e+07	1.69995e+07	0.112225
8.69	414.431	+	3.14353e+06				3	485634	1.00699e+06	1007726	1.02594e+06	849299	931696	683228	1.51947e+06	988175	1.08959e+06	1.16582e+06	881696	3.14353e+06		0.0587894	0.506925			968319	645862	693714	0.226193
11.692	1508.31	+	1.10063e+07				2	13840.3	18520.2	22805.3	19082.3	17133.1	13553.1	9565.99	23420	23604.4	19746	20870.7	18301	20421.5		0.0589034	0.182572			6.65188e+06	9.01939e+06	1.10063e+07	0.245147
11.001	908.564	-	1.29029e+06				6	25316.5	643428	640260	619935	486149	475979	194802	992245	1.17557e+06	1.29029e+06	786722	668219	780512		0.0600812	0.0127246			107379	119630	120991	0.0646276
3.904	554.427	+	1.17965e+07				6	14063.8	33204.9	37544.2	35281.1	32350.9	19615	19925.2	3.36588e+06	6.28879e+06	1.17965e+07	3.94198e+06	3.16607e+06	4.1537e+06		0.0600813	0.244218			67256.9	45408.3	88208.3	0.319628
8.958	855.685	+	1.1956e+07				3	25784.9	82111.5	90433	105172	76959.6	73838.8	59208.3	106804	92010.4	108806	110267	81140.6	96454.6		0.0600941	0.54383			11697322	1.1956e+07	1.17842e+07	0.0111427
8.983	596.566	+	8.12602e+08				3	101813	105481	116171	135104	98862.7	94853.6	76059.2	137201	118197	139773	141649	104234	123906		0.0600941	0.54383			7.01429e+08	8.12602e+08	7.80845e+08	0.074859
7.292	397.333	-	2.08854e+06				2	63381.7	453504	426858	650353	353722	309738	306392	626893	547057	636127	302810	553334	2.08854e+06		0.0605136	0.535721			56190.1	86668.4	78002	0.213318
12.309	647.459	+	1652060058				16	811180	1602790596	1326177270	1652060058	1229940321	1199919254	7.85487e+08	1172508657	8.69965e+08	1066334376	1356855020	8.22183e+08	1017185458		0.0605746	0.878986			832892	865489	838427	0.0206279
16.967	974.84	+	1.58512e+06				4	31423.5	1.34872e+06	1.13974e+06	1.36525e+06	943053	817280	181529	69724.1	60515.2	82355	98446.5	68683.6	84778.5		0.0610599	0.287077			1.41776e+06	1.58512e+06	1.30975e+06	0.0965166
0.979	473.283	-	4.29978e+07				2	8286.6	4.62757e+06	1.32846e+07	2.25165e+07	147321	226226	77898.7	27606.7	1.26126e+07	25326	33391.5	109949	1.2012e+07		0.061332	0.977947			4.13997e+07	4.29978e+07	3.77811e+07	0.065628
6.574	397.329	+	1.8356e+06				3	19798.6	690400	709733	740619	493674	583179	225439	980106	1.26129e+06	1.8356e+06	1.41822e+06	731701	857569		0.0615484	0.338825			236653	261134	264520	0.0598436
5.051	611.527	-	2.05751e+07				12	44607.9	1.92636e+07	1.42846e+07	1.80518e+07	1.17703e+07	1.36407e+07	6.98168e+06	1.56544e+07	1.56631e+07	1.68095e+07	2.05751e+07	1.12087e+07	1.60427e+07		0.0616116	0.972508			33578.2	35243.5	44589.2	0.157
7.886	760.513	+	2.5453e+06				2	57470.6	1.1599e+06	1.42007e+06	1.33604e+06	935359	1.07905e+06	553155	862048	1.21176e+06	1.51095e+06	2.5453e+06	1.80884e+06	2.39601e+06		0.0617445	0.0226651			1.55886e+06	2.09461e+06	1.97563e+06	0.149933
2.139	359.28	+	2.11242e+06				4	23285.3	1.80062e+06	1.77534e+06	1.88485e+06	1.34722e+06	1.36517e+06	479169	1.77514e+06	1.4418e+06	1.132e+06	2.11242e+06	1.45008e+06	2.09308e+06		0.06194	0.20256			1.15195e+06	1.19319e+06	1.37136e+06	0.0941282
15.559	785.699	-	1.57818e+06				2	290763	811575	714892	625887	572024	586298	429027	976342	627932	648507	989208	588653	1.57818e+06		0.0623891	0.384678			292547	248613	211339	0.162058
8.68	579.501	-	499921				2	38100.6	470996	499921	345534	293051	284397	66167.1	27049.8	40817.1	34366.1	24725.4	23401	31250.2		0.0635183	0.177288			172783	196439	224370	0.130509
12.782	990.783	-	1.40269e+06				3	34228.7	40459.9	44854.4	41536.9	36004.6	38205.4	28854.7	39269.8	40247.9	37200.3	34503.4	36236.8	43226.3		0.0637254	0.760763			1.40269e+06	1.33827e+06	1.32054e+06	0.0319289
3.104	227.202	-	6.15852e+07				13	1.10192e+06	1.6563e+07	1.09445e+07	1.58128e+07	9.35101e+06	1.08794e+07	6.56896e+06	2.31297e+07	3.31036e+07	6.15852e+07	3.3723e+07	1.74564e+07	2.49648e+07		0.0638542	0.326805			1.69887e+06	1.91103e+06	2.53077e+06	0.211185
8.781	954.507	-	3.06229e+07				3	19639.6	35844.4	49252.7	56577.5	36461	25673.5	18274	34846.4	46107.7	43017.4	31218.2	29807.8	44526.5		0.0640985	0.347128			2.39817e+07	2.6132e+07	3.06229e+07	0.125915
17.231	794.762	-	1.60151e+06				3	252998	715219	941857	846248	659924	672486	476879	908212	784488	688117	833049	761105	1.60151e+06		0.0641412	0.381378			326056	341756	297179	0.0702929
8.732	797.555	+	1.34776e+07				3	825351	922507	1.03014e+06	1.02753e+06	812328	816911	494029	816628	1.07704e+06	1.45669e+06	1.74922e+06	1.41022e+06	1.64252e+06		0.0641999	0.0836294			1.01564e+07	9.88176e+06	1.34776e+07	0.179153
6.474	726.612	+	5.85607e+06				2	10576	327846	345469	402367	285562	268504	318289	384397	389935	363678	243551	368320	437526		0.064829	0.633483			3.7306e+06	5.85607e+06	5.61796e+06	0.229767
8.317	551.504	+	2.66516e+06				11	62884.4	634652	662381	666719	1.38388e+06	1.52442e+06	782119	714450	778334	964807	2.40538e+06	2.42881e+06	2.66516e+06		0.0649586	0.000114561			151199	123913	130433	0.105407
8.315	1251.84	+	8.44093e+06				11	12021.2	5.12871e+06	5.7171e+06	7.29488e+06	3.54474e+06	4.06921e+06	203697	6.01685e+06	8.44093e+06	2.5987e+06	7.28558e+06	5.7156e+06	8.19358e+06		0.0662613	0.495725			71222.5	86086.7	63253.4	0.157627
6.954	340.394	+	3.33219e+06				12	278205	3.33219e+06	2.56032e+06	1.88673e+06	1.35121e+06	1.75668e+06	1.38574e+06	1.81694e+06	2.1281e+06	2.09785e+06	1.92059e+06	2.49294e+06	2.97262e+06		0.0664453	0.234096			341392	357246	268080	0.147619
13.101	749.751	+	859682				2	11456.1	11914.8	12220.5	12185.3	11444.8	11374.3	11952.8	12138.7	12809.6	50702.6	12077.6	11816.6	12300.2		0.0665323	0.360406			736780	750678	859682	0.0860264
13.086	876.732	+	5.8268e+06				2	15916.2	16553.5	16978.1	16929.2	15900.5	15802.6	16606.2	16864.5	17796.6	19597.7	16779.6	16417	17088.9		0.0665323	0.183832			3.54693e+06	3.54038e+06	5.8268e+06	0.306218
13.096	1339.29	+	1.31865e+06				2	13438.9	13977	14335.5	14294.3	13425.6	13343	14021.6	14239.6	15026.6	16547.4	14167.9	13861.8	14429.1		0.0665323	0.183832			1.17911e+06	1.05592e+06	1.31865e+06	0.110972
5.677	582.458	+	5.43438e+06				6	11500.7	124997	105188	133560	95336.5	81897.3	34677.3	916605	2.86147e+06	5.43438e+06	1.86869e+06	1.55352e+06	2.16716e+06		0.0665664	0.412097			43078	52468.4	67566.5	0.227228
7.333	465.355	+	4.3405e+06				6	9234.42	4.3405e+06	2.19814e+06	2.92551e+06	2.03138e+06	554610	1.18922e+06	1.80007e+06	898487	1.66009e+06	3.00289e+06	857414	1.01473e+06		0.0672602	0.828637			72154.9	78575.2	27576.2	0.467348
9.55	796.658	+	8.31203e+06				3	23041.5	22312	23991.4	26890.6	21255.9	20919.5	20995.9	29736.5	41239.6	52761	27299.9	27037.4	28818.9		0.0674096	0.112454			7.73935e+06	8.31203e+06	7.92977e+06	0.0364842
9.55	568.535	+	4.33199e+07				3	19856.1	19227.4	20674.7	23173.1	18317.4	18027.5	18093.3	25625.6	30493.1	45467	23525.8	23299.6	24506.5		0.0674096	0.167096			3.74867e+07	4.33199e+07	4.18246e+07	0.0741209
8.767	1672.17	-	8.44441e+07				3	15121.5	23419.7	27313.2	27195.1	22370.9	22422.3	17353.1	30433.6	27855.8	26219.1	21629.1	21311.4	22815.8		0.067444	0.00881406			8.44441e+07	7.93697e+07	8.16703e+07	0.0310512
12.729	777.513	+	1.08102e+06				2	12634	1.08102e+06	713456	621561	521158	427807	202460	1.05809e+06	927761	692201	886715	479661	689379		0.0674559	0.261982			43000.8	42304.6	46874.9	0.055887
11.526	605.412	+	846523				3	10363.1	846523	440074	702128	356287	423365	220402	406652	256312	375888	617497	236982	274533		0.0685036	0.827819			606696	622616	649208	0.0343002
9.694	649.439	+	1.21532e+06				4	30554.6	1.13595e+06	961421	1.11351e+06	861814	823972	433693	841638	744248	621160	1.21532e+06	629519	1.01151e+06		0.0690975	0.302794			668214	650078	746549	0.0744901
3.289	383.315	+	2.41993e+06				9	27238.4	1.29222e+06	1.73947e+06	1.59292e+06	1.19554e+06	1.26438e+06	925264	1.86676e+06	2.04918e+06	1.99542e+06	2.16437e+06	2.20315e+06	2.41993e+06		0.069153	0.0385471			65732.9	68363.5	72848	0.0521528
10.701	1529.27	-	3.31047e+06				2	38176.5	35563.8	37772.4	39001.6	32817.4	33871.3	26043.3	38745	41168.4	40422	34883.8	34785.7	39149.3		0.0692896	0.0752689			2.06479e+06	3.31047e+06	3.2388e+06	0.243586
10.708	838.71	-	7.4152e+06				3	35198.4	32789.5	34825.8	35959.1	30257.3	31229	24011.7	35722.5	37956.9	37268.7	36859.1	32072.1	36095.3		0.0692896	0.291327			7.4152e+06	4.71793e+06	5.68032e+06	0.230211
9.761	906.689	-	1.38027e+07				3	90834.4	88853.6	94684.9	110305	79790.6	85239.9	67083.4	102485	106820	122323	110333	104004	100692		0.0696644	0.452369			1.10633e+07	1.25071e+07	1.38027e+07	0.110001
8.318	809.521	-	4.48166e+06				12	77121.4	994313	1.18798e+06	1.14177e+06	2.23659e+06	2.18052e+06	1.26462e+06	1.50225e+06	1.07334e+06	1.56225e+06	4.48166e+06	4.08366e+06	4.13732e+06		0.0702472	0.000134762			218865	224239	156359	0.188843
7.971	700.49	+	3.7187e+06				12	31257.3	2.16778e+06	2.22848e+06	2.21559e+06	1.69123e+06	1.95196e+06	1.079e+06	2.86855e+06	2.59076e+06	3.61409e+06	3.7187e+06	2.90256e+06	3.42404e+06		0.0721039	0.450339			177562	148666	262212	0.300846
9.04	853.711	-	2.09474e+07				3	162382	70775.4	72868	76719.2	65061.7	63115	45654.2	76513.2	88761	81550.4	81716.8	68466.4	82792.7		0.0728178	0.471956			2.09474e+07	2.02442e+07	1.91435e+07	0.0452095
9.034	587.54	-	4.17592e+07				3	168141	73285.7	75452.4	79440.3	67369.3	65353.5	47273.4	79226.9	91909.2	84442.7	84615.1	84368.2	85729.2		0.0728178	0.9416			4.17592e+07	3.62572e+07	3.24069e+07	0.127701
8.63	940.601	-	7.69387e+06				3	58840.9	55438.8	65458.9	64833.4	54231	51596.2	39485.2	58692.8	62039.7	62784.4	54223.9	50582	59890.9		0.0731382	0.103575			7.69387e+06	6.39457e+06	5.38009e+06	0.178721
8.037	975.396	+	895058				5	131097	436763	494804	599426	895058	696304	622372	733591	890817	844047	527152	777557	868141		0.0733085	0.429129			357367	461174	255105	0.287904
7.203	436.31	+	9.76244e+06				10	58244.8	8.02088e+06	9.76244e+06	7.70634e+06	4.61403e+06	7.54464e+06	5.55997e+06	6.36275e+06	8.92673e+06	6.36041e+06	7.11324e+06	6.74204e+06	7.16383e+06		0.0734951	0.819969			38284.2	41540.2	54871.2	0.195746
4.996	726.612	+	1.84324e+07				3	26293.6	34724.5	34373.2	34772.2	33146.4	33673.2	34357.4	34398.8	35903.9	36362.4	36247.6	33086.5	36473.6		0.0735526	0.829558			1.63206e+07	1.80517e+07	1.84324e+07	0.0639465
4.625	628.5	+	7.88497e+06				12	69011.3	7.50684e+06	7.88497e+06	7.02826e+06	6.6658e+06	6.07253e+06	4.3455e+06	5.91187e+06	6.96993e+06	6.05158e+06	6.80108e+06	5.76143e+06	7.45164e+06		0.0737406	0.576699			81105	78622.6	89017.1	0.06547
2.749	441.176	+	7.52171e+06				4	24135.4	5.13153e+06	7.52171e+06	7.03144e+06	4.54693e+06	4.14402e+06	622491	6.43429e+06	6.97258e+06	3.72293e+06	5.44475e+06	4.71245e+06	4.48753e+06		0.0748217	0.472829			18740	25386.3	29088.4	0.214856
8.352	938.65	+	1.28375e+07				3	8494.36	13430.5	17381.6	16347.8	13628.6	12216.3	12155.4	18129.1	24996.3	90898.7	19795.6	16655	21196.6		0.0751156	0.334759			1.15345e+07	1.07217e+07	1.28375e+07	0.0912388
7.201	773.645	+	6.95875e+06				3	14486.5	5.3538e+06	6.95875e+06	5.10229e+06	1.67606e+06	4.96549e+06	2.62526e+06	3.68084e+06	6.08407e+06	3.7892e+06	6.40102e+06	5.07835e+06	4.09116e+06		0.0753278	0.549808			15959.9	18109.3	22060.1	0.165375
3.328	441.095	+	1.6606e+06				2	12288.7	204061	48252.5	124943	25093.6	13352.5	15623.9	13213.3	192241	725621	1.6606e+06	21729.5	13729.7		0.0753775	0.686869			24864.5	24684.9	25704.2	0.0216913
8.74	1687.18	+	5.73908e+06				2	29361.7	25544.4	54117.9	56829.6	21777	21043.6	22061.9	46253	69535.2	64991.9	32012.7	30943.4	30857.5		0.0756437	0.0153116			5.73908e+06	5.27639e+06	4.1224e+06	0.165005
7.774	625.52	+	3.08759e+06				11	105305	1.44037e+06	1.3474e+06	1.42436e+06	1.1892e+06	1.13353e+06	647561	2.43536e+06	2.69028e+06	3.08759e+06	2.14389e+06	1.90067e+06	1.92728e+06		0.0765234	0.0218108			36845.5	49936.7	50310.7	0.167809
8.551	1581.13	-	1.17787e+08				2	16541.9	22581.2	23233	25594.5	20884.3	21044.1	15965.1	21172.6	25856.4	27465	22060.9	20864.4	25303.5		0.0769151	0.416458			1.17787e+08	9.16434e+07	114726891	0.132275
5.817	494.334	-	1.57742e+06				8	27626.1	1.42547e+06	1.34806e+06	1.36e+06	1.0499e+06	1.02318e+06	292283	1.33438e+06	1.56789e+06	860228	1.57742e+06	827087	1.54528e+06		0.0773651	0.855476			21099.2	21269.6	22413.1	0.0330863
12.712	870.694	+	3.31165e+06				11	22121.7	1.88576e+06	1.67632e+06	1.87934e+06	1.42786e+06	1.56074e+06	863867	1.99835e+06	2.7289e+06	2.06954e+06	3.31165e+06	2.42032e+06	2.98157e+06		0.0776492	0.141079			94129.1	87053.3	98314.7	0.0610971
7.201	791.62	+	3.41812e+06				3	11545.4	1.98679e+06	3.41812e+06	1.73271e+06	472167	1.45479e+06	990239	1.32428e+06	2.93107e+06	1.45172e+06	2.99101e+06	2.2567e+06	1.56503e+06		0.0777788	0.606268			12719.7	14432.8	11616.1	0.109829
7.772	883.536	-	8.87873e+06				12	477546	3.29886e+06	3.41142e+06	3.86308e+06	2.92393e+06	2.7063e+06	1.43099e+06	6.02224e+06	7.30811e+06	8.87873e+06	5.94069e+06	4.24598e+06	5.12968e+06		0.0778486	0.074908			33411.1	41163.6	38517.4	0.104538
9.095	604.524	-	1.42525e+08				3	269829	154792	133571	127484	118257	114041	80160.5	135152	147494	156703	144681	219836	138953		0.0779683	0.469753			1.21723e+08	1.42525e+08	140445334	0.0849289
12.448	641.659	+	9.87324e+06				2	11940	15392.8	13634.8	14628.2	13470.1	13076.6	13416.3	16573.6	19179.9	22417	15455.9	13555	15800.6		0.078455	0.0715835			9.87324e+06	9.62807e+06	8.72623e+06	0.0641951
8.363	724.634	+	2.36967e+07				3	8646.7	13671.4	17707.9	18960.8	13873.1	12435.4	12373.4	18454.2	24138.4	22150.5	20544.3	16953.7	21576.7		0.080439	0.43427			1.98621e+07	2.11896e+07	2.36967e+07	0.0902234
8.356	690.605	+	2.37708e+06				3	9306.86	14715.1	19059.8	20408.4	14932.2	13384.8	13318.1	19863.2	27387.3	23841.7	21689	18248.1	23224.1		0.080439	0.370755			1.98109e+06	1.90541e+06	2.37708e+06	0.121326
8.356	967.702	+	6.66906e+06				3	8653.37	13681.9	17706.9	18975.4	13883.7	12445	12383	18468.5	25464.2	22167.6	20166.1	16966.8	21593.4		0.0805306	0.370755			6.04229e+06	6.17059e+06	6.66906e+06	0.052606
2.791	529.403	+	4.76935e+06				3	22100.1	28183	33320.8	33143	28225.7	27308.3	27192.4	29183	34644	29303.4	29673.1	30787.9	32063.5		0.0814331	0.921625			3.76929e+06	4.72845e+06	4.76935e+06	0.127974
7.207	805.503	-	1.73543e+06				2	44099.7	86622.6	123162	169240	51899.9	89147.4	49960.6	653552	1.66123e+06	1.73543e+06	114503	64517.8	65421.5		0.0817271	0.022126			37768.7	39967.8	37049.1	0.0397407
10.774	1092.72	-	1.20918e+06				3	59635.6	56021.4	61470.3	63012.3	51007.9	53302.8	36202.9	55096.1	59565.9	61900.4	57028.2	55102.5	58167.7		0.0817542	0.393875			940418	1.03934e+06	1.20918e+06	0.127879
10.755	1016.72	-	5.71967e+06				3	71505.9	67172.3	73705.8	75554.6	61160.8	63912.5	43408.9	66062.7	71422.2	74221.4	68379.5	66070.4	69745.7		0.0817542	0.393875			5.36905e+06	5.71967e+06	2.19146e+06	0.439088
16.399	766.732	-	1.3017e+06				4	204824	662227	825870	713901	646616	590351	465152	849696	615805	663908	779950	651311	1.3017e+06		0.0821429	0.394858			345128	453624	352319	0.158125
8.74	916.507	-	8.61256e+07				3	42870.3	56800.8	65826.8	64479.4	53618.9	51624.9	33509.3	59235	67350.6	66107.6	49647	54907	59331.8		0.0823249	0.0634517			7.22163e+07	8.61256e+07	5.19978e+07	0.244758
8.536	1627.16	-	3.17173e+06				2	18341.9	25309.5	24860	26047.8	23407.5	21438.2	16118.3	23730.7	25393.6	30783.3	24726.3	23385.2	26150.6		0.082353	0.454321			2.57453e+06	2.25342e+06	3.17173e+06	0.174766
9.351	794.328	-	2.12261e+06				2	246072	1.16382e+06	621741	1.02484e+06	1.34334e+06	1.65034e+06	1.22827e+06	1.50357e+06	2.12261e+06	1.42421e+06	1.52514e+06	1.22674e+06	1.52171e+06		0.0840495	0.344735			1.88087e+06	1.16296e+06	1.45788e+06	0.240479
4.65	815.457	+	4.10323e+07				13	21996.2	3.93436e+07	3.24122e+07	1.73644e+07	3.17029e+06	2.15089e+07	3.59574e+06	2.37779e+07	3.67902e+07	2.89261e+07	4.10323e+07	1.43855e+07	1.48018e+07		0.0840822	0.539638			23674.2	24703.3	24970.1	0.027987
13.987	809.603	-	1.29972e+06				3	36345.7	29536.3	32324.6	31933.8	59612.6	33783.9	58052.8	27668.3	28701.1	31923.4	27225.9	93471.8	29197.1		0.0842307	0.399533			1.29972e+06	1.25099e+06	1.11489e+06	0.0784012
17.644	1058.04	+	5.90939e+06				3	136537	12634.4	12674.8	12670.3	12600.4	12186	12365.7	12218.6	13129.3	12341.9	12881.6	12556.7	12365.3		0.0842334	0.912079			5.90939e+06	5.65554e+06	5.655e+06	0.0255606
9.319	967.601	-	6.42667e+06				2	43553	312888	93454.3	339190	77231.6	75494.5	59171.2	399476	334635	532165	626368	377410	443027		0.0850449	0.558865			6.18494e+06	2.69957e+06	6.42667e+06	0.408635
13.088	961.764	+	1.39998e+07				2	24926.6	27621.6	30783.6	27479.5	26774.9	24865.5	26007.3	26980.9	32953.7	40917.1	26917.1	27309.3	26763.1		0.0862962	0.176598			1.18397e+07	1.39998e+07	6.94994e+06	0.330465
9.795	988.694	-	1.73689e+06				3	74047.3	72432.6	77186.3	89919.6	67869.7	69486.7	54685.7	83544.4	87078.6	99716.4	89942.3	84783.3	82082.9		0.0870092	0.452369			934700	1.36736e+06	1.73689e+06	0.298226
9.794	731.691	-	3.19174e+06				2	95443	93361.7	99489	115902	87480.4	89564.7	70487	107684	112240	128529	115931	109281	105800		0.0870092	0.452369			2.91048e+06	3.19174e+06	3.00375e+06	0.0472
5.57	846.653	+	1.44644e+06				2	17310.8	34902	27153.8	25498.1	23833.6	21844.8	21774.1	20068.8	25055.1	38038.6	21072.3	20648.8	21207.8		0.087496	0.276611			1.27589e+06	1.37023e+06	1.44644e+06	0.0626255
7.768	600.447	+	1.30899e+06				5	10778.7	1.02501e+06	1.06057e+06	1.30899e+06	758263	872764	156183	734408	922998	363707	1.00077e+06	664943	876911		0.088932	0.414938			16922.6	22940.4	20848.9	0.150968
6.099	730.491	+	3.08905e+06				9	17498.4	2.63151e+06	2.03423e+06	2.59911e+06	1.88887e+06	1.84998e+06	791122	2.29767e+06	2.92469e+06	2.80492e+06	3.08905e+06	2.05331e+06	2.76437e+06		0.0894824	0.916784			24627.2	38361.3	36828.4	0.226194
6.893	439.34	+	1.91767e+06				7	14964.8	1.3852e+06	1.30651e+06	1.56329e+06	1.19146e+06	1.06506e+06	511178	1.72373e+06	1.91767e+06	1.83144e+06	1.77469e+06	1.38218e+06	1.50068e+06		0.0895782	0.102994			45265.8	48453.7	45717.2	0.037115
10.333	613.476	+	1.10426e+06				7	38277.2	1.01401e+06	1.06645e+06	1.10426e+06	836185	909362	432654	1.02351e+06	767725	559458	954532	479798	700179		0.0897014	0.726331			431908	393018	644725	0.276594
5.667	431.385	+	3.63622e+06				8	23798.2	1.65864e+06	1.95763e+06	3.63622e+06	497759	1.4517e+06	774902	1.36571e+06	2.52675e+06	1.43788e+06	2.7946e+06	1.10585e+06	1.61178e+06		0.0898326	0.927464			416169	364217	477945	0.135739
0.674	557.241	-	2.30241e+06				6	287086	242447	919530	701699	1.20969e+06	943336	1.69637e+06	2.10992e+06	2.17089e+06	728060	307754	2.30241e+06	2.23532e+06		0.0900189	0.949372			151838	172168	163717	0.0628192
8.372	594.551	+	5.39346e+06				3	18305.1	20416.3	25928.2	24819.5	21353.4	18769.3	17487.3	32093.3	29872.9	37567.1	25425	29638.4	30908.5		0.0901841	0.184662			5.06362e+06	4.15203e+06	5.39346e+06	0.132048
8.372	836.722	+	7.58487e+06				3	24333	27139.4	34466.4	32992.6	28385.1	24950.1	23245.8	45001.4	48446.9	49937.9	37600.2	40025.2	41086.6		0.0901841	0.0100559			7.58487e+06	6.18834e+06	7.03799e+06	0.101443
7.504	682.564	+	751385				8	25009.2	495466	564448	508971	438075	389742	166777	434759	751385	478394	669408	391230	605963		0.0904705	0.996032			72390.8	70321.5	81736.7	0.0812907
8.89	754.536	+	1.16066e+08				13	5.81195e+06	7.12088e+07	7.94042e+07	8.24859e+07	6.44518e+07	6.79375e+07	4.18569e+07	9.74559e+07	1.03287e+08	1.16066e+08	1.15343e+08	1.04842e+08	1.05591e+08		0.0907018	0.667284			360965	539050	590149	0.242214
10.58	781.553	+	4.57993e+06				3	14907.6	20463.9	22309	23376.2	21096.3	18486	18418	22450.2	22989.4	30069.4	23698.8	19198.2	21571.1		0.0908963	0.255811			3.98364e+06	4.57993e+06	3.97487e+06	0.0829842
16.607	799.756	+	3.31799e+07				3	37417.9	17132.2	16539.7	16249.1	15858	16206.6	16002.3	16445.4	16496.9	16205.1	16330.1	16938.2	16941.3		0.0909494	0.186316			3.23275e+07	3.31799e+07	2.84685e+07	0.0801422
7.045	483.365	+	1.6521e+06				5	10349.2	919438	1.00354e+06	905934	881833	557467	362851	1.5269e+06	1.6521e+06	914219	1.46126e+06	942746	1.39236e+06		0.0909763	0.741636			11086.8	11202.3	11531	0.0204435
9.362	603.57	-	2.77783e+07				2	34497.6	72072.6	90206.2	85029.6	43975.4	76054.5	29957.9	45305.9	67700.4	93672.6	47529.3	52909.8	75287		0.091497	0.562418			2.74929e+07	2.77783e+07	2.76589e+07	0.00518506
10.109	1151.07	+	6.41125e+06				2	15608.2	41522.8	32279.3	46321.2	30054.5	33337.2	24620.8	49103.7	52455.8	50616.8	41948.3	38330.2	38083.1		0.0915435	0.00204723			6.03482e+06	6.00366e+06	6.41125e+06	0.0368884
12.95	1330.31	+	3.10614e+08				2	23628.2	20033.6	20874.6	20742.2	19243.7	19254.5	20288.1	21528	20760	25504.5	20146.4	19647.5	20863.8		0.092536	0.190865			3.03244e+08	1.7904e+08	3.10614e+08	0.279716
5.467	455.334	+	1.1052e+07				12	18215.7	9.26702e+06	5.40726e+06	6.26282e+06	4.71368e+06	4.65002e+06	2.61468e+06	5.83345e+06	6.85726e+06	8.22091e+06	1.1052e+07	4.22035e+06	6.67603e+06		0.0927987	0.878089			25607.6	20314.5	21519.1	0.123414
12.291	685.435	+	4.54614e+06				8	35192.9	3.00371e+06	2.81977e+06	3.17409e+06	2.35911e+06	2.8963e+06	2.20233e+06	2.39835e+06	2.95393e+06	3.15038e+06	4.54614e+06	3.1131e+06	953357		0.093042	0.974277			710502	803842	699496	0.0776915
5.444	369.384	+	2.24305e+06				4	84378.6	1.41607e+06	1.72892e+06	839318	942178	564295	580971	1.13984e+06	1.38188e+06	658621	2.24305e+06	964187	1.92265e+06		0.0933128	0.21296			84597.5	85246.5	141677	0.315572
10.965	591.397	+	3.4441e+06				12	9825.19	3.4441e+06	1.76838e+06	2.80576e+06	1.47241e+06	1.90844e+06	890558	1.44631e+06	1.07771e+06	1.47157e+06	2.61676e+06	917661	1.09837e+06		0.0937345	0.720747			303534	422352	441277	0.191913
7.286	872.593	-	1.09911e+07				5	59288	194228	214512	229886	163244	201670	145633	195106	195579	204483	185031	163370	224176		0.0937845	0.698006			1.09911e+07	8.6511e+06	1.02863e+07	0.120331
9.6	765.496	-	567891				2	14368.1	15825.8	17001.3	16704.6	15652.9	15609.3	13983.7	14919.1	16290.5	18269.6	17735.7	16261.4	16749.8		0.0938868	0.711723			485219	567891	451305	0.119584
5.522	818.546	+	1.54761e+06				3	13814.9	27853.7	21670.2	20348.9	19229.2	17634.1	17376.9	16126	16774.5	17277.7	17144.8	16029.8	16348.6		0.0941849	0.666566			1.54761e+06	1.50481e+06	1.44208e+06	0.0354309
15.375	601.521	+	2.13723e+06				2	68987.5	595416	750889	738105	491677	615002	306716	1.55519e+06	1.81113e+06	2.13723e+06	1.08888e+06	809496	1.01504e+06		0.0945417	0.0100933			1.46419e+06	1.89529e+06	915620	0.344559
8.056	721.504	-	2.56463e+06				4	24493	83544.2	162743	115500	67884.2	82228	30969.3	681030	1.24183e+06	2.56463e+06	144052	129673	199792		0.0945692	0.0748069			301941	306751	304091	0.00791948
7.157	825.069	+	9.84681e+06				3	13908.2	283752	283121	140734	46164	160211	121155	1.44219e+06	4.94305e+06	9.84681e+06	1.21955e+06	1.51314e+06	1.98822e+06		0.0949155	0.192044			17865.7	17707.5	17911	0.00599067
0.674	216.069	+	1.24775e+08				15	474731	1.15419e+08	1.24775e+08	9.9065e+07	6.20766e+07	2.4017e+07	1.00628e+08	2.44798e+07	7.25266e+07	8.78174e+07	7.15368e+07	5.80111e+07	5.33285e+07		0.0950728	0.975476			282843	294603	312500	0.0503421
16.386	1183.4	+	2.44882e+06				3	181395	439743	398370	392011	346862	394495	344873	433962	384530	351476	553023	401926	432484		0.0954315	0.235615			2.16181e+06	2.44882e+06	2.26291e+06	0.06354
13.1	820.615	-	4.72653e+06				3	37996.6	54368.1	40512	45412	42259.3	29050.1	21672.9	42256.1	35883.6	29186.2	26247.4	71114	48773.3		0.0955999	0.391899			3.83253e+06	3.84415e+06	4.72653e+06	0.124039
9.427	761.539	-	1.90143e+06				3	48541.6	1.37116e+06	739014	961372	594051	703260	172726	1.18497e+06	1.54958e+06	1.90143e+06	982373	1.10556e+06	1.69122e+06		0.0956528	0.396401			72814	74215.8	81950.4	0.0644656
0.751	450.11	+	1.93125e+07				5	172983	1.33488e+07	6.27027e+06	1.93125e+07	2.73427e+06	1.07114e+06	7.52592e+06	100989	114835	428955	346346	97803.1	118616		0.0956721	0.84767			104221	100461	73757.5	0.178957
6.579	497.346	+	1.41569e+06				11	10699.6	1.19441e+06	1.16134e+06	1.20088e+06	954173	887696	249186	1.25667e+06	1.15994e+06	607827	1.24557e+06	930126	1.41569e+06		0.09575	0.48708			18423.6	26241.6	88841.4	0.867313
4.66	325.185	-	4.92582e+07				12	1.89191e+06	3.56406e+07	2.60302e+07	3.07289e+07	4.19017e+07	3.67047e+07	3.57207e+07	4.20775e+07	3.5192e+07	4.25525e+07	4.92582e+07	4.41215e+07	4.75005e+07		0.0961116	0.0672704			1.99039e+06	2.0172e+06	2.15505e+06	0.0430084
9.071	659.469	-	1.06688e+07				3	184512	73907.4	91337.2	87175	73928.7	71716.7	54814.6	86940.9	100858	92664.5	92853.7	77797.4	95017.8		0.0964576	0.505855			1.01431e+07	1.06688e+07	9.32374e+06	0.0674813
9.517	701.52	-	2.47274e+06				3	47784.5	128789	123972	238524	98127	77166.3	66230.8	363028	158055	96867	96342.3	84141.8	235017		0.0969902	0.51213			2.07343e+06	2.31057e+06	2.47274e+06	0.0878673
3.624	357.3	+	919370				2	17803.2	864616	864716	758608	698611	660478	322107	729358	864914	554640	773963	919370	826978		0.0973968	0.280719			407175	391467	341964	0.0895149
12.646	659.52	+	1.71377e+06				4	43931	337423	270343	344036	771549	1.18224e+06	423356	302305	758440	778149	1.71377e+06	924396	858221		0.0975479	0.155032			61719.1	60609.9	52840.1	0.0828567
1.612	333.229	-	2.00449e+06				11	22950.9	1.86709e+06	1.68268e+06	2.00449e+06	1.71764e+06	1.37631e+06	1.00622e+06	1.78861e+06	1.774e+06	1.59322e+06	1.57074e+06	1.26237e+06	1.8531e+06		0.098139	0.437745			80100.2	85963.1	47519	0.290919
10.01	749.559	-	6.3596e+06				2	62548	1.04617e+06	1.18838e+06	2.34483e+06	871825	572842	221338	2.99972e+06	4.97028e+06	6.3596e+06	1.05886e+06	1.06875e+06	286868		0.0982331	0.0169884			866507	883711	1.1658e+06	0.172892
10.166	794.265	-	1.92522e+07				13	1.36337e+06	4.02776e+06	3.35915e+06	4.27244e+06	7.14659e+06	5.51984e+06	4.40562e+06	5.15462e+06	1.08843e+07	7.98635e+06	1.67658e+07	1.044e+07	1.30216e+07		0.0985951	0.0941929			1.92522e+07	1.83882e+07	1.84128e+07	0.0263243
8.976	586.439	+	1.37626e+08				12	249439	124581632	1.09089e+08	1.37626e+08	9.14156e+07	1.09765e+08	5.6474e+07	9.96195e+07	9.9296e+07	7.47748e+07	1.23137e+08	7.05068e+07	9.80209e+07		0.0987086	0.746302			398003	354326	419964	0.0855057
5.797	411.308	+	4.45591e+06				6	12866.8	43759.1	61296	86767.7	39300.5	40827.2	27433.2	1.60637e+06	2.823e+06	4.45591e+06	1.74837e+06	1.52315e+06	1.95948e+06		0.100159	0.218411			14960.8	14272.6	15558	0.0430806
9.897	841.574	-	3.02076e+07				3	87158.4	150803	73871.6	71267.9	47010.5	46038.8	34154.6	47652.2	55562.8	62797.4	55744.8	54847.9	50953.4		0.100274	0.763123			3.02076e+07	2.82571e+07	2.64673e+07	0.0660778
11.065	1156.57	-	2.62035e+06				12	436795	1.69369e+06	1.67487e+06	1.81341e+06	2.62035e+06	2.06374e+06	1.90682e+06	2.33749e+06	2.30209e+06	2.15366e+06	1.96813e+06	1.92602e+06	2.45266e+06		0.100532	0.450415			478515	475682	492763	0.0189795
11.067	1128.54	-	4.13435e+06				12	557251	2.9457e+06	2.77802e+06	3.41084e+06	4.13435e+06	3.83331e+06	3.23732e+06	3.75686e+06	3.59996e+06	3.12019e+06	3.5427e+06	3.38904e+06	3.96551e+06		0.100574	0.615529			988662	837649	924650	0.0826594
11.727	708.583	-	2.79276e+07				2	67603.5	55780	60921.9	62058.2	51445	56711.9	43927.7	54761.4	57560.7	59313.8	55819.8	56747.2	55660.1		0.100645	0.452998			2.79276e+07	2.37425e+07	1.59838e+07	0.268737
5.824	531.321	+	2.3211e+06				10	16853.1	1.84349e+06	1.8724e+06	1.89348e+06	1.64599e+06	1.38033e+06	616266	1.96988e+06	2.15446e+06	1.12176e+06	2.12922e+06	1.51935e+06	2.3211e+06		0.10114	0.578504			28424.8	26654.4	24989.2	0.0643726
6.157	661.409	+	740454				2	6721.64	622767	340250	445374	317970	292193	63653.6	349116	315240	281188	740454	243208	310213		0.101234	0.500662			7497.77	7454.8	7678.22	0.0157151
5.818	477.344	-	1.23228e+06				5	28109.4	1.11723e+06	861276	963990	825963	694295	285520	1.05851e+06	1.19279e+06	608411	1.23228e+06	696945	1.12458e+06		0.101566	0.801419			21468.4	21641.8	22805.2	0.0330863
4.116	284.331	+	1.7005e+07				12	114893	9.81027e+06	7.47837e+06	7.22657e+06	5.45179e+06	5.7077e+06	7.14766e+06	1.43123e+07	1.7005e+07	1.47208e+07	8.64098e+06	7.85561e+06	8.17525e+06		0.101634	0.00120372			394526	423929	472759	0.0918113
5.866	409.292	+	2.84464e+06				11	27720.8	1.69644e+06	2.03672e+06	2.72281e+06	1.30094e+06	1.76427e+06	863783	2.67259e+06	2.42881e+06	1.73516e+06	2.84464e+06	1.903e+06	2.50094e+06		0.101982	0.744436			35293	37356.6	39596.9	0.0575316
9.225	1298.87	+	2.66894e+06				9	39750.8	2.66894e+06	1.6583e+06	1.0658e+06	1.107e+06	676072	285670	713104	1.81629e+06	1.76413e+06	1.77828e+06	1.12256e+06	1.42952e+06		0.102265	0.977332			59521	66053.7	63661.3	0.0523962
17.802	556.535	+	3.26579e+07				2	227521	181906	186220	178482	176718	169593	152222	164880	170767	171908	172841	146962	156154		0.103023	0.252379			3.26579e+07	3.15566e+07	2.78983e+07	0.0811495
5.969	564.448	+	1.26553e+06				2	12515.6	100640	149002	228382	75639.7	100606	48204	386183	714016	1.26553e+06	540447	472345	564166		0.103313	0.365852			20816.4	20360.6	24741.6	0.109615
16.545	327.305	+	1.58817e+07				3	17221.9	11973.9	12653.2	11957.9	11597.4	11550	11866.8	11508.2	11459.5	11749.9	11341.5	11688.8	11666.8		0.1038	0.964209			1.48557e+07	1.58817e+07	1.48709e+07	0.0386791
16.546	650.588	+	3.28902e+07				3	17290.3	12021.4	12703.4	12005.4	11643.5	11595.9	11913.9	11553.9	11505	11796.6	11386.5	11735.2	11713.1		0.1038	0.964209			3.09192e+07	3.2418e+07	3.28902e+07	0.0320841
5.808	409.343	+	1.56833e+07				6	18969.5	1.56833e+07	1.26756e+07	1.12528e+07	1.02305e+07	9.7164e+06	3.13127e+06	77655.9	87569.3	64784.8	82032.5	54051.2	78746.8		0.104402	0.670023			26144	30001.6	28127.3	0.0686719
9.676	1746.27	-	3.5049e+06				2	25620.6	28964.5	26452.3	38411.4	25682.3	23051.7	20126	30181.7	34639.4	36152.3	28423.5	24081	29086.2		0.104611	0.0534251			3.5049e+06	2.77864e+06	3.24236e+06	0.115815
4.604	659.548	-	1.90845e+07				4	9031.75	1.22311e+07	6.22472e+06	1.58661e+07	8.43125e+06	2.01774e+06	981840	1.02132e+07	1.90845e+07	3.63353e+06	1.17402e+07	9.05802e+06	1.20158e+07		0.104843	0.9936			7068.31	7409.4	7921.84	0.0575395
7.501	219.175	+	1.40129e+06				2	9405.77	1.09854e+06	1.14189e+06	1.17321e+06	836101	968309	279298	991174	1.06181e+06	671318	1.40129e+06	805701	1.1496e+06		0.10496	0.372976			57093.3	55461.3	64464.2	0.0812907
14.372	961.339	+	2.87334e+07				16	1.5814e+06	5.43186e+06	6.96049e+06	7.2729e+06	1.40954e+07	7.01e+06	1.24123e+07	1.95045e+07	6.20563e+06	1.14656e+07	1.1628e+07	3.85172e+06	1.47298e+07		0.10509	0.669047			2.60487e+07	2.78988e+07	2.87334e+07	0.0498543
9.547	807.524	+	4.67524e+06				3	29548.8	28613.2	35650.6	40144.1	27259	26827.5	28933.5	48709.4	52886.4	69975.1	41481.9	35075	36957.8		0.105217	0.0461415			4.23293e+06	3.99146e+06	4.67524e+06	0.0806472
8.993	887.567	-	5.90523e+06				10	235727	3.39622e+06	2.69518e+06	2.97862e+06	2.51041e+06	2.50739e+06	1.37773e+06	5.45076e+06	5.90523e+06	5.81429e+06	4.59263e+06	4.93457e+06	5.12297e+06		0.105974	0.0156852			1.09912e+06	1.20176e+06	1.17694e+06	0.0461969
1.622	288.29	+	2.88941e+06				12	52293	2.88941e+06	2.29908e+06	2.3053e+06	1.91444e+06	2.20398e+06	1.28077e+06	2.52894e+06	2.64934e+06	2.84519e+06	2.85206e+06	2.00607e+06	2.42382e+06		0.105975	0.397306			289471	346458	232380	0.19707
8.844	1235.85	+	3.56358e+07				12	108328	3.04178e+07	3.13117e+07	3.56358e+07	2.67625e+07	2.42514e+07	7.65691e+06	2.7627e+07	2.98531e+07	2.24537e+07	2.39507e+07	2.53863e+07	3.04223e+07		0.106253	0.985162			309370	486416	426586	0.221028
6.859	654.531	+	1.06867e+06				7	12949.7	829425	824873	875183	796237	623780	412983	695813	925189	527968	1.06867e+06	591939	689199		0.106836	0.736412			71150.8	50960.8	32405.2	0.376241
2.011	786.522	+	1.39201e+07				6	17010.5	36382.4	36040.6	36389.3	33359	31025.4	35819.7	3.73771e+06	7.61719e+06	1.39201e+07	4.08376e+06	3.50286e+06	4.42553e+06		0.10773	0.211989			731100	991618	925648	0.153428
10.265	624.641	+	9.04603e+06				7	1.04013e+06	1.76669e+06	1.50317e+06	1.75734e+06	1.47916e+06	1.53918e+06	1.4497e+06	3.09006e+06	4.17657e+06	9.04603e+06	3.37938e+06	2.86306e+06	3.8156e+06		0.107805	0.323219			872079	892194	982762	0.0643901
2.25	282.279	+	1.89574e+06				2	31787.9	207265	259897	239602	132271	145863	225368	518041	1.16693e+06	1.89574e+06	141511	126794	285173		0.107986	0.0656625			737619	585269	493944	0.203273
4.728	655.422	-	2.21847e+07				11	203285	1.91134e+07	1.40221e+07	2.06977e+07	1.25206e+07	1.5315e+07	8.27188e+06	1.63617e+07	1.87043e+07	1.93545e+07	2.19977e+07	9.71806e+06	2.21847e+07		0.108779	0.969229			207837	181532	137936	0.200864
9.18	1027.57	-	1.62374e+06				5	43087.1	524675	435036	591958	997998	939592	541676	518431	615458	684331	1.31142e+06	1.62374e+06	1.52466e+06		0.108965	0.00106459			115950	104711	124870	0.0877071
7.503	801.553	+	2.67281e+07				5	127514	2.09856e+07	1.93117e+07	2.30006e+07	1.60265e+07	1.76044e+07	5.58314e+06	1.88443e+07	1.95768e+07	1.31378e+07	2.67281e+07	1.53828e+07	2.0184e+07		0.109917	0.407108			95502.3	155949	209923	0.372198
9.945	890.272	-	3.35042e+06				5	67017.5	143679	81799.3	48219	201978	249742	116188	234706	803267	1.01219e+06	1.58429e+06	943383	1.18763e+06		0.110782	0.136059			2.27927e+06	2.64496e+06	3.35042e+06	0.197404
10.997	776.618	+	1.23962e+06				2	95843.9	556822	619913	585926	512847	516551	318585	783615	773396	927144	1.23632e+06	959730	1.23962e+06		0.111386	0.0393552			520752	542673	523363	0.0226372
9.692	943.642	-	4.11365e+07				3	157379	102188	136118	114037	87562	105460	63755	147751	154951	123911	135962	92526.3	105738		0.111424	0.125064			3.78784e+07	3.9531e+07	4.11365e+07	0.0412276
11.147	690.531	+	4.24218e+07				3	24200.6	36141.4	29839.7	37885.7	86172.6	74610.4	36266.1	196450	211785	131836	53598.3	57235.6	52889.1		0.111844	0.00691836			4.24218e+07	3.20076e+07	2.82262e+07	0.21484
13.061	629.658	+	7.03403e+06				3	10534.8	11629.5	11296	11670.3	10838.7	10929.5	11456	11641.7	11752.3	11670.4	11370.8	10986.6	11528.8		0.113098	0.0752238			6.28025e+06	6.20854e+06	7.03403e+06	0.0702722
8.978	659.528	+	3.42095e+06				7	20532.8	3.21083e+06	2.80012e+06	3.42095e+06	2.58708e+06	2.75517e+06	1.5453e+06	2.40838e+06	2.42441e+06	1.58887e+06	2.74803e+06	1.72813e+06	2.21067e+06		0.113601	0.837357			639830	362556	429719	0.303012
11.643	732.591	+	6.16334e+06				7	60063.1	486398	2.40816e+06	2.1802e+06	561145	503179	319111	2.96311e+06	4.2879e+06	6.16334e+06	1.20478e+06	927548	1.33881e+06		0.114108	0.0240108			865172	501693	629874	0.276978
7.068	739.53	+	1.32173e+06				2	21382.1	262700	300165	338828	263813	251597	180004	273450	244222	265905	263205	213628	229677		0.11435	0.205951			1.32173e+06	1.02041e+06	1.22797e+06	0.129576
7.04	752.627	+	1.48073e+06				3	7325.55	98289.7	112307	126773	98706.1	94135.3	67348.8	102312	91376.2	99489	98478.7	79929.4	85934.2		0.11435	0.205951			1.47796e+06	1.48073e+06	1.47096e+06	0.00340804
2.271	227.201	+	1.19508e+07				6	112616	132329	139110	113155	93641.7	96616.8	122207	2.83889e+06	5.5785e+06	1.19508e+07	3.57761e+06	3.19036e+06	3.7671e+06		0.114369	0.292224			164014	142054	199855	0.173014
7.677	760.267	+	903682				4	117636	575308	415926	903682	523738	12275.1	14914.8	23366.8	577121	531297	18306.8	374144	766598		0.114424	0.975629			12698.1	16875.3	22780.4	0.290282
10.958	749.588	-	9.48001e+06				2	36149.9	39815.6	45744.4	48328.3	34993.6	42527.7	34620.3	50944.4	48125.1	46066.3	39959	43042.7	43148		0.11458	0.0227874			7.9837e+06	8.67935e+06	9.48001e+06	0.0859237
9.655	872.544	-	1.35705e+06				6	45460.8	664940	656942	714587	612775	571568	352087	1.16696e+06	1.19465e+06	1.35705e+06	1.02584e+06	863397	1.01384e+06		0.114694	0.0263013			492010	788181	582661	0.244387
4.612	770.441	+	2.68501e+06				2	14198.3	2.68501e+06	2.53224e+06	1.65891e+06	1.81199e+06	1.53737e+06	1.51555e+06	1.71655e+06	1.67164e+06	2.2436e+06	2.33697e+06	2.61303e+06	1.97586e+06		0.114814	0.172816			16224.5	16496.3	16362.9	0.00830737
15.256	486.457	+	8.09856e+07				3	32615.7	13448.7	13516.9	13348.3	13649.4	13645.4	14233.6	13089.8	13617.5	13993.8	13153.4	13088.9	13651.5		0.114843	0.443398			8.09856e+07	7.87186e+07	7.48728e+07	0.0395205
15.256	815.785	+	7.34502e+07				3	33270.6	13718.8	13788.3	13616.4	13923.5	13919.4	14519.4	13352.7	13891	14274.9	13417.5	13351.8	13925.7		0.114843	0.443398			7.24402e+07	7.34502e+07	7.05481e+07	0.0204194
15.257	801.771	+	2.34956e+08				3	33923.8	13988.1	14059	13883.7	14196.8	14192.7	14804.5	13614.8	14163.7	14555.1	13898.1	13613.9	14199.1		0.114843	0.552965			2.34458e+08	2.34956e+08	2.29624e+08	0.0126411
7.968	1119.72	-	2.01426e+06				2	10953.8	1.53503e+06	1.37689e+06	1.67409e+06	1.31402e+06	1.03242e+06	247369	1.31889e+06	1.73171e+06	764774	1.83709e+06	1.34676e+06	2.01426e+06		0.114884	0.251316			98581.1	107461	62370.2	0.266972
9.999	853.837	-	1.27578e+07				2	83857.4	38907	42914	43859.4	37747.9	38359	28736.3	44062.8	47977.6	51693.5	44423.2	43350.7	42983.5		0.115236	0.126286			1.27578e+07	1.23432e+07	1.17703e+07	0.0403446
7.507	777.579	+	1.67188e+06				2	306264	173507	292522	223160	144424	181113	50054.1	258407	293422	317390	542213	232299	119421		0.1153	0.9516			1.39154e+06	1.23757e+06	1.67188e+06	0.153591
13.511	821.622	-	1.12279e+06				2	53131.2	52472.9	141796	90392.1	41611.4	42768.3	44483.9	57595.7	44515.1	53164.7	31598.2	65428.4	30297.4		0.115406	0.48506			757461	1.12279e+06	956917	0.19342
9.03	600.549	-	606109336				3	113750	45563.1	48171.4	53742.4	45576.2	41630.1	31981.1	53598.1	62177.8	57126.6	57243.3	45034.5	53675.9		0.115485	0.268207			5.77124e+08	606109336	5.67945e+08	0.0341262
9.032	584.539	-	2.29133e+07				3	103894	41615.3	43997.7	49085.9	41627.3	38023.1	29210.1	48954.1	56790.4	52176.9	52283.5	41132.5	49025.2		0.115485	0.268207			2.26501e+07	2.29133e+07	1.64407e+07	0.177246
5.798	283.263	+	4.93313e+06				6	60747.6	103647	86626	90557.5	77774.3	83763.4	50630.4	1.60901e+06	2.86178e+06	4.93313e+06	1.81735e+06	1.51826e+06	1.91253e+06		0.115537	0.229008			67989.7	59910.7	66836.9	0.0673185
5.817	341.305	+	1.36636e+07				12	32074.3	1.0144e+07	9.617e+06	9.37234e+06	8.47807e+06	7.85526e+06	3.7152e+06	1.02632e+07	1.15952e+07	7.29749e+06	1.36636e+07	7.28617e+06	1.13413e+07		0.115727	0.667175			31387	87677.6	127591	0.587869
12.304	515.424	+	2.01092e+06				3	21151.4	2.01092e+06	1.23869e+06	1.44957e+06	940371	1.29998e+06	840129	1.21766e+06	914328	1.1336e+06	919236	1.17709e+06	789011		0.11578	0.432922			406537	470100	333192	0.169889
5.817	455.334	+	1.08713e+08				12	17132.1	8.8231e+07	8.43145e+07	8.89106e+07	7.49062e+07	6.55828e+07	2.12004e+07	9.52765e+07	1.08713e+08	5.44148e+07	1.08679e+08	6.40001e+07	1.06554e+08		0.11615	0.766773			28895.4	32672.4	28135.2	0.08127
8.84	714.59	+	1.39803e+07				2	645837	116027	122935	135506	114214	96222.6	56609.4	210593	881171	125843	209348	184269	134446		0.116726	0.392303			1.94601e+06	1.36035e+06	1.39803e+07	1.23617
6.612	436.4	+	875723				4	25236.1	875723	862553	670085	610208	681658	284163	375011	454244	382494	387113	313412	408183		0.117083	0.420001			25229.6	24365.7	22524.4	0.0574759
8.785	854.582	-	1700061763				3	33724.7	149651	68411.1	78585.1	50643.6	55306.8	32308.7	64206.6	73902.7	151385	75069	153366	100709		0.117143	0.73174			1682791155	1544240686	1700061763	0.0520076
12.446	751.568	-	8.83903e+06				16	953153	3.02125e+06	1.96432e+06	2.35371e+06	1.88222e+06	1.90508e+06	1.65507e+06	4.06586e+06	7.23754e+06	8.83903e+06	4.766e+06	4.41426e+06	5.73728e+06		0.118309	0.298046			1.53126e+06	1.61134e+06	1.81291e+06	0.087859
7.829	447.347	+	7.29946e+06				2	960034	5.65518e+06	1.37293e+06	4.00519e+06	1.64745e+06	1.06927e+06	728850	7.29946e+06	6.4531e+06	821954	1.38707e+06	6.08256e+06	4.01984e+06		0.118396	0.695684			1.25419e+06	1.55032e+06	1.28206e+06	0.120041
2.752	407.239	+	1.5527e+06				2	22637.5	1.22661e+06	1.18194e+06	1.39577e+06	830640	1.20281e+06	485955	963054	1.356e+06	810890	1.12083e+06	1.16642e+06	1.5527e+06		0.119645	0.327729			17576.9	23810.7	27283.1	0.214856
4.655	485.182	+	5.35464e+06				8	21056.6	4.44799e+06	3.02563e+06	2.01596e+06	1.36883e+06	1.84134e+06	1.97585e+06	980165	2.13192e+06	5.13627e+06	5.35464e+06	1.54337e+06	1.84607e+06		0.12049	0.928945			22663	23648.1	23903.4	0.027987
6.523	497.239	+	5.24065e+06				12	23127.4	4.14098e+06	4.63971e+06	4.93899e+06	4.09854e+06	4.13361e+06	3.16087e+06	4.02762e+06	5.24065e+06	3.94107e+06	4.24826e+06	4.3794e+06	4.60392e+06		0.120756	0.987136			24136.8	42044.7	149700	0.943814
7.416	464.432	+	494342				2	29675.9	458410	494342	455726	387725	432809	243297	460402	454500	399866	436416	479645	478381		0.121018	0.329467			317837	307847	313391	0.015989
6.788	846.577	+	804449				2	6444.28	9861.03	11145.2	11149.9	10427.5	8988.29	8810.39	11155.1	14178.9	26633.6	10445.6	12211.1	10505.4		0.121339	0.259252			804449	728287	598767	0.146359
9.988	615.571	-	6.698e+07				3	88071.3	40862.1	45070.4	46063.4	40448	40286.5	31485.9	49372.4	50388.5	54291.1	46655.5	45529.1	45143.5		0.12152	0.0236062			6.698e+07	6.18297e+07	5.92093e+07	0.0630795
9.991	659.596	-	2.19764e+07				3	89508	41528.7	45805.7	46814.8	41107.8	40943.7	31999.6	50177.8	51210.5	55176.8	47416.6	46271.8	45879.9		0.12152	0.0236062			2.15779e+07	2.19764e+07	2.08559e+07	0.0264543
8.684	1512.11	+	2.53152e+07				3	61485.9	142476	47788.1	49066.6	20412.2	17982.3	16442.3	47371.2	432175	88925.6	33230	27243.5	36850.4		0.121524	0.267317			2.21057e+07	2.53152e+07	2.19531e+07	0.0821024
11.734	946.849	-	4.62124e+06				2	63102.7	52066.4	56865.9	57926.5	48019.9	52936.2	38036	51115.5	53728.5	55364.8	52103.4	48151.6	50457		0.121582	0.133761			4.62124e+06	3.54162e+06	3.99173e+06	0.133847
10.555	848.274	+	3.09005e+06				3	297978	464508	447232	363226	601449	440616	659843	1.00623e+06	602922	588793	704027	279888	901725		0.121632	0.672797			3.09005e+06	2.55706e+06	2.49664e+06	0.1203
11.824	796.727	+	6.54664e+06				2	22324.4	24669.1	24045.8	25818.1	23270.1	16929.9	22335.9	28500.5	25869.4	26041.5	26465.8	27128.1	31933.8		0.121945	0.424852			6.23954e+06	6.0367e+06	6.54664e+06	0.0409194
8.615	580.495	-	9.39376e+06				2	27344.1	22028	28206.4	29156.2	23464.2	21394.1	15910	28706.5	30343.5	29216.7	26520.8	24274.4	23771.3		0.122135	0.00938007			8.85361e+06	8.81531e+06	9.39376e+06	0.0358586
4.464	496.422	+	4.00985e+06				3	93364	776288	138601	1.34978e+06	75273.3	71930.1	66242.1	106803	673389	174833	87624.1	118862	1.10592e+06		0.12231	0.769029			3.54039e+06	3.50107e+06	4.00985e+06	0.0768442
9.859	969.61	-	9.80026e+06				12	23829	8.6844e+06	4.67034e+06	3.44513e+06	2.87036e+06	2.36776e+06	2.25725e+06	2.12442e+06	4.74716e+06	9.80026e+06	5.89684e+06	4.02007e+06	5.37408e+06		0.123468	0.852467			105374	88982.9	67393.7	0.218332
0.768	438.09	+	1.85317e+07				5	27470.4	1.45135e+07	8.97884e+06	1.85317e+07	6.07099e+06	1.11838e+07	250679	1.26149e+06	2.24954e+06	127431	144096	2.31344e+06	2.31213e+06		0.123562	0.711088			25402.2	23704.8	23470.7	0.0435716
3.407	332.331	+	4.16063e+06				7	32264.5	2.1343e+06	964651	1.19472e+06	1.58391e+06	3.53734e+06	4.16063e+06	2.59015e+06	1.26078e+06	2.58768e+06	605658	1.24382e+06	979734		0.123591	0.0662521			52533.5	60232.9	63240.9	0.0941263
2.026	355.284	+	1.68361e+08				23	64114.3	1.46336e+08	1.55819e+08	1.50364e+08	1.42222e+08	1.0532e+08	5.27284e+07	1.47666e+08	1.58875e+08	1.15197e+08	1.53457e+08	1.33463e+08	1.68361e+08		0.123869	0.536228			1.59274e+06	1.6934e+06	1.89611e+06	0.089451
4.311	917.166	-	9.87214e+06				5	11750.7	2.41202e+06	2.5571e+06	598731	202291	1.12814e+06	103348	197839	1.06537e+06	1.08083e+06	9.87214e+06	352484	338702		0.124063	0.438694			10134.6	10045.2	10174.1	0.00653023
10.112	747.564	-	3.08611e+06				5	22222.8	347662	404997	630966	256823	360862	130942	731785	713825	3.08611e+06	794855	651400	857628		0.124292	0.400511			147624	131515	97116.5	0.205709
12.314	873.269	+	7.76238e+06				11	1.20761e+06	1.11009e+06	1.35456e+06	1.5168e+06	2.0178e+06	1.50768e+06	1.59875e+06	1.99612e+06	1.71724e+06	2.13454e+06	1.80764e+06	1.67563e+06	1.84147e+06		0.124705	0.259209			2.5972e+06	4.58954e+06	7.76238e+06	0.522768
3.631	360.352	+	9.43838e+06				3	17265.2	31951	39899.5	35041.4	33081.3	29931.3	26982.6	35966.1	48042.9	39002.8	40970.9	38502.6	43744.6		0.124768	0.986887			6.80257e+06	7.75433e+06	9.43838e+06	0.166876
7.207	325.311	-	2.50009e+06				12	226555	1.61752e+06	1.75492e+06	1.41521e+06	1.35501e+06	1.47655e+06	1.11821e+06	1.39389e+06	2.50009e+06	1.50972e+06	1.97629e+06	1.29833e+06	1.69538e+06		0.124893	0.737541			962210	733828	772894	0.148426
5.284	415.307	-	1.51691e+08				12	52169.2	1.43052e+08	1.51691e+08	1.3457e+08	1.1821e+08	1.23741e+08	5.37653e+07	129029171	1.46928e+08	1.02736e+08	1.49589e+08	1.12995e+08	1.49839e+08		0.124894	0.560538			41870.6	102463	72395.9	0.419366
6.232	766.587	+	1.48813e+06				2	9734.8	679585	717928	380370	47350.8	512317	214578	222927	593066	283429	1.48813e+06	400668	273455		0.125018	0.42807			11176.3	10846.4	11459.1	0.0274719
5.932	608.474	+	1.61558e+06				3	12249.5	141381	143234	341213	68262.1	114652	36057.5	446496	962155	1.61558e+06	756800	594229	740401		0.125217	0.414927			30156.7	24113.3	25328	0.120482
9.128	819.526	+	6.55459e+06				3	579096	81506.9	71655	91268	74254.3	61575.7	36637.7	210312	103259	128079	206463	113341	140347		0.125522	0.891804			5.34726e+06	6.44494e+06	6.55459e+06	0.109172
9.042	867.727	-	1.59457e+07				3	154710	61970	69425.3	73094.6	61987.8	60133.1	43497.2	72898.3	84567.4	77697.4	77856	65231.7	73004.1		0.126433	0.272356			1.3984e+07	1.43728e+07	1.59457e+07	0.0703381
2.06	339.209	+	8.61881e+06				12	17126.4	7.58111e+06	7.27525e+06	8.61881e+06	6.46426e+06	6.66511e+06	2.87502e+06	5.88265e+06	4.77378e+06	4.15686e+06	8.33175e+06	4.4359e+06	6.62912e+06		0.127192	0.283872			939031	998374	1.11789e+06	0.089451
6.814	511.362	+	714299				6	8959.08	543667	498289	714299	295017	544560	140874	453956	698824	272120	372924	511592	382421		0.127397	0.709248			11646.8	11030	11516.2	0.028518
10.314	677.47	+	2.11647e+06				11	17393	1.95576e+06	1.77588e+06	2.11647e+06	1.45802e+06	1.77968e+06	718974	1.38433e+06	1.57083e+06	893049	1.9816e+06	1.06838e+06	1.54117e+06		0.127852	0.497464			875838	1.12075e+06	1.04799e+06	0.123933
10.062	543.548	+	3.71495e+06				3	59152.7	160260	107480	131514	114827	98655.1	85532.6	107181	155722	148618	168684	136676	119794		0.128051	0.83812			3.69053e+06	3.71495e+06	3.25786e+06	0.0723425
10.733	665.533	+	3.11622e+07				12	63605.1	2.33111e+07	2.18063e+07	2.11932e+07	1.9874e+07	1.58743e+07	5.10729e+06	2.8324e+07	2.98811e+07	2.07662e+07	2.62814e+07	1.77933e+07	3.11622e+07		0.129493	0.808737			1.06719e+06	1.11276e+06	870018	0.126907
11.192	332.321	+	1.19392e+08				3	10749.6	12055	12461.2	11598.8	10871.2	10997.4	11905	12458	12791.1	17984	11508.4	11328.8	11785		0.12966	0.184855			1.19392e+08	1.18028e+08	1.13626e+08	0.0257557
11.192	603.573	+	1497275914				3	11197.1	12556.9	12979.9	12081.7	11323.7	11455.2	12400.6	12976.6	13323.6	18732.7	11987.4	11800.4	12275.6		0.12966	0.184855			1475412209	1460718923	1497275914	0.0124478
11.192	316.289	+	1.05591e+08				3	10743.4	12048	12453.9	11592	10864.8	10991	11898	12450.7	12783.6	17973.5	11501.6	11322.2	11778.1		0.12966	0.184855			1.01425e+08	1.05591e+08	102695401	0.02068
15.113	994.332	+	4.05833e+07				16	1.45189e+06	3.32888e+06	3.16811e+06	2.9455e+06	4.8664e+06	3.36922e+06	6.63872e+06	8.30813e+06	4.47534e+06	4.92522e+06	7.09903e+06	2.27271e+06	7.61033e+06		0.129788	0.913192			3.77375e+07	4.03767e+07	4.05833e+07	0.0401031
11.747	693.565	+	4.1792e+07				12	58441.3	3.34849e+07	3.16144e+07	2.97983e+07	3.00956e+07	2.02689e+07	8.64201e+06	4.06237e+07	3.37915e+07	2.91692e+07	3.61077e+07	2.48394e+07	4.1792e+07		0.129984	0.96474			1.43223e+06	1.61252e+06	1.65638e+06	0.0758101
3.105	309.205	-	2.28469e+06				5	38080.6	556629	429232	621847	379289	474596	213070	953417	1.35077e+06	2.28469e+06	1.12678e+06	718715	1.02952e+06		0.130846	0.239079			62459.1	65747.8	80350.9	0.136991
8.382	764.55	-	6.79562e+06				3	27082.1	39852	43484	48175.6	38877.6	38706	25873.9	44392.7	49918	61077.7	43318.9	42875.9	44657		0.130973	0.172889			6.79562e+06	6.20007e+06	6.27805e+06	0.0503828
1.077	299.235	+	2.58565e+06				2	68681	2.58565e+06	2.28258e+06	602840	547041	687001	722250	91089.9	67938.1	94760.5	55735.8	46181	59683.3		0.131328	0.0298531			1.07897e+06	1.38435e+06	1.46815e+06	0.156302
5.026	585.511	-	1.80633e+07				10	67430.8	1.41213e+07	1.80633e+07	1.25676e+07	9.2622e+06	1.2705e+07	1.18165e+07	1.31634e+07	1.25376e+07	1.08357e+07	1.38802e+07	7.30039e+06	1.47345e+07		0.131668	0.936654			36096.7	173094	42254.7	0.923211
8.478	803.562	-	1005573110				3	269811	401793	239578	319081	239777	249489	141074	501035	482059	534794	569505	608233	431530		0.131873	0.614156			1005573110	9.44065e+08	8.69931e+08	0.0722652
11.485	658.562	+	1.24711e+06				9	13456.2	1.24711e+06	1.11327e+06	1.02758e+06	971403	737039	15251.8	1.21042e+06	1.12747e+06	174950	1.19308e+06	779126	1.21875e+06		0.132936	0.565635			438479	553168	483744	0.117462
8.538	782.497	-	3.7999e+06				11	43125.6	1.90387e+06	1.90423e+06	1.34993e+06	1.45189e+06	1.38006e+06	914024	1.37389e+06	1.80017e+06	2.05094e+06	3.33891e+06	2.57096e+06	3.7999e+06		0.132958	0.0217264			740356	649063	707540	0.0661576
5.36	431.385	+	6.62261e+06				11	23640.9	2.4731e+06	3.18288e+06	6.62261e+06	703121	2.38399e+06	1.46695e+06	2.0582e+06	4.19002e+06	2.31557e+06	4.6421e+06	2.08474e+06	2.10676e+06		0.13345	0.93778			304827	251440	393472	0.226614
5.533	758.564	+	2.39452e+06				4	29959.6	50550.9	56517.7	83311.7	54211.4	31654.1	35830.4	799283	1.35708e+06	2.39452e+06	906899	813972	959967		0.134442	0.254844			45893.1	51775.2	58151.7	0.11804
10.005	632.56	-	1.49444e+08				3	157748	89292.1	84061.3	86444.4	72448.1	84487.7	56395.8	88433	100491	97879.4	90406.4	81549	80858.3		0.134603	0.076865			1.49444e+08	1.23356e+08	1.49e+08	0.106225
8.315	1254.77	-	7.99582e+06				10	13794.6	5.8514e+06	4.07857e+06	7.52784e+06	4.23382e+06	3.89129e+06	214464	5.62622e+06	7.99582e+06	1.97372e+06	7.89045e+06	5.07292e+06	6.88342e+06		0.135108	0.504745			158478	115729	113218	0.196971
13.133	716.642	+	3.18216e+06				12	12022.3	2.94152e+06	2.39562e+06	2.221e+06	2.29812e+06	1.90932e+06	1.22816e+06	3.11692e+06	2.58097e+06	2.35985e+06	2.8923e+06	2.20834e+06	3.18216e+06		0.136577	0.847539			50149.2	52017.4	54034.7	0.0373217
18.198	556.535	+	3.22378e+06				2	255850	144029	23892.8	118096	29147.3	17405.7	34284.4	119066	116963	116250	127165	21894.4	132918		0.13695	0.55161			3.22378e+06	2.72313e+06	1.47004e+06	0.365394
8.392	980.726	+	1.14667e+06				2	13557.5	15121.1	19203.5	18382.3	15815.2	13901.3	15349.1	344852	570235	1.14667e+06	295644	233961	298798		0.137253	0.161435			86061.6	88751	120262	0.193344
16.936	1216.39	+	2.43604e+06				2	244256	467608	474412	492465	404794	477125	364074	493012	468468	446128	625265	445812	441743		0.137268	0.60187			2.43604e+06	2.31272e+06	1.98489e+06	0.103884
7.206	460.278	+	1.30909e+06				3	11523.8	1.01679e+06	1.08053e+06	879475	466225	988052	584103	752410	1.30909e+06	470255	958365	928880	875631		0.137445	0.771251			12695.9	32025.9	17548.6	0.484487
8.334	1633.13	+	8.56142e+06				3	24326.6	31197.7	41105.8	49637.6	34140.2	30125.8	20291.2	40300.9	50894.4	40214.9	46824.7	38433.3	45406.7		0.137797	0.957601			6.62423e+06	7.29289e+06	8.56142e+06	0.131319
4.682	746.485	+	2.41775e+06				4	11366	1.89676e+06	638233	2.06658e+06	666194	952365	219812	1.54468e+06	1.95224e+06	878884	2.41775e+06	1.08061e+06	1.82151e+06		0.138283	0.561334			12233	12764.8	12902.6	0.027987
3.67	1043.78	+	3.29665e+07				3	11885.5	26594	33846	27519.2	25455.6	26048.2	20334	30814.1	36940.2	27388.6	28121.7	26427.5	30025.6		0.138802	0.302748			3.29665e+07	3.20856e+07	2.8379e+07	0.0781693
4.656	389.291	-	5303101195				24	1.11307e+06	5120879213	5199576618	5075797254	4576535412	4710752163	2925053120	5230117734	5075601244	3893885350	4709113619	4603787559	5303101195		0.138832	0.784593			1.24257e+06	1.46857e+06	2.30462e+06	0.334625
7.922	646.497	+	1.78544e+06				8	10380.7	1.5734e+06	1.25569e+06	1.78544e+06	1.17697e+06	1.3589e+06	706391	1.31934e+06	1.25205e+06	905523	1.47839e+06	850467	1.08962e+06		0.13885	0.934712			319874	429808	405394	0.149933
12.947	716.656	-	3.08053e+08				3	62958	111879	59434.9	72977.5	53317.7	56565.6	45637.9	50363.6	53551.2	54923.7	50783.4	61795.2	50473.7		0.138988	0.740777			3.08053e+08	1.3451e+08	1.56198e+08	0.473768
7.507	564.345	-	1.82328e+07				4	119832	1.58503e+07	1.36645e+07	1.55662e+07	1.29275e+07	1.19691e+07	3.83696e+06	1.32513e+07	1.35517e+07	9.71873e+06	1.82328e+07	9.87682e+06	1.39394e+07		0.139876	0.533651			109352	114232	68676	0.256747
3.799	876.702	+	1.80012e+07				3	12986.7	30032.5	39746.6	40517	33257.6	29189.1	22790	39674.2	45163.8	49227.2	43712.5	34613.1	41290.1		0.139994	0.282426			1.80012e+07	1.71361e+07	1.70168e+07	0.0309032
2.751	341.28	+	2.29339e+06				4	29934	2.29339e+06	1.77729e+06	1.21881e+06	1.32689e+06	1.06866e+06	1.13412e+06	39655	46924.3	39690.7	40191.4	41701.4	43429.1		0.140541	0.908827			31916.3	30450.2	34890.8	0.0697916
15.113	1035.36	+	1.26438e+07				9	792495	1.23642e+06	1.13284e+06	1.0668e+06	1.82729e+06	1.31982e+06	2.94928e+06	4.12705e+06	1.58739e+06	1.86122e+06	2.71313e+06	909587	2.73805e+06		0.140827	0.708156			1.17833e+07	1.26438e+07	1.25784e+07	0.0388357
8.843	1194.82	+	2.0103e+08				12	604938	1.5854e+08	1.56126e+08	2.0103e+08	1.52624e+08	1.1921e+08	3.37679e+07	1.33052e+08	1.77322e+08	8.51402e+07	1.57268e+08	1.29068e+08	1.77063e+08		0.141288	0.493199			259393	407838	321047	0.226383
12.268	750.559	+	2.37049e+07				12	344053	2.37049e+07	1.11218e+07	1.81033e+07	1.01494e+07	1.34313e+07	6.74996e+06	7.61604e+06	1.01031e+07	8.03652e+06	1.34696e+07	4.76824e+06	8.21118e+06		0.141427	0.934553			561855	635668	756152	0.150606
0.794	491.133	+	1.55027e+06				5	35271.2	1.50313e+06	809352	1.09148e+06	865147	717636	670171	1.00682e+06	1.54584e+06	1.18747e+06	1.55027e+06	1.41914e+06	1.06592e+06		0.141458	0.670238			93160.7	82492	71743	0.129859
10.796	751.575	-	4.69988e+06				6	41707.7	4.59559e+06	4.69988e+06	3.38627e+06	3.5092e+06	3.34696e+06	1.30805e+06	334023	407294	433514	606957	459623	559062		0.141713	0.0461322			51665.3	97781.7	127858	0.415174
7.205	518.313	+	3.45502e+06				7	22308.1	2.62172e+06	2.66843e+06	3.45502e+06	1.96011e+06	2.5004e+06	2.50446e+06	2.52942e+06	2.22883e+06	2.85831e+06	1.02632e+06	2.82191e+06	2.47256e+06		0.142092	0.497069			23085.9	40562.9	42433.6	0.301786
4.181	917.166	-	9.1928e+06				2	47226.9	1.67032e+06	1.59138e+06	352847	107375	704285	279371	123330	725069	1.04952e+06	9.1928e+06	208872	174969		0.142773	0.44339			29250.7	29044.6	30880.1	0.0338277
10.224	332.321	+	2.31694e+07				2	12308	20205.6	27291.3	25761.5	21535.5	20651.1	17845.4	37430.8	33444.2	41134.8	30603.7	23519.3	22949.1		0.14296	0.0246146			1.79096e+07	2.17175e+07	2.31694e+07	0.129771
8.977	687.559	+	2.46922e+07				12	20382	2.31856e+07	2.12284e+07	2.46922e+07	1.87542e+07	2.13193e+07	1.0638e+07	1.84977e+07	1.69959e+07	1.16065e+07	2.23567e+07	1.20239e+07	1.6588e+07		0.143129	0.741631			404256	359893	426563	0.0855057
9.079	631.568	-	4.71245e+06				2	111451	51590.5	52865.3	60851.8	50226.9	50061.3	38263	60688.4	70403.1	64683.8	64815.8	54305.9	60776.6		0.143326	0.272356			4.71245e+06	3.51254e+06	4.41985e+06	0.148436
9.919	761.586	+	1597212255				3	1.64549e+08	3.57017e+08	3.14446e+08	3.63043e+08	2.88073e+08	3.27493e+08	204060399	4.8409e+08	474683917	5.12288e+08	5.24271e+08	4.77611e+08	4.7417e+08		0.143845	0.936812			1495901473	1513723264	1597212255	0.0352213
6.629	451.34	+	1.97172e+06				6	9514.96	1.61823e+06	1.72057e+06	1.42419e+06	1.21655e+06	1.40602e+06	403370	1.71604e+06	1.53741e+06	999454	1.5576e+06	1.25173e+06	1.97172e+06		0.144252	0.58864			11499.2	12150.1	12061.7	0.0296582
9.752	907.619	+	5.91639e+06				3	197377	235294	206270	258719	217864	196159	150405	338514	280360	344505	392233	331240	334382		0.14441	0.33099			4.4319e+06	3.94808e+06	5.91639e+06	0.215231
8.89	830.524	+	3.7834e+06				2	106284	489496	1.02107e+06	1.38148e+06	1.86437e+06	2.93086e+06	1.18822e+06	930030	881422	814530	1.97109e+06	3.7834e+06	1.2299e+06		0.144682	0.128206			167973	243039	218960	0.182524
6.562	511.361	+	1.50807e+06				5	18196.5	1.50807e+06	1.15767e+06	1.2854e+06	1.20133e+06	947799	390568	1.17693e+06	1.45714e+06	827706	1.42318e+06	1.08147e+06	1.46351e+06		0.14512	0.483313			20904.3	21283.5	21984.7	0.0256259
9.997	825.809	-	1.63117e+07				3	51597.2	27917.6	31744.5	32443.9	27923.1	28346.9	21257	32594.4	34298.6	36567.9	32861	27718.8	31796		0.145421	0.130163			1.63072e+07	7.39576e+06	1.63117e+07	0.385833
7.459	725.513	+	6.89707e+08				3	20669.3	42287.9	55495.6	58317.6	26735.6	49456.7	35141.4	38252.1	43023.2	68626.6	41021.1	33200.4	58776.7		0.145504	0.665452			6.2751e+08	6.77319e+08	6.89707e+08	0.0495173
4.665	339.2	-	1.32243e+07				3	493975	9.9896e+06	8.91779e+06	1.04105e+07	9.36892e+06	8.27277e+06	8.71907e+06	8.63421e+06	1.00556e+07	1.32243e+07	1.08732e+07	7.70142e+06	9.19724e+06		0.145649	0.446462			476186	503107	574097	0.0976853
5.627	403.307	-	4.88514e+07				12	29190.2	4.34233e+07	4.53243e+07	4.31063e+07	3.76273e+07	3.93506e+07	1.84546e+07	4.33028e+07	4.35778e+07	2.80421e+07	4.24385e+07	3.65027e+07	4.88514e+07		0.145677	0.530196			35508	47684.3	60759.4	0.26318
12.657	1174.06	+	7.28764e+06				8	14748	634098	899743	950791	2.94926e+06	1.86309e+06	907054	911176	1.2448e+06	1.14626e+06	7.28764e+06	3.10493e+06	4.47277e+06		0.145734	0.0355171			57055.6	56030.3	73280.9	0.155778
11.166	693.504	+	1.71855e+06				2	12043.5	14166.6	14143.3	13685.4	13041.6	13101.6	13990.3	14363.3	14802.8	23356	13879.4	13313.2	13948.1		0.145897	0.265612			1.71855e+06	1.42333e+06	1.15018e+06	0.198685
10.488	684.204	+	1.03592e+07				12	1.71899e+06	942344	1.02101e+06	1.08314e+06	1.00316e+06	732598	829770	1.01272e+06	1.03932e+06	1.61795e+06	1.17848e+06	699101	900625		0.146006	0.28572			1.75228e+06	6.17492e+06	1.03592e+07	0.706099
5.764	648.313	-	5.7812e+06				2	252951	2.51394e+06	2.51022e+06	2.92264e+06	3.22922e+06	3.42337e+06	5.7812e+06	2.7803e+06	3.71144e+06	2.73002e+06	3.58429e+06	3.38663e+06	4.74948e+06		0.146471	0.19224			510774	517900	580423	0.0714453
2.646	361.26	-	3.65967e+07				12	11738.9	2.51778e+07	3.46613e+07	3.65967e+07	2.84195e+07	2.35138e+07	1.1733e+07	2.97519e+07	2.82543e+07	2.0902e+07	2.8847e+07	1.84701e+07	3.53238e+07		0.146816	0.835593			10829.9	19420.4	29570.6	0.470461
10.807	878.733	-	1.39092e+06				2	55897	52509.4	50388.1	59062	47482.6	49961.1	33438	50106	55831.6	58019.8	53453	51648.1	54521.1		0.146981	0.594774			1.39092e+06	1.24953e+06	1.28758e+06	0.0558781
10.381	1001.64	-	3.13725e+06				3	289992	672460	654207	831939	915570	941026	747921	736662	882770	679213	910483	878396	931577		0.147061	0.0877922			1.62342e+06	3.02184e+06	3.13725e+06	0.324833
7.201	600.316	+	1.0835e+06				3	15714.6	380423	518240	414095	922259	411784	914709	1.0835e+06	442852	860537	600429	422107	796111		0.1473	0.431239			17312.9	19644.6	23930.3	0.165375
10.925	657.618	-	3353505050				3	24679.2	41851.7	27354.5	28096.6	23318.6	25700.2	22471.6	24572.1	27194.6	29623.4	29433.4	26119.8	27706.7		0.148264	0.738928			2892685811	2957261449	3353505050	0.0813316
8.851	966.618	-	1.26242e+07				3	113566	113507	118043	132425	105518	107518	56682.3	116272	117058	98627.1	128863	111046	114811		0.148316	0.401875			1.22504e+07	1.09876e+07	1.26242e+07	0.0717439
14.372	920.313	+	1.71426e+08				16	7.75895e+06	3.01597e+07	2.53478e+07	2.59427e+07	6.32786e+07	2.61313e+07	5.12338e+07	8.95711e+07	3.31181e+07	4.99119e+07	4.52694e+07	1.46481e+07	6.32853e+07		0.148606	0.494805			1.55545e+08	1.71426e+08	1.68266e+08	0.0509256
2.728	688.523	+	2.36855e+06				7	43286.5	2.3371e+06	2.26671e+06	2.00025e+06	2.09148e+06	1.94229e+06	1.55946e+06	1.79403e+06	1.51678e+06	1.88715e+06	1.87557e+06	1.8154e+06	2.36855e+06		0.148791	0.23864			79096.4	96959.9	105007	0.141553
3.863	598.453	+	1.71965e+07				7	13411	30359.9	35448.2	42594.9	33138.6	27669.4	22893.4	4.11026e+06	7.99359e+06	1.71965e+07	4.90909e+06	3.90068e+06	4.50084e+06		0.149356	0.242642			64029.1	75878.3	108700	0.27925
8.11	475.297	+	911566				2	26736.6	911566	634684	847863	676613	671097	536436	654513	840802	543495	894947	473677	623352		0.149513	0.922505			85382.2	87778.8	81183.6	0.0393762
8.775	936.584	-	1.65859e+07				2	30298.8	46970.5	64540.8	74139.2	47778.5	52177.9	30480.9	60574.2	60419.6	56370.1	40908.4	39060.1	58347.7		0.150006	0.107579			1.4205e+07	1.28724e+07	1.65859e+07	0.129258
7.466	421.285	+	1.89351e+06				2	7511.15	1.07611e+06	532807	579449	447486	498649	118578	394879	837938	1.57387e+06	523863	402659	1.89351e+06		0.150129	0.994333			69572.5	81985.3	72309.7	0.0873949
2.321	441.095	+	1.53763e+06				2	19645.6	123084	45007.1	239945	38112.5	32141.3	35786.5	34424.7	40063.7	1.53763e+06	1.0632e+06	32813.3	37825		0.150326	0.80556			46636.5	52289.3	56380.3	0.0945111
2.201	399.273	+	2.41413e+06				5	18396.7	496840	888794	770474	381261	637891	84649.3	1.20496e+06	1.15356e+06	2.41413e+06	1.65786e+06	1.61004e+06	1.19585e+06		0.150443	0.825393			823045	665074	586771	0.174016
1.903	288.29	+	4.03782e+06				12	77860.7	3.51158e+06	2.99006e+06	2.95247e+06	2.64551e+06	2.88559e+06	1.58005e+06	2.90628e+06	3.37417e+06	2.95843e+06	4.03782e+06	2.65265e+06	3.2318e+06		0.150497	0.622805			366012	461453	344323	0.159538
3.621	1502.1	+	5.39494e+06				3	14725.3	23833.6	29025	24815.5	23970.6	23091.9	20066	27951.5	33056.9	33265.1	29789	27506.5	29366.5		0.151028	0.247147			4.49919e+06	4.67944e+06	5.39494e+06	0.097529
3.788	313.274	+	1.65197e+07				12	33495	1.01465e+07	1.01861e+07	1.06999e+07	8.19542e+06	9.13577e+06	2.29888e+06	1.07484e+07	1.1015e+07	7.26124e+06	1.65197e+07	7.65682e+06	9.51639e+06		0.15138	0.626538			630402	662193	624116	0.0319497
5.82	537.338	+	1.39758e+06				7	16939.7	1.33776e+06	1.07993e+06	1.19133e+06	1.06498e+06	949758	344715	1.39254e+06	1.39758e+06	673445	1.31535e+06	884300	1.35557e+06		0.151706	0.919492			28570.8	26791.3	25117.6	0.0643726
5.755	494.405	+	5.81815e+06				6	13571	594883	506918	622880	527556	415371	134443	2.29582e+06	3.36009e+06	5.81815e+06	2.46695e+06	1.9011e+06	2.71416e+06		0.151745	0.243224			20434.8	17978.1	14785.8	0.159729
10.576	767.633	+	7.33446e+07				3	10062.9	13038.8	15084.4	12938.8	12402.7	12499.5	12453.5	14268	13960.1	19296	16024.2	12981	14585.5		0.152212	0.536226			7.12157e+07	7.20392e+07	7.33446e+07	0.0148684
2.837	512.416	+	1.34065e+07				12	95353.3	1.32986e+07	1.25974e+07	1.24291e+07	1.16344e+07	1.09599e+07	5.6871e+06	1.10261e+07	1.18687e+07	9.73984e+06	1.34065e+07	1.01705e+07	9.56932e+06		0.152661	0.905043			120509	88221.4	79979.7	0.22258
9.183	909.545	+	2.13098e+06				10	97409.2	720874	822507	1.04998e+06	1.834e+06	1.58044e+06	836408	1.13505e+06	1.04669e+06	1.02542e+06	2.13098e+06	2.06971e+06	1.62691e+06		0.154072	0.00576268			78699.5	100747	101915	0.13946
12.647	537.524	+	1.30177e+06				3	14936.8	101847	146744	116690	609592	601446	78887	84961.6	191721	101064	999788	1.30177e+06	1.08602e+06		0.154896	0.000469074			35961.1	56747.6	49472.9	0.222562
7.286	487.334	+	2.45929e+07				11	7895.19	2.2712e+07	1.8518e+07	2.45929e+07	1.67114e+07	2.09297e+07	1.46891e+07	1.82901e+07	1.65119e+07	1.71048e+07	2.20822e+07	1.22011e+07	1.59055e+07		0.154972	0.854521			9377.47	11819.3	12105.2	0.135051
4.111	241.217	-	6.04417e+06				13	700580	4.87066e+06	4.68113e+06	5.09757e+06	4.05418e+06	4.49584e+06	1.97829e+06	5.12677e+06	4.35326e+06	4.17599e+06	6.04417e+06	3.75555e+06	4.61961e+06		0.155192	0.744437			1.27723e+06	1.38878e+06	1.96186e+06	0.238119
13.203	829.764	-	1.44574e+06				3	33906.4	28486.8	35016.1	33105.5	28468.6	30184	25916.6	29545.6	32398	36165.8	27689.4	29377	27493.6		0.156058	0.0877429			1.30808e+06	1.44574e+06	1.30357e+06	0.0597528
3.744	1650.22	+	6.70931e+06				3	8649.39	19828	25291.2	23851.1	21955.5	18573.4	15731.4	26203.5	30607.9	29307.7	26407.6	22024.7	26213.2		0.156306	0.119516			6.48147e+06	6.54934e+06	6.70931e+06	0.0177783
3.74	659.358	+	9.89649e+06				3	17872.3	40970.8	52259.6	49283.7	45366.8	38378.3	32505.9	54144.6	63245.5	60558.8	57474	45509.9	54164.5		0.156306	0.196077			7.73549e+06	8.87524e+06	9.89649e+06	0.122349
3.74	1106.8	+	2.48148e+07				3	15304.1	35083.5	44750.1	42201.8	38847.8	32863.5	27835	46364.3	54157.4	51856.8	46725.4	38970.3	46381.3		0.156306	0.119516			2.37995e+07	2.48148e+07	3.76909e+06	0.67971
3.741	565.4	+	2.44727e+08				3	20272.7	46473.6	59278.5	55902.9	51459.9	43532.9	36871.8	61416.7	71739.9	68692.4	65193.2	51622.2	61439.3		0.156306	0.196077			2.44727e+08	2.35621e+08	2.30249e+08	0.0308992
3.739	641.387	+	2.20474e+07				3	20987.9	48113.1	61369.7	57875.1	53275.3	45068.6	38172.5	63583.4	74270.8	71115.7	67493.1	53443.4	63606.8		0.156306	0.196077			2.20474e+07	2.15739e+07	2.17615e+07	0.0109407
3.739	774.558	+	4.44975e+06				6	14081.9	32281.6	41176.2	38831.5	35745.3	30239	25612	1.17807e+06	2.14457e+06	4.44975e+06	1.48394e+06	1.10337e+06	1.72929e+06		0.156306	0.308164			380020	399184	380702	0.0281223
3.71	818.584	+	2.09576e+06				2	13134.2	30109.2	38405.2	36218.3	33339.7	28204	23888.4	550132	1.03345e+06	2.09576e+06	858377	555850	727124		0.156306	0.331958			373515	372320	372640	0.00165843
13.114	1368.38	+	5.17772e+06				2	923176	186377	128702	152210	128635	131063	117270	135842	278630	199610	177778	83356.4	115163		0.15633	0.186318			234064	782503	5.17772e+06	1.31241
4.591	564.349	-	4.16315e+06				3	10908.3	2.80956e+06	1.67254e+06	3.15834e+06	511223	2.41832e+06	846075	3.02444e+06	3.90484e+06	2.64194e+06	4.16315e+06	1.9265e+06	3.54527e+06		0.15645	0.979177			8602.78	8948.86	9567.76	0.0540803
8.58	1004.52	-	4.07899e+06				2	51490.7	37771.3	40688.1	42058.2	38261.6	36402.7	27858	41409.6	43770.9	44296.3	41255.3	35687.1	42254.9		0.156499	0.198835			4.07899e+06	3.13676e+06	3.77507e+06	0.131265
8.583	986.601	-	5.43724e+06				3	37060.3	35488.5	38229.1	39516.4	35949.2	34202.7	26174.4	38906.9	41125.6	41619.2	38762	33530.3	39701.1		0.156499	0.198835			5.43724e+06	4.16063e+06	4.95132e+06	0.132862
8.563	904.598	-	5.04941e+08				3	30930.3	38094.9	41036.8	42418.6	38589.4	36714.6	28096.7	41764.4	44146	44675.8	41608.8	35992.9	42616.9		0.156499	0.198835			5.04941e+08	4.15961e+08	4.03552e+08	0.125267
5.515	383.327	+	3.92868e+07				6	67433.5	3.91622e+07	3.92868e+07	2.93336e+07	3.24259e+07	2.71117e+07	1.19709e+07	30309.2	67727.7	24042.3	69198.5	62029.7	22018.7		0.157272	0.631457			20015.7	66117.4	68170.1	0.529387
19.25	810.794	+	1.56929e+06				2	10864.7	438345	591397	543340	819395	896412	512357	791285	760146	1.03922e+06	1.56929e+06	1.27293e+06	1.29574e+06		0.157389	0.0165104			11606.3	11504.5	11518.8	0.0047736
12.058	695.593	-	4.82252e+06				3	35246.3	34408.1	38018.5	38469.5	33915.9	35906.8	33078.9	34773.3	36601.1	46706.3	32899.7	33761.9	33456.7		0.157496	0.182721			4.80496e+06	4.44311e+06	4.82252e+06	0.0456618
9.053	916.599	-	1.1093e+07				2	114138	45718.5	48335.7	53925.7	45731.7	44363.3	32090.2	53780.9	62389.8	57321.5	57438.5	48124.8	53859		0.158471	0.272356			9.15111e+06	9.76659e+06	1.1093e+07	0.0992051
6.079	284.295	+	2.54829e+06				14	119733	1.95028e+06	2.5368e+06	1.51976e+06	1.37196e+06	1.73282e+06	647313	1.86478e+06	1.76725e+06	1.39432e+06	2.51012e+06	1.22578e+06	1.88637e+06		0.158686	0.643555			1.97782e+06	2.10189e+06	2.54829e+06	0.135799
8.837	878.657	-	1.28968e+07				2	67230.4	67195.4	69880.7	78395.2	62150.1	63650.4	29851.3	68832.5	69298	58018.8	67441.7	65738.9	65006.3		0.1588	0.865242			1.19575e+07	1.09599e+07	1.28968e+07	0.0811358
5.205	510.437	+	5.95486e+06				3	30249.6	91607.9	76011.5	145849	142851	164077	128522	138457	155676	215607	95234.2	140492	157649		0.159318	0.264132			5.73276e+06	5.92931e+06	5.95486e+06	0.0206947
11.344	652.672	+	1.38054e+07				16	1.22273e+06	3.3508e+06	2.36855e+06	2.80543e+06	2.43884e+06	2.16526e+06	2.38728e+06	5.64573e+06	8.75969e+06	1.38054e+07	6.35119e+06	5.31805e+06	6.8534e+06		0.15956	0.252948			2.20193e+06	2.26802e+06	2.35138e+06	0.0329375
8.977	673.544	+	9.80763e+07				12	157282	9.19906e+07	8.08662e+07	9.80763e+07	7.39406e+07	8.55369e+07	4.723e+07	7.23614e+07	7.02566e+07	4.83995e+07	8.42159e+07	4.93564e+07	6.46979e+07		0.159604	0.857928			639511	362375	429505	0.303012
12.189	672.585	-	2327699680				4	41529.8	36443.6	38415.7	37763.5	34580.5	37249.6	31053.1	33217.2	33276.8	38322.2	34189.6	34639.5	32212.4		0.160273	0.53349			2327699680	2284508859	1955072678	0.093105
12.727	614.573	+	3.87742e+07				11	328612	3.8485e+07	2.69874e+07	3.10641e+07	2.50493e+07	28953334	1.51292e+07	3.87742e+07	3.8268e+07	1.68616e+07	3.47808e+07	3.24928e+07	3.19532e+07		0.160843	0.819266			509322	480554	470259	0.0415993
5.577	612.505	+	5.83668e+06				3	18325.7	36948.3	32325.6	29405.8	25231	32238.3	23050.7	27708.2	46366.3	74415.3	29478.4	34471.9	48892		0.162081	0.466171			5.36246e+06	5.72796e+06	5.83668e+06	0.0440283
3.777	730.531	+	6.76014e+06				6	12968.4	30385.4	39690.8	37430.7	33876	29148.1	24688.1	2.06013e+06	3.97415e+06	6.76014e+06	2.46392e+06	1.97251e+06	2.41501e+06		0.162438	0.22267			366311	384784	358679	0.0362843
0.937	509.37	+	1.03557e+07				12	26194.2	9.89095e+06	4.3726e+06	5.43247e+06	3.68192e+06	4.54906e+06	1.9687e+06	6.50334e+06	4.27087e+06	6.50021e+06	1.03557e+07	2.79918e+06	3.97129e+06		0.162752	0.984948			90866.7	86360.4	85362.1	0.0335045
8.199	846.305	-	9.20206e+06				11	933382	5.11806e+06	6.47207e+06	6.83407e+06	8.85211e+06	6.7221e+06	7.12661e+06	7.04613e+06	9.20206e+06	8.63453e+06	7.41084e+06	6.61697e+06	8.42931e+06		0.163447	0.385924			3.4035e+06	3.87937e+06	3.84539e+06	0.0715693
8.247	568.535	+	8.01707e+08				3	23330.7	42025.3	17912.5	31257.9	17893.6	18263.2	19307.5	19286.8	21593.6	36478.4	17754.8	20415.8	21776.7		0.163451	0.352025			7.29246e+08	8.01707e+08	8.0039e+08	0.053352
8.775	591.535	+	1.70986e+06				4	44126.8	451537	424246	503481	840317	727355	436926	632421	686806	778815	1.70986e+06	1.1982e+06	1.17324e+06		0.163711	0.0213423			775174	701120	487326	0.228359
11.343	623.574	-	4.16684e+07				16	3.35297e+06	9.11345e+06	5.8387e+06	7.41562e+06	5.93997e+06	6.12501e+06	5.32186e+06	1.6034e+07	2.42281e+07	4.16684e+07	1.86994e+07	1.43863e+07	1.86732e+07		0.164214	0.261213			6.29771e+06	6.19082e+06	6.33713e+06	0.0120636
7.047	655.423	-	1.29903e+07				3	17811.5	9.26492e+06	8.56806e+06	9.53772e+06	7.27852e+06	7.5265e+06	146642	8.62653e+06	1.29903e+07	2.66795e+06	1.18231e+07	7.83135e+06	1.08783e+07		0.164589	0.553594			15368.8	15273.5	16001	0.0254301
16.554	1257.13	+	3.92528e+06				3	18331.5	11611.2	12435.1	11751.9	11397.5	11351	11662.3	11309.8	11262	11909	11733.9	11487.4	11465.7		0.164676	0.775585			3.7162e+06	3.92528e+06	3.48745e+06	0.0590319
2.246	526.395	+	4.0632e+06				6	16257.7	377065	319245	364776	363386	208236	133705	1.45294e+06	2.41077e+06	4.0632e+06	1.64516e+06	1.32541e+06	1.52755e+06		0.165024	0.210951			129931	178913	188454	0.189413
10.738	954.643	-	1.01093e+06				5	166636	579790	500599	555938	453162	515576	262572	878516	885586	813488	1.01093e+06	930024	905677		0.165236	0.0841958			285164	261788	288864	0.0526956
8.659	864.315	-	4.41144e+06				12	601537	3.43323e+06	3.51925e+06	3.78736e+06	3.53249e+06	3.01079e+06	2.29124e+06	4.17462e+06	4.41144e+06	4.22363e+06	3.63949e+06	3.02975e+06	4.20625e+06		0.165852	0.136952			2.64728e+06	3.08282e+06	3.18984e+06	0.0966523
6.91	458.42	+	1.04259e+06				7	16535	911955	1.04259e+06	717731	783646	727870	441490	349385	380174	138635	452913	144679	364257		0.166402	0.805974			75855.3	96785.3	57969.3	0.252737
12.282	1276.15	+	920914				3	7847.64	132314	140488	171862	131410	132352	104855	132001	103641	113699	125093	96706.8	112144		0.167406	0.682866			893326	853609	920914	0.0380468
12.444	680.704	+	5.25726e+06				14	426760	1.96034e+06	959099	1.22607e+06	898828	941649	771350	2.58822e+06	4.71568e+06	5.25726e+06	2.84634e+06	2.45064e+06	2.90312e+06		0.167579	0.153575			1.22225e+06	1.42521e+06	1.32597e+06	0.0766242
1.073	329.269	+	2.43846e+06				2	48474.1	2.11113e+06	1.81715e+06	1.89497e+06	1.68186e+06	1.60515e+06	409007	2.43846e+06	1.88543e+06	1.57105e+06	2.12063e+06	2.23816e+06	1.97181e+06		0.167709	0.612831			761524	977055	1.0362e+06	0.156302
3.81	686.505	+	10334269				6	13126.1	30355	34081	40952.1	33614.8	26602.3	23034.7	3.17454e+06	5.18366e+06	10334269	3.40544e+06	3.47506e+06	3.46317e+06		0.168253	0.261848			316911	315409	286116	0.056712
7.074	784.504	-	768686				2	40771.6	48355.4	51059.8	54747.6	44590.3	49845.1	33040	50562.9	53300.6	43205.2	51057.2	47688.1	51645.5		0.168424	0.750939			747292	768686	695718	0.0508787
0.599	412.143	+	7.70188e+07				2	10724.6	4.00072e+06	6.65203e+06	2.781e+06	4.79942e+06	1.05184e+07	1.7553e+07	8.86222e+06	1.05238e+07	2.13153e+07	7.70188e+07	4.99795e+06	1.80464e+07		0.168646	0.428752			10067.8	9706.65	9711.24	0.0210809
5.515	470.432	+	4.66502e+06				6	17313	4.66502e+06	4.45327e+06	3.68049e+06	4.06903e+06	3.26301e+06	1.79448e+06	20987.5	21851.2	22774.7	21486.1	20647.7	20857.7		0.168862	0.202646			18960.4	19108.7	20897.2	0.0548428
8.314	915.601	-	2.44298e+07				11	25749.9	1.79781e+07	1.4395e+07	2.07572e+07	1.46144e+07	1.35513e+07	767378	1.71953e+07	2.44298e+07	5.74048e+06	2.18757e+07	1.43331e+07	2.0271e+07		0.169229	0.634007			151791	110845	108441	0.196971
4.754	498.322	-	2.38809e+07				14	531338	8.20719e+06	6.60424e+06	6.5543e+06	1.06496e+07	8.19704e+06	1.87288e+07	6.86333e+06	1.08752e+07	2.38809e+07	8.56136e+06	5.49077e+06	1.16668e+07		0.169427	0.384827			805961	786655	853425	0.0421423
5.675	365.222	+	1.47406e+06				6	11055.7	1.44006e+06	555205	654889	352568	617656	58288.5	374815	782517	1.4452e+06	498451	311059	1.47406e+06		0.169649	0.834437			12015.8	11827.6	12143.9	0.0132614
6.985	437.324	+	4.25251e+06				11	11749.6	4.04061e+06	3.5622e+06	4.10879e+06	3.42807e+06	3.40548e+06	1.39855e+06	4.04712e+06	3.70976e+06	2.5199e+06	4.25251e+06	2.70316e+06	3.73948e+06		0.170189	0.840561			27246.6	18978.2	16584	0.267215
8.315	1210.81	+	3.97559e+07				11	44392.2	2.61569e+07	2.91354e+07	3.50473e+07	2.56915e+07	2.26079e+07	1.02891e+06	2.62408e+07	3.97559e+07	9.77677e+06	3.05958e+07	2.49753e+07	3.87139e+07		0.170256	0.553062			273281	86222.3	95134.1	0.69629
8.387	475.297	+	677608				3	13588.9	605873	483962	557498	397310	544827	271134	430733	608580	372217	677608	338928	495323		0.170347	0.795857			86260.9	113795	120541	0.169934
4.09	338.342	+	3.32348e+06				3	43842	1.39455e+06	2.40809e+06	1.40409e+06	210738	1.60241e+06	758340	838104	2.2388e+06	1.18742e+06	3.32348e+06	1.54883e+06	1.13374e+06		0.170388	0.504442			51129.3	442227	49813.5	1.24923
10.138	578.551	+	8.01359e+06				2	43609.5	48438.1	49931.3	93183.7	37498.9	44291.1	35005.9	69377.9	75966	85828.4	57503.9	40890.1	47613.3		0.170489	0.013921			6.84155e+06	6.34872e+06	8.01359e+06	0.120999
11.457	664.59	-	1.24157e+07				3	22703.1	33445.4	23229.1	22876.3	20297	22370.2	18854.9	37840.2	21787.1	26408.8	21176.1	20812.5	21242.6		0.17156	0.18646			1.16284e+07	1.23594e+07	1.24157e+07	0.0361917
8.58	946.294	-	788599				7	105973	485214	476288	719804	479108	411399	355389	594113	629872	511099	573785	398005	788599		0.172061	0.946578			228184	312192	294924	0.15934
10.175	312.291	-	6.62273e+06				2	163212	756318	792481	859038	1.14698e+06	933930	823310	1.07131e+06	1.94028e+06	2.10219e+06	3.00306e+06	1.81976e+06	2.35326e+06		0.172105	0.216206			5.85534e+06	6.62273e+06	6.05157e+06	0.064546
9.23	815.338	-	3.90889e+07				3	5.48456e+06	2.55824e+07	9.61204e+06	1.35523e+07	7.78397e+06	9.42406e+06	7.43735e+06	2.28235e+07	8.17987e+06	2.24469e+07	2.042e+07	1.23049e+07	3.90889e+07		0.172436	0.545521			4.23056e+06	3.90322e+06	8.89565e+06	0.491975
17.023	540.504	+	1.24419e+08				3	34389.2	14194	13415.9	14103.3	13420.5	13646.7	13341.6	13498.7	13443.5	13741	13654.5	13533.6	13817.7		0.172453	0.431287			1.24419e+08	107271746	1.0561e+08	0.0926161
17.02	1608.51	+	1.48121e+08				3	31310.7	12923.4	12215	12840.8	12219.1	12425.1	12147.3	12290.4	12240.1	12510.9	12432.2	12322.1	12580.8		0.172453	0.431287			1.48121e+08	1.02312e+08	1.14058e+08	0.195834
17.021	882.848	+	2.2852e+08				2	32503	13415.4	12680.1	13329.7	12684.4	12898.2	12609.8	12758.3	12706.2	12987.3	12905.6	12791.3	13059.8		0.172453	0.431287			7.37869e+07	2.2852e+08	2.23396e+08	0.501577
17.022	897.865	+	1.51998e+08				3	33988.2	14028.4	13259.5	13938.8	13263.9	13487.5	13186	13341.3	13286.8	13580.7	13495.3	13375.8	13656.5		0.172453	0.431287			1.45121e+08	1.51998e+08	1.48299e+08	0.0231802
5.104	408.369	+	1.42073e+06				2	98004.8	1.42073e+06	475661	768733	612565	319847	229521	686002	968722	659867	422815	654023	1.24492e+06		0.172735	0.99321			106647	112681	117058	0.0466217
7.33	445.354	-	276665109				12	71468	2.51992e+08	2.52143e+08	2.35783e+08	2.21392e+08	2.28389e+08	1.29633e+08	2.5678e+08	2.49057e+08	1.92932e+08	2.50326e+08	2.03992e+08	276665109		0.172739	0.732193			89060.5	114218	170895	0.336076
8.892	607.392	+	2.67656e+07				11	149840	2.18073e+07	2.14992e+07	2.67656e+07	1.86867e+07	2.1941e+07	1.0453e+07	1.72226e+07	1.8761e+07	1.34887e+07	2.07895e+07	1.554e+07	1.68911e+07		0.17289	0.603561			151264	156104	197180	0.150007
17.432	801.773	+	2.42738e+06				3	124714	27228.4	24900.2	43716.2	23083.4	11588.3	25104.7	60680.3	15087.5	63782.1	33211.2	11470.8	144391		0.173322	0.726993			2.41326e+06	2.42738e+06	1.77385e+06	0.169313
7.105	311.296	-	2.40655e+06				10	136204	2.00409e+06	2.3042e+06	2.40655e+06	1.78224e+06	2.11248e+06	849646	2.25272e+06	2.19703e+06	1.43264e+06	1.54381e+06	1.56829e+06	2.02335e+06		0.173323	0.462999			104832	99674.9	94357.1	0.0525753
3.132	468.39	+	4.49779e+06				2	316184	4.02461e+06	1.30682e+06	2.82993e+06	2.07688e+06	1.0414e+06	549654	1.41466e+06	2.96142e+06	1.55412e+06	1.36471e+06	2.43596e+06	4.49779e+06		0.173688	0.491531			452664	404352	446150	0.0603517
9.864	623.549	-	1.63559e+06				2	22733.5	35588.4	34568.7	37971	32330.4	34548.4	22915.6	63022.5	49691.5	122889	46703.7	45197.7	42685.9		0.174456	0.209498			1.39441e+06	1.63559e+06	1.60013e+06	0.0843733
7.279	944.388	+	2.27424e+06				4	27247.4	2.27424e+06	2.10884e+06	1.48067e+06	1.60494e+06	1.66893e+06	1.10834e+06	98327.1	226621	113021	305922	258383	90381.8		0.174729	0.400872			120744	141788	76376.5	0.29558
8.892	694.497	+	2.02942e+07				12	110666	1.68036e+07	1.64961e+07	2.02942e+07	1.45435e+07	1.68651e+07	8.55476e+06	1.1274e+07	1.16576e+07	7.9056e+06	1.22082e+07	8.19451e+06	9.56533e+06		0.174948	0.871124			174899	253059	227988	0.182524
6.915	934.612	+	3.69534e+06				3	33522.2	97154.8	120233	114411	100911	100469	94867.1	116266	132992	288131	130284	119191	117343		0.174994	0.358579			2.73977e+06	3.69534e+06	3.25248e+06	0.14809
6.858	752.627	+	4.13231e+06				3	21634.6	62701.9	77596.3	73838.6	65126.1	64840.9	61225.5	75036.2	85830.6	103435	84082.9	76923.5	75731.1		0.174994	0.349373			3.99119e+06	4.13231e+06	3.99598e+06	0.0198346
6.882	754.53	+	1.03282e+06				2	9306.05	26971	33377.7	31761.4	28013.7	27891.1	26335.9	32276.5	36919.7	44492.4	36168	33088.4	32575.5		0.174994	0.349373			1.03282e+06	757401	1.02433e+06	0.166938
6.874	1000.6	+	1.57203e+06				3	10690.1	30982.4	38342	36485.3	32180.2	32039.3	30252.9	37077	42410.8	51109.7	41547.2	38009.6	37420.4		0.174994	0.349373			1.57203e+06	1.54459e+06	1.39227e+06	0.0644321
6.885	758.602	+	426939				2	8252.73	23918.2	29599.8	28166.4	24842.9	24734.2	23355	28623.2	32740.9	39456.4	32074.2	29343.2	28888.4		0.174994	0.349373			317697	397520	426939	0.148471
6.854	742.605	+	1.18989e+06				3	14179.2	41094.4	50856.1	48393.3	42683.2	42496.3	40126.8	49178.2	56252.8	67790.8	55107.4	50415.1	49633.7		0.174994	0.349373			1.01763e+06	1.18989e+06	1.05208e+06	0.0838883
7.972	818.518	-	1.19091e+06				2	12621.8	543771	656422	492895	531651	455820	330877	751686	641796	435096	1.19065e+06	884785	1.19091e+06		0.175152	0.0254584			113592	123825	72335.1	0.264001
14.371	927.267	+	1.91804e+06				2	63916.9	323215	198069	257729	638283	229311	550617	893199	352265	369444	502794	135684	600253		0.175156	0.610058			1.73516e+06	1.86843e+06	1.91804e+06	0.0513837
6.056	269.249	-	2.54632e+07				17	1.72089e+06	2.07145e+07	1.99943e+07	2.36567e+07	1.53009e+07	2.11301e+07	7.04519e+06	2.54632e+07	2.29745e+07	1.69847e+07	2.46452e+07	1.28328e+07	1.78172e+07		0.175631	0.471382			9.07487e+06	6.95327e+06	9.53521e+06	0.161618
5.075	360.363	+	2.00615e+06				4	16041.4	708297	336713	683407	516716	1.4173e+06	2.00615e+06	1.09634e+06	538091	1.49068e+06	392386	502265	425101		0.176232	0.0965953			17970.6	21427.8	18292.6	0.0993154
11.068	932.319	-	5.02034e+08				16	59989208	3.52243e+08	3.70922e+08	3.99992e+08	5.02034e+08	4.65084e+08	3.66494e+08	4.47487e+08	416897246	3.65186e+08	4.10616e+08	4.24784e+08	4.56117e+08		0.176324	0.49484			1.24271e+08	1.28932e+08	1.2112e+08	0.0315014
5.721	334.311	+	3.8897e+06				2	107374	1.58399e+06	2.93883e+06	2.17031e+06	360822	2.26889e+06	446183	1.21519e+06	3.31233e+06	1.03872e+06	3.8897e+06	1.86662e+06	1.05379e+06		0.176535	0.728954			22927.7	109023	96486.3	0.610834
17.124	917.834	+	4.75683e+07				3	78967.3	16061.3	15989.9	15957.5	15578.8	15892.6	15950.3	20819.6	23030.6	15680.8	15650.1	15770.9	15421.8		0.176621	0.124304			3.99529e+07	4.75683e+07	4.50435e+07	0.0877848
17.129	987.911	+	1.85664e+06				3	57873.5	16871.5	16796.5	16762.5	16364.7	16694.3	16754.9	16727.9	16426	16471.8	16439.5	16566.5	16199.8		0.176621	0.382459			1.59236e+06	1.85664e+06	1.38509e+06	0.146677
11.186	684.513	+	1.51062e+07				3	18854.6	21144.3	21856.6	20426.1	20226	19554.7	20881.1	21851.1	22435.4	31543.6	21044.8	21930	21189.2		0.177026	0.284575			1.43936e+07	1.51062e+07	1.50316e+07	0.026384
8.471	628.48	+	1.13002e+06				9	13255	1.09079e+06	886292	1.05314e+06	776645	916211	166829	740619	827958	298013	1.13002e+06	658155	800734		0.177206	0.326416			497688	475263	320592	0.223635
11.574	570.444	+	4.7994e+06				9	30065.1	4.7994e+06	1.69631e+06	2.75548e+06	382422	829871	2.53664e+06	1.49516e+06	1.16396e+06	3.71498e+06	3.98122e+06	801673	511207		0.17763	0.805693			638708	655467	683462	0.0343002
5.272	401.291	-	2.28901e+06				11	39983.8	2.28437e+06	2.28901e+06	1.98708e+06	1.89228e+06	1.98156e+06	864469	2.16399e+06	2.16145e+06	1.50619e+06	2.13164e+06	1.76969e+06	2.28327e+06		0.17792	0.681834			35395.3	36930.8	31017.9	0.0890664
4.833	420.332	+	7.8798e+06				13	20943.7	7.23942e+06	7.8256e+06	7.03029e+06	5.27569e+06	7.5233e+06	3.54068e+06	5.57949e+06	6.93872e+06	5.50918e+06	7.8798e+06	6.05479e+06	6.14908e+06		0.178477	0.41469			20882.7	21237.8	22581.1	0.0415366
9.278	621.408	+	6.31655e+06				12	38336.4	5.69634e+06	4.77306e+06	5.74552e+06	4.54425e+06	5.00417e+06	2.29545e+06	4.54076e+06	4.88831e+06	3.30759e+06	6.31655e+06	3.35662e+06	4.48273e+06		0.178723	0.656722			189092	116596	149365	0.239336
9.797	1546.18	+	1.03938e+07				7	129698	3.05046e+06	2.40979e+06	2.74841e+06	2.03175e+06	2.58621e+06	674798	7.1316e+06	6.47613e+06	8.83201e+06	1.03938e+07	7.28109e+06	7.67691e+06		0.178924	0.465358			160731	190666	243769	0.21198
13.011	759.654	+	1.09039e+07				3	15357.5	16838.4	17647.8	16718	16269	16108.5	16938.1	17422.2	17550.9	17740.9	17010.9	16322.5	17259		0.179133	0.074605			8.53605e+06	1.09039e+07	1.07646e+07	0.131968
7.894	1367.75	-	5.35403e+06				10	18752.7	3.54352e+06	4.61218e+06	4.85289e+06	3.24768e+06	3.72935e+06	16802.5	2.88308e+06	5.35403e+06	828631	4.50467e+06	3.18814e+06	5.30536e+06		0.179284	0.416085			181122	162610	117441	0.213091
8.145	473.385	-	4.03601e+07				12	13405.7	3.64752e+07	3.01071e+07	2.79828e+07	2.80994e+07	2.83032e+07	2.04271e+07	3.61356e+07	3.58729e+07	4.03601e+07	3.90365e+07	2.51461e+07	3.69787e+07		0.179411	0.459184			153061	140525	130774	0.0789848
7.847	754.297	-	1.17812e+07				11	327053	851045	685369	650352	1.64156e+06	1.63042e+06	608512	1.59127e+06	3.63129e+06	1.2096e+06	3.78596e+06	2.41863e+06	3.82638e+06		0.180104	0.24572			1.04407e+07	1.17812e+07	1.13131e+07	0.0608613
8.314	1351.76	-	1.48106e+07				9	14468	8.91532e+06	1.08868e+07	1.48106e+07	8.92907e+06	9.10305e+06	633066	8.48331e+06	1.35121e+07	4.43281e+06	1.18267e+07	1.02723e+07	1.31708e+07		0.181272	0.34519			166214	121378	118745	0.196971
5.36	444.38	+	1.05425e+07				13	28449	4.2463e+06	4.53945e+06	1.05425e+07	1.56592e+06	4.84588e+06	1.71405e+06	3.74069e+06	8.72559e+06	4.18751e+06	7.68712e+06	4.02222e+06	4.78467e+06		0.181835	0.979462			784475	781193	830989	0.0348618
4.787	469.207	+	5.49401e+06				12	22706.3	4.07195e+06	5.37633e+06	5.31514e+06	3.88655e+06	4.70486e+06	2.78722e+06	4.89202e+06	4.77532e+06	3.51848e+06	3.64471e+06	5.13936e+06	5.49401e+06		0.182027	0.638423			22640.1	23025.1	24481.4	0.0415366
4.791	593.259	+	1.50619e+06				10	20847.4	1.2071e+06	1.50619e+06	1.3643e+06	1.09214e+06	1.28807e+06	548379	1.34216e+06	1.32523e+06	900969	1.12891e+06	1.3197e+06	1.29761e+06		0.182152	0.723883			20786.6	21140.2	22477.2	0.0415366
7.202	454.283	+	1.10136e+07				12	52902.8	6.731e+06	9.03842e+06	6.81945e+06	3.2005e+06	7.43844e+06	4.97679e+06	5.09238e+06	9.26805e+06	6.53378e+06	1.10136e+07	7.33111e+06	5.8007e+06		0.182285	0.612026			115250	81336	173625	0.378282
5.973	648.313	-	6.50374e+06				16	601562	3.39176e+06	4.0809e+06	4.89334e+06	5.71249e+06	4.16775e+06	5.7812e+06	4.81646e+06	5.25376e+06	5.27815e+06	4.21618e+06	4.16932e+06	6.50374e+06		0.18278	0.854911			1.27847e+06	1.29612e+06	1.21458e+06	0.0339648
7.592	552.196	+	8.01245e+06				16	1.53775e+06	1.96886e+06	1.63311e+06	1.95055e+06	2.08294e+06	1.94453e+06	2.5441e+06	2.1543e+06	1.98534e+06	2.36534e+06	2.3708e+06	1.7193e+06	2.04805e+06		0.183521	0.60454			6.95784e+06	8.01245e+06	7.45438e+06	0.0705835
7.285	574.439	+	1.71909e+07				10	7684.76	1.66589e+07	1.37797e+07	1.71909e+07	1.22179e+07	1.55402e+07	7.41158e+06	1.32378e+07	1.15008e+07	1.12541e+07	1.56957e+07	8.68574e+06	1.13235e+07		0.183605	0.966351			9127.53	11504.3	11782.6	0.135051
3.449	902.606	+	3.52989e+06				2	15227.8	16429.9	16944.8	16689.3	16985	17212.8	18971.1	1.09236e+06	1.42825e+06	3.52989e+06	1.17898e+06	1.03926e+06	1.17522e+06		0.183808	0.31089			27450.8	21469.6	17902.6	0.216602
4.774	496.421	+	1.08765e+07				12	141224	1.03531e+07	1.05203e+07	1.01811e+07	8.95283e+06	1.02765e+07	6.53852e+06	9.66066e+06	1.05444e+07	9.01035e+06	1.08765e+07	8.14074e+06	1.02674e+07		0.183973	0.981602			141794	165160	149503	0.0782528
11.096	775.596	-	1.74206e+07				12	63191.2	3.81276e+06	5.43249e+06	4.90176e+06	7.57624e+06	7.47648e+06	4.47916e+06	6.79699e+06	1.06539e+07	1.74206e+07	1.48527e+07	1.142e+07	1.67304e+07		0.185026	0.478655			76782.5	139670	103735	0.295614
8.357	1780.15	-	4.04367e+06				2	26224.4	42504.2	52491.7	64698.8	46931.1	43222.9	26921.3	43845	63437.3	46841.1	51456	44527.2	61090.1		0.185116	0.905259			2.55817e+06	2.56794e+06	4.04367e+06	0.279674
13.815	714.599	-	728582				2	47445.7	431395	490967	539061	728582	596177	494348	628265	615555	455519	719656	565977	668229		0.185314	0.301755			79749.6	95560.8	92263.4	0.0935214
6.889	1026.62	+	5.88648e+06				3	23240.6	251859	308394	204973	241865	173211	65770.5	305882	242319	111216	213300	261181	185096		0.185332	0.999346			5.45429e+06	5.88648e+06	5.40221e+06	0.047633
17.405	827.787	+	3.87582e+07				3	136476	15195.2	15914.7	16079.6	15492.3	15231.1	15001	17216.3	17689.2	17865.6	15650.4	15193.6	15655.1		0.186147	0.00106755			3.80634e+07	3.87582e+07	2.89515e+07	0.155211
1.791	355.284	+	4.71241e+07				3	56153.2	4.04503e+07	4.71241e+07	4.1772e+07	3.76352e+07	3.8882e+07	1.59244e+07	2.58029e+07	4.58587e+07	3.38255e+07	4.19653e+07	3.66161e+07	2.61874e+07		0.186621	0.975884			108076	122026	144393	0.146763
8.207	820.289	-	5.72577e+06				12	519431	3.50574e+06	3.9183e+06	4.28258e+06	4.67159e+06	4.22599e+06	4.13776e+06	4.2028e+06	5.72577e+06	5.67287e+06	5.07347e+06	4.13342e+06	5.59125e+06		0.187164	0.704303			1.76988e+06	1.51523e+06	1.89799e+06	0.11277
10.725	761.666	-	4.2238e+06				3	30347.5	25219.7	26785.9	27657.6	23272.1	26582	19399.7	27475.6	29194.1	31915.6	28349.8	28050.6	28739.1		0.189018	0.42939			2.64434e+06	3.74719e+06	4.2238e+06	0.228958
10.712	1728.42	-	5.80876e+06				3	47470.6	39449.6	41899.6	43263	36403.1	41580.5	30345.7	42978.4	45666.6	49923.7	44345.8	43877.8	44954.7		0.189018	0.42939			3.82598e+06	5.80876e+06	5.75965e+06	0.220375
13.792	846.697	+	1.62488e+06				3	21820.6	652955	653185	544010	581945	537194	343210	542409	596884	790194	1.37645e+06	1.12458e+06	1.62488e+06		0.189155	0.0108511			15295.2	15193.6	15450	0.00843301
8.409	806.274	-	1.06239e+06				2	20177.9	100639	256318	266969	74740.5	101206	164186	90911.3	580793	410283	778701	255710	432281		0.189689	0.574882			1.06239e+06	708212	893147	0.19951
8.817	738.647	+	4409796507				3	174753	128394	138038	150071	132466	118593	67106.5	172545	158563	161870	167078	144829	168338		0.19097	0.652014			4409796507	4047734251	3798118515	0.0752853
2.814	556.443	+	1.28167e+07				12	75430.7	1.27636e+07	1.20774e+07	1.27391e+07	1.19805e+07	1.0776e+07	5.6253e+06	1.106e+07	1.23232e+07	1.04724e+07	1.23974e+07	1.02034e+07	1.28167e+07		0.19312	0.622365			172435	53264.7	80045.2	0.61348
3.654	658.511	+	1.40217e+07				12	33989.4	1.28554e+07	1.40217e+07	1.25165e+07	1.22223e+07	1.19493e+07	6.99943e+06	1.27244e+07	1.29986e+07	1.11509e+07	1.32551e+07	1.07085e+07	1.30304e+07		0.19387	0.969883			776828	774345	775009	0.00165843
8.506	723.57	+	4387951676				3	15983.2	184743	21906.2	97570.7	21973.3	34903.5	26698.2	40943.8	35488.5	67978.8	40587.4	194653	39680.9		0.194161	0.45371			3592882656	4195650659	4387951676	0.102201
5.659	408.309	+	1.22268e+07				15	14238.7	3.63019e+06	3.82388e+06	1.22268e+07	1.35901e+06	3.62155e+06	894988	3.07618e+06	9.55568e+06	2.80508e+06	6.03304e+06	3.32302e+06	4.53984e+06		0.194555	0.83709			877332	910186	916312	0.0232576
3.842	642.479	+	1.32132e+07				6	12868	29130.8	34013	51340.2	31816.9	26549.2	21966.6	3.81815e+06	7.22867e+06	1.32132e+07	4.77702e+06	3.75096e+06	4.50056e+06		0.194627	0.246876			104883	113326	187925	0.337591
7.213	843.519	-	1.23631e+06				2	42021.3	79405.1	118509	72061.6	49453.8	84945.8	47605.9	600173	1.23631e+06	1.15127e+06	109106	61477.1	62338.1		0.194834	0.0100979			35988.6	38084	35302.9	0.0397407
11.551	368.321	+	6.52231e+07				3	11867.3	30607.4	23588	26785.5	26774.3	20034.5	20126.8	29517.5	29709	31741.9	32465.2	20793.9	25315.1		0.195536	0.299793			6.20763e+07	6.35629e+07	6.52231e+07	0.0247435
11.553	655.604	+	3789956504				2	12355.7	31867.1	24558.8	27887.9	27876.3	20859.1	20955.2	30732.4	30931.8	33048.4	33801.4	21649.7	26357		0.195536	0.299793			3589378302	3739805782	3789956504	0.0281631
11.55	332.321	+	6.87884e+07				3	12035.5	31041.3	23922.4	27165.2	27153.9	20318.5	20412.2	29936	30130.2	32191.9	32925.5	21088.6	25674		0.195536	0.299793			6.74984e+07	6.87884e+07	6.82412e+07	0.00949655
0.935	591.322	+	5.79296e+06				3	231124	2.1859e+06	2.24647e+06	2.00578e+06	1.06902e+06	190002	2.30782e+06	339364	1.09429e+06	5.79296e+06	2.54408e+06	678330	1.02101e+06		0.196682	0.610023			53566	54064.4	63038.4	0.0937046
7.562	957.316	-	1.101e+06				2	30391.5	51915.5	137898	229488	73096.6	59886.6	45802.4	1.101e+06	99203.3	57272.5	240493	871551	162009		0.197098	0.989853			181317	198075	188458	0.0444277
1.825	532.385	+	1.00711e+07				14	963649	1.00711e+07	8.39277e+06	9.36365e+06	6.50561e+06	7.20257e+06	9.44033e+06	7.23032e+06	7.02059e+06	6.96308e+06	7.30473e+06	6.87591e+06	8.61933e+06		0.197456	0.375584			271603	773379	771466	0.477553
15.729	740.679	+	2.99154e+07				15	1.94362e+06	2.03452e+06	1.74981e+06	1.57904e+06	1.75104e+06	1.43579e+06	1.31942e+06	1.78182e+06	1.60564e+06	1.56525e+06	1.86289e+06	1.66478e+06	1.90851e+06		0.197634	0.182644			2.96175e+07	2.89802e+07	2.99154e+07	0.0161925
5.666	444.38	+	8.11706e+06				15	31123.5	3.12239e+06	2.81314e+06	8.11706e+06	1.22023e+06	3.10804e+06	1.26591e+06	2.96992e+06	6.37311e+06	2.63364e+06	4.94849e+06	2.77263e+06	3.20716e+06		0.1978	0.810827			1.30867e+06	1.0219e+06	1.15936e+06	0.12329
4.01	339.251	+	2.98196e+06				6	13192.2	13794.6	14321.1	13950.1	15432.5	13812.8	16466	1.02738e+06	1.55513e+06	2.98196e+06	1.05215e+06	891058	1.02702e+06		0.197823	0.214026			15051.2	25690.6	15578.4	0.319402
7.325	754.643	+	8.67546e+06				2	15645.1	55999.5	63187.2	66007.6	60020.2	55532	45659.3	62067.2	73038.4	69222.5	66022.8	59348.9	64031.1		0.197873	0.257981			6.0543e+06	5.08234e+06	8.67546e+06	0.28143
7.353	797.608	+	4.58754e+06				2	7374.04	27045.9	30517.4	31879.5	28987.8	26820.2	22052	29976.4	35275.2	33432.2	26940.7	26165.8	30924.9		0.197873	0.0847093			3.70552e+06	4.58754e+06	3.8934e+06	0.114372
6.179	477.33	+	2.78146e+06				5	8802.71	2.78146e+06	1.1631e+06	1.22937e+06	1.27488e+06	777016	422838	19104.2	16185.3	43013.2	27882.5	13603	14712.6		0.19804	0.487966			9843.61	9732.37	10055.5	0.0166172
12.184	718.563	+	4.20796e+07				4	58866.2	41195.3	56012.4	45585.7	24706.1	41924.1	42467.8	22074.1	28375.6	53553.7	23177.9	26571.4	26710.4		0.198833	0.396847			3.86096e+07	4.20796e+07	2.98316e+07	0.171355
2.855	468.39	+	1.0745e+07				11	81234.3	1.04427e+07	1.00018e+07	9.66704e+06	9.42256e+06	8.94138e+06	4.60658e+06	8.73614e+06	9.66293e+06	7.55052e+06	9.73355e+06	8.17469e+06	1.0745e+07		0.198907	0.403536			123631	93980.3	85118.3	0.199882
4.565	751.442	+	1.56748e+06				5	13682.1	1.00281e+06	634027	1.07107e+06	815872	628849	129902	933354	993063	512915	1.56748e+06	1.11686e+06	1.02857e+06		0.198911	0.132387			15594.6	15568.3	15673.1	0.0034921
8.715	851.293	-	3.85773e+06				3	556696	3.01722e+06	3.10682e+06	3.32219e+06	2.91495e+06	2.6481e+06	821639	3.52589e+06	3.85773e+06	3.06397e+06	3.28139e+06	2.98257e+06	3.57113e+06		0.199136	0.514862			661315	622414	470962	0.171943
11.549	696.63	+	2.10271e+07				3	15671.8	40419.9	31150.2	35372.8	35448.9	26457.4	26579.4	38980.7	39233.6	41918.2	42873.4	27460.3	39972.3		0.199328	0.534183			1.65478e+07	1.34994e+07	2.10271e+07	0.222406
11.553	1297.13	+	9.14396e+07				2	13374.2	34493.9	26583.2	30186.7	30251.7	22578.5	22682.6	33265.7	33481.5	35772.5	36587.6	23434.3	28529.6		0.199328	0.299793			7.47595e+07	8.55077e+07	9.14396e+07	0.100774
18.146	907.849	+	1.57943e+08				3	168754	15823.6	18275.7	18186.9	19397.7	22532.8	39952.1	20253.7	21636.9	20701.5	17647.2	20012.6	31396.7		0.200509	0.639874			1.48039e+08	1.57943e+08	1.39827e+08	0.0610429
12.73	563.541	+	1.61494e+06				2	23693.4	334639	171971	152578	465165	285302	1.15633e+06	221091	228397	1.61494e+06	1.42826e+06	649925	578780		0.200606	0.731828			111602	103213	81238.3	0.158892
5.353	362.303	+	2.31779e+06				3	93386.3	644263	851495	2.31779e+06	229172	830033	141661	675635	1.77514e+06	512303	1.39578e+06	668173	962401		0.200888	0.964808			166968	74842.3	59677	0.577773
6.335	516.415	+	580180				2	8132.52	20471.9	21747.7	17392.4	47634.6	26659	21911.4	17623.8	22025	21304.9	14488.3	14773.8	17531.4		0.202377	0.0477697			484843	522465	580180	0.0907473
7.73	990.668	+	1.20708e+07				4	9469.41	1.09602e+07	9.49086e+06	1.20708e+07	1.0195e+07	8.47947e+06	2.11705e+06	9.21636e+06	9.10411e+06	5.59357e+06	1.05911e+07	7.21865e+06	1.06291e+07		0.202548	0.410025			15940	11208.2	18499.9	0.243122
18.6	1599.18	+	6.07267e+06				3	17971.9	16187.3	16129.9	16104	15896.8	16184.9	15818.2	16078.1	16187.6	16204.6	16153.8	16413.8	16137.6		0.202666	0.468524			6.07267e+06	5.43709e+06	4.56619e+06	0.141136
8.382	697.555	+	4.91488e+07				3	14702.6	317655	348857	19935	17151	105458	71087.8	334361	519544	884278	287726	217526	279488		0.202715	0.123081			4.47857e+07	4.23458e+07	4.91488e+07	0.0758688
6.986	781.577	+	1.92492e+07				3	30892.7	1.21469e+06	1.61144e+06	916666	1.02201e+06	1.00609e+06	356249	395079	352851	384178	702931	308649	437910		0.202833	0.416046			1.56575e+07	1.7496e+07	1.92492e+07	0.10282
9.549	770.537	-	3.31663e+06				3	29620.3	39525.8	95646.9	111314	51667.4	44233.5	50577.5	49031.6	217010	51575.6	46091.1	47280.4	111559		0.202876	0.562958			3.30019e+06	3.10316e+06	3.31663e+06	0.0366629
11.593	1019.81	+	1.04513e+07				2	20280.7	50801.6	39150.9	44458.1	44553.8	33802.4	33406.2	48992.7	49310.5	52684.7	53885.2	34513.3	50238.9		0.203199	0.534183			1.04513e+07	1.01055e+07	8.42773e+06	0.112029
7.566	946.266	-	4.32662e+06				4	546611	2.46479e+06	2.62525e+06	2.47632e+06	2.78194e+06	2.49918e+06	2.76339e+06	2.97582e+06	2.60662e+06	2.77244e+06	2.29387e+06	2.31429e+06	4.32662e+06		0.203364	0.79109			561206	1.04808e+06	521509	0.412847
8.296	799.551	-	2.79627e+06				2	51243.4	107643	112382	140949	113968	97958.2	51700.9	1.01797e+06	1.81055e+06	2.79627e+06	138651	107911	123373		0.203537	0.0271539			744375	707519	756182	0.0344868
9.477	550.52	+	2.34172e+06				2	34988.8	58532.2	59245.3	60576.1	56509.5	49817.1	59127.6	84817.9	98645.4	130760	84143.8	88225.9	82594.1		0.204083	0.223116			2.34172e+06	2.03342e+06	2.03864e+06	0.082562
9.456	683.539	+	2.96755e+06				2	24976.4	35170.6	35599	36398.7	33955.2	29933.9	35528.3	50965	59273.6	78570.3	50559.9	53012.8	58449.7		0.204083	0.352912			2.863e+06	2.5937e+06	2.96755e+06	0.0686884
7.377	617.516	+	1.37241e+07				2	6973.79	25255	16723.2	20301.1	15485	19720.7	9105.05	30575.8	31482.2	24706.2	14873.3	11924.7	21236		0.204433	0.0205165			1.28177e+07	1.2084e+07	1.37241e+07	0.0638084
4.953	628.501	+	2.12422e+06				2	155243	2.12422e+06	584815	1.47888e+06	1.06152e+06	622481	152885	949350	1.32229e+06	815368	504783	924926	1.87088e+06		0.204653	0.876959			65362.2	59919.4	73382.8	0.102273
16.387	1142.37	+	5.49776e+06				3	402722	850687	729714	734199	711648	736261	660097	845048	764024	673149	1.04355e+06	754280	815904		0.204821	0.335436			5.01503e+06	5.49776e+06	4.71212e+06	0.0780758
7.207	338.342	+	9.1575e+08				15	277922	5.06372e+08	8.16286e+08	3.98615e+08	1.08735e+08	5.67011e+08	1.89023e+08	272065195	6.93689e+08	2.83914e+08	9.1575e+08	4.45237e+08	3.40524e+08		0.204977	0.539433			618618	1.15863e+06	1.27109e+06	0.343273
6.208	311.239	+	1.15569e+06				2	17534.3	976740	787602	977518	725800	683513	908244	770548	760141	1.15569e+06	798226	853916	820047		0.204979	0.615109			284786	286553	35438.1	0.714301
6.939	1022.66	+	1.10212e+06				5	6089.77	737200	810471	847908	671393	690346	13398.7	727274	1.10212e+06	299557	969871	738128	792700		0.204998	0.635823			8471.77	8602.2	8920.35	0.0266297
8.242	1050.71	-	4.37025e+06				3	29881.4	33792.1	48987.5	49025.8	39416.2	36718.6	27353.9	35334.5	50887.2	57738.4	34828.8	39681.6	40632		0.205586	0.234439			3.85728e+06	4.37025e+06	2.85103e+06	0.209279
7.896	1226.81	+	6.39098e+06				10	10126.8	3.54173e+06	3.78481e+06	4.50327e+06	3.02647e+06	3.59721e+06	32804	2.86106e+06	6.39098e+06	605248	4.14065e+06	2.75671e+06	4.42787e+06		0.20569	0.79488			305746	294670	195618	0.228527
4.288	514.317	-	4.29808e+06				10	83266	2.96584e+06	1.64043e+06	2.4167e+06	1.35795e+06	2.13543e+06	1.4745e+06	1.9777e+06	2.595e+06	2.52805e+06	4.29808e+06	1.79141e+06	2.08819e+06		0.206112	0.682207			248286	260949	279491	0.0596954
2.87	557.398	+	2.12221e+06				3	23030.9	36772.1	27487.4	23408.8	22800.6	20652.9	25330.5	25522.9	26593	24211.2	27056.3	20800	25459.9		0.206435	0.642033			1.66892e+06	1.81467e+06	2.12221e+06	0.12384
10.716	1010.71	-	7.99567e+06				3	70865.5	61735.2	73045.7	64735.9	60613.1	63340.1	43020.2	65471.1	66350.4	73556.7	63048.2	65478.8	69121.1		0.206909	0.453992			7.06029e+06	7.11974e+06	7.99567e+06	0.0708514
10.721	1028.68	-	4.19878e+06				3	57511.4	52757.8	62423.6	55322.2	51798.9	54129.4	36764.3	55950.5	56701.9	62860.3	53879.9	55957	59069.7		0.206909	0.453992			2.68043e+06	1.77901e+06	4.19878e+06	0.423733
10.734	856.695	-	2.20164e+06				2	40701.5	37337.4	44177.9	39152.2	36658.7	38308	26018.5	39596.8	40128.6	44487	38131.5	39601.5	41804.4		0.206909	0.453992			2.20164e+06	1.85249e+06	916262	0.401171
10.713	934.72	-	6.62972e+07				2	67359.9	61792.3	73113.3	64795.8	60669.2	63398.8	43060	65531.7	66411.8	73624.8	63106.6	65539.4	69185.1		0.206909	0.453992			5.79031e+07	6.1454e+07	6.62972e+07	0.0680879
12.104	688.61	+	6.50942e+06				12	11217.2	5.3289e+06	4.92492e+06	4.8604e+06	5.06726e+06	4.04586e+06	2.31008e+06	6.50942e+06	4.85203e+06	5.33548e+06	5.43657e+06	4.25839e+06	6.22191e+06		0.207013	0.747406			258670	263252	226954	0.0791868
10.766	704.527	-	1.71908e+06				2	77065.7	1.65531e+06	1.10759e+06	1.28073e+06	1.23379e+06	1.02175e+06	226185	1.66181e+06	1.11702e+06	1.13414e+06	1.18893e+06	1.06663e+06	1.71908e+06		0.207573	0.942652			458318	420749	464266	0.0526956
8.326	1618.12	-	1.35068e+07				3	26365.2	55383.4	57821.7	72519.6	58637.5	50400.5	24591.7	53927.7	65915.5	48990.5	71337.1	55521.4	63476.6		0.20772	0.35068			1.35068e+07	9.71853e+06	9.5239e+06	0.205694
18.194	881.835	+	2.12409e+07				3	293770	26720.2	27135.7	23712	26251.9	19985.4	21564.2	29295.6	26924.4	25760.4	24880.4	25139.3	25404.1		0.20777	0.106115			2.12409e+07	2.03376e+07	1.74756e+07	0.0998607
3.668	1040.77	-	1.02126e+07				3	13793.6	16741.3	19831.6	21868.2	17233.2	18316.5	13411.5	18393	18885.9	15464.8	18608.2	16360.2	18870.1		0.207861	0.797694			2.99234e+06	7.56626e+06	1.02126e+07	0.527573
9.927	860.357	+	1.41942e+07				2	2.22482e+06	8.39963e+06	8.81814e+06	7.82547e+06	1.41942e+07	9.05659e+06	9.38115e+06	9.09343e+06	9.96385e+06	8.25456e+06	1.04849e+07	1.00827e+07	1.15415e+07		0.207879	0.0719103			1.37727e+06	626206	974837	0.378589
6.727	487.233	+	1.83164e+06				10	209105	1.29482e+06	1.34781e+06	1.45312e+06	1.52826e+06	1.83164e+06	1.3749e+06	1.40533e+06	1.74467e+06	1.67338e+06	1.76687e+06	1.46042e+06	1.51347e+06		0.208061	0.853703			209148	190664	197090	0.0471621
7.032	574.439	+	3.98603e+07				11	6152.16	3.93482e+07	3.28111e+07	3.98603e+07	3.09489e+07	3.63066e+07	1.71921e+07	3.08436e+07	2.95113e+07	2.06838e+07	3.65482e+07	2.16835e+07	2.72586e+07		0.208072	0.796407			8882.95	68329.5	8876.75	1.19608
7.382	540.504	+	4.00883e+08				3	80609.3	111839	239572	177450	171535	76294	35971	55232.7	56870	143589	54503.9	79607.5	70327.4		0.208595	0.600531			3.06227e+08	3.58356e+08	4.00883e+08	0.133488
18.522	869.834	+	4.6075e+07				2	26729.8	11405.4	11735.3	11955.7	11364.9	11592.1	11335.4	11751.1	12116.2	11431.2	11373.8	11637.8	11890.2		0.20923	0.621881			4.6075e+07	3.75719e+07	3.48815e+07	0.147886
0.87	400.253	-	4.14597e+06				2	6104.83	12188.5	13298.2	15196.5	11309.9	13155.6	11476.3	12123	74843.6	9594.47	11001.4	10329.4	11782.7		0.209432	0.377856			3.80133e+06	4.14597e+06	3.24263e+06	0.12222
9.969	612.571	-	2.64632e+07				3	78227	39737.2	41685.8	42867.7	35926.9	41897.3	27966.6	43853.8	49833.3	48222.7	44832.4	40440	40097.5		0.210325	0.0787105			2.25933e+07	2.64632e+07	2.26967e+07	0.0921929
8.356	878.582	-	1362741474				3	24957.1	40450.2	47412.5	61572.2	44663.2	41134.1	25620.3	41726.2	60371.7	44577.5	48969.4	42375.4	58137.9		0.211729	0.905259			1075028694	1362741474	1252236963	0.117999
8.355	978.507	-	9.44455e+07				3	24800.7	40196.6	47115.2	61186.2	44383.2	40876.2	25459.7	41464.6	59993.2	44298	48662.4	42109.7	57773.4		0.211729	0.905259			7.34257e+07	8.56557e+07	9.44455e+07	0.124918
0.942	625.24	-	2.54695e+07				6	6658.12	1.98532e+07	2.17952e+07	2.54695e+07	2.53137e+07	7.66992e+06	3.01958e+06	2.16499e+07	1.90652e+07	1.55917e+07	1.99155e+07	2.37703e+07	2.49717e+07		0.211877	0.151335			78971.8	80759.7	92934.4	0.0902132
7.005	654.552	+	1.07672e+06				3	10707.4	128820	164709	185925	144762	138058	98773.5	138422	134012	145910	139839	117224	126031		0.212081	0.189486			994782	1.02162e+06	1.07672e+06	0.040515
7.018	589.554	+	1.13894e+06				3	6995.05	83873.3	107240	121054	94252.9	89888.3	64310.3	90124.8	87253.7	95000.5	91047.7	76323.3	82057.2		0.212081	0.189486			1.13654e+06	1.13894e+06	1.13595e+06	0.00139428
7.574	795.52	-	3.66126e+06				3	53901	92074.8	141396	184205	106136	106212	81233.1	1.46304e+06	2.73432e+06	3.66126e+06	106895	91655.5	110220		0.212131	0.016824			437986	402101	410115	0.0451981
10.922	853.837	-	1.67589e+07				2	34679.4	30043	34228.1	35156.6	30435.7	32158.2	28118.2	30746.5	34028	37067.1	36829.3	32683.1	34668.8		0.21251	0.738928			1.67589e+07	1.65815e+07	1.60444e+07	0.0226011
10.929	715.535	-	6.37345e+06				3	28908.1	28124	32041.8	32911.1	28491.7	30104.1	26322.2	28782.7	31854.5	35878.4	34476.9	30595.5	56343.4		0.21251	0.372529			3.13871e+06	4.32038e+06	6.37345e+06	0.354993
10.928	739.62	-	2.01877e+07				3	28155.7	27392	31207.9	32054.5	27750.1	29320.6	25637.1	28033.5	31025.4	34944.6	33579.5	29799.2	31609.7		0.21251	0.892441			1.79123e+07	1.73015e+07	2.01877e+07	0.0823623
10.925	643.602	-	5.67179e+07				2	34192.1	29620.9	33747.2	34662.7	30008.1	31706.3	27723.1	30314.6	33549.9	37787.9	36311.9	32223.9	34181.7		0.21251	0.892441			5.59916e+07	5.6531e+07	5.67179e+07	0.00668506
10.92	687.628	-	1.9463e+07				3	39254.6	34006.5	38743.7	39794.8	34451.1	36400.7	31827.7	34802.9	38517.2	43382.7	41688.1	36994.9	39242.6		0.21251	0.892441			1.9463e+07	1.87905e+07	1.80476e+07	0.0377253
10.919	909.777	-	7.72077e+06				3	36177.6	31340.9	35706.9	36675.5	31750.6	33547.5	29333	32074.9	35498.1	38668.5	38420.4	34095.1	36166.6		0.21251	0.738928			7.72077e+06	7.0903e+06	7.59065e+06	0.0445758
10.924	640.604	-	2.3275e+07				3	25910.8	25208	28719.6	29498.7	25537.5	26982.7	23592.9	25798.3	28551.7	31101.7	30902.1	27423.2	29089.4		0.21251	0.738928			1.08841e+07	9.6787e+06	2.3275e+07	0.515036
7.622	517.345	+	1.05455e+07				11	7565.05	1.00632e+07	8.7672e+06	1.05455e+07	7.97841e+06	9.71525e+06	4.56825e+06	8.30711e+06	7.82365e+06	5.92998e+06	9.989e+06	5.57611e+06	7.87028e+06		0.212983	0.770263			113470	107511	119959	0.0547826
12.523	686.595	+	1.60633e+06				10	13304	1.43052e+06	1.43109e+06	1.24475e+06	1.19605e+06	1.15528e+06	14448.1	1.32834e+06	1.38211e+06	256354	1.60633e+06	926786	1.39591e+06		0.21313	0.485708			16028.1	15965.7	16572.9	0.0206333
8.293	962.261	-	3.30099e+06				11	299089	1.93432e+06	2.18846e+06	2.37365e+06	2.12885e+06	1.74701e+06	861178	1.97714e+06	3.30099e+06	2.23059e+06	2.50211e+06	2.27518e+06	3.03438e+06		0.21317	0.838329			662886	673038	616681	0.0461526
12.757	881.7	-	3.29812e+06				2	31432.2	37189.1	41228.3	44060.8	39141	37443.4	27326.2	39319	42717.5	51072	38080.2	36465.9	43813.7		0.213924	0.301022			2.87538e+06	3.1079e+06	3.29812e+06	0.068433
8.591	487.401	-	6.21268e+06				12	25511.8	5.72856e+06	4.80664e+06	4.44471e+06	4.72885e+06	4.10476e+06	1.61705e+06	6.21268e+06	5.47532e+06	3.96677e+06	6.0011e+06	3.50375e+06	6.14054e+06		0.214559	0.997833			238846	256147	308705	0.135805
18.363	1995.93	+	5.88803e+06				2	23496	14801.7	14781.6	14408.1	14453.9	14581.8	14057.7	14759.1	14393.3	13987.3	14557.7	14151.4	14673.5		0.214593	0.781821			4.85078e+06	5.88803e+06	5.31927e+06	0.0970411
11.346	626.547	-	1.11954e+07				15	1.22492e+06	2.92165e+06	1.74108e+06	2.20028e+06	1.84494e+06	1.83406e+06	1.63641e+06	5.48678e+06	6.77444e+06	1.11954e+07	5.67756e+06	4.42005e+06	5.52144e+06		0.214738	0.214704			1.57384e+06	1.52017e+06	1.37316e+06	0.0697701
5.667	242.176	-	4.023e+06				10	140323	1.45028e+06	1.13573e+06	4.023e+06	355860	1.48381e+06	420578	1.34353e+06	3.11959e+06	1.55224e+06	2.28385e+06	1.32238e+06	1.42941e+06		0.215052	0.635565			359245	356596	256222	0.181256
5.818	312.362	+	1.94742e+06				9	37815.7	1.70381e+06	927634	795075	600407	750278	797967	1.24867e+06	1.38512e+06	1.27948e+06	1.03832e+06	1.52553e+06	1.94742e+06		0.215288	0.49513			122956	63735.5	107857	0.313423
5.29	537.272	+	3.87053e+06				11	26400.6	3.29073e+06	3.74834e+06	3.64395e+06	3.14149e+06	3.27663e+06	1.09892e+06	3.33515e+06	3.55338e+06	2.27012e+06	3.07108e+06	3.11067e+06	3.87053e+06		0.215522	0.56394			29947.8	29656.6	30677.1	0.0174679
9.369	396.42	+	2.32502e+06				9	31351.2	2.07282e+06	1.87518e+06	2.32502e+06	1.79692e+06	1.98411e+06	872930	1.79628e+06	1.82688e+06	1.19706e+06	1.98686e+06	1.16204e+06	1.72492e+06		0.21569	0.95791			602858	730557	699018	0.098186
5.628	599.526	-	1.15449e+06				3	28022.7	955168	944981	1.00816e+06	780008	972083	372431	948001	887948	687537	894973	800062	1.15449e+06		0.21581	0.456545			19842.6	20991.2	20824.6	0.030199
10.503	817.575	-	7.33722e+07				3	51102.3	87120.1	368196	410976	115492	202957	67940.7	96930	608212	590181	280156	89942.1	411018		0.21612	0.421779			6.3488e+07	5.99858e+07	7.33722e+07	0.1058
7.056	929.58	-	788641				3	19632.5	460767	512803	431919	345460	457865	31718.1	479622	788641	216956	589558	506502	628235		0.216483	0.661946			16940	16835	17133.5	0.00892396
12.06	960.351	-	1.42262e+06				11	227833	1.0601e+06	1.03675e+06	1.16881e+06	1.40137e+06	1.36674e+06	1.03735e+06	1.38798e+06	1.29286e+06	1.19323e+06	1.25385e+06	1.17449e+06	1.42262e+06		0.217124	0.937519			453316	424114	379216	0.0891088
7.332	552.484	+	1.4322e+06				9	33943.2	1.4322e+06	1.21586e+06	1.25081e+06	1.1338e+06	1.25811e+06	674542	1.09315e+06	1.25952e+06	1.03875e+06	1.22028e+06	1.42085e+06	1.30445e+06		0.217406	0.104497			38050.3	44681.8	24068.7	0.29558
9.063	501.417	-	2.61168e+07				12	76133.7	2.32201e+07	2.05727e+07	1.78839e+07	1.98422e+07	1.65763e+07	6.81287e+06	2.60993e+07	2.29285e+07	1.69865e+07	2.53351e+07	1.45931e+07	2.61168e+07		0.217623	0.998325			753280	793598	1.14929e+06	0.242491
10.208	1564.21	-	1.20888e+07				3	32337.1	31523.9	32998.1	36093.2	33137.5	30588.3	26014.1	36143.5	39365.6	45849.1	40942.2	46582.4	47764		0.21777	0.26054			1.02192e+07	1.01418e+07	1.20888e+07	0.101917
18.814	961.9	+	1.14579e+06				2	11725.4	11520.1	11821.5	11868.7	11634.3	11451	11589	11678.5	11511.4	12354.9	11477.6	11518.5	11330.4		0.217895	0.198991			992309	1.14579e+06	933809	0.106916
7.165	912.513	-	2.03268e+06				3	55268.5	104438	114429	94779.1	65044.2	111725	62613.7	73926.7	119443	94687.3	143502	70962.7	81990.3		0.218133	0.919824			1.98564e+06	2.03268e+06	1.92095e+06	0.0283347
4.342	429.253	+	3.14954e+07				3	23982.7	3.14954e+07	1.19306e+07	1.48151e+07	9.23923e+06	9.27926e+06	1.25909e+07	1.00862e+07	1.1049e+07	3.03071e+07	3.09002e+07	9.35293e+06	1.07065e+07		0.218303	0.987415			97436.8	30369.6	120215	0.564949
9.87	1326.82	-	2.32317e+06				2	18776.4	2.32317e+06	1.0588e+06	723576	751203	623995	587601	447602	800603	1.46101e+06	861750	825418	762108		0.218334	0.785981			160805	78492.3	129348	0.338013
4.809	399.394	+	1.47253e+06				2	24170.4	726238	1.20865e+06	328080	99372.1	593745	289900	232769	461313	351502	1.47253e+06	426675	180510		0.218382	0.439023			24100	24509.9	26060.1	0.0415366
14.302	729.678	+	4.17095e+07				3	10757.5	10896.4	10887.1	11021.3	12005.8	10913	14439.2	11327.7	11276.2	11170.2	10971.7	10906.4	11066		0.219336	0.0134489			4.17095e+07	4.07084e+07	3.76208e+07	0.0532641
12.49	793.589	-	979958				2	29977.2	98778.5	39588.4	32769.4	29971.1	26799.6	22748.7	37332.2	42889.4	103186	36685.2	23545.5	25519.1		0.220695	0.204219			805743	818027	979958	0.112029
5.353	408.309	+	2.6776e+07				14	33758.6	8.3215e+06	9.50901e+06	2.6776e+07	2.92424e+06	1.10473e+07	1.74774e+06	9.61077e+06	1.97302e+07	6.78256e+06	1.56178e+07	8.10987e+06	1.16831e+07		0.220708	0.960326			864115	839129	860216	0.0157316
8.145	513.347	+	833619				3	8000.79	710200	775357	612302	665641	577277	197884	755627	697636	364745	833619	544267	802880		0.220793	0.47216			101634	94911.9	105829	0.0546383
11.735	729.635	+	2.22415e+06				9	43849.2	1.78848e+06	1.72017e+06	1.41265e+06	1.71224e+06	1.09452e+06	431466	1.85028e+06	2.22415e+06	1.48039e+06	1.69532e+06	1.09896e+06	2.19913e+06		0.221186	0.651246			1.07462e+06	1.20989e+06	1.2428e+06	0.0758101
9.377	772.575	+	1.0226e+07				2	47191.9	187531	82048.8	102127	83577.7	74666.6	72341.6	248558	136030	161629	128187	104510	119111		0.221565	0.135602			1.0226e+07	1.01858e+07	7.40545e+06	0.174384
15.246	772.717	+	3.54355e+07				2	43072.3	17760.4	17850.4	18052.3	18025.4	18020.1	18796.9	17286.5	17983.3	18480.3	18005.1	18369	18028.2		0.222031	0.584118			2.08862e+07	3.54355e+07	3.38017e+07	0.265314
15.262	798.735	+	8.54488e+07				2	58994.3	24325.6	24449	24725.5	24688.7	24681.4	25745.3	23722.2	24631	25784.2	25219.4	25159.3	24692.5		0.222031	0.641727			8.54488e+07	7.93918e+07	8.4801e+07	0.0399673
6.287	409.293	+	2.04765e+06				10	31776.5	1.63231e+06	1.58917e+06	2.04765e+06	1.56488e+06	1.59652e+06	744341	1.84057e+06	1.48601e+06	1.04934e+06	1.85697e+06	1.20482e+06	1.58776e+06		0.222461	0.77403			45034.8	35600.8	46760.8	0.141462
0.982	384.256	+	5.63723e+06				3	50620.1	369951	299955	163377	166162	163097	226780	416912	227120	132179	160241	170634	207481		0.222848	0.403342			4.57896e+06	5.30719e+06	5.63723e+06	0.104644
9.938	814.336	-	1.08379e+07				12	1.8161e+06	7.32226e+06	5.67322e+06	7.9863e+06	1.00466e+07	8.6906e+06	7.03704e+06	9.55495e+06	7.30681e+06	8.45228e+06	9.05152e+06	9.47469e+06	1.08379e+07		0.22319	0.184793			1.6408e+06	1.58749e+06	2.25625e+06	0.203304
4.716	391.342	+	2.474e+06				2	20320	608973	667681	641372	965248	890664	578735	628314	583147	536395	1.44135e+06	829345	888536		0.2233	0.0750094			2.08125e+06	2.474e+06	2.37257e+06	0.0882888
9.278	708.513	+	6.8391e+06				12	37358.4	5.54088e+06	5.28654e+06	6.59027e+06	5.11992e+06	5.40884e+06	2.38404e+06	4.40264e+06	5.16328e+06	3.56853e+06	6.8391e+06	3.35843e+06	5.23718e+06		0.223383	0.526383			184269	113622	145555	0.239336
9.795	940.683	+	7.81447e+07				3	161440	192453	168714	211613	178197	177785	135015	281317	229314	312707	320818	270930	273500		0.223703	0.657629			7.71756e+07	7.81447e+07	5.78074e+07	0.161483
7.35	962.526	-	3.25335e+06				3	45011.9	147460	162859	174532	151994	153110	110566	148126	148485	155245	146145	128675	170197		0.224014	0.861503			3.1422e+06	3.25335e+06	2.87834e+06	0.0623093
7.31	696.488	-	1.13854e+06				2	37788.3	123795	136723	146522	127602	128538	92822.1	124354	124656	130331	117933	104127	142883		0.224014	0.698006			1.13854e+06	1.09923e+06	1.13543e+06	0.0194374
6.737	752.514	-	5.70644e+06				3	185719	1.84075e+06	3.3706e+06	3.33824e+06	2.87665e+06	1.3537e+06	1.05885e+06	4.69171e+06	3.20679e+06	2.48499e+06	2.63884e+06	1.08349e+06	5.70644e+06		0.224062	0.842919			4.71142e+06	4.39156e+06	4.28413e+06	0.0498096
13.2	624.599	+	2.85742e+06				3	19750.6	22137.7	24671.9	22023.8	21459.1	20653.4	22405.4	25195.3	26411.2	32793.6	22504	21887.4	22363.1		0.224329	0.0676029			2.7311e+06	2.85742e+06	2.68517e+06	0.0323419
0.789	481.401	+	1.22283e+07				12	104617	8.27727e+06	1.22283e+07	1.11188e+07	1.04861e+07	7.26479e+06	1.58209e+06	8.3371e+06	1.03888e+07	2.22133e+06	5.32048e+06	7.66144e+06	5.6972e+06		0.224786	0.782297			142453	126140	200584	0.250208
6.515	627.476	+	2.20589e+06				3	10171.8	41932.3	65265.7	74524.9	33699.1	61137.2	21389.8	79745	58390.1	42505.8	201368	74838.9	75288.8		0.225078	0.260245			1.87831e+06	2.20589e+06	2.03763e+06	0.0802752
8.11	736.632	+	1.0702e+07				3	8107.26	10324.3	11867.7	11223.4	10224.6	9492.67	11009.7	15850.1	18119.1	18958.3	13961.6	12803.7	15135.4		0.225685	0.0327314			8.68992e+06	1.0702e+07	8.98647e+06	0.114831
5.36	228.196	+	1.09014e+07				12	78429.1	3.39353e+06	3.66482e+06	1.09014e+07	1.21845e+06	4.21688e+06	1.09722e+06	3.36104e+06	7.61996e+06	3.10045e+06	6.75299e+06	3.10849e+06	4.09802e+06		0.225694	0.983295			550475	545206	586423	0.0400051
6.232	495.357	+	1.80572e+06				6	9211.15	1.80572e+06	970585	1.07672e+06	1.07879e+06	733740	831559	18013.9	18964.2	47593.8	38667.7	15553.9	17995.5		0.226006	0.751955			10575.1	10263	10842.7	0.0274719
3.662	375.276	-	7.08296e+06				12	19294.5	6.08262e+06	6.98503e+06	5.8657e+06	5.92328e+06	5.6346e+06	2.64134e+06	6.52904e+06	6.54933e+06	4.37636e+06	6.32432e+06	5.2329e+06	7.08296e+06		0.226018	0.68295			253045	260089	247092	0.0256728
4.757	429.253	+	3.20017e+07				7	190463	2.57925e+07	1.33423e+07	1.41622e+07	1.97254e+07	2.60005e+07	2.77006e+07	3.20017e+07	1.9921e+07	2.9259e+07	2.39933e+07	1.92835e+07	2.34953e+07		0.226193	0.290833			186233	367917	423342	0.380659
8.177	937.538	-	1.35214e+06				2	27826.2	41815.5	60509	92714.1	39420.5	41209.7	49368.6	580329	1.26657e+06	1.35214e+06	44881.9	37135.8	45405.3		0.226344	0.0137902			336742	308842	253998	0.140388
11.549	671.535	-	1.37114e+07				2	33709.9	50041.8	42837.8	49625.3	45910.4	43937.7	34181.2	43969.9	48099.9	43016.8	50399.8	38407.2	45143.3		0.226485	0.925499			1.37114e+07	1.34831e+07	1.32862e+07	0.0157698
3.627	501.371	+	1101988361				5	13356.1	52099.8	26326.2	22508.1	21741.7	20944.7	18200.2	27822.8	29983.1	30172	27019.1	24948.9	26635.9		0.226752	0.0338893			1057563432	1056653467	1101988361	0.0241733
13.539	651.641	+	2.02383e+06				9	193100	1.10507e+06	1.51676e+06	1.2871e+06	1.78453e+06	1.52619e+06	1.34492e+06	1.63926e+06	1.69675e+06	1.42546e+06	1.52021e+06	1.40992e+06	2.02383e+06		0.226953	0.771206			325389	140111	284467	0.389345
5.667	228.196	+	7.91538e+06				15	87088.7	2.4782e+06	2.37595e+06	7.91538e+06	980639	2.70011e+06	857194	2.31972e+06	6.15112e+06	2.33699e+06	4.05082e+06	2.30396e+06	2.67372e+06		0.226966	0.689629			966612	959218	926465	0.0224729
5.098	495.227	-	4.12854e+06				12	603081	3.53384e+06	3.86185e+06	1.52581e+06	1.49763e+06	2.49693e+06	1.49476e+06	2.77758e+06	4.12854e+06	1.93634e+06	1.37695e+06	2.33565e+06	1.4704e+06		0.227242	0.159865			615752	563206	603325	0.0462255
0.767	314.086	+	1.21804e+06				2	69279.4	1.21804e+06	877143	1.05956e+06	1.00657e+06	864276	417659	434319	453261	176776	585206	487765	453899		0.227823	0.18888			35238.7	59894.3	47233.9	0.259807
10.274	595.543	-	3.50784e+07				14	3.08128e+06	6.51402e+06	5.23457e+06	5.73789e+06	5.24652e+06	5.27792e+06	5.36615e+06	1.19616e+07	1.6311e+07	3.50784e+07	1.19114e+07	9.56844e+06	1.28549e+07		0.227838	0.248082			8.35503e+06	8.5724e+06	8.43721e+06	0.0129816
7.259	772.505	-	2.91693e+06				3	33521.4	34315.5	37613.8	42554.2	38384.2	45767	44407.4	38119.3	50682.5	48973.3	35634.1	36646	39803.2		0.227945	0.10676			2.85617e+06	2.68989e+06	2.91693e+06	0.0416649
5.366	473.432	+	1.3317e+06				3	13479	393505	437914	1.3317e+06	110091	502928	139049	397955	937617	362402	794687	420901	421516		0.228021	0.93215			112697	112043	115655	0.0169605
9.591	535.434	+	2.57714e+06				11	33330.3	1.97559e+06	1.69468e+06	1.59151e+06	1.58888e+06	1.55447e+06	451516	1.74188e+06	1.64706e+06	1.20862e+06	2.57714e+06	1.1197e+06	1.84883e+06		0.2281	0.522646			469370	486498	532882	0.0662162
9.538	600.454	+	1.16598e+06				3	13382.1	1.16598e+06	780764	1.15885e+06	868801	938914	444788	843805	821220	602484	979493	565833	691633		0.228209	0.947239			199670	201683	226688	0.0718963
9.608	889.418	+	639325				2	96102.2	471506	494646	441711	473573	420021	360001	583596	639325	472740	451604	460896	630138		0.228541	0.538484			190707	238762	197161	0.124868
12.445	651.606	-	1.19536e+07				16	1.04912e+06	4.57568e+06	1.99312e+06	2.79939e+06	2.11173e+06	2.18026e+06	1.78623e+06	5.5785e+06	1.01869e+07	1.19536e+07	6.56033e+06	6.09815e+06	7.08112e+06		0.228719	0.238485			3.55882e+06	3.42575e+06	3.20858e+06	0.0520324
6.242	404.35	+	1.89013e+06				4	22910.2	684566	973056	383791	42060.1	702876	171201	204981	948208	317676	1.89013e+06	383045	273726		0.228785	0.563661			13729.4	12278.5	12971.9	0.0558529
4.677	1129.71	+	2.27707e+06				9	10979.6	2.27707e+06	2.02467e+06	1.39926e+06	1.83813e+06	1.35739e+06	464885	1.76271e+06	1.86529e+06	742134	2.14084e+06	1.60825e+06	1.42844e+06		0.229034	0.554252			11817.2	12330.9	12464	0.027987
9.641	722.528	+	1.535e+06				7	15921.6	1.3019e+06	1.21402e+06	1.5164e+06	1.17294e+06	1.28255e+06	603731	947207	1.34403e+06	731256	1.535e+06	929736	1.26729e+06		0.229192	0.398933			543761	285816	466383	0.306416
6.334	670.548	+	1.53449e+06				3	11688	162946	31255.6	114490	68459.9	38314	31490.8	115287	169375	30732.7	56849	110110	121995		0.229504	0.8544			1.53449e+06	1.52772e+06	1.51373e+06	0.00694111
0.948	558.422	+	1.29514e+07				4	1.55185e+06	2.18561e+06	2.0525e+06	1.69457e+06	1.74914e+06	1.85373e+06	887100	1.80335e+06	1.67752e+06	972003	1.70384e+06	2.17777e+06	2.15087e+06		0.229644	0.155057			1.20587e+07	1.27111e+07	1.29514e+07	0.0367354
3.672	1123.77	-	1.71587e+06				2	16197.2	19658.6	23287.4	25678.8	20706.6	21508.3	16175.7	21598	22176.9	18159.7	21850.8	19211	22158.3		0.230204	0.797694			1.71587e+06	1.63942e+06	1.58987e+06	0.0385092
7.858	527.366	+	1.61816e+06				7	16912.1	1.54297e+06	1.17735e+06	1.61816e+06	1.17556e+06	1.4007e+06	605720	1.19309e+06	1.03509e+06	970121	1.43823e+06	786076	1.12047e+06		0.230713	0.818776			258055	221900	88176.5	0.472534
11.724	817.65	+	2.72719e+06				3	240507	2.01004e+06	1.01708e+06	1.85578e+06	1.28631e+06	1.30541e+06	825168	2.46203e+06	2.64126e+06	1.59514e+06	2.72719e+06	2.14546e+06	2.38991e+06		0.230881	0.633035			1.055e+06	1.18781e+06	1.22012e+06	0.0758101
5.07	554.464	+	6.80951e+06				3	34871.5	25341.2	54909.1	72527.6	89959.7	95970.7	50634.6	68001.6	86795.4	156226	60441.4	79984.8	121138		0.230991	0.636102			6.25374e+06	6.48655e+06	6.80951e+06	0.0428288
5.141	257.239	-	1.43198e+07				3	678566	1.43198e+07	9.85868e+06	1.25542e+07	9.87468e+06	1.17455e+07	5.10671e+06	1.34175e+07	1.18149e+07	9.20191e+06	1.34148e+07	9.34808e+06	1.15324e+07		0.231112	0.979575			672607	737390	1.29453e+06	0.379255
5.769	758.601	+	2.33828e+06				3	18436.9	62702.7	56857.2	57109.5	56313.8	55968.9	39309.1	69820.5	76053.4	61748.8	70328.2	54578.2	69142.5		0.231258	0.527185			2.20206e+06	2.26381e+06	2.33828e+06	0.0300747
7.101	521.458	+	1.50064e+06				2	15766.9	45659.5	42297.3	26124.4	34524.5	25214.9	25900.7	49882.1	43522.2	72469.3	57685	39271	42454.2		0.231884	0.446564			845242	1.2684e+06	1.50064e+06	0.275824
4.909	672.525	+	1.57794e+06				3	172158	1.57794e+06	475061	985874	868573	379592	205702	577508	1.16225e+06	300462	313285	713522	1.34984e+06		0.232055	0.790301			56123.5	113532	99118.4	0.333363
5.903	559.45	+	1.33479e+06				3	15414.3	52314	53776.5	52185.4	47745.6	52593.7	33008	55171.2	71591.8	53377.7	67065.2	44181.4	56783.1		0.232528	0.670111			1.2125e+06	1.25993e+06	1.33479e+06	0.0485818
5.903	545.435	+	9.24735e+06				3	15860	53826.7	55331.6	53694.5	49126.3	54114.5	33962.5	65323	73662	54921.2	69004.5	45459	58425.1		0.232528	0.465951			8.91644e+06	9.18413e+06	9.24735e+06	0.0192707
7.328	669.605	-	6.03882e+06				12	29044.2	5.46848e+06	4.77458e+06	4.82314e+06	4.92109e+06	4.61385e+06	3.57157e+06	5.71629e+06	5.04895e+06	4.96726e+06	5.49184e+06	4.39079e+06	6.03882e+06		0.233283	0.912696			103308	113455	72817.1	0.219118
17.057	772.304	+	3.38957e+06				12	350158	2.71409e+06	2.63648e+06	2.90573e+06	3.27631e+06	3.38957e+06	2.63491e+06	3.15615e+06	2.64913e+06	2.70298e+06	3.13031e+06	2.88121e+06	3.16145e+06		0.233357	0.294033			1.65217e+06	1.3362e+06	1.44977e+06	0.108186
9.867	1282.87	+	3.19964e+07				5	19998	3.19964e+07	1.31683e+07	1.08497e+07	1.16942e+07	7.58385e+06	8.03941e+06	6.713e+06	1.12524e+07	2.6773e+07	1.49309e+07	1.15225e+07	1.25031e+07		0.233454	0.769902			165065	147366	157046	0.0566331
0.931	376.259	+	3.31766e+08				12	20330.1	3.31766e+08	2.91496e+08	3.24542e+08	3.11715e+08	2.58422e+08	8.48292e+07	2.48551e+08	2.39064e+08	1.63798e+08	3.01181e+08	1.67285e+08	2.12848e+08		0.233466	0.844306			176538	193008	187541	0.0451742
9.779	673.529	-	1.67047e+06				6	137466	1.57674e+06	1.32445e+06	1.33373e+06	1.41897e+06	1.10394e+06	405973	1.67047e+06	1.47554e+06	848592	1.64862e+06	1.07653e+06	1.5878e+06		0.233523	0.74718			484568	495770	508211	0.0238359
5.674	473.432	+	1.09075e+06				2	14220.3	334628	329972	1.09075e+06	93929.9	383045	151949	318880	895423	301555	563776	320917	324763		0.233525	0.653684			175745	171787	181408	0.0274245
7.047	1091.58	-	5.47876e+06				2	19365.2	2.80127e+06	3.30193e+06	3.42268e+06	2.8505e+06	2.72264e+06	100434	3.05417e+06	5.47876e+06	1.29809e+06	3.83664e+06	3.13475e+06	4.45079e+06		0.233631	0.697709			16709.4	16605.8	17396.8	0.0254301
13.812	740.725	+	3.15729e+06				12	221071	1.61508e+06	2.02931e+06	2.25343e+06	2.90817e+06	2.35637e+06	1.99682e+06	2.53987e+06	2.66947e+06	2.18147e+06	2.62251e+06	2.15014e+06	3.15729e+06		0.233738	0.610249			455488	479270	538798	0.0873688
4.678	627.518	-	6.25522e+06				2	10918.5	3.06665e+06	2.75041e+06	3.20657e+06	2.12209e+06	3.15217e+06	661845	4.22244e+06	6.25522e+06	1.97548e+06	4.16141e+06	2.66356e+06	4.92332e+06		0.234008	0.875125			9063.85	9494.67	10504.1	0.0763093
9.862	1190.76	-	1.79633e+06				4	22477.8	1.79633e+06	714535	654300	632897	457149	501319	384375	801109	1.68283e+06	667610	782957	640247		0.23417	0.537986			99399.1	83937.1	63572.1	0.218332
7.736	969.61	-	2.37315e+06				10	18874.8	1.60831e+06	1.64916e+06	2.08931e+06	1.37343e+06	1.73603e+06	245364	1.35736e+06	2.17966e+06	593929	2.37315e+06	1.45726e+06	2.12253e+06		0.234291	0.31829			23072.3	23293.3	23978.8	0.0201561
2.952	604.443	+	3.54518e+06				7	64992.4	3.19921e+06	3.28752e+06	3.54518e+06	3.20268e+06	3.04712e+06	1.57124e+06	2.56e+06	3.24493e+06	2.24283e+06	2.65312e+06	2.20131e+06	3.17321e+06		0.236817	0.987662			52639.9	68820.1	53499.2	0.156101
10.925	271.312	+	6.69103e+06				3	10816	14051.7	12793	12691	12455	12461.6	12751.5	14795.9	15572.1	18834.1	13395.3	12521.8	12859.8		0.237278	0.051299			5.97849e+06	6.69103e+06	6.4811e+06	0.0573586
10.926	857.679	+	30109579				3	10609.3	13783.1	12548.5	12448.4	12216.9	12223.4	12507.8	14513.1	15274.4	18474.1	13139.2	12282.4	12613.9		0.237278	0.051299			2.68848e+07	30109579	2.97364e+07	0.0610149
2.788	600.469	+	1.04063e+07				12	103958	1.02558e+07	1.04063e+07	1.01584e+07	1.0176e+07	9.01579e+06	4.74863e+06	9.21605e+06	1.00406e+07	8.04864e+06	9.75678e+06	8.29834e+06	1.02785e+07		0.237296	0.700002			28632	59256.9	44442.9	0.347198
8.869	1026.62	-	5.09633e+06				3	84606.7	84562.7	79743.1	89327.3	78611.4	80101.5	42228.5	86623	87208.7	73477.5	96003.4	82729.7	85534.6		0.238511	0.401875			4.32406e+06	4.94923e+06	5.09633e+06	0.0856089
4.679	799.431	+	1.03769e+07				6	11547.1	6.42964e+06	6.79315e+06	5.49472e+06	5.48084e+06	5.75771e+06	1.35602e+06	5.35322e+06	7.4257e+06	3.59013e+06	1.03769e+07	7.28207e+06	6.19363e+06		0.238634	0.210202			12428	12968.2	13108.3	0.027987
2.065	283.146	+	1.05391e+06				4	15437	844187	746158	1.05391e+06	741970	832446	355676	734092	811561	564153	812617	509192	652753		0.238748	0.712921			846402	899891	1.00762e+06	0.089451
6.734	774.245	-	4.2423e+06				8	473258	2.83333e+06	3.0499e+06	2.32551e+06	3.46396e+06	3.02475e+06	2.87407e+06	2.72649e+06	4.02358e+06	2.78501e+06	4.12032e+06	3.18389e+06	4.2423e+06		0.238926	0.281547			797635	735830	722386	0.0533696
11.101	313.274	+	1.14136e+06				3	13982	223212	266047	255659	340175	356570	226247	399777	505989	1.11077e+06	641396	823691	1.14136e+06		0.239268	0.499698			123045	130664	135296	0.0477041
4.78	527.223	+	1.20811e+06				2	20901.8	1.02289e+06	1.20811e+06	1.01068e+06	965051	1.02807e+06	466289	1.00589e+06	964633	654404	844744	1.08299e+06	1.01447e+06		0.23943	0.466651			20840.9	21195.3	22535.9	0.0415366
8.969	866.491	-	1.36019e+08				3	129844	89855	124792	114467	102477	96887.4	70917.5	107418	137954	124188	110057	109666	114306		0.239683	0.256439			97954800	125587116	1.36019e+08	0.16411
6.999	423.309	+	1.53864e+06				6	8679.08	1.21045e+06	1.25261e+06	1.53864e+06	1.16808e+06	1.22345e+06	277884	1.14042e+06	1.04715e+06	638207	1.47119e+06	810455	1.36347e+06		0.241461	0.346604			12573.9	14724.6	13306	0.0807902
7.922	1419.22	+	2.22492e+08				3	13072	11976.1	15054.6	14625.6	13019.1	12025.7	12471.4	17811.4	17567.8	17741.1	15734.2	14426.5	15025.6		0.241482	0.00234808			2.19055e+08	2.00003e+08	2.22492e+08	0.0566486
5.187	611.527	-	1.16529e+07				11	28950.3	7.38458e+06	9.31815e+06	1.16529e+07	8.44151e+06	7.556e+06	6.98168e+06	1.02638e+07	9.83315e+06	6.53086e+06	8.81137e+06	6.30946e+06	7.19956e+06		0.241604	0.359353			19349	19270.9	21827.6	0.072164
8.816	673.613	-	2.04189e+07				3	50496.8	55722	69831.2	78339.6	62106.1	60799.6	29830.1	61531.7	67512.9	57977.7	67346.5	65692.3	63790		0.242331	0.332246			2.04189e+07	1.53868e+07	1.9184e+07	0.143072
5.658	362.303	+	2.32421e+06				4	97435.9	603297	639227	2.32421e+06	248993	729596	138142	639296	1.34238e+06	475051	830077	558685	874149		0.242517	0.831024			173974	155112	161551	0.0586245
6.81	411.358	+	2.32986e+07				6	9991.12	2.25047e+07	2.32986e+07	1.70172e+07	1.85236e+07	1.88702e+07	4.92406e+06	17294.7	21982.7	30929.4	16194.7	13908.1	16287.5		0.243353	0.12318			12988.5	12300.6	12842.8	0.028518
2.516	414.322	+	1.74237e+07				12	147666	1.72202e+07	1.74237e+07	1.68645e+07	1.6234e+07	1.59903e+07	7.53559e+06	1.56557e+07	1.61627e+07	13613703	1.63216e+07	1.35103e+07	1.62163e+07		0.243357	0.872985			203225	217252	231731	0.0655621
3.255	530.348	+	1.01606e+06				2	15113.1	364300	287987	341518	349135	225778	228115	557459	772696	964450	1.01606e+06	487523	606552		0.244031	0.77231			36471.7	37931.3	40419.5	0.0521528
7.988	449.36	+	877352				5	63518.4	703348	629313	317029	322246	522786	147131	251417	467696	218040	877352	347980	270373		0.244059	0.417501			186029	189150	143067	0.149076
10.428	636.558	-	1.2339e+07				2	104157	215855	348229	220449	276260	379653	345421	205183	437260	181398	399458	309995	300434		0.24424	0.517571			1.2339e+07	1.07275e+07	1.06685e+07	0.0842973
6.729	441.253	-	6.30855e+06				8	1.13133e+06	4.45762e+06	4.69141e+06	5.12285e+06	4.56674e+06	5.61233e+06	6.30855e+06	4.52227e+06	4.85173e+06	5.22432e+06	4.03069e+06	4.46979e+06	5.20547e+06		0.244931	0.496593			569676	644858	1.16331e+06	0.407797
8.357	960.584	-	2.76411e+07				3	32945	66960.7	65943.8	81279.2	70895.1	60936.2	39237.9	67321.8	79694.5	58845.1	86249.4	67127.7	76745.8		0.245767	0.379456			2.64823e+07	2.76411e+07	2.71095e+07	0.0214228
7.819	553.342	+	4.41898e+06				11	11525.9	4.41898e+06	2.83232e+06	4.01479e+06	2.75204e+06	3.55464e+06	2.73477e+06	2.87461e+06	3.34931e+06	2.61178e+06	3.93225e+06	2.0914e+06	2.94293e+06		0.24706	0.943065			14048.8	13670.3	13567.9	0.0184062
5.373	710.506	+	6.39236e+06				6	14752.3	19013.4	19459.1	26515.8	17807.6	18650.2	18599.1	1.82848e+06	3.38041e+06	6.39236e+06	2.05392e+06	1.75108e+06	2.03404e+06		0.247221	0.225987			16930.6	16752.9	17187	0.0128693
9.985	863.747	-	4.82494e+06				2	107088	54397.6	57065.1	56009.3	49181.5	57354.6	38284.4	60032.8	68218.4	66013.6	61372.5	55359.7	54890.8		0.247289	0.0787105			4.82494e+06	4.35439e+06	4.18366e+06	0.0745605
4.618	369.311	+	8.08086e+06				5	20125.4	6.55124e+06	8.08086e+06	4.69266e+06	6.30466e+06	4.4938e+06	2.86513e+06	441341	432570	345725	368799	394446	478282		0.247594	0.879019			20268.3	22988.9	21925.4	0.0631006
4.875	655.422	-	2.11132e+07				9	301847	9.81839e+06	1.04427e+07	1.5211e+07	9.19837e+06	1.00788e+07	9.19187e+06	1.35342e+07	1.52634e+07	2.11132e+07	1.75011e+07	9.99836e+06	1.07939e+07		0.248167	0.306293			318195	355053	426566	0.150302
16.761	1635.61	-	1.55779e+06				4	87643.1	948366	844882	882619	1.24677e+06	1.55779e+06	786479	1.04739e+06	857028	858829	1.16531e+06	1.13693e+06	889006		0.248539	0.257441			187677	140520	223042	0.225317
5.359	270.243	+	1.87158e+06				3	131317	446050	511859	1.87158e+06	166956	559477	150790	451552	1.38632e+06	422676	1.2474e+06	475205	543362		0.249491	0.996623			79524.5	86741	95018.3	0.0890176
3.576	352.321	+	2.79899e+07				11	157456	7.05754e+06	2.04029e+07	8.29556e+06	2.1517e+06	1.0452e+07	2.93606e+06	5.79982e+06	1.87088e+07	5.13358e+06	2.79899e+07	1.02187e+07	6.28164e+06		0.249988	0.569936			854339	821379	852338	0.0219284
5.29	461.285	+	3.66581e+06				11	29561.9	2.97505e+06	3.37656e+06	3.41071e+06	2.88122e+06	3.12628e+06	1.03809e+06	3.30005e+06	3.63247e+06	1.94643e+06	3.14324e+06	2.93263e+06	3.66581e+06		0.25007	0.634521			34111.5	33207.8	35554	0.0345084
11.163	905.642	+	2.61295e+06				2	11639.5	13105.5	13668.8	16832	12604.1	12662.1	13521	14432.2	14306.2	22572.5	13413.8	12866.6	13480.2		0.250723	0.2329			1.68788e+06	2.61295e+06	1.82676e+06	0.244235
16.511	1220.2	+	2.03372e+07				3	20055.3	12757.3	12874.9	12717.9	12476.6	12804.5	12643.2	12595.8	12218.5	12935.5	12766.6	12298.7	12493.3		0.250836	0.809587			2.00945e+07	1.49112e+07	2.03372e+07	0.166147
16.509	1827.74	+	1.76177e+07				3	25957.9	15534.3	15677.6	15486.3	15192.5	15591.9	15395.4	15337.6	14878.2	15751.4	15545.6	14975.9	15212.9		0.250836	0.809587			1.68756e+07	1.76177e+07	1.68783e+07	0.0249739
16.511	376.396	+	1.7061e+08				3	20139.2	12810.6	12928.8	12771.1	12528.8	12858.1	12696.1	12648.5	12269.6	12989.6	12820	12350.2	12545.5		0.250836	0.809587			1.60325e+08	1.7061e+08	1.60851e+08	0.0353344
16.51	624.571	+	2.67078e+07				3	24907.4	14905.6	15043.1	14859.6	14577.7	14960.9	14772.4	14716.9	14276.1	15113.9	14916.5	14369.9	14597.2		0.250836	0.809587			2.52491e+07	2.58981e+07	2.67078e+07	0.0281623
16.511	620.62	+	1.33701e+07				3	20227.6	12866.8	12985.5	12827.1	12583.8	12914.5	12751.8	12703.9	12323.4	13046.6	12876.2	12404.4	12600.6		0.250836	0.809587			1.27967e+07	1.33701e+07	1.26323e+07	0.0299518
16.512	977.979	+	7.80764e+06				3	19987.4	12714	12831.3	12674.8	12434.3	12761.2	12600.4	12553.1	12177.1	12891.7	12723.3	12257.1	12451		0.250836	0.809587			7.20457e+06	7.80764e+06	7.38705e+06	0.0414214
17.646	376.396	+	4.60639e+08				3	140455	12762.8	13038.4	13033.8	12961.9	12535.6	12720.5	12569.1	13506	12695.9	13251.1	12916.9	12720		0.251089	0.912079			4.26584e+08	4.60639e+08	4.3867e+08	0.0390637
17.646	699.679	+	6.64627e+08				3	135928	12351.5	12618.2	12613.8	12544.2	12131.7	12310.5	12164	13070.7	12286.8	12456.5	12500.6	12310.1		0.251089	0.784401			6.34614e+08	6.64627e+08	5.96181e+08	0.0543031
3.723	570.458	+	3.00299e+07				12	52920.5	2.85137e+07	2.8975e+07	2.84703e+07	2.73067e+07	2.67018e+07	1.25033e+07	2.45796e+07	2.86118e+07	2.40726e+07	2.99944e+07	2.41726e+07	3.00299e+07		0.251456	0.393498			743283	740907	741542	0.00165843
7.379	435.289	-	1.54244e+06				9	22173.7	1.54244e+06	1.42652e+06	1.53051e+06	1.38843e+06	1.39788e+06	476227	1.26745e+06	1.11841e+06	790551	1.23972e+06	866175	849756		0.251516	0.71809			150110	162639	146462	0.0554309
10.402	912.637	-	1.88598e+06				3	75758	374780	253283	468713	477606	577539	380447	567229	1.14365e+06	1.88598e+06	1.13631e+06	1.23573e+06	1.00056e+06		0.251927	0.856514			90932.5	247173	156733	0.475568
10.415	964.817	+	5.38133e+06				3	14753.6	39265.6	43207.4	42944.9	49272.8	43894	42207.2	59599.5	73278.9	104487	75739.5	68413.6	72755.8		0.252083	0.638903			4.10135e+06	5.38133e+06	4.92209e+06	0.135047
8.863	880.591	-	6.90082e+06				2	56931.5	56901.9	53658.8	60108	52897.3	53900	24351.3	58288.3	58682.4	49131	64600.3	55668.5	57555.9		0.252642	0.398456			5.67466e+06	6.04257e+06	6.90082e+06	0.101387
6.878	478.389	+	8.17967e+06				15	1.14538e+06	6.62006e+06	7.08782e+06	7.0989e+06	6.78831e+06	6.53957e+06	4.47689e+06	6.48444e+06	7.17661e+06	6.33865e+06	8.17967e+06	6.62902e+06	7.1645e+06		0.252675	0.276921			6.25588e+06	6.50842e+06	7.59924e+06	0.105179
17.141	1015.82	-	3.22414e+06				5	95659.9	2.93492e+06	3.22414e+06	1.93413e+06	2.65224e+06	1.9646e+06	600152	129992	158935	156306	115214	192315	170823		0.253041	0.678777			67524.1	77400	70095.1	0.0714848
5.411	622.454	+	2.46855e+06				2	16476.3	21225.1	22230	29082.7	21655.6	20495	20399.6	722474	1.35529e+06	2.46855e+06	797484	673294	832522		0.254045	0.218471			18569.6	18374.7	19023.2	0.0178369
16.598	869.833	+	2.99601e+06				3	42646.7	18276.3	19285.5	18519.8	18074	18471.3	18238.4	18743.5	18802.2	18469.6	18612.1	19305.1	19308.6		0.254111	0.186316			1.99332e+06	2.94536e+06	2.99601e+06	0.213563
9.344	818.597	-	1.14833e+07				3	26555.8	50918.7	56982.3	48960.7	52960.2	46031.6	36078.7	54562.6	50392.5	59070.4	57240.2	63720	55012.5		0.254328	0.332952			1.14748e+07	1.14833e+07	1.0975e+07	0.0257319
9.34	735.572	-	1.55582e+07				3	31877.6	61122.9	68401.6	58772.5	63573.5	55256.4	43308.9	65497	60491.3	70908.2	68711.3	76489.6	66037.2		0.254328	0.332952			1.21495e+07	1.48976e+07	1.55582e+07	0.127289
0.929	579.301	+	8.5686e+06				10	12477.4	6.24616e+06	8.5686e+06	6.64215e+06	5.84192e+06	6.78124e+06	406565	6.90683e+06	6.11873e+06	2.7316e+06	7.48989e+06	4.52535e+06	6.86114e+06		0.254356	0.543143			294347	372790	884413	0.619585
7.561	776.582	+	1.01707e+06				2	109006	513525	478943	600447	492846	500514	293022	808659	816370	1.01707e+06	869028	720148	830509		0.254883	0.414533			752028	694556	903578	0.13784
9.942	607.392	+	2.96352e+07				10	476527	2.91929e+07	2.51646e+07	2.44208e+07	2.19642e+07	2.68054e+07	1.39132e+07	1.75284e+07	2.45988e+07	1.96503e+07	2.96352e+07	1.84781e+07	2.01132e+07		0.25504	0.624559			954627	843216	748941	0.121284
0.832	704.14	-	1.97278e+06				6	22323.3	1.23195e+06	1.72749e+06	777325	792988	1.18288e+06	53010.2	1.12487e+06	868609	44026	1.40344e+06	1.22416e+06	1.97278e+06		0.256295	0.09751			1.03523e+06	993465	774591	0.149813
1.349	369.019	+	3.92786e+06				4	11317.3	3.92786e+06	1.19751e+06	835482	957297	812388	215074	443955	293481	1.14798e+06	2.33247e+06	1.44567e+06	1.69424e+06		0.256541	0.0327215			196778	219657	278399	0.181784
9.091	701.517	-	1.02793e+08				2	274164	109818	135717	129532	120156	115873	81448.2	137324	149863	159220	147005	145064	141185		0.25692	0.541098			7.89043e+07	1.02793e+08	6.67666e+07	0.22132
9.109	625.567	-	2.75858e+06				2	171428	79354.3	98068.6	93599.6	86824.9	83729.8	58854.4	99229.8	108291	115052	106226	89479.1	102020		0.25692	0.290455			2.75858e+06	2.49214e+06	2.29834e+06	0.0918268
9.11	895.506	-	3.28496e+06				2	155789	72115.1	89122.2	85060.9	78904.2	76091.5	53485.3	90177.4	97753.7	104557	96535	81316.3	92713.5		0.25692	0.302226			1.70284e+06	3.28496e+06	1.8146e+06	0.389396
9.097	699.522	-	4.35248e+07				3	240565	96359.5	119084	113658	105431	101673	71466.6	120494	131497	139708	161338	108654	123883		0.25692	0.967267			3.56558e+06	4.23882e+07	4.35248e+07	0.762734
5.359	242.176	-	2.92618e+06				8	119716	814311	1.10462e+06	2.92618e+06	292486	1.33964e+06	230753	1.15575e+06	2.01907e+06	1.23146e+06	1.82988e+06	712113	1.33626e+06		0.256989	0.700136			129474	247738	130140	0.40261
10.028	865.748	+	1.38506e+07				3	84727.1	270122	116438	136133	128557	99104.4	99993.2	114293	97557.9	93107.4	105679	156301	132725		0.257212	0.134579			1.00895e+07	1.38506e+07	1.24187e+07	0.156628
10.029	675.565	+	3.12857e+06				2	100855	321541	138603	162047	153028	117970	119027	136049	308908	230448	314296	186053	157990		0.257212	0.938583			2.4747e+06	3.12857e+06	2.81519e+06	0.11654
11.809	1019.81	+	5.02192e+06				2	20682.1	33005.6	22063.6	23689.8	34421.6	25669.8	39861.5	39264.7	23737	34875.1	34418.4	24891.8	29301.5		0.25776	0.596615			4.87489e+06	5.02192e+06	4.20152e+06	0.093082
12.959	742.779	+	187996646				3	24102.4	20435.6	21293.4	20171.6	19629.9	19640.8	20695.2	21960	21176.6	23208	20550.7	19694.4	20824.4		0.25799	0.0615492			164153998	1.69677e+08	187996646	0.0717511
12.953	756.793	+	3.9744e+07				2	22410.2	19000.9	19798.5	18755.4	18251.7	18261.9	19242.3	20418.2	19689.8	21578.6	19107.9	18634.7	19362.3		0.25799	0.0607374			3.94756e+07	3.92549e+07	3.9744e+07	0.00620203
6.7	530.43	+	1.99691e+06				3	17756.9	24768.8	29086.5	29916.8	30488.7	28332.9	37096.4	39174.4	53208.1	73656.3	40152.7	37175.6	41664		0.259203	0.195373			1.37909e+06	1.99691e+06	1.68086e+06	0.183277
11.006	1115.79	-	1.38272e+06				2	48376	47157.4	63563.1	58240.3	90438.7	122310	45728.5	60853.4	56445.7	80860.6	74047.1	96680.7	117561		0.259519	0.109413			1.3531e+06	1.38272e+06	993975	0.174057
7.473	1469.98	-	5.62851e+06				3	34872.8	52734.5	54326.9	62311.7	50877.4	56042.1	35293	50517.6	54373.2	67670.6	55359.8	46872.9	57280.5		0.259973	0.515273			5.31255e+06	5.62851e+06	5.04356e+06	0.0549503
7.472	722.493	-	5.76551e+07				2	35067.4	53028.8	54630.1	62659.4	51161.3	56354.8	35490	50799.5	54676.6	68048.2	55668.7	47134.5	57600.1		0.259973	0.515273			5.28447e+07	5.76551e+07	5.13351e+07	0.0611834
7.411	1523.02	-	5.35675e+06				2	14791.1	14339.6	15606.3	16974.6	14506.1	15373.3	12957.3	18951.9	21846.5	18960.2	15682.4	14632.7	14692.8		0.260061	0.00857444			4.7163e+06	5.35675e+06	3.36552e+06	0.226924
16.127	1160.6	-	1.15281e+06				9	129690	871330	880522	943078	1.04078e+06	1.15281e+06	854388	1.10771e+06	971132	851729	1.07522e+06	1.02825e+06	1.14476e+06		0.260679	0.26283			43429.2	62094.4	82712.8	0.313168
12.688	779.22	+	3.71762e+06				11	161348	2.549e+06	2.7132e+06	1.47939e+06	3.71762e+06	2.30582e+06	2.92684e+06	2.6991e+06	2.19423e+06	3.27341e+06	2.69796e+06	3.02866e+06	1.90066e+06		0.260789	0.714303			2.21555e+06	2.41679e+06	2.59654e+06	0.0790976
0.679	385.07	-	6.03259e+07				12	213028	5.09629e+07	2.47612e+07	2.27214e+07	1.83916e+07	2.41273e+07	1.96216e+07	2.44905e+07	3.02494e+07	6.03259e+07	4.10198e+07	2.09148e+07	2.63358e+07		0.261262	0.518462			112669	127755	121484	0.0628192
6.921	849.508	+	2.64425e+06				2	10404.1	83893.9	39661.9	25849.2	30229.6	29576.9	19803.1	433154	939798	2.64425e+06	20352.7	20515.3	26735.2		0.26191	0.12037			19519.7	17179.7	18258	0.0639319
10.8	754.546	-	1.07223e+06				3	41056.1	925060	1.07223e+06	660978	804591	764198	299775	52179.7	62788.8	42615.3	59260.2	73511.3	40045.5		0.261986	0.676758			88083.1	125349	92815.8	0.198736
5.394	666.48	+	4.5878e+06				6	15074	19063.7	19861.1	27063.5	18346.4	18675.7	18983.3	1.40603e+06	2.57747e+06	4.5878e+06	1.52618e+06	1.30933e+06	1.58847e+06		0.262042	0.212512			17280.3	17098.9	17542	0.0128693
8.795	1139.09	-	871869				2	85343.4	189319	429448	348949	484297	647790	308276	470876	586799	871869	543216	736908	479716		0.262098	0.710801			353937	311207	342355	0.0658025
7.985	1536.16	-	3.78236e+06				3	17404.8	21908.4	27034.2	27969	22497.5	24987.8	20469.7	23909.6	26347.9	24772.7	25395.4	22211.1	29075.2		0.262752	0.806855			3.78236e+06	3.69735e+06	2.80839e+06	0.157306
6.813	498.463	+	5.01655e+06				6	9295.36	5.01655e+06	4.37246e+06	3.49328e+06	3.89031e+06	3.88692e+06	1.17363e+06	12828.9	20451.9	28775.5	12137.8	12939.5	15153.2		0.263001	0.195969			12084	39438	11948.5	0.748321
6.426	255.233	-	1.5978e+08				8	2.45157e+07	9.68219e+07	7.21702e+07	8.08109e+07	9.24859e+07	1.0792e+08	8.68231e+07	1.09345e+08	8.22434e+07	9.76998e+07	1.5978e+08	6.92263e+07	9.665e+07		0.263018	0.686698			6.11292e+06	9.41671e+06	2.62107e+07	0.774581
4.633	759.531	+	6.36934e+07				13	25624.2	3.99966e+07	5.62942e+07	6.33917e+07	4.35683e+07	5.05632e+07	2.82976e+07	4.26524e+07	4.4322e+07	5.782e+07	4.57804e+07	4.78079e+07	6.36934e+07		0.263306	0.604991			27579	28777.8	29088.6	0.027987
6.802	864.325	+	737100				3	11010.2	17302.7	20448.7	18114.2	18412.6	17102.2	15052.8	19058.7	179282	169327	256825	128476	211900		0.263413	0.298136			651978	688830	737100	0.0616315
5.136	788.611	+	2.65444e+06				3	17253.6	22614.9	23457.1	23889.3	22046.6	23331.4	22517.7	28183.6	23814.4	39259.5	23732.6	22592.7	24866.9		0.263643	0.223163			2.51636e+06	2.58664e+06	2.65444e+06	0.0267007
19.909	838.825	+	825955				3	10868.4	348879	403873	411106	494328	537581	356950	594925	481422	682921	825955	817860	713275		0.264823	0.0440697			11593.7	11398.4	11370.8	0.0106109
11.306	601.626	+	3.252e+06				3	16468.3	16086.3	17109.5	17125.5	16339.6	15394.4	16622.2	23815.2	31485.4	37214	19594.8	19813.4	22978		0.26514	0.0674483			3.09338e+06	3.252e+06	3.08794e+06	0.0296351
11.276	672.56	+	1.31664e+06				3	21025	20537.2	21843.6	21864	20860.6	19653.9	21221.5	23147.7	25576.5	36918.1	20174.2	22815.3	21130.3		0.26514	0.171592			1.10685e+06	1.12506e+06	1.31664e+06	0.098256
4.66	311.169	-	6.75719e+07				11	2.28073e+06	6.4357e+07	5.02261e+07	4.20993e+07	3.90233e+07	4.22342e+07	4.81527e+07	3.80637e+07	3.96796e+07	6.75719e+07	5.15284e+07	4.98228e+07	5.79651e+07		0.265649	0.661711			2.25804e+06	2.33203e+06	2.55008e+06	0.0637922
9.578	1512.18	+	8.93818e+06				3	11825.3	10772.3	12168	13550.7	10908.9	10736.3	11579.1	14945.2	14596.7	22592.5	15005.7	14036.9	14594.9		0.265667	0.341188			5.49408e+06	7.07958e+06	8.93818e+06	0.240405
4.219	356.352	+	3.13484e+06				6	597427	975536	1.18761e+06	1.26907e+06	856374	1.0182e+06	1.112e+06	1.46008e+06	2.36566e+06	3.13484e+06	2.25876e+06	1.59221e+06	1.64616e+06		0.266081	0.408718			630659	708018	707234	0.0651622
0.715	293.176	-	3.28135e+06				8	182069	1.67745e+06	3.28135e+06	2.68342e+06	2.34255e+06	1.94175e+06	889167	1.55543e+06	2.75335e+06	1.28275e+06	1.64644e+06	1.64229e+06	2.2025e+06		0.266518	0.948717			626341	941656	764440	0.203299
9.413	1282.87	+	1.23462e+06				2	19919.8	1.23462e+06	466306	398209	332582	284617	430748	303330	495186	1.15229e+06	618455	388244	638971		0.266543	0.724865			204738	298685	302700	0.206305
12.445	654.579	-	4.36087e+06				12	428691	1.68335e+06	774048	996616	892681	842479	607525	2.42066e+06	3.92354e+06	4.36087e+06	2.48338e+06	2.01205e+06	2.40847e+06		0.26694	0.104522			1.08579e+06	937575	930210	0.0891537
7.328	641.574	-	3.7348e+06				12	30147.5	3.57223e+06	3.40074e+06	3.02647e+06	3.40894e+06	2.90442e+06	2.38641e+06	3.48813e+06	3.70014e+06	2.88082e+06	3.50734e+06	2.90013e+06	3.7348e+06		0.267145	0.947753			107233	117765	75583.2	0.219118
11.734	1643.48	+	209467424				2	24215.1	37205.5	43329.1	38960.1	37775.3	27071.6	38640.6	38009.8	38241.8	46798.4	36158.5	35340.6	38359.1		0.267152	0.220194			1.60983e+08	1.90386e+08	209467424	0.13065
3.929	810.62	+	1.73673e+06				3	19101.3	22940.4	35332.4	39187.5	27615	26311.9	24238.7	41488.6	50294	60390	43954.4	40524.6	45457		0.267646	0.259945			1.21939e+06	1.54708e+06	1.73673e+06	0.174359
17.023	854.798	+	1.2954e+08				3	78078.6	51856.5	23583.4	37453	23245.6	32724.7	23121.3	23588.3	23222.7	23736.5	35242.1	45175.1	23869		0.267778	0.141796			121266360	1.2954e+08	1.28259e+08	0.0352446
6.878	492.403	+	1.14726e+06				5	106380	837802	874089	940292	819956	874199	527713	873100	914419	926271	1.14726e+06	959164	950891		0.268444	0.158328			834858	923737	875020	0.0506999
8.913	779.562	-	1587555050				3	70257	155897	86492.7	97549.9	98660.5	89520.7	52998.4	82788.3	102427	92217.2	120488	113248	107349		0.268709	0.0359247			1587555050	1544793754	9.26619e+08	0.273369
14.329	641.695	+	2.9946e+06				3	11272.7	13294	14869.2	13565.5	19295.6	12053.9	21513.5	20418	12423	19917.1	16182.7	11321.2	20648.5		0.269424	0.701996			2.75899e+06	2.91492e+06	2.9946e+06	0.0414754
2.979	560.416	+	3.43319e+06				6	55427.3	3.43319e+06	3.20019e+06	2.85735e+06	3.10196e+06	2.83533e+06	1.28322e+06	2.8676e+06	3.02677e+06	2.07777e+06	3.22564e+06	2.91098e+06	2.88628e+06		0.269741	0.325928			57023.3	55472	55799.6	0.014575
17.392	868.814	+	1.8298e+06				2	90147.8	12592.4	13683.8	13530.8	12771.1	13096	12444	25858.9	13181.6	14473.5	13076.1	12984.3	43753.2		0.269824	0.64739			1.78045e+06	1.8298e+06	1.56453e+06	0.0817882
10.282	1699.27	-	3.94843e+06				2	518256	1.1826e+06	1.18984e+06	1.56036e+06	1.22168e+06	1.17707e+06	970947	1.0232e+06	1.25535e+06	1.19557e+06	1.17903e+06	1.44477e+06	1.46052e+06		0.269902	0.151161			3.45944e+06	3.27431e+06	3.94843e+06	0.0978122
4.557	774.595	+	2.33147e+06				3	20935.3	362873	475828	424164	413523	369643	198766	491510	508071	332280	404171	428427	472099		0.269922	0.886341			2.2867e+06	2.29115e+06	2.33147e+06	0.0107099
8.824	617.479	-	2.77422e+06				11	51355.8	2.29917e+06	1.92836e+06	2.61508e+06	2.20003e+06	1.93546e+06	283833	2.77422e+06	1.96948e+06	1.82407e+06	2.59248e+06	1.68736e+06	2.35404e+06		0.270028	0.958793			391836	404373	422389	0.0378091
5.542	334.311	+	4.85162e+06				3	17369.3	2.18149e+06	2.70669e+06	1.01099e+06	215440	2.17809e+06	452613	940243	2.60533e+06	891744	4.85162e+06	1.30923e+06	1.18435e+06		0.270251	0.505774			19022	19295.6	20965.1	0.0532266
3.258	258.279	+	6.61585e+06				2	433744	1.90797e+06	931295	1.064e+06	1.41645e+06	2.01211e+06	1.82706e+06	1.82728e+06	2.60988e+06	1.29848e+06	1.01349e+06	952460	1.86539e+06		0.270554	0.257897			5.67833e+06	5.15618e+06	6.61585e+06	0.127152
7.367	785.31	-	795668				2	51697.3	215722	190071	498564	238313	795668	601530	574693	562952	212332	534758	426087	595970		0.270832	0.620927			94047.9	84655.2	85685.8	0.0584503
6.723	460.226	-	2.81646e+06				4	330090	2.2105e+06	2.36708e+06	2.69154e+06	1.89054e+06	1.87082e+06	2.52401e+06	1.80824e+06	2.24302e+06	2.81646e+06	2.55607e+06	2.36518e+06	2.437e+06		0.271138	0.611507			322363	458492	329955	0.206597
4.663	997.668	+	2.29811e+06				3	16315.8	1.36443e+06	2.19801e+06	2.29811e+06	2.02905e+06	1.30654e+06	417691	1.78114e+06	1.79715e+06	538756	1.79092e+06	2.02378e+06	2.03658e+06		0.272151	0.244828			17560.4	18323.7	18521.6	0.027987
0.916	421.317	+	3.58163e+07				12	16852.3	2.39631e+07	3.58163e+07	3.52352e+07	3.04427e+07	2.63352e+07	6.82096e+06	2.28529e+07	1.85006e+07	1.59662e+07	2.26558e+07	1.61612e+07	2.12013e+07		0.272893	0.76519			81988.1	91936.9	136506	0.280578
9.399	875.401	+	1.43953e+06				3	147163	839797	936021	813468	964654	1.01232e+06	847070	819206	1.05395e+06	827247	1.04554e+06	1.00375e+06	1.43953e+06		0.273049	0.173104			1.10059e+06	990751	1.05532e+06	0.0526264
12.779	850.774	+	2.20748e+07				3	14828.5	37601.6	50794	47286.6	46386.3	34653.8	32207.6	58999.8	58352.2	55679.3	42223	47221.1	74901.8		0.273166	0.790892			2.16365e+07	2.20748e+07	1.82601e+07	0.101051
8.314	969.611	-	8.07139e+06				7	13217.6	5.0081e+06	4.86092e+06	7.91005e+06	5.31856e+06	4.9432e+06	252878	4.98015e+06	8.07139e+06	2.12236e+06	7.11688e+06	4.8203e+06	7.51721e+06		0.273259	0.497042			151849	110887	108482	0.196971
5.139	255.233	-	9.23954e+08				12	4.38559e+07	8.20188e+08	6.5823e+08	8.17152e+08	6.38618e+08	7.80693e+08	3.21296e+08	9.17714e+08	7.60068e+08	577935199	9.23954e+08	6.21644e+08	7.73444e+08		0.273746	0.880118			3.81197e+07	4.72942e+07	5.00569e+07	0.138384
7.383	797.514	-	7.85462e+07				3	31088	125735	89037.5	105817	86470.5	107743	35817.2	120355	130609	103453	58979.9	58719.4	101089		0.273887	0.0488721			7.56787e+07	7.85462e+07	7.55511e+07	0.0221122
11.933	688.624	-	2.12971e+08				3	35366	59882.4	29886.9	31433.4	27053.6	30588.1	26149.9	26099.1	26796.5	30291.9	26453	49331.9	27183.6		0.273991	0.435609			2.12971e+08	8.83395e+07	1.63547e+08	0.405019
18.199	829.803	+	112899228				3	218121	19839.4	20148	16928.7	19491.8	14838.9	16011.2	19818.6	19991.1	19126.9	18473.5	18665.7	27629.8		0.274743	0.55629			112899228	9.44676e+07	6.47782e+07	0.267641
8.977	1533.14	-	1.60203e+08				3	45745.9	60546.9	76839	77131	69051.8	65285.5	47786.3	72381.7	92957.3	83681.7	74159.6	73896.4	77022.6		0.274816	0.256439			1.51653e+08	1.60203e+08	149603052	0.0365512
8.996	766.566	-	2124242783				3	153080	73100.3	92770.5	93123	83368.7	78821.5	57694.1	87388.9	112231	101032	89535.4	89217.7	92992.1		0.274816	0.256439			2066121469	2124242783	1876911481	0.063946
2.516	458.348	+	4.23555e+07				12	180610	4.19366e+07	4.23555e+07	4.12365e+07	3.95816e+07	4.01749e+07	1.76843e+07	3.85861e+07	3.83324e+07	3.1159e+07	3.25715e+07	3.32475e+07	3.89258e+07		0.274873	0.742925			234762	369829	451950	0.311386
7.224	758.529	+	8.98317e+06				2	19025.2	310744	602179	275966	100338	401684	162259	1.496e+06	3.72988e+06	8.98317e+06	938269	1.18007e+06	2.01679e+06		0.27488	0.208733			24698.1	31160.1	35268.8	0.175431
7.193	780.54	+	1.14523e+07				3	20379.7	346819	672088	308004	111987	448317	181096	2.03277e+06	4.90861e+06	1.14523e+07	1.7262e+06	1.57284e+06	2.35861e+06		0.27488	0.20372			22452.5	25476.4	31034.4	0.165375
2.06	473.34	+	1676501890				4	14819.7	32135.3	34360.4	31702.8	31183.1	27029.7	32782.3	36814.6	43191.4	48165.5	33971.1	79837.5	39032.8		0.275332	0.610073			1582283533	1631995170	1676501890	0.0289114
7.182	782.674	+	644334				2	9549.82	195365	403028	184699	67154.7	268840	83415.8	137128	344399	155583	401950	247492	170532		0.275686	0.55585			616297	644334	539316	0.0906303
9.943	663.454	+	4896902412				16	1.1882e+08	4445693532	3806878570	3817683998	3723043232	3951111780	2391745871	3211665130	3766992274	2847152414	4896902412	2881034836	3573420269		0.276071	0.47712			4.23711e+07	5.00658e+07	4.93418e+07	0.0899072
7.016	746.252	+	2.41049e+06				7	131098	334744	265369	299550	421085	571310	257642	511978	1.08933e+06	933497	1.34824e+06	835119	1.11893e+06		0.276485	0.32373			2.41049e+06	2.36826e+06	2.36931e+06	0.0101082
9.64	635.424	+	1.31793e+06				10	16250	1.1676e+06	1.1605e+06	1.31793e+06	1.04753e+06	1.23917e+06	494611	950181	994880	738778	1.28752e+06	810545	990434		0.276666	0.446486			554976	291711	476002	0.306416
6.498	437.194	+	1.22227e+06				2	154728	765123	1.01518e+06	697702	607046	645586	799127	1.15994e+06	1.05309e+06	1.00367e+06	1.22227e+06	891759	1.14951e+06		0.277009	0.894354			156143	193640	199834	0.129038
6.429	683.584	-	2.58326e+07				11	21588	2.1178e+07	2.20894e+07	2.35508e+07	1.97999e+07	2.21496e+07	7.15672e+06	2.58272e+07	2.58326e+07	1.31777e+07	2.50846e+07	1.81768e+07	2.54994e+07		0.278001	0.800373			16640.6	16412.1	18935.3	0.0805286
4.45	354.337	+	1.03862e+07				3	32616.5	4.90683e+06	9.57771e+06	3.82608e+06	929673	6.47542e+06	1.56777e+06	3.51959e+06	7.38245e+06	2.37378e+06	1.03862e+07	4.41623e+06	3.20387e+06		0.278898	0.588918			116300	127323	114299	0.0587844
4.679	659.547	-	4.42253e+07				12	12134.4	2.32316e+07	4.42253e+07	2.72724e+07	1.83021e+07	3.29985e+07	2.84287e+06	3.7868e+07	3.36881e+07	1.20845e+07	2.47133e+07	2.43055e+07	3.66557e+07		0.279475	0.943302			10073.2	10552	11673.9	0.0763093
10.339	774.318	+	1.15706e+08				16	6.38454e+06	6.85652e+07	6.87012e+07	8.12372e+07	1.15706e+08	8.41548e+07	7.08925e+07	9.66115e+07	8.53797e+07	7.2586e+07	1.07829e+08	6.8688e+07	1.02515e+08		0.279611	0.593814			9.4554e+06	1.01461e+07	1.0207e+07	0.0420167
17.479	1260.23	+	9.34389e+06				3	217376	15338.2	18384.6	14680.7	14734	14027.2	15184.7	15936.8	18262.7	17030.5	14692.2	15398.8	15817		0.27977	0.0766108			7.96366e+06	9.34389e+06	8.61722e+06	0.0798971
6.684	573.523	+	1.84737e+06				3	32218.2	45829.2	53379.8	54281.2	55318.8	51407.4	67307.8	71078.2	96540.9	133642	72853.2	67451.5	75595.2		0.279782	0.195373			1.74881e+06	1.84737e+06	1.81133e+06	0.0276671
8.405	368.389	+	1.69656e+06				6	39007.3	1.66516e+06	1.24398e+06	1.69656e+06	1.38049e+06	1.46621e+06	703122	1.44071e+06	1.225e+06	949750	1.51997e+06	821260	1.31064e+06		0.280109	0.963766			87416.6	90148.4	122156	0.193344
20.146	1036.01	+	1.46194e+06				3	11809.9	11257.6	12037.5	11906.1	11575	11357.6	11320.8	11318.3	11841	11897.2	11603.1	11937.7	11670.9		0.28111	0.818226			1.26522e+06	1.46194e+06	1.27269e+06	0.0836128
20.147	1006.96	+	3.70998e+06				3	12146.8	11578.7	12380.9	12245.8	11905.2	11681.5	11643.7	11641.2	12178.8	12236.6	11934.1	12278.2	12011.1		0.28111	0.809846			3.191e+06	3.70998e+06	3.59909e+06	0.0780865
20.147	965.929	+	3.41916e+07				3	11854.6	11300.2	12083.1	11951.2	11618.8	11400.5	11363.6	11361.1	11885.8	11942.2	11647	11982.8	11715		0.28111	0.818226			2.54073e+07	3.41916e+07	3.0411e+07	0.14686
5.029	540.448	+	3.00802e+06				2	209251	3.00802e+06	677663	1.59353e+06	1.38632e+06	786208	329136	1.21696e+06	1.59659e+06	685683	594022	1.35818e+06	1.6006e+06		0.281139	0.966716			164540	183066	188513	0.0703228
4.732	420.339	-	1.4138e+06				3	25928	1.06168e+06	1.4138e+06	1.34669e+06	1.21349e+06	1.17232e+06	677941	1.1399e+06	1.25725e+06	957640	1.21129e+06	1.16409e+06	1.20701e+06		0.281223	0.439406			1.11967e+06	1.1204e+06	1.19133e+06	0.0359861
7.99	793.612	+	6.5213e+06				3	7816.62	13618.5	20241.3	14047	10952.5	16038.4	10576.3	14814.1	23027.9	17906.3	22641.8	15034.8	14901.2		0.281559	0.778008			6.5213e+06	6.05538e+06	6.28463e+06	0.0370552
16.754	772.304	+	1.09836e+06				2	127935	508737	355389	378821	584946	1.09836e+06	377559	867519	459028	435727	540969	615996	668162		0.282018	0.892093			167147	159897	140713	0.0875992
9.786	1520.16	+	8.25861e+07				9	1.90096e+06	1.02155e+07	7.30209e+06	1.19394e+07	7.23165e+06	1.00823e+07	2.83098e+06	2.59564e+07	2.48878e+07	3.15678e+07	3.78171e+07	2.09698e+07	2.21518e+07		0.283198	0.936714			8.25861e+07	7.85286e+07	8.15425e+07	0.0260485
8.549	790.567	-	1529556073				3	29913.1	34337.2	35328.3	38919.2	37320.4	31999.9	24276.6	37630.3	39317.5	43206.6	40240.5	34809.2	38476.7		0.283296	0.390947			1529556073	1357242524	1404753378	0.0622146
7.819	475.297	+	6.39136e+07				12	60513.8	6.39136e+07	42478032	5.76395e+07	4.15126e+07	5.26875e+07	4.28338e+07	4.04409e+07	4.71082e+07	3.87487e+07	6.04674e+07	2.89994e+07	4.47091e+07		0.283703	0.79457			12282.4	13303.4	33268.5	0.603148
7.894	655.423	-	1.99703e+07				9	32158	1.04245e+07	1.0781e+07	1.26886e+07	9.68589e+06	1.10535e+07	64821.4	1.01794e+07	1.99703e+07	1.63137e+06	1.39013e+07	1.038e+07	1.54692e+07		0.283857	0.654779			178446	160207	205787	0.12641
16.707	646.584	+	1.05814e+06				3	68302.2	12504.2	13121.2	12490.7	13222.7	12900.6	12869.6	12956.9	12862.9	12891.2	13075.9	12614.2	12687		0.284363	0.488264			887297	1.00638e+06	1.05814e+06	0.0890351
12.954	713.727	+	2.50208e+08				2	34957	41819.5	25448.6	25287.3	23998.3	23473.5	24733.7	26245.2	25308.9	31093	24560.9	39467.7	25435.5		0.28469	0.681944			2.39264e+08	2.50208e+08	2.46273e+08	0.022604
7.031	546.408	+	6.62655e+06				10	6355.2	6.62655e+06	5.09904e+06	6.15193e+06	5.34856e+06	5.85588e+06	2.85716e+06	5.22459e+06	4.97036e+06	3.61338e+06	5.75902e+06	3.47872e+06	4.53413e+06		0.284739	0.988979			9176.12	8757.69	9169.72	0.0265379
5.665	802.626	+	1.85538e+06				3	18362.9	22073.5	22954.5	29453.2	21387	22605.2	21787.6	23563	31953.5	28281.2	24396.7	23080.7	25690.6		0.285448	0.235896			1.73122e+06	1.85538e+06	1.77606e+06	0.0351733
6.516	336.326	+	2.3433e+07				12	10442.7	8.79554e+06	1.73238e+07	7.73842e+06	1.92371e+06	1.23762e+07	2.91117e+06	4.79908e+06	1.47293e+07	5.21045e+06	2.3433e+07	8.02448e+06	7.17686e+06		0.285645	0.496504			11760	11813.4	12468.7	0.0328497
0.937	545.274	-	5.91984e+07				4	6139.54	1.26036e+07	2.02729e+07	1.80902e+07	1.88892e+07	1.89646e+07	3.76571e+07	1.28313e+07	1.79346e+07	5.91984e+07	2.00325e+07	2.02309e+07	2.06618e+07		0.285823	0.54569			72820.9	74469.6	71057.7	0.023443
3.664	415.237	+	1.39839e+06				10	13677.2	1.03109e+06	1.16355e+06	1.35069e+06	1.06131e+06	1.13729e+06	269270	1.09238e+06	1.37762e+06	659831	1.00752e+06	1.04211e+06	1.39839e+06		0.286976	0.685256			397402	382071	396471	0.0219284
0.914	441.095	+	5.71544e+06				2	20047.4	966780	387383	585765	445805	345954	501000	410204	504975	5.71544e+06	5.28454e+06	432457	405572		0.287436	0.946869			97532.7	109368	162387	0.280578
5.352	754.532	+	6.6619e+06				6	14130	18948.8	19393.1	29731.7	17878	18586.9	18623.4	1.84962e+06	3.55429e+06	6.6619e+06	2.09193e+06	1.8345e+06	2.15036e+06		0.287486	0.23032			16433.7	16399.6	17128.6	0.0247043
5.297	455.364	+	916147				3	9408.41	12373.4	12695.2	16474.1	11899.3	12371.2	12395.5	13204	17511.4	16484.6	14265	12154.3	13530.2		0.287586	0.168287			818514	879814	916147	0.0566219
4.878	702.495	+	1.56069e+06				8	15842	1.27133e+06	983178	1.22024e+06	896130	749833	1.22167e+06	799293	826389	1.56069e+06	1.41477e+06	771289	942645		0.288028	0.954267			14455.4	11953.5	17528.2	0.190652
2.748	517.163	+	1.84064e+06				8	26006.5	1.62215e+06	1.68867e+06	1.69321e+06	1.53514e+06	1.61216e+06	324589	1.59778e+06	1.84064e+06	997059	1.75598e+06	1.83571e+06	1.83375e+06		0.288441	0.26067			28671.4	27354.3	31343.4	0.0697916
6.426	855.494	+	8.91399e+06				10	10049.9	8.32952e+06	7.68915e+06	7.84548e+06	8.00445e+06	7.35681e+06	4.55279e+06	8.27698e+06	7.99108e+06	6.7238e+06	8.91399e+06	7.16936e+06	8.38307e+06		0.288464	0.523033			369761	370703	12025.4	0.824508
9.184	611.5	-	5.30731e+06				3	27077.3	25881.3	28832.3	33320.6	25928.9	28988.5	22878.6	29815.1	35763.7	34180.4	36580.1	33057.9	35677.7		0.288496	0.421233			5.30731e+06	4.95816e+06	4.78237e+06	0.0532699
7.032	560.423	+	1.71689e+08				12	101515	171289835	1.43679e+08	1.71689e+08	1.44246e+08	1.63507e+08	7.77553e+07	1.38353e+08	1.37042e+08	9.61571e+07	1.61606e+08	9.78166e+07	1.24155e+08		0.288629	0.870759			9101.64	17909.5	21447.9	0.393598
8.071	589.448	-	1.80422e+06				9	16948.5	1.42734e+06	1.18287e+06	1.68479e+06	1.38797e+06	1.2419e+06	239954	1.80422e+06	1.25734e+06	978434	1.79605e+06	1.13546e+06	1.28468e+06		0.288858	0.860894			121572	197215	209858	0.270933
5.849	702.661	+	5.54864e+06				11	8456.21	2.82594e+06	2.02023e+06	2.39691e+06	2.78082e+06	1.37988e+06	557292	3.83388e+06	4.11102e+06	1.46901e+06	5.54864e+06	1.40373e+06	3.8804e+06		0.289252	0.76333			14262.4	13374.1	12538.6	0.0643726
6.428	715.61	-	2.0323e+08				11	22047.7	1.63027e+08	166549926	1.65988e+08	1.4471e+08	1.6802e+08	4.67689e+07	1.9479e+08	178355120	9.63795e+07	1.81346e+08	1.21354e+08	2.0323e+08		0.289316	0.771535			16995	16761.6	19338.6	0.0805286
8.054	325.311	-	1.67775e+06				11	237379	1.50854e+06	1.00414e+06	1.03707e+06	1.13435e+06	977972	625834	1.58682e+06	1.30366e+06	1.46227e+06	1.45733e+06	898939	1.67775e+06		0.289413	0.687886			359204	364926	361762	0.00791948
7.819	419.235	+	3.60771e+06				6	11017.6	3.44136e+06	2.55379e+06	3.18546e+06	2.42868e+06	3.11389e+06	2.30325e+06	2.045e+06	2.7654e+06	2.3562e+06	3.60771e+06	1.69579e+06	2.65689e+06		0.289523	0.677053			12064.6	13067.4	12969.5	0.0435332
7.377	421.285	+	6.52191e+06				9	6419.51	3.80208e+06	1.90611e+06	1.8134e+06	1.4742e+06	2.43591e+06	435816	1.39991e+06	2.71934e+06	5.06347e+06	1.74614e+06	1.37952e+06	6.52191e+06		0.289633	0.941163			80928.5	76986.9	83649.5	0.0416021
2.751	361.26	-	8.45524e+07				12	23540.2	7.66252e+07	7.45102e+07	6.81022e+07	6.38799e+07	7.53502e+07	3.40515e+07	7.37243e+07	8.45524e+07	5.03385e+07	7.26611e+07	7.21293e+07	7.46657e+07		0.289997	0.739209			16981.3	19420.4	44955.2	0.57136
6.429	417.323	-	5921118298				14	7.73374e+06	5504449177	5475139527	5434797484	5200618923	5457777536	3451015152	5701863639	5921118298	4487099690	5546168679	5254795897	5735439820		0.290129	0.776246			2.57732e+06	3.71827e+06	1.41911e+07	0.937387
3.744	683.429	-	1.14083e+07				3	23311.7	29215.2	36423.2	38162	30772.7	34201.8	24039.2	32097.5	35309	28530.2	32473.2	29628.8	32930		0.290604	0.898213			1.12868e+07	1.14083e+07	1.12827e+07	0.0063013
3.744	759.415	-	5.72825e+06				3	23680.2	29676.9	36998.9	38765.2	31259.1	34742.4	24419.1	32604.8	35867.1	28981.1	32986.4	30097.1	33450.5		0.290604	0.898213			5.22813e+06	5.53161e+06	5.72825e+06	0.0458437
3.731	600.42	-	4.90929e+07				3	19543.8	24493.1	30536.1	31993.9	25798.9	28673.8	20153.7	26909.6	29602	23918.9	27224.5	24153.7	27607.6		0.290604	0.819088			4.04811e+07	4.90929e+07	4.86173e+07	0.105085
3.731	527.388	-	1.92889e+07				3	19482.2	24415.9	30439.9	31893	25717.6	28583.4	20090.2	26824.7	29508.7	23843.5	27138.7	24077.5	27520.5		0.290604	0.819088			1.63178e+07	1.85271e+07	1.92889e+07	0.0855217
3.741	659.34	-	4.0623e+06				3	22617.2	28344.8	35338.1	37025.1	29855.9	33182.8	23323	31141.2	34257.1	27680.2	31505.7	28157.5	31949		0.290604	0.838304			3.62601e+06	3.50018e+06	4.0623e+06	0.0790998
5.628	443.269	+	3.91503e+06				12	15114.7	3.33301e+06	3.53399e+06	3.24613e+06	3.42009e+06	3.01288e+06	1.33932e+06	3.57461e+06	3.17065e+06	2.29458e+06	3.25581e+06	3.06261e+06	3.91503e+06		0.291271	0.433568			16991.6	17325.8	18589	0.0477755
7.03	417.255	+	4.97766e+06				3	6000.84	4.49795e+06	4.07264e+06	4.97766e+06	4.08214e+06	4488897	1.91417e+06	4.01159e+06	3.67502e+06	2.6933e+06	4.49249e+06	2.32159e+06	3.48203e+06		0.291404	0.971751			8664.46	8269.36	8658.42	0.0265379
9.496	618.541	-	3.39711e+06				2	24483.7	51482.9	53882.6	47799.4	53692.5	43655.7	37469.1	63347.6	63525.8	54801	54504.2	47601.9	55050.5		0.2923	0.0945816			3.39711e+06	3.27997e+06	3.37562e+06	0.0186099
8.162	752.521	+	3.83925e+06				12	586826	2.13757e+06	2.0679e+06	1.82438e+06	1.92944e+06	1.90944e+06	839012	2.86719e+06	2.78246e+06	2.93073e+06	3.83925e+06	2.91852e+06	3.71199e+06		0.292954	0.0966217			240927	295722	250871	0.111204
1.057	425.11	-	2.67588e+06				2	10584.3	2.38548e+06	222897	1.48478e+06	483528	1.03181e+06	98843.8	1.82402e+06	758105	1.04565e+06	2.67588e+06	622196	910154		0.293011	0.800513			1.32093e+06	1.14305e+06	240954	0.64221
3.47	858.579	+	7.3036e+06				6	15964.7	17403.3	17981.4	17885.9	17806.9	18045.7	19889.1	1.77256e+06	3.24485e+06	7.3036e+06	1.93612e+06	1.51871e+06	1.84114e+06		0.29354	0.230859			66847.3	47561.4	21418	0.5036
10.926	1219.19	+	2.11925e+08				3	13583.8	15875.6	14453.6	14338.3	14071.7	14360.6	14406.7	16716.5	17593.4	22155.2	15134	14177.7	15000.3		0.294208	0.0771559			8.64962e+07	1.96402e+08	2.11925e+08	0.414556
10.929	1818.8	+	3.94522e+06				2	11590.2	15057.4	13708.7	13599.4	13346.5	13620.5	13664.2	15854.9	16686.6	21013.3	14354	13447	14227.2		0.294208	0.0771559			3.8337e+06	3.40583e+06	3.94522e+06	0.0763719
10.923	686.716	+	8.32786e+07				3	15684.9	18331.2	16689.2	16556.1	16248.2	16581.9	16635	19302.1	20314.6	25582	17474.8	16370.6	17320.5		0.294208	0.0771559			7.96198e+07	8.24965e+07	8.32786e+07	0.0235544
10.924	700.732	+	1.60435e+07				3	15314	17897.8	16294.6	16164.7	15864.1	16189.8	16241.7	18845.7	19834.3	24977.2	17061.6	15983.6	16911		0.294208	0.0771559			1.58146e+07	1.60435e+07	1.5464e+07	0.0185018
5.137	337.236	-	4.86871e+07				16	2.33568e+06	4.54653e+07	3.7364e+07	4.79101e+07	3.55892e+07	4.57115e+07	1.79059e+07	4.55339e+07	4.37665e+07	3.4801e+07	4.86871e+07	3.69733e+07	4.44731e+07		0.294856	0.695162			3.02702e+06	3.26367e+06	3.5519e+06	0.0801199
10.274	779.633	+	9463405678				3	17556.1	194264	69492.9	52536.6	45641.6	58432	50217.6	81126.5	102777	138142	49889.6	235441	59384.8		0.294876	0.909705			8081652641	9463405678	9293156264	0.0842194
7.473	821.472	-	4.46029e+06				2	44882.7	67871.6	69921	80197.7	67815.7	72128.5	49218.1	75550.3	76803.3	87094.8	71250.4	69300.6	73722.4		0.295784	0.0962596			4.20553e+06	4.46029e+06	4.42294e+06	0.0315329
3.69	614.484	+	2.33809e+07				12	47857	2.10663e+07	2.29445e+07	2.15619e+07	2.14486e+07	2.07912e+07	1.10362e+07	2.05569e+07	2.33809e+07	1.89278e+07	2.22764e+07	1.73562e+07	2.13543e+07		0.296038	0.769064			751758	749355	749997	0.00165843
8.973	848.319	-	9.52422e+07				13	8.85404e+06	5.90624e+07	7.39127e+07	7.55214e+07	6.92503e+07	6.23055e+07	4.18249e+07	7.08521e+07	9.52422e+07	6.91772e+07	7.90636e+07	6.99577e+07	8.87927e+07		0.296495	0.936697			7.68498e+06	8.63196e+06	8.79283e+06	0.0715185
9.25	790.279	-	2.57855e+07				10	602596	4.15237e+06	1.73443e+06	1.80447e+06	2.02703e+06	1.14233e+06	1.51807e+06	1.89952e+06	6.9677e+06	7.2602e+06	7.88516e+06	7.14474e+06	6.648e+06		0.296598	0.35657			2.35235e+07	2.37144e+07	2.57855e+07	0.0515385
6.812	512.479	+	750349				4	9490.74	750349	698846	540525	639218	596550	176439	13098.6	20881.8	29380.4	12392.9	13211.5	15471.8		0.2968	0.195969			12338	11684.6	12199.6	0.028518
8.039	805.324	+	5.92296e+06				13	601339	3.1504e+06	4.02232e+06	4.13485e+06	5.38472e+06	4.31238e+06	3.70148e+06	5.62207e+06	5.92296e+06	3.36811e+06	4.28468e+06	4.55897e+06	5.28799e+06		0.297238	0.777053			1.8389e+06	1.52215e+06	1.36674e+06	0.152691
7.924	875.402	+	1.64713e+06				6	121606	883536	1.15823e+06	1.15539e+06	1.64713e+06	1.30855e+06	993427	1.09585e+06	1.63862e+06	1.15411e+06	1.55826e+06	1.28172e+06	1.59056e+06		0.297763	0.413163			319116	428789	404433	0.149933
8.972	948.283	-	3.49891e+06				9	510794	2.33488e+06	3.37375e+06	2.58223e+06	2.60259e+06	2.44051e+06	1.87253e+06	2.50866e+06	3.09635e+06	2.89865e+06	2.96369e+06	2.38408e+06	3.49891e+06		0.298097	0.769921			772492	426941	391123	0.397231
13.513	721.656	-	1.49342e+06				3	31252.9	28190.1	102296	41633.3	26641.7	27915.9	35385.9	91906.1	87554.7	121418	72505.9	50351.1	89736.4		0.298726	0.13213			1.41139e+06	1.44119e+06	1.49342e+06	0.0286634
1.789	299.259	-	8.5266e+06				7	579543	4.14552e+06	4.7367e+06	3.68297e+06	3.67836e+06	4.23662e+06	1.83856e+06	5.63536e+06	5.86069e+06	5.42686e+06	4.7404e+06	5.2481e+06	8.5266e+06		0.299021	0.679457			1.68804e+06	1.46606e+06	1.48141e+06	0.0802267
12.893	1136.79	-	1.26288e+07				3	29652.1	21446.6	27650	26377.2	23087.8	23948.3	20973.7	23180.5	24912.9	25629.1	21221.3	22493.5	23481.1		0.299279	0.0901263			1.22384e+07	1.13707e+07	1.26288e+07	0.0533111
11.343	666.688	+	2.95962e+06				7	275089	724174	478699	591370	559900	489467	474656	1.25928e+06	1.94212e+06	2.95962e+06	1.44069e+06	1.1937e+06	1.55564e+06		0.299661	0.263476			473605	476654	487606	0.0153618
8.656	867.29	-	1.55718e+06				9	195338	820719	1.1821e+06	1.34719e+06	1.22205e+06	703295	415742	1.51348e+06	1.52484e+06	1.50045e+06	1.47364e+06	1.26677e+06	1.55718e+06		0.299749	0.405784			529843	581494	547041	0.047579
3.809	394.353	+	3.57315e+06				11	237925	2.77581e+06	2.98963e+06	2.90316e+06	2.77563e+06	2.80479e+06	1.29437e+06	2.75667e+06	2.94589e+06	2.58484e+06	2.87079e+06	2.76521e+06	3.57315e+06		0.299904	0.325145			764196	802735	756576	0.0319497
6.374	754.643	+	1.06858e+06				3	13811.8	438738	573661	445461	456684	448639	362705	531981	463828	438688	444942	520864	442212		0.300141	0.827553			1.06858e+06	1.0091e+06	918742	0.0755362
7.328	431.338	-	2.72061e+06				8	26710.6	2.15474e+06	2.13432e+06	2.01741e+06	2.14702e+06	1.92116e+06	1.13687e+06	2.48941e+06	2.29636e+06	1.6413e+06	2.19723e+06	1.85873e+06	2.72061e+06		0.300594	0.761671			95007.9	104340	66966.7	0.219118
7.204	293.176	-	2.84038e+06				7	307030	1.69444e+06	2.18644e+06	1.54724e+06	413176	2.10698e+06	1.01202e+06	867995	2.34599e+06	934879	2.84038e+06	1.65606e+06	1.32009e+06		0.300753	0.451457			290808	292011	280215	0.0225646
7.998	366.373	+	2.58923e+07				12	10026.6	1.0983e+07	1.92675e+07	8.70947e+06	1.78323e+06	1.50604e+07	3.32532e+06	5.69273e+06	1.78955e+07	5.64709e+06	2.58923e+07	9.78069e+06	6.68019e+06		0.301081	0.577235			205768	179349	219381	0.101015
9.143	906.614	-	6.55001e+06				3	36423.6	43615.5	54519.1	50241	48268.4	46547.7	32718.8	55164.6	59799.2	63960.9	59053.7	49743.9	56716		0.301089	0.302226			5.96145e+06	5.78142e+06	6.55001e+06	0.0659245
9.134	959.53	-	2.14411e+06				2	108989	81306.4	101632	93657.4	89980	86772.5	60993.1	102836	111475	119233	110086	92730.7	105728		0.301089	0.302226			1.7749e+06	1.51397e+06	2.14411e+06	0.174831
9.128	883.548	-	7.7377e+06				4	113749	84857.2	106071	97747.7	93909.7	90562.1	63656.8	107327	116344	176674	114893	96780.5	110345		0.301089	0.30928			6.86789e+06	6.2756e+06	7.7377e+06	0.105658
9.143	965.552	-	1.8243e+06				2	115737	86340.6	107925	99456.3	95551.2	92145.1	64769.5	109203	118378	126616	116902	98472.2	112274		0.301089	0.302226			1.29717e+06	1.80721e+06	1.8243e+06	0.182316
12.95	811.651	-	1.80587e+08				2	107049	86983.5	99821.8	98621.5	89547.8	95002.7	76649.4	84586.3	89940	92525.7	85291.3	86426.2	98436.7		0.301286	0.840346			1.3799e+08	1.80587e+08	4.27821e+07	0.58576
11.19	607.522	+	7.86355e+07				3	20588.3	15696	25616.8	15162.9	28996.1	39173.6	15500.6	16220.7	44964.8	23415.7	14984.2	51226	42675.2		0.301769	0.59249			6.77616e+07	6.76243e+07	7.86355e+07	0.0885621
2.869	424.364	+	5.01926e+06				11	71319.6	4.10813e+06	5.01926e+06	4.37365e+06	4.43896e+06	4.17486e+06	2.17837e+06	4.24632e+06	4.92512e+06	3.80231e+06	4.67424e+06	3.98966e+06	4.11452e+06		0.302256	0.875024			397764	129596	200886	0.572192
1.469	369.019	+	7.1408e+06				11	24000.9	7.1408e+06	2.67437e+06	2.30768e+06	3.60697e+06	1.61234e+06	542275	1.1363e+06	1.21421e+06	2.69759e+06	4.14076e+06	2.88265e+06	2.99513e+06		0.302786	0.06278			224196	279589	289197	0.132733
17.356	631.544	+	2.17716e+06				3	24366.4	12066.8	12288.3	12302.5	12610	12674.1	12086.5	12429.7	12249.7	12588.6	12530.1	12345.6	12224.2		0.302798	0.693568			1.77805e+06	2.17716e+06	1.90901e+06	0.104079
9.403	784.291	-	2.39562e+08				7	2.5817e+07	144283392	1.71599e+08	1.71428e+08	6.50631e+07	2.0535e+08	1.57848e+06	1.95913e+08	6.57378e+07	1.68171e+08	4.42537e+07	1.88034e+08	2.39562e+08		0.303772	0.85235			7.08578e+07	7.01175e+07	7.09806e+07	0.00660887
6.558	415.428	+	975383				3	10326.5	19062.1	25574.6	16508.9	16846.3	19228.1	14324.4	20035.7	25344.3	23443.6	21082.2	21191.7	23750.4		0.305029	0.628016			925545	975383	965422	0.0276024
0.692	225.064	+	1.00587e+07				2	421559	1.00587e+07	1.33435e+06	5.29066e+06	692670	4.64841e+06	1.48436e+06	186273	200154	879798	561379	181100	245153		0.305168	0.736429			251164	261606	277499	0.0503421
13.041	772.6	-	3.2978e+06				2	78017.5	54663.5	62456	65703.2	57270.8	58685.2	54576.8	58669	58533.5	64650	55705.9	57088	56006.9		0.305627	0.102246			1.70538e+06	3.2978e+06	2.60759e+06	0.314776
0.863	505.093	-	1.65572e+06				4	13625.2	921375	924337	702853	899067	669570	43262.4	1.16861e+06	834642	260119	1.65572e+06	1.01453e+06	903696		0.305695	0.284747			831596	798046	622226	0.149813
3.251	485.29	+	1.14573e+06				3	24255.5	549751	597428	533102	540035	537476	202070	800738	1.08369e+06	1.01964e+06	1.0543e+06	808773	1.14573e+06		0.305905	0.804668			37433.6	38931.7	41485.5	0.0521528
12.888	584.567	+	3.05464e+06				2	30178.3	36015.2	33900.6	18193.1	28049.8	47594.2	40661.6	44538.1	42405.3	47041.3	34589.2	42994.6	51883.6		0.306292	0.785332			2.84547e+06	3.05464e+06	2.83652e+06	0.0423834
6.425	809.521	+	3.62281e+07				12	11657.3	2.99302e+07	3.37743e+07	2.55188e+07	2.56595e+07	3.03301e+07	9.15781e+06	2.43687e+07	2.50548e+07	1.92444e+07	2.45548e+07	3.03157e+07	3.62281e+07		0.306435	0.123097			13303.3	13343.8	13948.9	0.0267207
5.11	942.617	+	2.38698e+06				3	25202.3	33533.7	54007.3	34894.9	32203.4	34080	32891.5	34239.6	34785.6	34975.1	35004.6	33001	36322.9		0.307274	0.917372			1.64527e+06	2.2451e+06	2.38698e+06	0.18816
8.031	568.535	+	5.60898e+08				3	15109.2	52017	32936.6	26484.2	28399.5	26398.4	29563.5	38203.1	39344.4	43845.3	39532.3	34970.3	33762.2		0.307324	0.14993			476877193	5.60898e+08	5.09798e+08	0.0820705
9.337	848.32	-	3.71325e+07				2	2.35854e+06	2.25727e+07	2.34023e+07	2.56872e+07	2.51088e+07	2.06867e+07	1.22837e+07	3.00443e+07	3.24284e+07	2.10924e+07	2.69111e+07	2.43098e+07	3.71325e+07		0.307504	0.774924			1.91735e+06	2.54972e+06	1.68418e+06	0.21842
2.201	304.3	+	3.30603e+07				12	115031	2.95597e+06	5.22296e+06	3.30603e+07	3.36403e+06	2.3506e+06	1.57728e+06	9.01714e+06	7.3795e+06	9.38623e+06	4.16671e+06	3.8324e+06	5.61429e+06		0.307882	0.00791953			966360	1.10684e+06	992079	0.0732045
0.839	491.077	-	2.28561e+06				3	10780	1.18518e+06	1.35854e+06	1.16972e+06	1.2355e+06	1.10701e+06	122011	2.28561e+06	1.99739e+06	1.28455e+06	1.72561e+06	1.12367e+06	1.89281e+06		0.308211	0.507239			210610	622240	485152	0.477097
12.207	658.569	-	1.81033e+07				3	34994	27902.8	33247.8	34193.7	29138.3	31387.4	26166.1	27989.6	28039.8	32291.2	28808.9	29426.2	27983		0.308509	0.661695			1.81033e+07	1.29674e+07	1.47169e+07	0.171077
3.745	1301.82	-	1.11269e+06				2	12782.2	15848.8	19971.4	20850.4	16873.2	18753.4	13181.1	16876.9	19360.5	15643.6	17772.6	15797.1	17418.9		0.308514	0.823709			956457	1.11269e+06	1.03549e+06	0.0754834
3.748	1225.84	-	2.35075e+06				2	14303.8	17735.5	22348.9	23332.5	18881.8	20985.9	14750.2	18886	21665.3	17505.8	19888.3	17807.7	19492.5		0.308514	0.844005			2.35075e+06	2.12056e+06	2.0061e+06	0.0812973
3.748	584.41	-	1.64053e+06				2	14295.2	17724.8	22335.4	23318.4	18870.4	20973.2	14741.3	18874.6	21652.2	17495.2	19876.3	17796.9	19480.7		0.308514	0.844005			1.42311e+06	1.35017e+06	1.64053e+06	0.102666
3.761	841.42	-	1.492e+06				3	20357.5	25241.5	31807.3	33207.2	26872.9	29867.4	20992.7	29004.5	30834.4	24914.6	28305.4	25874	27742.1		0.308514	0.645008			1.45213e+06	1.492e+06	1.30759e+06	0.0684655
3.752	777.387	-	2.92978e+06				3	18097.9	22439.9	28276.9	29521.4	23890.2	26552.4	18662.7	23895.5	27411.9	22149.2	25210.3	22531.1	25173.2		0.308514	0.924184			2.16906e+06	2.42512e+06	2.92978e+06	0.154335
3.765	765.433	-	1.58778e+06				2	23207.8	26400.1	33267.4	34731.4	28106.5	31238.4	21956.3	30335.9	32249.7	26058.2	29604.6	27061.7	29015.5		0.308514	0.645008			1.42612e+06	1.53328e+06	1.58778e+06	0.0542609
6.811	324.326	+	865590				2	13549.5	361899	603479	311010	97115.2	505855	107045	166681	551027	179468	865590	295628	214420		0.308761	0.543554			12604.9	11937.3	12463.5	0.028518
11.607	591.497	+	8.19328e+07				14	1.08467e+06	8.19328e+07	5.20127e+07	5.37739e+07	6.24458e+07	4.96745e+07	2.14208e+07	6.85193e+07	6.60759e+07	4.33687e+07	7.93008e+07	3.93256e+07	7.074e+07		0.309255	0.806859			1.13814e+06	1.16801e+06	1.21789e+06	0.0343002
9.914	896.619	-	4.03418e+06				2	192088	39636.6	41580.3	42759.1	39292.2	41791.2	30150.7	42066	188565	55435.8	44718.8	38936.2	41807.1		0.309625	0.316412			4.03418e+06	3.98265e+06	3.83077e+06	0.0267773
9.97	969.659	-	2.13423e+07				2	122074	62010.1	65050.9	66895.1	61471.3	65380.9	47169.7	68433.9	77765	86727.4	69961.1	63106.8	65405.7		0.309625	0.111983			1.87736e+07	2.13423e+07	2.01428e+07	0.0639898
9.973	653.596	-	7.232e+06				2	135263	68709.9	72079.3	74122.8	68112.9	72445	52266.1	75827.8	86167.1	96097.8	77520	69925.1	72472.4		0.309625	0.111983			6.58214e+06	6.93665e+06	7.232e+06	0.0470405
9.947	1330.14	-	1.21443e+08				3	57595.2	29256.8	30691.5	31561.6	29002.6	30847.2	22255	32287.6	36690.1	40918.6	33008.1	29774.3	30858.9		0.309625	0.111983			1.16011e+08	1.21443e+08	1.20762e+08	0.0247801
10.002	727.556	-	7.08302e+07				2	189313	96165.7	100881	103742	95330.2	101393	73151.2	106128	120599	134498	108496	111742	101432		0.309625	0.205798			5.4427e+07	6.223e+07	7.08302e+07	0.131286
5.237	818.545	+	3.0007e+06				3	19102.3	24715.7	24843.4	33010.4	24032.6	24713.8	24244.1	25952.2	25812.7	27036.1	25776.8	24126.6	25351		0.310369	0.132799			2.91693e+06	3.0007e+06	2.84861e+06	0.0260699
9.84	624.598	+	7.66349e+06				2	95607.7	132684	113592	111754	116822	106818	108822	165772	190296	227911	227152	199461	186934		0.311105	0.672224			6.80364e+06	7.10821e+06	7.66349e+06	0.0606209
3.844	332.331	+	5.75573e+07				13	161723	7.98703e+06	1.21454e+07	5.75573e+07	7.42758e+06	8.22609e+06	6.8666e+06	2.22099e+07	1.6917e+07	3.17e+07	1.25706e+07	9.9815e+06	1.46941e+07		0.311298	0.0690376			450400	550886	595729	0.139796
6.244	310.31	+	1.91627e+07				15	43929.6	7.88292e+06	1.2407e+07	6.71882e+06	1.48741e+06	1.08942e+07	2.7643e+06	4.4351e+06	1.11008e+07	4.10911e+06	1.91627e+07	6.19657e+06	4.42674e+06		0.311798	0.549179			609775	623479	674212	0.0533891
0.628	406.181	+	8.33414e+06				2	62763	170150	1.92392e+06	575507	2.13543e+06	8.33414e+06	599923	1.8465e+06	1.82797e+06	391093	354169	1.39896e+06	4.4662e+06		0.312142	0.616654			112294	96725.2	108302	0.0764495
3.158	363.311	+	2.20364e+06				7	79349.1	2.20364e+06	963678	1.4567e+06	1.48104e+06	1.03728e+06	544202	1.17947e+06	1.44044e+06	1.29099e+06	1.1109e+06	1.2129e+06	1.99289e+06		0.312431	0.66373			268309	240143	297501	0.106757
6.055	568.479	+	1.14008e+06				3	15672.9	133526	127403	97571.9	110881	114157	21234.7	46923.6	32333.6	22647.7	34444.1	54692.4	57817.9		0.312601	0.213884			1.06834e+06	1.10741e+06	1.14008e+06	0.0324986
6.826	336.326	+	2.83097e+06				7	12736.2	1.08491e+06	1.85984e+06	1.00455e+06	339950	1.54564e+06	418228	558525	1.9661e+06	584718	2.83097e+06	915769	711652		0.31291	0.612424			28078.1	28588.1	27687.3	0.0160663
17.478	648.651	+	4.31827e+07				3	223226	15750.9	15719.5	15075.8	15130.5	14404.6	15593.4	16365.7	18754.2	17488.8	15087.5	15813.1	16242.7		0.313256	0.0766108			3.77091e+07	4.31827e+07	3.78741e+07	0.0786497
0.743	422.242	+	1.62339e+07				4	49516	1.51283e+07	6.52946e+06	1.62339e+07	1.74235e+06	1.54663e+07	1.55791e+06	45914.8	57086.8	213242	161301	48619.9	58966.2		0.313461	0.819754			182126	195274	266451	0.211393
13.292	871.777	+	3.38106e+06				3	12328.5	11862.9	12412.5	12347.5	12288.1	12328.3	13401.3	12522.3	12832.3	12826.7	12409.6	12333.6	12634.1		0.313593	0.121006			3.38106e+06	3.1851e+06	3.23791e+06	0.0310254
8.004	340.357	+	1.18682e+07				12	19819.2	5.44731e+06	9.62237e+06	4.36199e+06	1.21631e+06	7.46647e+06	1.97566e+06	2.69066e+06	8.10422e+06	2.58678e+06	1.18682e+07	4.05059e+06	3.13213e+06		0.313623	0.599334			152769	163883	157711	0.0352179
7.819	618.465	+	6.29876e+07				7	11612.2	5.93659e+07	4.4664e+07	5.66217e+07	3.11839e+07	5.47246e+07	4.63041e+07	4.21044e+07	5.02098e+07	4.00295e+07	6.29876e+07	3.01271e+07	4.65913e+07		0.313747	0.817885			12715.7	13772.7	13669.5	0.0435332
0.637	621.128	+	3.46721e+06				3	187543	260469	151438	232049	191495	3.46721e+06	558283	1.47121e+06	572388	441583	329586	247258	918634		0.31465	0.441508			104500	90011.6	143973	0.247529
4.662	1025.7	+	3.89686e+06				8	16310	3.07922e+06	3.0053e+06	3.31343e+06	2.58283e+06	3.37351e+06	792149	3.49139e+06	2.54368e+06	1.50485e+06	2.33461e+06	2.76142e+06	3.89686e+06		0.31491	0.548108			17554.2	18317.2	18515	0.027987
10.803	851.536	-	1.02155e+06				4	29972.4	749610	1.02155e+06	610071	688837	749403	329114	33236.8	39845.8	34056	47819.1	52855.6	58485.6		0.315165	0.00955371			45930.4	50090.1	43147.3	0.0753201
6.31	457.286	+	3.66191e+07				14	259605	3.43731e+07	2.82267e+07	2.88178e+07	2.40233e+07	3.30109e+07	1.75679e+07	2.4088e+07	1.51428e+07	2.62559e+07	3.66191e+07	2.17031e+07	2.55479e+07		0.315358	0.336665			214872	134102	868277	0.992212
0.865	500.379	+	2.2516e+07				3	2.09973e+06	2.55144e+06	2.62496e+06	2.88444e+06	2.33147e+06	2.80629e+06	686666	2.33752e+06	2.35677e+06	1.14151e+06	1.99734e+06	3.03673e+06	2.63795e+06		0.315431	0.290697			2.2516e+07	2.08924e+07	2.20746e+07	0.0384596
9.267	282.28	-	1.87905e+07				5	2.59658e+06	1.26786e+07	1.32193e+07	1.26437e+07	1.3097e+07	1.22336e+07	1.03436e+07	1.27882e+07	1.7769e+07	1.52732e+07	1.53056e+07	1.26615e+07	1.87905e+07		0.315747	0.898887			1.52829e+07	1.18385e+07	1.18234e+07	0.153526
11.924	783.616	-	1.37056e+08				3	83670.2	248762	71303.5	73764.2	64755.5	67371.7	59745.9	60361.4	98604.3	114243	88000.1	63536.2	63616.2		0.316033	0.341798			1.37056e+08	6.61061e+07	1.22515e+08	0.345225
6.738	615.538	-	6.61863e+06				10	499500	6.61863e+06	4.6163e+06	5.07596e+06	4.74132e+06	5.04973e+06	4.31668e+06	6.20051e+06	6.01483e+06	5.26217e+06	4.2626e+06	4.18434e+06	5.19826e+06		0.316306	0.0422579			378370	590350	404577	0.252458
5.303	842.585	+	3.89133e+06				5	13414.8	17982.7	18404.3	34103.8	16966.4	17639.2	17673.9	1.13218e+06	2.02098e+06	3.89133e+06	1.13739e+06	957203	1.20852e+06		0.316713	0.2014			15331.7	15142	15228.6	0.0062347
10.092	951.289	-	1.4171e+06				11	97665.8	1.21212e+06	1.05135e+06	1.14182e+06	1.02644e+06	1.16516e+06	485972	1.4171e+06	1.26956e+06	1.04734e+06	1.00092e+06	1.02043e+06	1.28377e+06		0.317039	0.367812			219010	175358	137954	0.22863
16.031	754.693	+	4.92499e+06				3	292682	1.10429e+06	286346	311924	332668	250868	187893	307416	421225	241665	315799	375146	362629		0.317101	0.643097			3.9213e+06	4.73027e+06	4.92499e+06	0.117611
7.403	710.616	+	1.10466e+08				2	11590.2	13890	13316.4	13244.7	11592.8	12666.7	13853.2	23004.1	25835.5	27696.6	22629.5	18143.3	14070.2		0.318056	0.062556			9.78415e+07	1.10466e+08	1.07243e+08	0.0623625
7.621	604.449	+	1.23445e+07				12	13830.9	1.13795e+07	9.67815e+06	1.23445e+07	9.10962e+06	1.19149e+07	5.37801e+06	9.58733e+06	9.03496e+06	6.56995e+06	1.23029e+07	6.61978e+06	8.67959e+06		0.318092	0.694555			112208	106315	118625	0.0547826
9.128	735.569	+	2.12388e+06				3	301536	182628	197218	170823	131235	208394	87336.5	235279	1.4046e+06	278746	262802	251167	366467		0.318228	0.418973			1.49271e+06	2.12388e+06	1.15974e+06	0.307577
1.47	306.007	-	2.09788e+06				8	20488.4	2.09788e+06	1.53002e+06	1.11053e+06	1.83505e+06	794875	221994	631642	725249	926696	1.01492e+06	1.35924e+06	1.54686e+06		0.318242	0.037701			306523	332314	403682	0.144832
7.628	835.623	+	2.53738e+06				3	9033.79	107395	177997	88469.1	24786.6	150044	32149.1	70701	129770	110354	224700	103749	47487		0.318616	0.713726			2.20227e+06	2.53738e+06	2.48922e+06	0.0751884
0.792	342.264	+	3.18654e+06				9	142663	1.77881e+06	3.18654e+06	2.8007e+06	2.48303e+06	2.22362e+06	477377	2.03858e+06	2.67931e+06	269983	1.18004e+06	2.10112e+06	1.46619e+06		0.31903	0.922101			143721	127262	202369	0.250208
6.877	436.342	+	1.97628e+06				9	150363	1.5401e+06	1.55918e+06	1.96636e+06	1.36909e+06	1.74695e+06	1.25702e+06	1.25837e+06	976736	1.56701e+06	1.73699e+06	1.3702e+06	1.97628e+06		0.319353	0.156473			1.11366e+06	945106	1.33614e+06	0.173318
7.031	473.318	+	2.81112e+08				10	106537	2.72067e+08	2.14851e+08	2.81112e+08	2.3072e+08	2.57427e+08	1.11123e+08	2.25437e+08	2.09942e+08	1.53567e+08	2.53323e+08	1.42987e+08	1.93898e+08		0.319542	0.991836			8789.87	8389.05	20738.9	0.555203
0.674	535.054	+	3.49682e+06				2	290496	254162	685737	357148	383574	3.49682e+06	779210	1.90879e+06	1.81707e+06	606267	437754	883597	2.48137e+06		0.319594	0.825318			173076	180272	191224	0.0503421
4.798	412.39	+	6.03694e+06				11	21439.2	2.52233e+06	4.59825e+06	1.8449e+06	557219	3.33393e+06	1.0063e+06	1.49041e+06	3.85287e+06	2.00329e+06	6.03694e+06	2.3119e+06	1.60218e+06		0.319662	0.605567			21376.7	27728.7	23115.3	0.136358
5.053	496.421	+	2.96487e+06				2	170757	2.96487e+06	697915	1.4159e+06	1.39132e+06	843817	347507	1.20039e+06	1.65748e+06	885320	760608	1.35225e+06	2.88957e+06		0.320146	0.566576			195480	198789	316809	0.291587
0.557	273.144	+	4.44305e+07				6	20913.3	4.44305e+07	2.07613e+07	3.60592e+07	2.38111e+07	2.1209e+07	3.07458e+07	27053.1	29320.9	87134.6	60439.8	22066.1	31117.5		0.320151	0.684948			22441.8	25384.3	19718.3	0.125861
1.592	428.284	-	1.76011e+07				3	30877.9	148423	173268	194948	160230	169196	62357.2	196373	211505	114881	157403	149845	213237		0.320854	0.984222			1.70482e+07	1.76011e+07	1.66192e+07	0.0288027
0.635	323.148	+	5.24968e+06				2	561499	1.23364e+06	5.24968e+06	2.62143e+06	2.89872e+06	752556	786476	1.2434e+06	4.32349e+06	591975	441836	4.81595e+06	3.7073e+06		0.321122	0.6205			751091	1.85528e+06	881875	0.518859
5.629	598.316	-	1.44224e+07				16	1.03008e+06	1.2638e+07	1.08774e+07	1.11541e+07	1.26169e+07	1.17262e+07	1.23898e+07	1.15466e+07	1.35705e+07	1.30204e+07	1.44224e+07	9.9283e+06	1.38046e+07		0.321484	0.997099			1.83145e+06	2.54656e+06	2.67e+06	0.192705
10.361	270.315	+	4.37134e+06				12	412272	2.58735e+06	2.691e+06	2.51238e+06	3.11316e+06	2.90599e+06	2.45392e+06	2.91654e+06	2.96338e+06	2.37177e+06	2.98308e+06	2.85752e+06	4.37134e+06		0.321914	0.277982			745711	622688	728143	0.0952114
12.211	713.681	+	3.64963e+06				2	16481.4	64682.1	106493	104665	53997	103099	37720	35277.4	63450	107394	51355.2	53814.9	48907.2		0.32201	0.455797			3.64963e+06	3.20831e+06	3.43412e+06	0.0643257
12.96	713.681	-	8111764216				3	41755.8	240311	37445.2	48488.4	35362.1	37516.2	30268.5	45148.6	34423.7	36427.2	33681.2	187983	48553.8		0.322181	0.355542			7602617999	7595639640	8111764216	0.038094
18.473	973.896	+	5.53539e+06				2	59297.8	15217.6	15714.4	15844.7	15694.1	22319.3	16067.4	26766	16044.6	16097.8	15723.8	15583.8	15860.2		0.322188	0.334058			3.94235e+06	5.53539e+06	4.79645e+06	0.16755
16.973	865.803	+	8.21864e+06				3	20847.6	11690.1	11570.5	11830.6	11605.8	11673.9	11510.7	11112.9	11434.4	11850.8	11776.2	11452.6	11343		0.322188	0.828324			6.51473e+06	6.52087e+06	8.21864e+06	0.138606
12.335	696.649	+	4.16786e+06				6	756934	744856	819190	862272	3.89005e+06	1.05105e+06	824378	1.92337e+06	4.16786e+06	808507	1.11332e+06	1.12181e+06	2.76302e+06		0.322454	0.604749			1.16612e+06	1.03566e+06	991485	0.085306
9.01	1308.1	-	1.40864e+08				3	115443	50316.7	69961.7	53083	46254.6	59200.6	39207.3	65903.3	62117.5	65757.1	67522	57925.8	58860.2		0.322533	0.392489			1.38537e+08	1.40864e+08	5.08915e+07	0.465834
9.88	603.571	-	2.97098e+07				3	20110.5	35243.4	34233.5	30440.3	30505.6	34213.4	20669.6	30729.8	36055.2	36240	36173.3	35591.3	33064.1		0.322793	0.78319			2.87609e+07	2.83394e+07	2.97098e+07	0.0242558
10.078	529.448	-	1.77146e+06				6	20921.2	1.36694e+06	1.1344e+06	996851	1.26397e+06	912159	410750	1.77146e+06	1.24191e+06	1.10286e+06	1.29253e+06	764794	1.63621e+06		0.323649	0.687095			58012.9	97833.2	69402.8	0.273149
8.346	853.675	+	2.06128e+06				2	14837.5	24274.7	31984.1	21233.8	26564.2	20031.3	15788.4	31357.8	39600.5	25668.3	36433.9	29904.6	27531.8		0.32372	0.858734			2.06128e+06	1.67306e+06	1.97656e+06	0.10723
11.578	313.274	+	1.15173e+06				3	31976.2	1.03653e+06	605172	681125	908767	352586	224508	806238	777795	460494	1.15173e+06	324504	893651		0.324507	0.706741			372913	501839	421377	0.15073
8.564	1696.17	-	2.7396e+07				3	19685.3	24245.2	23249	25612.1	24560	23366.7	17881.9	24763.9	25874.2	28433.6	26481.6	22907.4	27123.2		0.324509	0.64272			2.7396e+07	1.99544e+07	2.48515e+07	0.157154
14.08	718.67	-	3.42809e+06				3	35826.6	28168	30999.6	33124.7	28933.8	30707.1	25892.7	27486.2	28789.8	28018.1	26640.8	27398.9	26307.6		0.324959	0.057296			3.42809e+06	2.34339e+06	2.70739e+06	0.195324
6.315	544.392	+	7.72054e+06				12	38117.2	6.32351e+06	6.10026e+06	7.72054e+06	5.5003e+06	7.18797e+06	674102	6.09907e+06	5.09497e+06	1.9825e+06	5.46064e+06	4.01036e+06	5.08193e+06		0.325025	0.744411			12187.2	11848.7	16985.6	0.210114
6.315	558.408	+	1.5565e+06				6	12906.4	1.2266e+06	1.16285e+06	1.5565e+06	1.09525e+06	1.38274e+06	126991	1.19055e+06	986436	395957	1.1091e+06	777618	994219		0.325258	0.710274			12399.1	12054.7	12658.5	0.0244845
6.723	1007.66	+	819252				2	6886.39	370439	418256	480472	395360	410599	9984.57	416703	819252	247206	496048	542820	401644		0.325415	0.939034			8367.12	8521.22	9042.38	0.0409398
4.661	547.15	+	2.09948e+06				4	17343.2	1.22334e+06	1.5883e+06	700732	980189	1.06726e+06	185000	1.12027e+06	1.0006e+06	298950	964659	1.32385e+06	2.09948e+06		0.325455	0.194675			18666.2	19477.6	19687.9	0.027987
11.931	714.747	+	134925981				3	20246.2	19489	20110.1	19143.4	18660.3	18851.5	19753.3	19904.1	19914.9	21820.8	19882.9	18921.7	19246		0.325679	0.161147			1.16663e+08	1.18187e+08	134925981	0.0822086
6.206	815.594	+	1.86138e+07				3	13541.6	1.2649e+07	3.06407e+06	8.64342e+06	1.86138e+07	8.37202e+06	1.12268e+07	4.39632e+06	1.2582e+07	1.61101e+07	1.29351e+07	7.83545e+06	4.08156e+06		0.325797	0.559199			15394.2	15052	16202.1	0.0379793
5.923	401.412	+	1.44433e+06				3	15799.9	42879.3	42058	45655.1	36922	46514.4	33833.8	56551.5	52267.3	54713.2	53108.6	33985.2	58203.7		0.325934	0.461803			1.29194e+06	1.43516e+06	1.44433e+06	0.0614607
3.145	424.364	+	4.55088e+06				4	218219	4.55088e+06	1.30714e+06	2.23429e+06	2.36404e+06	1.41794e+06	692522	1.32419e+06	2.61358e+06	1.23988e+06	1.57355e+06	1.67696e+06	4.21961e+06		0.326385	0.476066			354441	361893	385776	0.04456
8.256	626.216	+	2.58646e+07				16	2.19619e+06	5.89315e+06	6.63979e+06	5.9044e+06	6.45114e+06	6.10607e+06	7.89262e+06	7.14303e+06	6.10656e+06	7.6345e+06	7.18983e+06	6.45995e+06	7.18501e+06		0.326392	0.975905			2.32016e+07	2.48206e+07	2.58646e+07	0.0544798
1.997	830.548	+	8.61264e+06				6	17735.7	38988.4	37577.1	33897	33637.4	32348.1	37346.7	2.3331e+06	4.66138e+06	8.61264e+06	2.87502e+06	2.43796e+06	2.62659e+06		0.327523	0.236554			1.12174e+06	744646	649104	0.298041
7.374	1620.03	-	3.49088e+06				3	35885.1	107749	76300.9	90680	74101	92330.7	70426.8	103138	111926	88653.9	116853	50319.7	86628.2		0.327815	0.460381			3.16368e+06	3.49088e+06	3.1232e+06	0.0618585
8.243	819.628	+	5.86552e+06				2	23999.2	17966.4	18425.7	17275.2	19473.9	17173.3	20457.3	24375.3	22212.3	37523.5	23666	23216.7	22400.6		0.327881	0.361196			5.04732e+06	5.86552e+06	2.10716e+06	0.455414
11.169	766.517	+	5.19424e+06				2	28632.6	32104.4	34743.6	32648.4	31844.4	32174.8	32672.1	37993.8	38995.3	73503.2	39236.1	38016.9	39029.6		0.327898	0.384168			4.91346e+06	5.07127e+06	5.19424e+06	0.0278177
4.753	376.319	+	6.63176e+07				12	145882	2.66571e+07	5.01636e+07	2.25924e+07	5.27173e+06	3.92948e+07	8.76911e+06	1.62953e+07	5.09126e+07	1.82836e+07	6.63176e+07	2.5048e+07	14949910		0.328271	0.737399			89583.5	135494	45768.6	0.496963
2.651	456.315	-	2.604e+06				3	36729	86892.2	99280.5	92187.1	90394.3	91383.4	56646	86718.9	85518.4	74110.6	84444.9	85014.5	88667.7		0.328369	0.405818			2.50126e+06	2.43828e+06	2.604e+06	0.0332672
12.308	501.41	+	1.9612e+06				7	229333	1.68507e+06	1.7378e+06	1.9612e+06	1.60373e+06	1.86176e+06	1.35892e+06	1.43373e+06	1.27404e+06	1.52015e+06	1.4963e+06	1.38377e+06	1.32595e+06		0.329169	0.937695			276761	208576	204092	0.177203
8.116	826.253	+	596475				4	7119.28	9066.13	347186	9490.13	516908	8209.08	519846	19900.7	566323	467254	20598.2	24751.4	596475		0.329244	0.618553			79004.9	81222.5	75119.9	0.0393762
1.556	599.322	-	824361				2	13304.7	264757	239776	301443	235878	344011	744491	364615	489795	824361	532754	307265	377597		0.329377	0.370598			115194	136720	179671	0.228181
9.345	751.602	+	6604573512				3	21440.4	398742	44151	42677.4	35325	27069.6	28960.1	54779.4	65035.5	98659.5	67001.8	162338	143791		0.329541	0.183021			6287065330	6496453659	6604573512	0.0249777
6.714	529.345	+	1.82695e+06				2	6655.34	1.35754e+06	1.23525e+06	1.77446e+06	1.29439e+06	1.45395e+06	431702	1.69597e+06	1.82695e+06	1.08249e+06	1.81249e+06	1.06917e+06	1.55868e+06		0.32982	0.87046			7948.41	8352.2	9034.59	0.0650099
12.315	690.639	-	2.77605e+06				3	35842.1	32393.3	36126.8	38362.7	33924.2	35322.4	29145.5	30546.1	31357.1	34713.2	31914.5	31820.5	29883.2		0.330121	0.525074			2.77605e+06	2.749e+06	2.75893e+06	0.00495548
12.321	787.626	-	3.65271e+06				2	34472.7	31155.7	34746.6	36897	32628.1	33972.8	28032	29379	30159.1	33386.9	30695.2	30604.7	28741.5		0.330121	0.525074			2.73905e+06	3.62595e+06	3.65271e+06	0.15571
9.55	709.555	+	1739223835				3	20627.4	88846.2	21477.7	24073.2	19028.9	23228.2	18796.1	26620.9	31677.5	47233.1	24439.6	56534.5	25799.4		0.330352	0.974506			1578933655	1739223835	1690736479	0.0492341
6.716	494.443	+	2.15307e+06				3	16115.2	70835.2	58642	49798.6	46620.4	64322.5	28431.5	102535	96728.3	170619	81124.8	57618.5	71567.9		0.330657	0.0974511			2.01503e+06	2.01236e+06	2.15307e+06	0.0390651
14.282	376.396	+	1.37915e+06				3	17815.3	18045.3	18989.4	19012.2	19882.7	18072.9	23912.6	18759.7	18674.5	23006.5	18170.1	18061.9	18326.3		0.330908	0.242784			1.07988e+06	1.18785e+06	1.37915e+06	0.124675
8.03	826.552	-	1265587803				3	56213.5	59277.3	45206.1	49603.5	47258.9	50995.2	33360.1	44261.4	61078.5	49681.1	49731.6	39160.6	52744.1		0.331625	0.526797			1172311699	1265225999	1265587803	0.0435434
2.516	370.295	+	6.07317e+06				12	196444	6.07317e+06	5.89722e+06	5.6398e+06	5.95905e+06	5.53506e+06	2.61305e+06	5.61546e+06	4.73741e+06	4.8827e+06	5.76129e+06	4.57715e+06	5.58382e+06		0.332197	0.643493			203194	217219	231695	0.0655621
11.549	682.569	-	2.10224e+07				3	27926	41455.7	35487.7	37285.9	38033.1	36398.9	27572.8	36425.6	35218.7	35636	41752.2	28226.8	37397.6		0.332414	0.99398			2.04932e+07	2.01779e+07	2.10224e+07	0.020751
19.394	880.835	+	6.03528e+06				7	557931	730420	1.94464e+06	1.38863e+06	6.03528e+06	1.34514e+06	1.76689e+06	680981	4.91125e+06	1.47531e+06	5.52232e+06	1.28605e+06	1.12167e+06		0.332559	0.8893			591624	1.25218e+06	2.128e+06	0.582125
10.34	312.291	-	2.42529e+07				15	4.45167e+06	1.74132e+07	1.83654e+07	2.14494e+07	2.42529e+07	2.12079e+07	18541235	2.37681e+07	2.14627e+07	1.90151e+07	2.22629e+07	2.04981e+07	2.3397e+07		0.332713	0.712532			8.67897e+06	8.52393e+06	8.94681e+06	0.0245433
11.728	822.742	+	6042155955				3	36321.1	234222	64990.7	58437.5	61100.7	48194.8	57958.3	57012.1	57360.1	70194.4	54555.1	200272	57536.1		0.332854	0.427419			4314732482	4784985231	6042155955	0.176943
3.469	405.311	+	1.8378e+06				5	18215.8	1.8378e+06	1.47362e+06	1.16854e+06	1.58516e+06	1.05576e+06	906883	40020	71241.6	40580.2	24648.1	23433.3	33569.6		0.333061	0.096172			281011	333688	338228	0.100127
9.418	804.294	-	3.89337e+08				16	6.38831e+07	2.82172e+08	3.03693e+08	2.98421e+08	380054193	3.39436e+08	2.71452e+08	3.25019e+08	3.5997e+08	3.14901e+08	3.36198e+08	3.28201e+08	3.89337e+08		0.333294	0.488386			1.32969e+08	1.33333e+08	1.26446e+08	0.0296017
2.456	688.341	-	5.72154e+06				3	16619.2	16647.4	19108.7	19694.1	15252.7	18640.5	17099	15706	15864.6	18486.4	17917.9	16147	15671.6		0.33372	0.92929			5.72154e+06	5.03352e+06	4.30985e+06	0.140576
11.548	892.802	-	1.15648e+07				3	32119	47680.1	40816.1	42884.3	43743.7	41864.1	32568.1	41894.8	40506.7	40986.7	48021.2	36594.6	43012.8		0.333849	0.693222			1.07051e+07	1.15648e+07	1.15535e+07	0.0437368
11.549	920.834	-	6.87236e+06				3	30875.8	45834.7	39236.3	41224.4	42050.6	40243.8	31307.5	40273.2	38938.9	39400.3	46162.6	35178.2	41348		0.333849	0.693222			5.74528e+06	6.87236e+06	6.20765e+06	0.0902865
7.92	754.608	-	6.88932e+06				3	26926.9	40796.5	52648	62270	46546.4	50637.8	27056.4	62387.9	73380.2	37970.9	58436.9	57062.2	56437		0.334313	0.957021			6.88932e+06	6.01812e+06	6.12049e+06	0.075078
1.706	527.388	+	6.2569e+06				3	322024	2.09718e+06	6.2569e+06	5.83297e+06	4.72129e+06	1.19522e+06	2.77943e+06	1.36228e+06	5.56815e+06	4.50978e+06	1.58214e+06	4.89519e+06	1.62738e+06		0.334423	0.542649			1.05913e+06	1.83472e+06	2.20053e+06	0.343219
6.384	419.374	+	1.30157e+06				3	17747	563743	777706	687836	687044	576466	486466	683552	664931	686925	670599	669268	714049		0.33451	0.723059			1.11886e+06	1.18341e+06	1.30157e+06	0.0771305
7.819	589.414	+	1.36836e+07				12	11534.6	1.30233e+07	9.32596e+06	1.22811e+07	7.19866e+06	1.21243e+07	9.32636e+06	8.48824e+06	1.00416e+07	8.5458e+06	1.36836e+07	6.13101e+06	9.22576e+06		0.334671	0.785492			12630.7	13680.6	13578.1	0.0435332
5.14	336.221	+	707301				5	46855.1	596798	600476	681766	530455	676933	255440	705013	619851	407863	707301	530388	614987		0.334753	0.715194			52105.3	56397.2	65855.1	0.121041
0.916	463.364	+	2.87761e+07				12	16623.9	2.86491e+07	2.22461e+07	2.77715e+07	2.87761e+07	2.0954e+07	6.94345e+06	1.98472e+07	2.23565e+07	1.31289e+07	2.16091e+07	1.74849e+07	1.85257e+07		0.334926	0.813156			80876.8	90690.8	134656	0.280578
6.521	452.267	+	872086				3	8347.86	326690	764690	305510	71397.7	518228	136769	192529	588644	195961	872086	373024	263813		0.335791	0.481696			9252.02	9443.57	9967.42	0.0387615
3.562	638.448	+	1.57712e+07				6	20047.4	24079.9	32037.5	27477.9	25957.7	24317.7	25591.2	5.33808e+06	7.74564e+06	1.57712e+07	6.10103e+06	4.00591e+06	6.28388e+06		0.336036	0.268693			371879	351440	263936	0.174237
3.576	640.297	+	1.26085e+06				2	15251.4	18319.2	24373.1	20904.3	19747.8	18500.1	19468.9	22924.3	31131.7	33461.1	26700.5	23882.8	24812.2		0.336036	0.28815			1.02819e+06	1.23613e+06	1.26085e+06	0.108749
11.787	690.616	+	2.86018e+06				2	64409.7	2.48099e+06	1.85509e+06	1.92211e+06	2.26216e+06	1.66885e+06	711574	2.77252e+06	2.5571e+06	1.87544e+06	2.54243e+06	1.59334e+06	2.86018e+06		0.33637	0.88853			1.57849e+06	1.7772e+06	1.82554e+06	0.0758101
0.917	477.38	+	8.11712e+06				11	16523.1	7.20901e+06	6.88246e+06	8.11712e+06	7.81987e+06	6.50564e+06	2.09439e+06	6.16942e+06	6.18697e+06	3.84208e+06	7.52322e+06	3.02822e+06	5.62134e+06		0.337036	0.99577			80386.6	90141	133840	0.280578
9.537	948.282	-	6.20037e+06				9	1.15696e+06	3.69926e+06	3.27677e+06	1.80115e+06	3.82092e+06	6.20037e+06	2.65168e+06	2.78917e+06	2.54993e+06	1.98002e+06	2.24453e+06	2.41974e+06	3.03704e+06		0.337246	0.726643			215533	306304	649214	0.585963
6.987	864.48	-	3.17588e+06				3	35394.4	35059	38724.4	40227.9	35385.1	38748.2	30985.1	33707.9	36975.3	35547.5	33608	35465.4	36128.7		0.337339	0.790924			3.17588e+06	3.11984e+06	3.00015e+06	0.0289695
4.334	375.277	-	1.10452e+07				5	33106.9	1.09908e+07	3.2876e+06	4.21545e+06	2.87931e+06	2.46278e+06	4.86065e+06	3.27674e+06	3.49679e+06	1.10452e+07	9.28676e+06	3.48356e+06	2.94753e+06		0.337413	0.840513			26706.8	26724.8	40428.5	0.253049
9.549	1415.08	-	6.63734e+07				3	20517	27655.1	32832.4	36072.7	30677.2	30949	24102.3	32339.2	35976.8	36086	30598	30713.7	32453.7		0.337879	0.0607698			5.32478e+07	6.63734e+07	6.1118e+07	0.10965
9.549	807.465	-	3.61553e+07				3	23794.5	32073	38077.4	41835.3	35577.9	35893.1	27952.6	37505.4	43412.3	41850.8	35486	38365.5	37638.1		0.337879	0.128591			2.93462e+07	3.57448e+07	3.61553e+07	0.113137
9.462	754.539	+	2.07015e+06				2	66607.2	580065	520402	553062	546006	539815	473828	859879	1.2321e+06	1.83013e+06	2.07015e+06	955975	1.25929e+06		0.338715	0.795162			123900	273425	642149	0.769828
7.685	549.489	+	3.49552e+06				12	140932	933197	1.32521e+06	1.08868e+06	1.78935e+06	1.62983e+06	896478	1.50186e+06	1.70191e+06	1.88893e+06	3.49552e+06	3.03024e+06	3.11517e+06		0.339	0.0011238			58034	57565.3	115877	0.434584
0.675	300.946	+	1.25317e+07				8	266997	5.19565e+06	1.30341e+06	1.14507e+07	791691	5.52338e+06	716178	1.11241e+07	1.25317e+07	4.94879e+06	8.21892e+06	3.69986e+06	7.62707e+06		0.339164	0.330197			159076	165690	175755	0.0503421
0.755	281.079	+	1.96834e+08				6	72662.2	1.60517e+07	2.63229e+06	5.0271e+06	1.49808e+06	5.96829e+06	2.05122e+06	3.61832e+06	1.57616e+07	1.9637e+06	1.96834e+08	2.01827e+06	1.20816e+07		0.339398	0.375802			49893.9	51711.5	53806	0.0377904
11.929	685.65	-	5725103381				3	32744	92336.5	27170	28179.6	25047.9	28320.3	24211.1	23973.4	24522.3	28046.1	24491.8	62543.4	25168.2		0.340012	0.400143			5725103381	5550875410	5644468499	0.0154596
17.644	1114.96	+	2.09081e+06				2	152507	14572.8	14157.3	14152.3	14074.2	14331.8	13812.1	13647.7	14665	13785.4	14388.3	14025.4	13811.5		0.340325	0.912079			1.35852e+06	2.09081e+06	1.91975e+06	0.214044
7.448	781.654	+	6.60277e+07				3	8056.45	9275.29	9943.84	9819.27	9834.15	9711.19	12154.4	11519.5	12544.5	20173.7	10545.5	9839.7	11366.7		0.340591	0.206777			6.60277e+07	6.54852e+07	6.56602e+07	0.00421273
11.854	1313.21	+	6.40279e+06				3	11116.8	7460.74	9226.7	9104.04	7482.64	7337.51	8674.81	8310.34	9170.35	8816.74	7487.18	8226.29	10236.3		0.341421	0.899135			6.40279e+06	5.86519e+06	6.04439e+06	0.0448438
0.872	445.192	+	6.09535e+06				2	16601.9	1.75591e+06	6.09535e+06	4.55829e+06	3.41739e+06	3.44461e+06	83301.9	21791.4	43596.7	30193.2	23490.8	43149.7	46356.2		0.342016	0.576503			303244	333068	354659	0.0781568
9.972	629.587	-	5809916150				3	78299.6	116695	41724.5	69097.1	35960.2	50051.4	65535.8	56806.2	49879.5	48267.5	44874	127774	97816.4		0.342043	0.189367			5809916150	5622787358	5448066608	0.0321597
0.796	312.038	+	3.56382e+07				4	1.06072e+06	928052	651349	712989	675691	3.56382e+07	2.62987e+06	3.86206e+06	562945	2.21374e+06	1.40166e+07	455862	5.64664e+06		0.34207	0.330843			1.38053e+06	1.5163e+06	1.6146e+06	0.0781568
2.504	502.374	+	6.32515e+07				12	167275	6.15897e+07	6.32515e+07	5.8147e+07	6.09267e+07	5.91197e+07	2.68009e+07	5.69426e+07	5.50821e+07	4.69905e+07	5.94683e+07	4.94612e+07	5.73864e+07		0.342183	0.60295			752040	678749	664280	0.0673741
12.777	721.596	+	1.5377e+07				12	65198.7	1.28371e+07	1.14385e+07	9.31996e+06	1.24573e+07	8.6542e+06	3.29598e+06	1.47664e+07	1.36132e+07	1.04404e+07	1.41632e+07	8.18707e+06	1.5377e+07		0.342624	0.894194			186248	122357	135576	0.227783
6.484	748.306	-	7.31316e+06				2	303963	3.20461e+06	2.8737e+06	3.51608e+06	3.77566e+06	2.89921e+06	7.31316e+06	3.63324e+06	3.23179e+06	6.89771e+06	4.41287e+06	2.95721e+06	3.29235e+06		0.342737	0.451989			541405	515145	549041	0.0332219
16.616	840.783	+	2.59295e+06				3	32480.4	14871.5	37515.3	14105	13765.4	14068	13890.7	14275.3	29716.6	14352.1	14175.3	18501.6	14705.8		0.342867	0.529365			2.4299e+06	2.59295e+06	2.07704e+06	0.111428
8.49	1526.12	-	2.19544e+07				3	14899.8	18378.7	21390.4	21655.8	20821.6	19072.7	15158.3	19222.1	21574.8	21346.3	18765.1	20160.7	19776.4		0.343066	0.251746			1.91615e+07	1.95808e+07	2.19544e+07	0.0744415
5.283	495.223	+	3.52877e+06				10	29456.2	2.28025e+06	3.407e+06	3.23396e+06	2.75792e+06	2.89704e+06	986648	3.07558e+06	3.43059e+06	2.00052e+06	3.0134e+06	2.91907e+06	3.52877e+06		0.343418	0.535395			33413.9	33089	34227.6	0.0174679
0.842	298.016	-	7.64628e+06				4	42831.8	7.64628e+06	710718	1.3406e+06	940547	847079	781597	670145	674506	2.95456e+06	4.6693e+06	522306	1.01259e+06		0.343763	0.696346			779227	747790	583042	0.149813
8.395	786.304	-	1.30126e+07				8	1.83455e+06	6.86642e+06	8.88393e+06	7.459e+06	1.30126e+07	1.04664e+07	6.3051e+06	1.22585e+07	1.09606e+07	1.06125e+07	9.34017e+06	1.05626e+07	1.1102e+07		0.344123	0.262356			2.86053e+06	2.98137e+06	3.15518e+06	0.0493881
17.481	652.603	+	5.29438e+07				3	300212	19412.9	19374.1	18598.3	18648.3	18316.3	19218.7	20170.6	23114.4	21554.8	18595.3	19489.6	20019		0.344282	0.0766108			4.83174e+07	5.29438e+07	5.1872e+07	0.0474432
17.482	1911.83	+	1.95326e+07				3	342610	22154.5	22110.3	21224.9	21281.9	20903	21932.9	23019.2	26378.8	24598.9	21221.4	22242	22846.2		0.344282	0.0766108			1.95326e+07	1.21025e+07	1.83508e+07	0.239622
3.615	702.537	+	5.15632e+06				12	27492.5	4.59929e+06	4.38451e+06	4.58251e+06	4.47809e+06	4.47778e+06	2.80866e+06	4.46459e+06	5.15632e+06	4.19247e+06	4.67215e+06	3.97839e+06	4.92065e+06		0.344416	0.85072			798820	768002	796949	0.0219284
12.724	1216.07	+	1.80107e+07				10	15451.9	1.69286e+07	9.6204e+06	1.05575e+07	1.30804e+07	9.44616e+06	497025	1.71268e+07	1.54673e+07	2.41239e+06	1.50365e+07	8.44529e+06	1.80107e+07		0.344928	0.711554			72782.1	67311.1	52980.2	0.158892
7.746	852.561	+	1.46646e+06				4	229381	1.05561e+06	633507	873194	678059	894478	344695	1.17772e+06	1.35107e+06	1.44039e+06	1.46646e+06	1.35378e+06	1.41415e+06		0.345538	0.35045			54700.6	60736.5	81212.2	0.211987
1.624	459.325	+	1.10942e+06				2	20393.8	16325	24580.7	18657.7	21294.9	20313.3	35815.3	20287	21612.6	25485.9	22969.5	23722.7	23481.3		0.346256	0.586962			749965	1.10942e+06	1.047e+06	0.19825
7.241	797.607	+	4.05064e+06				2	8561.77	39087.6	302032	25098.4	11773.1	34144.7	31542.4	30896.6	71209.6	35513.6	338995	81189.8	22280.5		0.346745	0.358714			2.6989e+06	3.50433e+06	4.05064e+06	0.198948
13.086	723.625	-	7.31364e+06				5	39776.6	33914.9	37567.7	37400.3	34882.2	35612.7	34431.2	34119.1	34966.6	35714.3	34259.1	34662.5	34566.5		0.347244	0.410781			6.54671e+06	6.40283e+06	7.31364e+06	0.0724914
4.647	528.157	+	3.5872e+06				8	20382.8	2.6482e+06	2.50626e+06	2.88211e+06	2.89982e+06	2.31076e+06	792420	2.64223e+06	3.04153e+06	1.19671e+06	2.36153e+06	2.30352e+06	3.5872e+06		0.347408	0.548946			21937.7	22891.3	23138.4	0.027987
2.457	612.355	-	1.02863e+07				3	16588.2	16616.3	19073	19392.6	15224.2	18605.7	17067.1	15676.7	15835	18451.9	17884.4	15780.9	15642.3		0.34802	0.859161			9.05005e+06	1.02863e+07	7.21514e+06	0.174597
6.741	383.19	-	2.38664e+07				8	137052	1.39222e+07	1.00994e+07	1.31466e+07	1.03951e+07	1.33323e+07	2.18541e+06	2.38664e+07	1.60729e+07	8.98825e+06	1.83138e+07	8.92432e+06	2.07839e+07		0.348224	0.959699			72410.8	55780.3	128651	0.446041
8.996	848.567	-	2.34537e+07				3	167453	1.14824e+06	101481	101867	91196.8	86222.7	63111.4	95594.5	2.70756e+06	679523	97942.6	97595.1	101724		0.348385	0.25085			2.34537e+07	2.24386e+07	1.52323e+07	0.219996
13.135	947.287	+	1.11883e+07				16	1.55501e+06	1.7842e+06	2.16726e+06	2.13936e+06	2.31445e+06	1.14625e+06	1.44865e+06	2.39791e+06	1.84e+06	2.61314e+06	1.94143e+06	1.7742e+06	1.67533e+06		0.348455	0.11586			4.40173e+06	8.38834e+06	1.11883e+07	0.426702
1.363	216.854	-	5.2627e+07				3	1.02498e+06	7.30742e+06	878840	1.18575e+06	730262	965883	1.01479e+06	1.06454e+06	675092	5.2627e+07	2.29694e+07	1.00463e+06	951836		0.34906	0.628277			3.62217e+06	2.15621e+06	1.5166e+06	0.443923
0.768	331.032	+	4.54229e+07				4	982579	859682	680335	467846	469466	4.54229e+07	2.63561e+06	2.69879e+06	814111	2.05065e+06	1.61829e+07	422112	7.98678e+06		0.34915	0.238699			1.27883e+06	1.40459e+06	1.49565e+06	0.0781568
1.687	397.293	+	2.44968e+07				8	93463.3	1.09833e+07	16659009	2.00006e+07	1.43946e+07	1.52591e+07	2.19968e+06	1.4858e+07	18879159	5.2728e+06	1.19354e+07	1.47176e+07	2.44968e+07		0.349356	0.506291			134041	179610	243360	0.295744
7.204	325.185	-	1.15853e+07				8	154669	5.42058e+06	8.67876e+06	4.25261e+06	435576	7.60165e+06	2.30386e+06	2.57635e+06	9.03241e+06	2.08914e+06	1.15853e+07	4.51085e+06	3.29116e+06		0.349378	0.608697			1.15412e+06	1.86174e+06	1.90657e+06	0.257238
10.269	598.516	-	7.71066e+06				3	931115	1.94709e+06	1.46231e+06	1.37469e+06	1.35681e+06	1.4586e+06	1.39576e+06	3.01026e+06	4.48012e+06	7.71066e+06	3.23974e+06	2.52549e+06	3.23394e+06		0.349603	0.21605			250071	297669	305217	0.10516
10.168	943.58	-	5.23296e+06				3	355908	51328.3	52028	55064.7	53122.1	51644.2	42723.8	54321.8	81555.3	87824.2	85994.2	71338.9	83439.6		0.349789	0.639084			4.90586e+06	4.66163e+06	5.23296e+06	0.0581056
7.838	782.674	+	9.55761e+06				2	26268.6	74466.6	68651.9	81317.4	63628.3	67757.2	76402.3	71971.8	69914.3	86472.6	81068.6	60410.9	76140		0.35011	0.682136			9.3213e+06	9.55761e+06	8.68012e+06	0.0494259
7.85	874.276	+	2.79907e+06				2	32101.8	91002.6	83896.8	99374.7	77757.5	82803.3	93368.2	87953.9	616487	653094	1.35502e+06	585099	1.33364e+06		0.35011	0.110138			2.34384e+06	2.47386e+06	2.79907e+06	0.092355
1.104	325.144	+	2.22832e+06				2	104242	1.47427e+06	117195	67477.6	46971	62784.7	87844.5	138254	103114	438821	1.15469e+06	70092.2	90585.7		0.350284	0.601262			1.63764e+06	2.10113e+06	2.22832e+06	0.156302
9.851	807.593	-	8.39687e+06				3	113057	859597	966959	971191	924009	915113	483488	1.1447e+06	1.07956e+06	1.44264e+06	1.80199e+06	1.3783e+06	1.74111e+06		0.350285	0.0731595			7.93561e+06	7.22951e+06	8.39687e+06	0.0748597
4.698	989.565	+	7.50916e+06				12	14920.8	4.88916e+06	6.34488e+06	6.85659e+06	6.31547e+06	5.03916e+06	3.70799e+06	5.84005e+06	6.06602e+06	5.62447e+06	5.5038e+06	6.23329e+06	7.50916e+06		0.350623	0.394283			16059	16757.1	16938	0.027987
9.9	848.688	+	4.10729e+06				2	71976	721710	1.16732e+06	894592	900826	682513	740900	635279	659749	724655	636211	634956	854450		0.351089	0.672981			3.55075e+06	3.82888e+06	4.10729e+06	0.0726749
6.707	850.464	-	7.05567e+06				3	60737.5	395193	383774	498159	385321	435299	226666	429480	444277	364464	442023	357677	465990		0.351134	0.834167			5.87401e+06	7.05567e+06	6.40157e+06	0.091865
6.78	786.633	+	690992				2	31875.5	16699.1	18956.1	19276.2	18250.1	16951.3	16784.6	22693.8	26452.1	45441.2	22677.4	22786	21797		0.352445	0.265774			690992	646443	669127	0.0333045
3.586	657.346	-	7.08056e+06				3	25818.9	25770	34107.6	35228.4	28486.4	31206.9	23781.3	27885.5	28077.9	26551.8	26488.8	26851.8	29474.3		0.352517	0.929166			7.08056e+06	6.19878e+06	7.06408e+06	0.0743835
17.777	882.831	+	3.38181e+07				3	27857	39803.3	16160.5	16166.9	15552.9	16033.8	15696.2	15728.7	15951.2	15594.4	16257.8	31199.5	15720.8		0.352583	0.355056			2.66393e+07	3.38181e+07	2.48047e+07	0.167604
10.731	1423.27	-	729919				3	84501.8	467047	598267	633883	683809	729919	532310	558461	624904	519666	561255	619182	677609		0.35281	0.319749			195857	179802	198399	0.0526956
11.552	736.544	+	1.45953e+07				3	19679	62933.4	37989.3	63125.2	43231.9	54743.8	33528.5	47539	52601.6	65239.3	71998.9	39055.5	68731.1		0.354032	0.703164			9.77217e+06	1.45953e+07	1.36064e+07	0.201265
17.482	1006.01	+	1.95661e+07				3	231759	16353	16320.3	15652.1	15708.9	15429.3	16189.4	16991.3	19471.1	18157.3	15664.3	16417.6	16863.6		0.3553	0.0766108			1.70871e+07	1.95661e+07	1.70684e+07	0.0802269
17.481	376.396	+	468356922				3	225952	15943.4	15911.5	15259.9	15315.4	15042.7	15783.9	16565.6	18983.3	17702.4	15271.8	16006.3	16441.1		0.3553	0.0766108			3.922e+08	468356922	4.0487e+08	0.096742
17.481	1276.26	+	7.42697e+07				3	225229	15892.3	15860.5	15211.1	15266.3	14994.6	15733.3	16512.6	18922.5	17645.7	15223	15955.1	16388.5		0.3553	0.0766108			6.53321e+07	7.42697e+07	5.82541e+07	0.121691
8.547	447.383	+	1.74894e+06				10	28665.8	1.01295e+06	960141	952433	688847	1.14956e+06	404313	854788	762115	604728	1.74894e+06	665574	707627		0.355329	0.453329			595884	661024	749711	0.115438
5.079	452.395	+	2.61676e+06				3	166628	2.61676e+06	507356	1.15275e+06	1.10768e+06	712474	401610	1.08868e+06	1.50703e+06	879705	682193	1.21218e+06	2.48825e+06		0.355725	0.621951			130731	239924	258980	0.329729
0.834	620.24	+	1.54322e+06				2	48440	34923.2	43256.1	37319.5	43616.7	35547	90699	40229.5	45094.5	50714	62584.5	48903.9	52457.2		0.355853	0.141998			1.03813e+06	1.54322e+06	1.37546e+06	0.195039
6.573	538.469	+	3.30599e+06				3	18939.3	61476.8	59822.1	63047.6	38803.9	72257.8	37695.9	62173.6	77033.9	72756.4	50709.5	38866.5	51504.9		0.356013	0.0171517			2.96944e+06	3.0137e+06	3.30599e+06	0.0590595
6.529	463.301	+	9.95052e+06				12	42284.1	8.78926e+06	5.47234e+06	9.6946e+06	8.26137e+06	6.30619e+06	3.47502e+06	9.41602e+06	9.53319e+06	7.98528e+06	8.72504e+06	9.07129e+06	9.95052e+06		0.356178	0.683398			55582.8	71690.6	232594	0.815963
10.517	835.496	-	4.23743e+07				3	27432.7	40896.7	43538.3	47419.7	42953.2	43769.8	29645.8	46565.9	45689.6	50521.2	41059.9	36109.9	44571.3		0.356293	0.0709141			3.34892e+07	4.23743e+07	4.10525e+07	0.123012
11.725	962.751	-	9.43914e+07				3	80681.4	66570.7	72707.2	74063.3	69590.4	71187.3	53600	66383.8	68695.8	70788	73155.2	67725	66427.6		0.356497	0.852532			9.03078e+07	8.60874e+07	9.43914e+07	0.0460012
11.722	1038.74	-	9.37394e+06				2	77745.8	64148.5	70061.7	71368.5	67058.3	68597.2	51649.7	63968.4	66196.3	68212.4	70493.4	65260.8	64010.6		0.356497	0.852532			8.47665e+06	8.94656e+06	9.37394e+06	0.0502458
9.413	1044.54	-	3.66162e+06				8	90587.4	2.45614e+06	2.02966e+06	2.71331e+06	3.16638e+06	3.50431e+06	2.04087e+06	2.85499e+06	3.00171e+06	1.84628e+06	3.11001e+06	2.62433e+06	3.66162e+06		0.357485	0.296841			315300	264981	292231	0.086607
10.927	923.789	-	5.13692e+06				2	36288.2	31436.6	35815.9	36787.5	31847.6	35350.9	29422.6	32172.9	35606.5	40104.4	38537.8	34199.2	36277.1		0.357646	0.892441			5.13692e+06	4.33667e+06	4.64209e+06	0.0858288
10.928	881.864	-	1.42012e+07				3	32262.3	31387.2	35759.6	36729.7	31797.6	35295.3	29376.3	32122.3	35550.5	40041.3	38477.2	34145.4	36220.1		0.357646	0.892441			1.1605e+07	1.42012e+07	1.29279e+07	0.100546
11.626	1162.01	+	3.43101e+06				2	8687.64	2.90443e+06	1.85103e+06	1.92433e+06	2.52339e+06	1.5958e+06	246387	1.4604e+06	3.00774e+06	1.42781e+06	3.43101e+06	1.24828e+06	1.65294e+06		0.357904	0.872343			72790.8	94396.7	79972.1	0.133559
[truncated: 1,285 more rows]
