# Supplementary material for: Spatial snapshots of amyloid precursor protein intramembrane processing via early endosome proteomics
Source: Nat Commun. 2022 Oct 16;13:6112. doi: 10.1038/s41467-022-33881-x (PMC9573879; doi:10.1038/s41467-022-33881-x)
Supplement: Supplementary file 20 — Source Data [file 41467_2022_33881_MOESM20_ESM.zip]

Archive with 4 entries (4 files):
- Source Data 1_Uncropped WB.pdf
- __MACOSX/._Source Data 1_Uncropped WB.pdf
- Source Data 2_Source data for plots.xlsx
- __MACOSX/._Source Data 2_Source data for plots.xlsx
