# Supplementary material for: Spatial snapshots of amyloid precursor protein intramembrane processing via early endosome proteomics
Source: Nat Commun. 2022 Oct 16;13:6112. doi: 10.1038/s41467-022-33881-x (PMC9573879; doi:10.1038/s41467-022-33881-x)
Supplement: Supplementary file 20 — Source Data [file 41467_2022_33881_MOESM20_ESM.zip › Source Data 2_Source data for plots.xlsx]

## Sheet: Fig. 1a
Gene	FLAG-RAB5A	FLAG-RAB11A	FLAG-TFR1	FLAG-EEA1
TFRC	1.06798	1.60622	-2.61365	3.39322
DAGLB	1.24504	1.21967	2.6438	1.8738
SNX2	1.33059	1.8161	2.15052	2.69318
ATP6V0A1	-0.464897	0.82382	2.1738	3.13336
SCAMP2	0.816504	0.510148	2.04053	2.70728
FKBP15	-0.256741	0.483058	0.279758	0.732333
IGF2R	0.892707	1.0389	3.75434	4.38982
ECE1	-0.273234	0.632254	1.42812	2.93824
SND1	0.173131	0.387145	0.554321	0.358184
ATP6V0D1	0.385978	1.16137	3.73784	3.78831
SORT1	1.69441	1.93649	3.00813	4.0059
DNAJC13	0.717298	1.26146	0.843639	2.03134
APLP2	-0.686751	-0.0411874	1.77331	2.91081
ABHD17B	0.30833	0.835772	1.56281	1.47321
ATP6V1E1	0.076791	-0.0932451	1.14894	1.58866
AP3D1	-0.150982	0.62498	0.608317	0.474239
VPS35	0.487811	0.42459	1.2124	3.63836
HPS3	-0.0490895	1.13346	0.334237	0.222806
TPBG	0.163188	1.13267	3.34174	3.44605
VPS8	-1.20312	-0.626252	0.128362	0.588462
SYNGR2	2.36938	2.34295	3.82112	3.93302
VAC14	-0.518351	0.474518	-0.505825	0.774174
STUB1	0.159569	0.541775	-0.0102425	0.483222
ANKFY1	-2.02446	0.566203	0.439527	1.14347
VPS41	0.330848	0.175546	0.26466	0.616153
ATP6V1A	0.105152	0.462653	1.00578	1.85059
SNX5	0.255566	1.17417	0.713554	0.98954
SNX6	0.853925	1.52022	2.29733	2.85302
RAB11FIP5	0.0728102	0.863611	2.26282	1.14614
STAM	-0.198202	0.264547	0.466409	2.40309
STAM2	-0.460377	-1.23264	-0.402858	1.74648
SLC12A9	0.412321	1.06925	3.26231	2.9336
HGS	-0.516599	0.267839	-0.106797	2.35175
CHMP1A	-0.354785	0.368019	0.737433	0.201351
VTI1B	0.024119	0.140588	2.86269	3.1678
VPS18	-0.345437	0.382842	1.02749	1.67849
SCAMP3	2.14179	1.98204	3.43891	2.87611
ZC3HAV1	0.0482287	0.441361	0.492005	0.441858
MFSD4B	-0.602028	-1.05635	2.54384	2.96939
WASHC2A	-0.0319147	0.417343	0.22345	0.257548
ATP6V1D	0.30847	0.30554	0.46047	0.982696
STX8	-0.154761	0.875025	3.04176	3.41423
ATP6V1B2	-0.0329179	-0.0260956	0.238984	1.4058
ALDH16A1	0.220383	-0.0436043	-0.329203	-0.285765
LDLR	0.731776	3.16158	4.90098	5.63138
SNX3	0.398578	0.916759	1.37448	1.31625
SNX12	0.381206	1.53467	1.29831	1.95679
VPS29	0.543291	0.89283	1.12714	3.1703
VPS11	-0.631253	0.458449	-0.145096	0.425033
VPS33A	-0.894033	0.000115182	-0.051214	0.0910162
SNX8	1.48764	2.52925	2.2635	5.05793
STX12	0.64463	1.16185	3.58596	3.96927
PIK3R4	-0.32643	0.571815	-0.0369763	-0.0426993
STX7	0.957118	1.45341	3.4148	3.97848
CLCN3	0.828668	0.893264	2.66151	3.54954
SCYL2	-0.445399	0.449806	0.365572	0.318872
TBC1D5	0.264024	1.47329	0.6787	1.54758
PI4K2A	0.0426222	1.15715	2.9094	2.74433
WASHC4	-0.209088	0.507503	0.47889	0.526314
AP3B1	-0.130946	0.350132	0.462341	0.188288
WDFY1	2.4092	1.68152	3.2927	5.05602
GABARAPL2	0.104264	0.575759	0.776056	0.919549
SLC12A6	0.48196	0.805433	2.54707	3.46894
IST1	0.950196	1.09915	0.875282	0.971093
ARL8A	0.550542	1.76024	0.928036	1.14341
VPS26A	0.297386	0.748522	1.46734	3.63916
AP1AR	1.65239	0.716105	3.68176	3.95889
LRP8	-0.091718	1.45457	1.96147	3.04707
WASHC5	-0.436967	0.548149	0.735363	0.345819
LNPEP	0.232479	0.769516	3.40939	4.09041
VPS45	-0.376329	1.12026	2.94858	2.3149
SNAPIN	0.237598	0.0588228	-0.21926	0.0281677
ATP9A	0.109808	1.00266	1.41029	2.10196
SNX4	0.481692	1.13499	1.39662	2.68116
AP3M1	0.31288	1.19402	1.30661	1.09965
AP3S1	-0.0689003	1.32015	1.29358	1.11869
TGFBRAP1	-0.882031	-0.801885	0.417434	-0.0325837
TRMT6	-0.264727	0.0251866	-0.290773	-1.59073
AGTRAP	2.93728	0.758869	2.9656	2.90513
BECN1	-0.261813	0.997036	0.204125	0.214353
ANKRD27	0.837751	0.701708	1.65078	3.79829
UVRAG	-0.163723	0.439654	0.20966	0.557687
RAB4A	-0.43951	-0.101301	1.0897	1.95369
WASHC3	0.349371	0.346018	0.200425	0.676192
BORCS5	0.12898	0.562281	0.812455	1.47096
LMBRD1	0.144771	-0.08358	2.77747	3.27961
GATD1	-1.07907	0.733456	-0.334693	-0.0683787

## Sheet: Fig. 1b
Cell	EEA1+ and also RAB5+	RAB5+ and also EEA1+
1	82	74.7
2	70.7	72.3
3	80.4	80.9
4	62.2	71.9
5	80.9	70.3
6	75	70.2
7	82.2	77.9
8	66.6	69.4
9	62.5	66.6
10	61.9	67.8
11	64.6	54.5

## Sheet: Fig. 2c
Gene	log2(Endo-IP/Control-IP)	Adjusted p-value	Compartment
CLPX	-0.553934	0.112562	Mitochondrion
TFRC	1.75228	0.0346165	Endosome
FH	0.208043	0.435294	Mitochondrion
TOMM70	-0.614855	0.040395	Mitochondrion
RRBP1	-1.0183	0.00310916	ER
NDUFA8	-0.381665	0.281753	Mitochondrion
HSPA5	-0.25448	0.0965364	ER
HSPA9	-0.880807	0.0280895	Mitochondrion
GADD45GIP1	-0.29836	0.353549	Mitochondrion
CHCHD3	-0.487026	0.205779	Mitochondrion
PDHA1	-0.719805	0.0551502	Mitochondrion
MARCKSL1	-1.79021	0.0088653	Plasma membrane
NDUFV2	-0.544693	0.20727	Mitochondrion
IDH3B	-1.42131	0.00155922	Mitochondrion
PDHX	-0.385051	0.106826	Mitochondrion
MTHFD2	-0.390031	0.251489	Mitochondrion
AGK	-0.643401	0.0647717	Mitochondrion
DAGLB	1.83424	0.00184756	Endosome
GPD2	-1.37681	0.0025937	Mitochondrion
VDAC3	-0.416451	0.0519253	Mitochondrion
VDAC1	-0.535248	0.126329	Mitochondrion
RCN1	0.576644	0.127528	ER
BCAT2	-0.586999	0.0361012	Mitochondrion
PLXNA1	-0.733001	0.121003	Plasma membrane
INPP5A	-1.32562	0.00164993	Plasma membrane
BASP1	-1.24462	0.0332611	Plasma membrane
VPS18	1.52345	0.00157283	Endosome
CNNM3	-1.06042	0.0593347	Plasma membrane
PHB	-0.274697	0.338441	Mitochondrion
ATP1A1	-1.26713	0.00208831	Plasma membrane
SLC16A1	-1.35939	0.0137486	Plasma membrane
ATP6V0A1	1.82053	0.00780548	Endosome
OXCT1	-4.25619	0.000258938	Mitochondrion
GALNT2	-0.212623	0.123935	Golgi
ANO6	-0.182168	0.524375	Plasma membrane
CEMIP2	-0.284542	0.454753	Plasma membrane
KTN1	-0.806775	0.00752806	ER
ATP6V1D	2.00324	0.000849618	Endosome
KIAA2013	-0.176819	0.203332	Golgi
LAP3	0.109844	0.536042	Mitochondrion
MACROD1	0.056848	0.606527	Mitochondrion
JAGN1	0.0134172	0.656728	ER
PTPRF	0.709659	0.0150577	Plasma membrane
PTPRS	0.237219	0.295389	Plasma membrane
MYO1B	-1.40307	0.00476065	Plasma membrane
RNF13	1.08341	0.0487753	Lysosome
ISCU	-0.696842	0.139629	Mitochondrion
SHMT2	-0.496819	0.129798	Mitochondrion
MRPL12	-1.07448	0.053192	Mitochondrion
GAS1	3.52699	0.000216911	Plasma membrane
CS	-0.397439	0.22105	Mitochondrion
ACAA2	-2.16776	0.000986031	Mitochondrion
AIFM1	-1.29556	0.00223835	Mitochondrion
LRP1	1.27608	0.0936946	Endosome
LRP6	0.471018	0.300083	Plasma membrane
HADHB	-0.516259	0.189045	Mitochondrion
VANGL1	-0.937162	0.11689	Plasma membrane
IMMT	-1.0295	0.00117047	Mitochondrion
AP2B1	-0.0283294	0.625509	Plasma membrane
YES1	-0.778171	0.00434398	Plasma membrane
LYN	-0.843133	0.00189167	Plasma membrane
FYN	1.13778	0.0147082	Plasma membrane
MET	0.188513	0.435886	Plasma membrane
HYOU1	-0.239928	0.0134956	ER
LPCAT1	-0.527773	0.00446237	ER
NPTN	-2.27986	0.000342628	Plasma membrane
PPA2	-0.0818703	0.563078	Mitochondrion
DDOST	-0.477017	0.00301038	ER
AFG3L2	-0.743596	0.00805363	Mitochondrion
GGCX	-0.663456	0.149237	ER
GPRIN1	-1.72219	0.003405	Plasma membrane
SLC19A1	0.406025	0.417041	Plasma membrane
MTHFD1L	-0.217094	0.142077	Mitochondrion
ALDOA	-0.294699	0.264703	Plasma membrane
ALDOC	-0.211629	0.349163	Plasma membrane
BRI3BP	-0.278553	0.322243	ER
DLD	-0.592477	0.0594738	Mitochondrion
PHB2	-0.256779	0.35215	Mitochondrion
LAMB1	-0.95713	0.000333735	ER
SNX8	2.62019	0.000241074	Endosome
AGPS	-0.347664	0.0288827	Peroxisome
DDRGK1	-0.476118	0.00415732	ER
MBOAT7	-0.874526	0.000274832	ER
DBT	-0.56414	0.058637	Mitochondrion
SEL1L	-0.92561	0.0347193	ER
SCAMP2	1.64002	0.00014152	Endosome
NLN	-0.716307	0.00830038	Mitochondrion
VPS16	1.54208	5.79882e-05	Endosome
DSG2	-0.561347	0.124601	Plasma membrane
MCCC2	-1.28813	0.00752806	Mitochondrion
RUSF1	-1.74025	0.000350756	ER
SERPINH1	-1.00657	0.00521446	ER
ETFA	-0.858698	0.0208837	Mitochondrion
GOLIM4	-0.565679	0.137089	Golgi
HSPD1	-0.646397	0.079921	Mitochondrion
FASTKD5	-0.792048	0.0325415	Mitochondrion
MMUT	-0.627992	0.0387431	Mitochondrion
EBP	0.0479259	0.572392	ER
ACADM	-0.525171	0.130816	Mitochondrion
RDH13	0.0300789	0.633521	Mitochondrion
PTPRK	0.138381	0.407891	Plasma membrane
SLC25A5	-1.10115	0.017636	Mitochondrion
SLC25A4	-0.810963	0.0567214	Mitochondrion
SLC25A6	-0.965737	0.0481364	Mitochondrion
UQCRC2	-0.764355	0.0254668	Mitochondrion
PLOD2	-0.0562807	0.546805	ER
ITPR3	-2.36014	0.000262112	ER
ITPR1	-2.11803	0.00685006	ER
ITPR2	-1.82419	0.00266846	ER
LGR4	0.930488	0.124799	Endosome
HGS	1.84225	0.000176209	Endosome
SLC17A5	0.954935	0.159935	Lysosome
VPS13A	-0.472064	0.147366	Mitochondrion
GPAT4	0.468994	0.00406927	ER
ERLIN2	-0.164368	0.155415	ER
ERLIN1	-0.134198	0.22105	ER
LMBRD2	2.29908	0.0214958	Endosome
ECE1	2.27825	0.00425505	Endosome
TUFM	-0.619688	0.126329	Mitochondrion
SND1	-0.348499	0.0132242	Endosome
INSR	-0.475328	0.318731	Plasma membrane
IGF1R	-0.435099	0.30165	Plasma membrane
ATP6V0D1	2.35565	2.97937e-05	Endosome
PRDX4	0.476861	0.0498786	ER
DMD	-2.63045	0.000479719	Plasma membrane
PALM	-0.190656	0.512366	Plasma membrane
GSR	0.0857023	0.511289	Mitochondrion
ACSL3	-1.0772	0.00266846	ER
ACSL4	-0.788604	0.000586107	Golgi
ABHD17B	1.17931	0.00204156	Endosome
OCIAD1	0.289246	0.343885	Mitochondrion
CD109	0.377603	0.267765	Plasma membrane
TBC1D10B	-1.89708	0.00372294	Plasma membrane
COX7A2L	-0.700992	0.0527283	Mitochondrion
TMTC3	-0.494433	0.102192	ER
RAB1A	0.193179	0.205779	Ergic/cisGolgi
RAB6A	0.482245	0.00265104	Plasma membrane
RAB35	-0.0166627	0.63308	Plasma membrane
RAB1B	0.0516493	0.463955	Ergic/cisGolgi
RAB13	-0.419393	0.0455892	Plasma membrane
RAB4A	2.15053	0.000102818	Endosome
SORT1	-0.00345045	0.680451	Endosome
ABCB6	0.414752	0.392721	Lysosome
MRPL46	-0.530065	0.183149	Mitochondrion
XPNPEP3	-0.513024	0.024061	Mitochondrion
TRAP1	-0.61779	0.0399425	Mitochondrion
HSP90B1	0.0878213	0.183149	ER
SLC3A2	-0.706691	0.0216938	Plasma membrane
SLC3A2	-0.706691	0.0216938	Plasma membrane
LSG1	-0.766098	0.110122	ER
UQCRC1	-0.848373	0.0285639	Mitochondrion
PMPCB	-0.437221	0.105482	Mitochondrion
DNAJC13	2.36997	0.000591108	Endosome
IARS2	-0.894597	0.00413499	Mitochondrion
APLP2	2.09632	0.000790766	Endosome
HADHA	-0.501091	0.111439	Mitochondrion
ABCB7	-1.06361	0.00800513	Mitochondrion
ITGA2	-2.08927	0.00190257	Plasma membrane
AKAP1	-1.34043	0.00321432	Mitochondrion
GRPEL1	-0.246766	0.442748	Mitochondrion
MRPS21	-0.832812	0.122523	Mitochondrion
EPHB4	-0.717034	0.142077	Plasma membrane
EPHA2	-1.68197	0.0540981	Plasma membrane
GNB2	-0.66014	0.0156454	Plasma membrane
GNB1	-0.776746	0.0119337	Plasma membrane
GNB4	-0.531436	0.0158236	Plasma membrane
NF2	-0.969139	0.00221563	Plasma membrane
MELTF	0.414553	0.187573	Plasma membrane
ANKFY1	1.62466	0.00437313	Endosome
CAT	-0.821521	0.0164647	Peroxisome
ABCC4	-0.665181	0.22404	Plasma membrane
TAP2	-2.29032	0.000454	ER
PC	-1.74942	0.000342628	Mitochondrion
PDE12	-0.585916	0.0326949	Mitochondrion
MRPS9	-0.829822	0.0574049	Mitochondrion
GOT2	-1.09368	0.0247636	Mitochondrion
TARS2	-0.968214	0.00518346	Mitochondrion
NOMO1	-0.305248	0.135306	ER
ANXA2	0.956251	0.0339236	Plasma membrane
PLXNB2	0.870457	0.00216495	Plasma membrane
CANX	-0.615504	0.0192036	ER
ATP6V1E1	1.9594	0.00208831	Endosome
RCN2	-0.938029	0.00274748	ER
TAX1BP1	0.407338	0.0622544	Endosome
RALB	-0.580794	0.0184128	Plasma membrane
RALA	-0.0453628	0.497403	Plasma membrane
ABCC5	-0.0133689	0.675361	Plasma membrane
ATAD3A	-0.881051	0.0522737	Mitochondrion
COX6B1	-0.522363	0.257463	Mitochondrion
AP3D1	-0.123995	0.578594	Endosome
TM9SF2	1.52121	0.000208267	Golgi
ATP2A2	-0.741997	0.0369976	ER
TTC13	-0.940149	0.00431586	ER
GARS1	-0.530712	0.0081036	Golgi
GANAB	-0.197771	0.199723	ER
VPS35	1.88025	0.000104114	Endosome
GTPBP6	-0.610295	0.0225657	Mitochondrion
EPS15	-0.113311	0.461261	Plasma membrane
SCPEP1	0.874738	0.0581341	Lysosome
ATP13A1	-0.241918	0.0620746	ER
TM9SF4	-0.216989	0.108835	Golgi
POLDIP2	-0.544723	0.161703	Mitochondrion
LRPPRC	-0.213135	0.171163	Mitochondrion
BCAP31	0.112609	0.367427	ER
HMOX2	-0.223847	0.221682	ER
NDUFA5	-0.549046	0.237957	Mitochondrion
LPGAT1	-0.566046	0.00809294	ER
PTCD1	-0.41901	0.111164	Mitochondrion
LEMD2	-0.363149	0.0237518	ER
STOML2	-1.23548	0.0194457	Mitochondrion
BSDC1	0.442971	0.167553	Golgi
STIM1	-0.710968	0.000921969	ER
SARS2	-1.03346	0.0527686	Mitochondrion
GHITM	-0.387043	0.179683	Mitochondrion
NUP98	0.864887	0.0258519	Nuclear pore complex
TFAM	0.22195	0.482499	Mitochondrion
ECHS1	-0.619829	0.12452	Mitochondrion
MSN	-1.45703	0.00241375	Plasma membrane
ANKLE2	-0.765561	0.00232099	ER
MRPS23	-0.371562	0.294154	Mitochondrion
NDUFB10	-0.2559	0.343885	Mitochondrion
CLCC1	-0.792663	0.0142253	ER
FNDC3A	-0.439645	0.307183	ER
SGPL1	-0.134922	0.199723	ER
PRORP	-0.638288	0.0110396	Mitochondrion
QSOX2	0.108466	0.588222	Golgi
L1CAM	3.75358	5.61825e-05	Plasma membrane
SDHA	-1.21012	0.000911182	Mitochondrion
ZFYVE21	1.09232	0.0408443	Endosome
NSDHL	-0.548071	0.017025	ER
ATP2B4	-1.6385	0.00316847	Plasma membrane
ATP2B1	-2.13566	0.00431586	Plasma membrane
ERMP1	-1.7167	0.014386	ER
PLBD2	1.10791	0.0305719	Lysosome
TBL2	0.110745	0.411195	ER
MRPL39	-0.498846	0.15616	Mitochondrion
VPS11	1.22135	0.000573247	Endosome
PLD3	0.970007	0.0151202	Lysosome
LONP1	-0.743784	0.0237051	Mitochondrion
STEAP3	1.24226	0.0189889	Plasma membrane
TXNDC15	-0.732111	0.0688634	ER
SPR	0.154729	0.361639	Mitochondrion
GOLGB1	-0.428226	0.263878	Golgi
PALS2	-1.2198	0.0154505	Plasma membrane
GNS	0.95214	0.0672018	Lysosome
DNASE2	0.83847	0.0850133	Lysosome
PRDX3	-0.182797	0.472411	Mitochondrion
SEC61A1	0.148874	0.416306	ER
LAMP1	2.3387	0.00391726	Lysosome
CNP	-0.661532	0.00749333	Plasma membrane
TGFBRAP1	1.16512	0.00233147	Endosome
NPC1	-0.451419	0.339963	Lysosome
C1QBP	-0.541942	0.0701541	Mitochondrion
SLC12A9	1.02707	0.128371	Endosome
VPS45	1.78085	0.000197565	Endosome
MGAT1	0.320535	0.0302469	Golgi
SLC12A2	-1.93321	0.0181858	Plasma membrane
OAT	-0.478396	0.100775	Mitochondrion
PCDH7	-1.19073	0.00596404	Plasma membrane
BCAM	-1.34584	0.087511	Plasma membrane
SRP54	0.428264	0.196338	ER
TPBG	0.232895	0.472983	Endosome
MDH2	-0.155982	0.48115	Mitochondrion
XXYLT1	-0.40522	0.00380319	ER
GLB1	0.3735	0.331908	Lysosome
ABCB1	0.0413782	0.655423	Plasma membrane
HEXA	0.332965	0.348118	Lysosome
HEXB	0.786398	0.0606187	Lysosome
HADH	-0.149279	0.527128	Mitochondrion
SDHB	-0.630619	0.0842659	Mitochondrion
TM9SF1	-0.699724	0.0598903	Golgi
STAM	2.17132	0.000289192	Endosome
DNAJC11	-0.777128	0.0163475	Mitochondrion
IGF2R	2.11967	0.00251894	Endosome
PGAM5	-0.555694	0.127241	Mitochondrion
MRPL22	-0.246402	0.341036	Mitochondrion
SLC9A3R1	-2.06421	0.000860887	Plasma membrane
MRPS28	-0.290932	0.368014	Mitochondrion
SYNGR2	1.65628	0.0014729	Endosome
PTCD3	-1.42568	0.00882106	Mitochondrion
COX6C	-0.150776	0.529869	Mitochondrion
SLC29A1	-0.0366773	0.652747	Plasma membrane
MRPL11	-0.33986	0.372476	Mitochondrion
BET1	0.0688353	0.466558	Ergic/cisGolgi
ACADVL	-0.701437	0.00233147	Mitochondrion
BICD2	0.300389	0.0797595	Plasma membrane
TIMM9	-0.20333	0.466056	Mitochondrion
VAC14	2.05429	0.000169354	Endosome
AGFG1	-0.0638473	0.524081	Plasma membrane
CD59	0.486636	0.177015	Plasma membrane
HTRA2	-0.68843	0.118959	Mitochondrion
PIGT	-1.15088	0.0117211	ER
ATP5PD	-0.424765	0.303785	Mitochondrion
SNTB2	-1.81321	0.000586494	Plasma membrane
MRPL45	-0.222827	0.413974	Mitochondrion
LRRC8A	-0.585288	0.248198	Plasma membrane
SLC27A4	-0.486369	0.0163313	ER
NFXL1	-0.100771	0.595875	ER
MMAB	-0.643789	0.110396	Mitochondrion
MRC2	2.37739	0.00624389	Endosome
SLC25A13	-0.584228	0.0336034	Mitochondrion
ALG9	-0.508978	0.0547951	ER
PTPRJ	-0.340889	0.309545	Plasma membrane
PIP5K1A	-0.386943	0.305064	Plasma membrane
VWA8	-0.996985	0.000479552	Mitochondrion
FLVCR1	-1.08081	0.0493559	Plasma membrane
CERS2	-0.369578	0.0936946	ER
ITGAV	-0.068034	0.587144	Plasma membrane
ATP9A	0.868218	0.0385018	Endosome
MFN2	-0.559712	0.0524811	Mitochondrion
GAA	-1.28691	0.0172754	Lysosome
PPP3CA	0.0374336	0.480132	Plasma membrane
PREB	-0.523108	0.00364748	ER
COX4I1	-0.528097	0.122948	Mitochondrion
ATP13A3	0.668245	0.301294	Plasma membrane
ATP5F1B	-0.533986	0.117141	Mitochondrion
LDLR	1.47022	0.0185007	Endosome
LRP8	0.835124	0.0655994	Endosome
CSPG4	-1.61858	0.0229004	Plasma membrane
PKP2	-1.63969	0.00120233	Plasma membrane
CLPB	-0.543717	0.105099	Mitochondrion
SNAP23	-0.967361	0.0014729	Plasma membrane
NUP133	-0.906045	0.0694639	Nuclear pore complex
RCC1L	-0.772305	0.0399425	Mitochondrion
THEM6	-1.53296	0.00216431	ER
CRTAP	-0.114306	0.315994	ER
DNAJC10	-0.447664	0.0137486	ER
TRABD	-0.488018	0.0463035	Mitochondrion
ERP44	0.313563	0.218564	Ergic/cisGolgi
FECH	-0.830556	0.0182647	Mitochondrion
ARSB	0.40546	0.183723	Lysosome
RANGAP1	0.0807628	0.161703	Nuclear pore complex
DARS2	-1.01054	0.00392576	Mitochondrion
ADAM10	-0.211221	0.137089	ER
EFR3A	-0.863383	0.0233676	Plasma membrane
STX4	-0.880112	0.00137458	Plasma membrane
ADCY9	-0.185385	0.551881	Plasma membrane
STX2	0.167345	0.294154	Plasma membrane
GABARAPL2	0.661208	0.0151202	Endosome
VLDLR	-0.0994345	0.558136	Endosome
DNAJB12	-0.349542	0.014869	ER
NFS1	-0.910851	0.0388517	Mitochondrion
KYAT3	-1.46842	0.00155993	Mitochondrion
FDFT1	0.635643	0.00363338	ER
AP3S1	0.699156	0.0105545	Endosome
TMED2	-0.481717	0.128371	Ergic/cisGolgi
POLRMT	-1.32819	0.00284813	Mitochondrion
TBRG4	-0.702375	0.0457275	Mitochondrion
TMEM70	-0.0336763	0.647341	Mitochondrion
SRPRB	-0.516337	0.0159427	ER
ARMC1	0.321286	0.0788478	Mitochondrion
SOD2	-0.485758	0.179683	Mitochondrion
GFM1	-1.22083	0.00183406	Mitochondrion
COMT	-0.419183	0.00446237	ER
POR	-0.557149	0.0109173	ER
LETM1	-0.661842	0.016913	Mitochondrion
OPA1	-0.889369	0.00529275	Mitochondrion
GALNT7	0.0307783	0.589871	Golgi
DLST	-0.297153	0.303019	Mitochondrion
OGDH	-1.39766	0.000591466	Mitochondrion
GLUD1	-0.409777	0.16368	Mitochondrion
SLC7A5	-0.486622	0.0797595	Plasma membrane
SRPRA	-0.802734	0.000911525	ER
APOL2	-0.504733	0.0246289	ER
RAP2B	-0.0445343	0.606988	Plasma membrane
RHOT2	-0.596621	0.0139848	Mitochondrion
RAP2C	-1.28463	0.00981218	Plasma membrane
ACSF3	-1.24685	0.00364748	Mitochondrion
P4HB	-0.759735	0.00329656	ER
RAB22A	1.44462	0.000240547	Plasma membrane
TXNDC5	0.0694167	0.563078	ER
VKORC1L1	-0.135181	0.341036	ER
VKORC1	-0.530381	0.00363338	ER
SLC39A6	-0.448942	0.091817	Plasma membrane
ATP6V1A	1.70381	0.000208267	Endosome
PDIA6	-0.581719	0.0243731	ER
UQCRB	-0.428392	0.227206	Mitochondrion
MARS2	-1.24867	0.00394682	Mitochondrion
ARL13B	1.07638	0.000952177	Plasma membrane
TMPO	-0.461882	0.0515744	Nuclear pore complex
NDUFA2	-0.802117	0.129208	Mitochondrion
TSFM	-0.564967	0.13375	Mitochondrion
DLG1	-2.01126	0.00057041	Plasma membrane
MPP7	-2.35753	0.000823331	Plasma membrane
EMC2	-0.307091	0.0621194	ER
NT5DC2	-0.952857	0.00582491	Mitochondrion
RNF167	1.22565	0.0645691	Lysosome
BPNT2	0.315691	0.0460033	Golgi
TIMM44	-0.610873	0.00766411	Mitochondrion
TMEM199	-0.458056	0.169506	ER
NOTCH2	-0.198824	0.394783	Plasma membrane
SUCLA2	-0.704825	0.0549137	Mitochondrion
MRPL14	-0.177929	0.522141	Mitochondrion
TMEM33	0.132154	0.386796	ER
SH3BP4	-0.085997	0.604425	Plasma membrane
EPS15L1	-0.600794	0.0428976	Plasma membrane
FAM20B	-0.476617	0.0301031	Golgi
SLC39A14	0.184887	0.552383	Plasma membrane
SRP68	-0.280069	0.206591	ER
CRAT	-0.752462	0.0106112	Mitochondrion
DHX30	-1.14885	0.000952177	Mitochondrion
MFSD4B	2.79049	0.0135394	Endosome
NADK2	0.253636	0.291423	Mitochondrion
LAMTOR1	2.16324	0.00123818	Lysosome
VPS39	1.92699	0.000287746	Endosome
CDIPT	-0.297598	0.135306	ER
TMEM245	-0.816953	0.15701	ER
PRDX5	-0.62114	0.17275	Mitochondrion
DDAH1	-2.45906	0.00236332	Plasma membrane
GBA	1.09449	0.0255786	Lysosome
BORCS6	2.15357	0.00213688	Endosome
ELOVL1	-0.139869	0.41873	ER
SNX9	1.97752	0.0059088	Plasma membrane
GDE1	-0.151005	0.434173	ER
MRPS27	-0.704641	0.0310547	Mitochondrion
PTGFRN	-0.621874	0.160657	Plasma membrane
NDUFS1	-0.680853	0.0162696	Mitochondrion
CD44	4.04842	0.000240547	Plasma membrane
CHMP1A	1.80278	0.00164993	Endosome
LAMTOR2	2.045	0.00100442	Lysosome
RPN1	-0.684668	0.00465996	ER
ME2	-0.71438	0.0547044	Mitochondrion
KIAA0100	-1.08383	0.00476065	ER
CNPY2	-0.0151256	0.661219	ER
NDUFA7	-0.595422	0.220047	Mitochondrion
GNA13	-0.928997	0.0125969	Plasma membrane
GNAI2	-0.842201	0.0018364	Plasma membrane
GNAI3	-0.960019	0.000238631	Plasma membrane
GNA11	-0.926805	0.00270485	Plasma membrane
GNAQ	-1.16236	0.0165826	Plasma membrane
GNAI1	-0.592711	0.0101469	Plasma membrane
GLE1	-0.546373	0.104535	Ergic/cisGolgi
SNX33	0.554574	0.0715521	Plasma membrane
STXBP3	-0.958445	0.00274748	Plasma membrane
PNPT1	-0.620376	0.0231809	Mitochondrion
STOM	0.55665	0.0762844	Plasma membrane
MRPL9	-0.0637538	0.561353	Mitochondrion
SLC9A6	0.893002	0.189776	Endosome
SDF2L1	-1.20118	0.234024	ER
SDF2	-0.559001	0.290636	ER
NUP35	0.677048	0.058637	Nuclear pore complex
TOR1A	-0.6533	0.000207261	ER
CISD1	-1.4978	0.00345281	Mitochondrion
OS9	-0.301548	0.182391	ER
SNAPIN	1.80786	0.00364748	Endosome
VTI1B	2.17024	0.000350756	Endosome
DECR1	-3.35335	6.45004e-05	Mitochondrion
PRCP	0.501949	0.181391	Lysosome
MRPS6	-0.364578	0.319133	Mitochondrion
LSR	-2.55044	0.0011447	Plasma membrane
NDUFB9	-0.619001	0.15241	Mitochondrion
YARS2	-0.1079	0.358837	Mitochondrion
SLC20A1	-0.345965	0.434173	Plasma membrane
ALDH9A1	-0.917663	0.0117526	Mitochondrion
PIK3R4	1.02832	0.0124228	Endosome
SQLE	0.726416	0.00282975	ER
SFXN1	-0.4342	0.115361	Mitochondrion
GPT2	-2.09181	0.000616444	Mitochondrion
FAS	0.254307	0.183723	Plasma membrane
OSBPL8	-1.865	0.0152251	ER
RMC1	0.729429	0.00668044	Endosome
ATP6AP2	-0.125706	0.364977	ER
MOGS	-0.597302	0.0146741	ER
RP2	-0.989597	0.000567989	Plasma membrane
TIMM50	-0.692895	0.0359611	Mitochondrion
MCAM	0.335513	0.248198	Plasma membrane
SLC4A7	-2.22492	0.0369976	Plasma membrane
MTERF3	-0.133931	0.440224	Mitochondrion
TRMT61B	-0.748433	0.0436832	Mitochondrion
EMD	-1.11012	0.0214958	ER
ATP5F1A	-0.322322	0.247419	Mitochondrion
PUS1	-0.298161	0.15701	Mitochondrion
WFS1	-0.788764	0.0671363	ER
CXADR	-1.16391	0.00468704	Plasma membrane
EPB41	-2.34174	0.000350756	Plasma membrane
EPB41L2	-1.96687	0.000517683	Plasma membrane
IDH3A	-1.40436	0.00654022	Mitochondrion
DDX28	-0.541539	0.128371	Mitochondrion
SOAT1	-0.605513	0.0238643	ER
ROR2	0.0679807	0.620445	Plasma membrane
ROR1	0.733643	0.207947	Plasma membrane
ADPGK	-0.51516	0.00737165	ER
CSNK1G3	-0.217304	0.403279	Plasma membrane
P4HA2	-0.245932	0.040395	ER
MRPS18B	-0.626996	0.094108	Mitochondrion
SLC43A1	0.249139	0.452977	Plasma membrane
MRM3	0.134863	0.383191	Mitochondrion
DAP3	-0.71278	0.096881	Mitochondrion
MRPL32	-0.277554	0.424273	Mitochondrion
SPRYD4	-0.474589	0.0493559	Mitochondrion
TMEM259	-0.724518	0.184354	ER
MYO19	-0.766761	0.0205086	Mitochondrion
MTG2	-1.14556	0.0304295	Mitochondrion
LLGL2	-1.77576	0.000484303	Plasma membrane
C2CD5	-0.910546	0.00599888	Plasma membrane
ATP5PB	-0.526124	0.157801	Mitochondrion
NBAS	-1.22298	0.00425144	ER
CANT1	0.208771	0.0329585	Golgi
UFL1	-0.600775	0.00473422	ER
PLOD1	0.123274	0.410658	ER
NUP93	-0.807815	0.0017025	Nuclear pore complex
DNAJA3	-0.402927	0.227684	Mitochondrion
GOLM2	-0.117934	0.520432	Golgi
NUP205	-0.557006	0.0383238	Nuclear pore complex
THNSL1	-0.827419	0.00572522	Mitochondrion
ERBIN	-1.49138	0.00125157	Plasma membrane
SPNS1	1.69479	0.00437313	Lysosome
ITGA5	-0.146562	0.535125	Plasma membrane
YME1L1	-0.892573	0.0409934	Mitochondrion
RHOG	0.400407	0.0365843	Plasma membrane
PI4K2A	1.9385	0.000208267	Endosome
ASPH	-0.0210982	0.65702	ER
STUB1	0.67044	0.00840242	Endosome
HINT2	-0.92235	0.0192923	Mitochondrion
SCAMP3	1.59166	0.000155228	Endosome
PRKCSH	0.087291	0.539175	ER
ITSN2	-1.83234	0.000911182	Plasma membrane
ITSN1	-1.16803	0.0025192	Plasma membrane
DUT	-0.0377551	0.633521	Golgi
MRPL48	-0.286222	0.208621	Mitochondrion
ROBO1	0.287191	0.1362	Plasma membrane
FSCN1	1.19959	0.000517683	Plasma membrane
DLAT	-0.746408	0.0310547	Mitochondrion
TOMM40	-0.920549	0.0165525	Mitochondrion
LNPK	-0.990294	0.0133645	ER
AP2M1	0.0315151	0.60921	Plasma membrane
ANTXR1	0.801519	0.0870363	Plasma membrane
LYPLA1	0.342847	0.214986	Mitochondrion
LGALS3BP	-1.82602	0.00394682	ER
MRPS11	-0.718475	0.182391	Mitochondrion
ZC3HAV1	0.316589	0.286767	Endosome
TMED5	-0.133518	0.54411	Ergic/cisGolgi
SCYL2	-0.325473	0.0860102	Endosome
OXA1L	-0.5916	0.0519253	Mitochondrion
ASAH1	0.0932615	0.591639	Lysosome
AK4	-0.23777	0.406062	Mitochondrion
MAVS	-1.45066	0.00136921	Mitochondrion
SACM1L	-0.382434	0.0169123	ER
MRPL4	-0.600817	0.183723	Mitochondrion
SUPV3L1	-0.340202	0.197297	Mitochondrion
STX12	2.22673	0.000166164	Endosome
MRPS31	-0.62953	0.143037	Mitochondrion
MAN2B1	-0.00467718	0.679077	Lysosome
CPS1	-0.157792	0.205095	Mitochondrion
LRRC59	-0.622736	0.0088653	ER
ACAD9	-0.518523	0.0214198	Mitochondrion
BCKDK	-1.00202	0.0200869	Mitochondrion
TMEM214	-0.663558	0.00258805	ER
GALNT1	0.264333	0.292832	Golgi
TOR1AIP2	-1.09876	0.000602621	ER
MRPL3	-0.269112	0.358144	Mitochondrion
HSD17B4	-0.428431	0.0196207	Peroxisome
LIN7C	-1.44847	0.021307	Plasma membrane
DNAJC3	0.814478	0.0167696	ER
RETSAT	-1.11268	0.000586107	ER
MRPS30	-0.473317	0.107202	Mitochondrion
ANKRD27	1.92152	0.0042164	Endosome
ADCY6	-1.40364	0.0436832	Plasma membrane
NDUFS7	-0.676162	0.0693699	Mitochondrion
WASHC2A	0.857829	0.00216431	Endosome
SUCLG2	-0.564921	0.0970835	Mitochondrion
TENM3	-1.03868	0.0159874	Plasma membrane
SCP2	-0.0989929	0.54465	Peroxisome
KITLG	-0.439442	0.111211	Plasma membrane
SEMA4C	0.620215	0.209228	Endosome
SNX2	3.21385	1.14635e-05	Endosome
SLC25A11	-1.04681	0.010464	Mitochondrion
DCXR	-1.10923	0.00981683	Mitochondrion
KDSR	-0.158425	0.214986	ER
IDH3G	-1.06602	0.00585301	Mitochondrion
RAC1	0.430667	0.0184506	Plasma membrane
MRPS10	-0.271596	0.371989	Mitochondrion
VPS8	0.789693	0.290636	Endosome
GK	-1.46025	0.000192282	Mitochondrion
LSS	0.220828	0.0356241	ER
PTDSS1	-0.51437	0.110122	ER
ERO1A	-0.0546434	0.556886	ER
NUMB	-0.111276	0.360262	Plasma membrane
TEFM	-0.170522	0.177966	Mitochondrion
VAPA	-0.524887	0.0167984	ER
VAPB	-0.0224314	0.620445	ER
LPCAT2	-1.35686	0.000501113	ER
STX8	2.00213	0.000543287	Endosome
TMX2	0.0500659	0.533806	ER
SYVN1	-0.77388	0.0511114	ER
WARS2	-0.0512503	0.6126	Mitochondrion
ALG1	-0.206927	0.0721703	ER
ATP6V1B2	1.78721	0.000342628	Endosome
NPC2	0.21473	0.421452	Lysosome
ECH1	-1.1127	0.0118166	Mitochondrion
EMC7	-0.249289	0.241496	ER
CPOX	-0.642903	0.00497964	Mitochondrion
SLC31A1	0.217575	0.48329	Plasma membrane
DIABLO	-0.833124	0.0315479	Mitochondrion
ARL6IP5	0.062367	0.514745	ER
SLC7A1	1.08865	0.185908	Plasma membrane
STT3B	-1.15451	0.0314308	ER
STT3A	-0.941737	0.0890291	ER
SEC63	-0.571673	0.237229	ER
CLPP	-0.320358	0.334388	Mitochondrion
HCCS	-1.20379	0.01722	Mitochondrion
ATP1B1	-1.67256	0.0149784	Plasma membrane
UGGT1	-0.812899	0.031154	ER
TPP1	1.01901	0.02043	Lysosome
UQCRQ	-0.907144	0.0831401	Mitochondrion
MRPL1	-0.117707	0.529346	Mitochondrion
GPRC5A	0.927168	0.023141	Lysosome
MICU1	-0.966119	0.073288	Mitochondrion
NDUFA11	-1.08641	0.0390053	Mitochondrion
MRPL50	-0.0869351	0.594375	Mitochondrion
ABHD12	-0.658496	0.00122694	ER
ATPAF1	-0.862185	0.00957439	Mitochondrion
PTPN1	-1.19934	0.000238631	ER
RAP1B	-0.585629	0.0143907	Plasma membrane
RAP1A	-0.827685	0.0566641	Plasma membrane
RARS2	-0.262511	0.237229	Mitochondrion
MRPL16	-0.283867	0.22105	Mitochondrion
WDFY1	3.58203	5.61825e-05	Endosome
CLCN7	1.85594	0.00124573	Lysosome
CEPT1	-0.228231	0.189045	ER
SPTLC2	-0.555831	0.00348431	ER
COA6	-0.883974	0.0518546	Mitochondrion
SLC1A3	-0.569099	0.307943	Plasma membrane
SLC1A4	-2.02802	0.0059088	Plasma membrane
DHRS7	-0.467723	0.0182774	ER
P3H1	-0.114846	0.205095	ER
DHCR24	-0.0177219	0.592709	ER
TYW1	-0.0946613	0.528821	ER
CTSA	0.485659	0.227206	Lysosome
NAGA	0.288857	0.329428	Lysosome
ADGRE5	1.07366	0.0138452	Plasma membrane
MYO1C	-0.19719	0.312902	Plasma membrane
PPT1	1.33315	0.019632	Lysosome
IL1RAP	-0.902553	0.0738321	Plasma membrane
ERAL1	-0.665808	0.0764041	Mitochondrion
TOLLIP	2.09686	0.000509965	Endosome
SLC5A3	-0.466336	0.359251	Plasma membrane
CMC1	-0.90767	0.0910892	Mitochondrion
WLS	0.416715	0.0789654	ER
SLC1A5	-1.07391	0.129208	Plasma membrane
MTPAP	-0.228255	0.237229	Mitochondrion
TIMM10	-0.305041	0.368694	Mitochondrion
GLS	-0.886362	0.00772659	Mitochondrion
ATAD1	-0.617597	0.06583	Mitochondrion
MRPL53	-0.662527	0.176062	Mitochondrion
COX17	-1.00333	0.031154	Mitochondrion
CYRIB	-0.560338	0.0375641	Plasma membrane
TOR3A	-0.287467	0.0271296	ER
NDUFA9	-0.484093	0.144996	Mitochondrion
TM9SF3	-0.461196	0.365381	Golgi
NIPSNAP1	-0.622336	0.106759	Mitochondrion
NIPSNAP2	-0.721306	0.0547951	Mitochondrion
PDHB	-0.541909	0.13375	Mitochondrion
PKMYT1	-0.188318	0.0541905	ER
NARS2	-0.753673	0.0149784	Mitochondrion
ITGB5	0.328237	0.35215	Plasma membrane
ARF6	-0.0307417	0.614624	Plasma membrane
MRPL19	-0.405856	0.227684	Mitochondrion
PGRMC2	-0.106585	0.255941	ER
PGRMC1	-0.76657	0.00463896	ER
PDIA3	0.190123	0.377569	ER
IGSF3	0.0921547	0.553266	Plasma membrane
MCAT	-0.778647	0.0348642	Mitochondrion
FKBP10	0.280732	0.229114	ER
SLC38A9	0.618096	0.181391	Lysosome
MESD	0.0608118	0.590219	ER
ZFPL1	-0.590406	0.00348431	Golgi
CALR	-0.253998	0.326582	ER
TMX3	-0.739366	0.093566	ER
ITGB1	-0.829015	0.0232869	ER
STX3	0.755119	0.00132366	Plasma membrane
CASK	-1.50097	0.000850172	Plasma membrane
CDC42	0.0656715	0.520432	Plasma membrane
JAK1	-0.509839	0.0737438	Plasma membrane
PIGS	-0.820977	0.00614908	ER
PCK2	-0.972598	0.0164498	Mitochondrion
ODR4	-0.694523	0.00235278	ER
SCO2	-0.663799	0.115624	Mitochondrion
TXN2	-0.509749	0.181391	Mitochondrion
EMC1	-0.910203	0.0374065	ER
RHOB	0.84595	0.010872	Plasma membrane
RHOA	-0.219464	0.147366	Plasma membrane
CLIC4	-1.43171	0.00532995	Plasma membrane
RAB11FIP5	0.670085	0.0258519	Endosome
PMPCA	-0.349076	0.131782	Mitochondrion
ITGA6	-1.9834	0.00908477	Plasma membrane
TRNT1	-0.566016	0.0607559	Mitochondrion
SLC27A2	-2.42232	0.000647447	ER
TMEM109	0.33167	0.145842	ER
STAM2	1.89867	0.000208267	Endosome
CD276	-1.2396	0.00497964	Plasma membrane
VPS33A	1.09991	0.00936994	Endosome
GTPBP10	-0.218299	0.436791	Mitochondrion
MRPL44	-0.446681	0.159264	Mitochondrion
PPIB	0.205439	0.334388	ER
HAX1	-1.1114	0.0658354	Mitochondrion
STXBP2	-1.31997	0.00191158	Plasma membrane
NUP210	-2.3058	0.00123818	ER
PDIA4	-0.315345	0.0320573	ER
ERP29	0.429427	0.196338	ER
HSPE1	-0.499457	0.248758	Mitochondrion
CALU	0.283176	0.366746	ER
TRUB2	-0.0781363	0.581021	Mitochondrion
ANO10	-0.474567	0.0728861	ER
SPRYD7	2.44093	6.48791e-05	Ergic/cisGolgi
ILVBL	-0.216755	0.0683235	ER
F11R	-1.93972	0.00287893	Plasma membrane
SLC25A24	-0.830416	0.00941734	Mitochondrion
KIRREL1	-1.25556	0.0200543	Plasma membrane
ACAT1	-0.567533	0.178974	Mitochondrion
MAN1B1	-0.17425	0.446077	Golgi
DNAJB11	-0.436494	0.0508835	ER
SLC12A7	-0.467521	0.41873	Plasma membrane
FKBP9	0.51167	5.79882e-05	ER
SLC39A7	-1.10508	0.0394639	ER
LAMC1	-0.694522	0.00150952	ER
LBR	-0.565144	0.113411	ER
LAMTOR3	2.58175	0.0014729	Lysosome
ACO2	-1.17515	0.00442135	Mitochondrion
CD151	0.560776	0.119371	Plasma membrane
UQCRH	-0.979813	0.137089	Mitochondrion
LMAN2	-0.759522	0.0856072	Ergic/cisGolgi
SPTLC1	-0.352492	0.0264421	ER
CRYZ	-0.537404	0.160657	Mitochondrion
FASTKD2	-0.734769	0.0099341	Mitochondrion
IDH2	-1.48258	0.00593649	Mitochondrion
NUP62	0.52933	0.0477599	Nuclear pore complex
MYO1E	-0.0574828	0.50069	Plasma membrane
CPM	-1.30215	0.00406927	Plasma membrane
TFB2M	0.223208	0.341036	Mitochondrion
ALDH3A2	-0.64171	0.0524399	ER
CTSB	2.05421	0.00191158	Lysosome
ZMPSTE24	-0.378297	0.0314308	ER
TMED4	-0.636549	0.00731879	Ergic/cisGolgi
TMED9	-0.309913	0.0379897	Ergic/cisGolgi
MSMO1	-0.62218	0.106767	ER
CD63	0.834147	0.218054	Lysosome
TIMMDC1	-0.723752	0.0357226	Mitochondrion
HSD17B10	-0.205629	0.437189	Mitochondrion
VPS26B	2.84749	0.00014152	Endosome
VPS26A	1.28776	0.0190128	Endosome
SLC12A6	0.845366	0.205779	Endosome
FIBP	-0.938452	0.00351042	Plasma membrane
KXD1	2.18773	0.00160284	Endosome
SURF1	0.0370778	0.62353	Mitochondrion
CD99L2	-0.30391	0.218564	Plasma membrane
STX7	2.29675	7.96915e-05	Endosome
NDUFAF7	-0.755457	0.0457275	Mitochondrion
MRPS22	-0.628461	0.088126	Mitochondrion
FARP1	-1.76547	0.00333507	Plasma membrane
PRKACB	-0.743736	0.000277713	Golgi
PRKACA	-1.20151	0.00617574	Golgi
DNAJC19	-0.606295	0.137089	Mitochondrion
RNASET2	1.39126	0.0112176	Lysosome
TMED10	-0.0601576	0.535762	Ergic/cisGolgi
ITGA1	-2.3888	0.000600424	Plasma membrane
CYP51A1	-0.39741	0.00391726	ER
ARL8A	0.946726	0.000380093	Endosome
ALDH7A1	-1.20558	0.000628229	Mitochondrion
STX5	-0.281706	0.0759244	Ergic/cisGolgi
CLCN3	1.91262	0.0412431	Endosome
DSC2	0.174576	0.509325	Plasma membrane
P4HA1	-0.0940041	0.205779	ER
SDHAF2	-0.674979	0.312148	Mitochondrion
MRPL58	-0.319177	0.364977	Mitochondrion
MOSPD2	-0.62939	0.00563885	ER
CRELD1	-1.33753	0.0136569	ER
NT5C3A	0.168875	0.331532	Mitochondrion
CDK5RAP3	-1.06488	0.0195181	ER
PYCR2	-0.635454	0.0580513	Mitochondrion
PYCR1	-0.58719	0.0790119	Mitochondrion
MRPS18A	-0.256528	0.439328	Mitochondrion
HM13	-1.35676	0.0580513	ER
PODXL2	-0.0362311	0.643112	Plasma membrane
MRPS5	-0.781528	0.0373151	Mitochondrion
ADAM17	-1.0144	0.0114268	Plasma membrane
TMEM97	-0.348285	0.360951	ER
SCARB1	0.260259	0.536363	ER
SPCS2	-0.520971	0.0009943	ER
MRPL28	-0.294894	0.322243	Mitochondrion
BTN2A1	-0.695882	0.0564346	Plasma membrane
COLGALT1	-0.170289	0.298701	ER
ACP2	1.09615	0.0240152	Lysosome
MRPL37	-0.302104	0.270146	Mitochondrion
NDUFB6	-0.563636	0.138704	Mitochondrion
ATP1B3	-1.42462	0.00526912	Plasma membrane
IL6ST	0.479711	0.229114	Plasma membrane
LPCAT3	-0.757269	0.0364237	ER
SCARB2	0.709902	0.251489	Lysosome
ABCD3	-0.696873	0.00237377	Peroxisome
FRYL	-1.04277	0.116061	Endosome
KRAS	-0.614881	0.080812	Plasma membrane
ACOT9	-0.23454	0.31005	Mitochondrion
MRPL17	-0.356131	0.22105	Mitochondrion
TRMT10C	-0.365282	0.194665	Mitochondrion
CISD2	-0.224869	0.292128	ER
NUP88	-0.499824	0.0762844	Nuclear pore complex
DNAJB14	0.0235475	0.581021	ER
MAN2A1	-0.653597	0.254487	Golgi
MRPL10	-0.756809	0.0340921	Mitochondrion
DNAJC1	0.203098	0.263278	ER
ECI1	0.0239543	0.653871	Mitochondrion
IGSF8	-0.753862	0.0647717	Plasma membrane
MRPL24	-0.382572	0.271701	Mitochondrion
DPM1	-1.33356	0.000441185	ER
SSBP1	-0.0824982	0.604425	Mitochondrion
CYC1	-0.738082	0.0315479	Mitochondrion
SNX6	3.48615	5.79882e-05	Endosome
SNX5	1.69284	0.000176209	Endosome
MRPL49	-0.106551	0.574585	Mitochondrion
ERBB2	-0.649935	0.0540981	Plasma membrane
LMAN2L	-0.68396	0.0576309	Ergic/cisGolgi
GLA	0.678225	0.138704	Lysosome
CD9	-2.30181	0.000546909	Plasma membrane
UBE2J1	-0.43429	0.21734	ER
ABCA2	1.36438	0.0519253	Endosome
CHP1	0.237435	0.33347	ER
SLC25A22	-0.0631458	0.466056	Mitochondrion
SAMM50	-1.04084	0.00606082	Mitochondrion
SLC6A9	-1.88674	0.023174	Plasma membrane
TMEM63B	1.56459	0.0858639	Endosome
GGH	0.718693	0.019681	Lysosome
APMAP	-0.524693	0.0169128	ER
MRPS15	-0.621579	0.00575372	Mitochondrion
GOLGA7	-0.00903019	0.65702	Plasma membrane
AGPAT3	-0.231088	0.0427783	ER
NUP85	-0.037412	0.536042	Nuclear pore complex
ATP5IF1	-0.839641	0.127528	Mitochondrion
SCO1	-0.354112	0.283351	Mitochondrion
AIDA	-0.802232	0.022406	Plasma membrane
AP3B1	-0.252089	0.490663	Endosome
TXNRD2	-0.298081	0.187573	Mitochondrion
SUMF2	-0.270003	0.385375	ER
MRPS12	-0.515859	0.278372	Mitochondrion
ETHE1	-0.827623	0.0081036	Mitochondrion
MTX1	-1.22594	0.0297351	Mitochondrion
BSG	-1.21087	0.00187731	Plasma membrane
NDUFS4	-0.481491	0.207947	Mitochondrion
CADM1	-2.14824	0.00111223	Plasma membrane
EPHX1	-0.467502	0.0165378	ER
FAM162A	-0.348532	0.187573	Mitochondrion
DEGS1	-0.213943	0.290636	ER
RAB23	0.276879	0.107151	Plasma membrane
MTDH	-0.15285	0.43141	ER
CFL2	-1.24455	0.00753251	Plasma membrane
RPN2	-0.400805	0.0165369	ER
FNDC3B	-0.875633	0.0545572	ER
TOMM5	-0.146162	0.587621	Mitochondrion
CLPTM1	-1.19801	0.0665845	ER
MLEC	-0.286166	0.0323669	ER
MTCH2	-0.981378	0.00685006	Mitochondrion
MRPS35	-0.647246	0.158372	Mitochondrion
NDUFAF2	-0.279091	0.348118	Mitochondrion
MRPL43	-0.201732	0.488326	Mitochondrion
UBXN4	-1.23045	0.00737165	ER
FKBP15	0.709394	0.0338385	Endosome
GPX8	0.217017	0.190505	ER
LIPA	0.080717	0.588922	Lysosome
S100A10	1.38485	0.016286	Plasma membrane
MRPL2	-0.127536	0.536042	Mitochondrion
SEZ6L2	2.65125	0.000208267	Endosome
CD47	-1.13778	0.140299	Plasma membrane
SLC7A11	0.950963	0.00760488	Plasma membrane
PPIF	-0.359589	0.282632	Mitochondrion
SLC25A32	-0.249452	0.301294	Mitochondrion
SLIRP	-0.015729	0.674394	Mitochondrion
POFUT1	-0.441557	0.10582	ER
TRAM1	-0.261563	0.377569	ER
ETFB	-0.964125	0.0414674	Mitochondrion
HSCB	0.0335256	0.625696	Mitochondrion
STX18	-0.455252	0.0189649	ER
EGFR	-0.138022	0.556886	Plasma membrane
UFSP2	0.198732	0.359251	ER
RDH11	-0.48929	0.014386	ER
COX5A	0.340033	0.15241	Mitochondrion
ATP5ME	-0.189395	0.487881	Mitochondrion
AP1AR	2.16167	0.000235149	Endosome
PIEZO1	0.00155862	0.682367	Plasma membrane
ATP5PF	-0.375953	0.309545	Mitochondrion
IST1	2.02139	0.000244468	Endosome
LRPAP1	0.721882	0.234024	ER
NENF	0.264187	0.319133	ER
COTL1	-0.974755	0.00288559	Plasma membrane
LRRC57	0.0173957	0.62353	Plasma membrane
LNPEP	1.57246	0.0847148	Endosome
METTL7A	-0.902956	0.00374294	ER
WASHC5	1.10494	0.00124573	Endosome
FTH1	0.688139	0.0348642	Endosome
TSPO	0.662863	0.0856436	Mitochondrion
NDUFB5	-0.580443	0.0357988	Mitochondrion
ATP5F1C	-0.476323	0.158372	Mitochondrion
CCDC47	-0.68282	0.0217563	ER
NGRN	0.0611073	0.598215	Mitochondrion
DPM3	-0.762709	0.110213	ER
COX15	-0.730231	0.067844	Mitochondrion
NDUFB7	-0.920412	0.0199375	Mitochondrion
DHODH	-0.663538	0.113811	Mitochondrion
NUP160	-0.203945	0.208621	Nuclear pore complex
CD99	0.945941	0.0288827	Plasma membrane
FAHD1	-0.711697	0.079921	Mitochondrion
SCD	-0.02884	0.634842	ER
TMEM126A	-0.57808	0.159935	Mitochondrion
ABCG2	0.136	0.533121	Plasma membrane
TIMM21	-0.833916	0.0419107	Mitochondrion
MT-ND4	-0.314693	0.220047	Mitochondrion
RDH10	0.415466	0.0141116	ER
NDUFS8	-0.367782	0.268509	Mitochondrion
SLC30A1	-1.15976	0.127161	Plasma membrane
MRPL20	-0.255881	0.378811	Mitochondrion
MRPS2	-0.512742	0.17275	Mitochondrion
HSPA13	1.47244	0.000496902	ER
TMEM165	0.56864	0.102819	Golgi
ZDHHC5	-1.87464	0.0163162	Plasma membrane
MXRA7	-0.464001	0.00981683	ER
CCDC134	0.150374	0.271701	ER
DAG1	-0.953525	0.00234873	Plasma membrane
NECTIN2	-0.563591	0.0709637	Plasma membrane
LAMP2	0.86753	0.0707799	Lysosome
NBR1	0.0914349	0.562584	Endosome
MGME1	-0.000472367	0.682914	Mitochondrion
ITFG1	0.693973	0.233497	Endosome
MRRF	0.123416	0.589871	Mitochondrion
BNIP1	-0.174592	0.35745	ER
HMOX1	1.15054	0.0243731	ER
PRNP	0.251141	0.420824	Plasma membrane
PSEN1	0.858999	0.109708	Plasma membrane
NUP214	-0.531326	0.145842	Nuclear pore complex
VPS29	2.21301	0.000441185	Endosome
GRHPR	-0.787849	0.0527686	Mitochondrion
ALG5	-0.528931	0.00909188	ER
B4GALT1	-0.370162	0.279019	Golgi
TIMM23	-0.435992	0.174267	Mitochondrion
TEX264	-1.05695	0.0194457	ER
MTCH1	-0.829686	0.0226247	Mitochondrion
SLC39A10	0.397836	0.0849016	Plasma membrane
SNX4	2.83607	5.61825e-05	Endosome
SQSTM1	0.442358	0.0504987	Plasma membrane
PON2	-0.326908	0.0412431	ER
MRPS16	-0.71559	0.135306	Mitochondrion
NDUFS6	0.276386	0.252112	Mitochondrion
MRPL27	-0.219969	0.4602	Mitochondrion
MRPL55	-0.103613	0.549482	Mitochondrion
TRMT1	-0.333447	0.0214958	Golgi
TM7SF3	0.26685	0.459462	Lysosome
ABHD10	-0.859201	0.0415716	Mitochondrion
NDUFA10	-0.625744	0.0487753	Mitochondrion
MRPL47	-0.376671	0.283351	Mitochondrion
SSR4	-0.687815	0.0253362	ER
NDUFA6	-0.75347	0.129208	Mitochondrion
TMEM43	-0.195367	0.218564	ER
SLC25A3	-1.18885	0.0208475	Mitochondrion
VDAC2	-0.755478	0.0116996	Mitochondrion
PCYOX1	-0.480422	0.0659658	ER
SLC25A1	-1.30502	0.0125565	Mitochondrion
AGTRAP	2.22552	0.000521486	Endosome
PDIA5	0.582396	0.0210378	ER
TMX1	-0.195781	0.131782	ER
ALG6	-0.59224	0.108927	ER
TFB1M	-0.661406	0.108	Mitochondrion
NDUFA12	-0.330309	0.227684	Mitochondrion
DDR1	0.585197	0.129798	Plasma membrane
DDR2	-3.27836	0.000411986	Plasma membrane
ALG8	-0.3671	0.192139	ER
SUMO1	-0.0367683	0.55839	Nuclear pore complex
PLOD3	-0.485301	0.0247636	ER
DHCR7	-0.0735818	0.278372	ER
AGA	-0.546635	0.204278	Lysosome
IKBIP	-0.571924	0.000262112	ER
IKBIP	-0.571924	0.000262112	ER
PREPL	-0.415007	0.0337318	Golgi
SSR1	-0.556001	0.0523708	ER
MICU2	-0.447994	0.0247636	Mitochondrion
CTSZ	0.26004	0.327316	Lysosome
CD46	0.320351	0.13289	Plasma membrane
CD46	0.320351	0.13289	Plasma membrane
RRAS2	-0.519667	0.143037	Plasma membrane
RRAS	-0.354106	0.189776	Plasma membrane
PEX11B	-0.44274	0.0270092	Peroxisome
HACD3	-0.447405	0.0524399	ER
ALG2	-0.365715	0.0756667	ER
ATP5PO	-0.408566	0.296619	Mitochondrion
MRPS7	-0.4851	0.129208	Mitochondrion
AGPAT1	-0.481198	0.0171784	ER
SNX3	3.04484	0.000565526	Endosome
SNX12	2.52192	0.00183048	Endosome
PLCD3	-1.78687	0.000938175	Plasma membrane
CLPTM1L	-0.876911	0.092446	ER
MBLAC2	-0.299004	0.123572	Golgi
MMP15	-1.6536	0.00182018	Plasma membrane
GLT8D1	1.24491	0.0255786	Golgi
NDUFA4	-0.284954	0.429966	Mitochondrion
HK2	-0.745109	0.0246289	Mitochondrion
HACL1	-0.73575	0.00651498	Peroxisome
MYDGF	0.13403	0.512366	ER
HSD17B12	-0.781363	0.00316847	ER
SLC25A10	-1.64924	0.00737165	Mitochondrion
GPC1	0.295246	0.435886	Plasma membrane
TOMM22	-0.687114	0.0626415	Mitochondrion
GRSF1	-0.113531	0.526719	Mitochondrion
MRPS24	-0.75707	0.0814665	Mitochondrion
PNPLA6	-1.71666	0.00465996	ER
SEC11A	-0.335132	0.174267	ER
FKBP2	0.245967	0.365381	ER
GHDC	-0.948966	0.0353604	ER
SEC62	-1.37629	0.031154	ER
VAMP8	1.99537	0.000262112	Endosome
COL4A2	1.17729	0.00395515	ER
CYP20A1	-1.47329	0.00132366	ER
AUP1	-0.135054	0.189776	ER
TIMP1	0.990658	0.0318812	Plasma membrane
TGFBR3	0.675907	0.0820754	Plasma membrane
BAX	0.280724	0.0200869	Mitochondrion
GPAA1	-0.762867	0.00259251	ER
SUCLG1	-0.883685	0.0357988	Mitochondrion
COX7A2	0.141703	0.583652	Mitochondrion
ATP5MG	-0.253426	0.452814	Mitochondrion
BECN1	1.26335	0.0029202	Endosome
TMEM205	-1.00941	0.0103939	ER
CD58	-0.204692	0.407147	Plasma membrane
BORCS5	1.94408	0.000937413	Endosome
SLC11A2	0.909436	0.112786	Endosome
MTO1	-0.471092	0.0241966	Mitochondrion
IFI30	0.372399	0.293534	Lysosome
HSD17B8	-0.710882	0.0498786	Mitochondrion
SPPL2A	0.740086	0.223414	Endosome
UQCC2	-0.300769	0.286134	Mitochondrion
MAGT1	-0.546313	0.0245275	ER
NDUFV3	-0.995047	0.0718328	Mitochondrion
FAM234A	-1.37506	0.0133266	Plasma membrane
CYBRD1	-0.991361	0.00760488	Plasma membrane
PISD	-0.725384	0.0289931	Mitochondrion
CTSC	0.772442	0.0974271	Lysosome
LAMTOR5	2.19407	0.00233147	Lysosome
NUP54	0.731139	0.0169128	Nuclear pore complex
APOO	-0.432916	0.269251	Mitochondrion
CTSL	1.59806	0.0169119	Lysosome
SLC9A3R2	-0.641585	0.0924726	Plasma membrane
MRPS17	-0.524203	0.242285	Mitochondrion
TGFBR1	0.336476	0.371989	ER
PVR	-1.21078	0.00904173	Plasma membrane
HSD17B11	-0.31413	0.0882344	ER
PROCR	1.36648	0.0285639	Plasma membrane
LCLAT1	-0.481764	0.0133198	ER
B2M	-1.47095	0.0107473	Plasma membrane
SDC2	0.540843	0.268509	Plasma membrane
PIGK	-0.930131	0.0135644	ER
ERGIC2	-0.385081	0.135306	Ergic/cisGolgi
LGALS3	-1.5296	0.0184506	Plasma membrane
TMEM63A	1.03764	0.125589	Endosome
CHMP6	-0.281385	0.179683	Plasma membrane
MGST3	-0.758238	0.0254668	Mitochondrion
SLC30A5	-0.0261893	0.602699	Golgi
NDUFB3	-0.287692	0.242285	Mitochondrion
NUP58	0.769293	0.0169123	Nuclear pore complex
VPS41	0.896065	0.109708	Endosome
MT-CO2	-0.552273	0.0387431	Mitochondrion
TAP1	-0.777825	0.00260887	ER
PLD1	0.0806795	0.559999	Endosome
SGPP1	-0.245697	0.107814	ER
FASTKD3	-0.840249	0.145842	Mitochondrion
MIX23	-0.81381	0.129798	Mitochondrion
TAMM41	-0.867428	0.0512385	Mitochondrion
GOSR2	-0.368039	0.144095	Ergic/cisGolgi
NSUN4	-0.302163	0.155415	Mitochondrion
HACD2	-0.556185	0.0133008	ER
FADS1	-2.87841	0.000480706	ER
MTG1	-0.459794	0.0875823	Mitochondrion
MANF	0.0347006	0.597874	ER
TMBIM6	0.850051	0.144095	ER
KRTCAP2	0.0909031	0.567255	ER
MPZL1	0.0188095	0.662199	Plasma membrane
NCEH1	-1.78165	0.00261641	ER
TMEM192	-0.974784	0.0336034	Lysosome
TMEM11	-0.518411	0.13375	Mitochondrion
MRPS36	-0.841147	0.108186	Mitochondrion
CHCHD4	-0.899626	0.0791754	Mitochondrion
GNG5	-0.135668	0.542848	Plasma membrane
ATP5MK	0.0100878	0.675361	Mitochondrion
BCL2L12	-0.780197	0.023	Plasma membrane
SURF4	-0.196608	0.329428	Ergic/cisGolgi
MCUR1	-0.305925	0.267765	Mitochondrion
LMF2	-1.26925	0.0124754	ER
SLC35F2	1.49118	0.000208267	Endosome
USE1	-1.09563	0.00890927	ER
SIGMAR1	-1.01075	0.0025192	ER
DPAGT1	-0.3574	0.0897126	ER
MRPL21	-0.296301	0.22986	Mitochondrion
UGT8	-0.532238	0.117658	ER
DRAM2	2.58792	0.00438459	Lysosome
TMEM181	1.32497	0.1362	Ergic/cisGolgi
BLOC1S2	1.16981	0.00440675	Endosome
TECR	-0.753351	0.00685006	ER
SLC5A6	-0.581946	0.321365	Plasma membrane
SLC33A1	-0.15113	0.0924726	ER
TMCO1	-0.922817	0.000596206	ER
MRPL18	-0.354508	0.400389	Mitochondrion
SSR3	-0.402308	0.0742853	ER
ERGIC1	-1.123	0.0024376	Ergic/cisGolgi
RFT1	-0.27081	0.131782	ER
TMEM258	-0.127205	0.547312	ER
SPCS1	-0.265292	0.0823815	ER
OSTM1	1.90625	0.00196782	Lysosome
SPCS3	-0.693728	0.0440154	ER
GCSH	-1.08325	0.0242176	Mitochondrion
TPCN1	0.755984	0.205779	Endosome
TMEM59	2.25328	0.00251894	Lysosome
MRPL30	0.0059885	0.677701	Mitochondrion
NME3	0.334215	0.118788	Mitochondrion
UBE4A	-0.936586	0.00274748	Plasma membrane
BORCS7	2.00101	0.00431807	Endosome
NIF3L1	-0.346998	0.221682	Golgi
CD81	0.440152	0.227206	Plasma membrane
RECK	-0.471262	0.111211	Plasma membrane
TMED3	-0.360556	0.0652679	Ergic/cisGolgi
P3H4	-0.184376	0.252954	ER
GNG12	-0.393056	0.20727	Plasma membrane
FKBP14	0.0979468	0.624427	ER
TOR1B	0.0115018	0.644812	ER
NUP37	0.209778	0.259129	Nuclear pore complex
SLCO4A1	0.254721	0.565536	Plasma membrane
CBR4	-0.740301	0.0374065	Mitochondrion
CLDND1	-0.422779	0.26245	Plasma membrane
AGPAT2	-0.0685628	0.554389	ER
TBC1D5	0.267545	0.402733	Endosome
ARFRP1	0.0553116	0.474914	Golgi
CYSTM1	0.386102	0.123853	Plasma membrane
CERS5	-0.555588	0.15616	ER
GOLT1B	0.560328	0.21584	Ergic/cisGolgi
SFT2D2	1.46178	0.00631171	Endosome
NPTX1	-1.00032	0.0110621	ER
MGST2	0.430706	0.0374065	ER
STON2	-0.928604	0.140299	Plasma membrane

## Sheet: Fig. 3d
Cell line	Serum	TF (min)	Reporter ion intensity (TF)
WT	+	－	2105.54
WT	+	－	2229.86
WT	－	－	2150.42
WT	－	－	2316.95
WT	－	5	2819.06
WT	－	5	3181.34
WT	－	15	3386.18
WT	－	15	3438.55
EL	+	－	3167.52
EL	+	－	3514.52
EL	－	－	2152.08
EL	－	－	2415.47
EL	－	5	26378.2
EL	－	5	26497.8
EL	－	15	40527
EL	－	15	51218.5

## Sheet: Fig. 3f
Identification	Class	log2FC	Adjusted p-value
Cer[NS] d40:1	Cer[NS]	0.488086	0.0134146
Cer[NS] d41:1	Cer[NS]	0.309753	0.0496089
Cer[NS] d18:1_24:0	Cer[NS]	0.169388	0.10806
Cer[NS] d40:2	Cer[NS]	-0.22334	0.129553
Cer[NS] d18:1_24:1	Cer[NS]	0.141323	0.126439
Cer[NS] d18:2_24:0	Cer[NS]	1.94781	0.000515265
Cer[NS] d42:3	Cer[NS]	-0.299529	0.024805
CL 64:2	CL	-0.619022	0.00798832
CL 66:2	CL	-3.47463	0.000310272
CL 68:2	CL	-3.53888	0.000352
CL 66:3	CL	-3.60357	0.00166681
CL 68:3	CL	-3.79798	0.000352
CL 70:3	CL	-3.85367	0.000475636
CL 66:4	CL	-3.84816	0.000217846
CL 68:4	CL	-3.49713	0.000515265
CL 69:4	CL	-4.07975	0.000352
CL 70:4	CL	-3.60519	0.00131692
CL 18:1_18:1_17:1_18:1	CL	-2.91093	0.000217846
CL 18:1_18:1_18:1_18:1	CL	-4.4402	7.4304e-05
CL 16:1_18:2_16:1_16:1	CL	-2.4171	0.000352
CL 68:5	CL	-4.29356	0.0032995
CL 69:5	CL	-2.82154	0.000352
CL 70:5	CL	-3.60411	0.000490667
CL 71:5	CL	-3.19906	0.000310272
CL 18:1_18:1_18:2_18:1	CL	-4.20274	0.000581647
CL 70:6	CL	-3.70702	0.0008355
CL 72:6	CL	-3.95322	0.000777443
HexCer[NS] d18:1_16:0	HexCer[NS]	0.996387	0.0024
HexCer[NS] d42:2	HexCer[NS]	1.34211	0.000352
LysoPC 14:0	LysoPC	-0.277719	0.0315834
LysoPC 15:0	LysoPC	-0.309941	0.0289756
LysoPC 16:0	LysoPC	0.234812	0.0624516
LysoPC 18:0	LysoPC	0.330321	0.0622703
LysoPC 16:1	LysoPC	-0.38312	0.0433079
LysoPC 17:1	LysoPC	-0.114681	0.310278
LysoPC 18:1	LysoPC	0.0823219	0.305641
LysoPC 20:1	LysoPC	0.688142	0.0111228
LysoPC 18:2	LysoPC	-0.277505	0.163817
LysoPE 16:0	LysoPE	-0.233506	0.146717
LysoPE 18:0	LysoPE	-0.146311	0.191568
LysoPE 24:0	LysoPE	1.20551	0.00252939
LysoPE 18:1	LysoPE	-0.0318889	0.351738
LysoPG 18:1	LysoPG	0.506233	0.0270222
PA 14:0_16:0	PA	0.704011	0.0105399
PA 16:0_16:0	PA	0.613716	0.0115068
PA 16:0_18:0	PA	0.904836	0.000862545
PA 32:1	PA	0.390517	0.107152
PA 16:0_18:1	PA	0.306699	0.00662473
PC 27:0	PC	0.311945	0.163111
PC 14:0_14:0	PC	0.690133	0.00380826
PC 14:0_15:0	PC	0.836417	0.0019296
PC 14:0_16:0	PC	0.836609	0.000402732
PC 31:0	PC	1.03142	0.00169532
PC 15:0_16:0	PC	0.899972	0.00189061
PC 16:0_16:0	PC	0.995378	0.00133012
PC 16:0_17:0	PC	0.559206	0.0024
PC 16:0_18:0	PC	1.25148	0.000352
PC 17:0_18:0	PC	1.56154	0.0007648
PC 36:0	PC	1.50023	0.00127579
PC 38:0	PC	1.23983	0.00115989
PC 40:0	PC	1.29224	0.000352
PC 41:0	PC	1.93954	0.000352
PC 42:0	PC	1.55159	0.000310272
PC 28:1	PC	0.0697959	0.263894
PC 29:1	PC	0.217682	0.283844
PC 14:0_16:1	PC	0.249588	0.00814964
PC 31:1	PC	0.163431	0.105259
PC 32:1	PC	0.828869	0.0019296
PC 33:1	PC	-0.143583	0.100948
PC 16:0_18:1	PC	0.225789	0.112158
PC 17:0_18:1	PC	0.00730533	0.36878
PC 35:1	PC	0.275032	0.0222154
PC 36:1	PC	0.66763	0.000955826
PC 37:1	PC	-0.26296	0.340979
PC 37:1	PC	0.335657	0.340979
PC 38:1	PC	0.253573	0.066738
PC 40:1	PC	0.751841	0.00389463
PC 42:1	PC	0.737063	0.00189061
PC 43:1	PC	1.56123	0.003424
PC 16:1_16:1	PC	-0.350317	0.035328
PC 16:1_17:1	PC	-0.273533	0.0319624
PC 16:1_18:1	PC	0.354547	0.00939718
PC 17:1_18:1	PC	-0.797593	0.00131692
PC 18:1_18:1	PC	-0.194287	0.147831
PC 37:2	PC	-0.302276	0.05184
PC 18:1_20:1	PC	0.106259	0.182443
PC 39:2	PC	0.0123125	0.362449
PC 40:2	PC	0.0620323	0.231253
PC 42:2	PC	0.469388	0.0054528
PC 43:2	PC	0.623542	0.0559121
PC 44:2	PC	1.0323	0.00203184
PC 46:2	PC	1.41375	0.00168
PC 34:3	PC	-0.697687	0.000311467
PC 18:2_18:1	PC	-0.926329	0.000515265
PC 18:0_20:3	PC	0.196815	0.134769
PC 42:3	PC	0.248796	0.161495
PC 36:4	PC	-1.16246	0.000310272
PC 36:4	PC	-0.717082	0.000310272
PC 36:5	PC	-0.329186	0.0227848
PC 38:5	PC	-0.432981	0.0124993
PC 36:6	PC	-0.285435	0.0865
PC 38:6	PC	0.0285938	0.310278
PC 40:6	PC	0.268031	0.136229
PC 38:7	PC	-0.503354	0.000581647
PC 40:7	PC	-0.603562	7.4304e-05
PE 14:0_16:1	PE	-0.532631	0.00510194
PE 32:1	PE	-1.08386	0.000310272
PE 34:1	PE	-1.37734	0.000310272
PE 35:1	PE	-2.74118	0.000310272
PE 18:1_18:0	PE	-1.61863	8.904e-05
PE 40:1	PE	-0.0974986	0.0292571
PE 16:1_16:1	PE	0.122787	0.134029
PE 35:2	PE	-0.184355	0.244248
PE 18:1_18:1	PE	-0.206138	0.0326737
PE 18:2_18:1	PE	0.030803	0.3408
PE 18:0_20:3	PE	-2.38832	0.0007648
PE 16:0_20:4	PE	-0.94511	0.00644677
PE 18:0_20:4	PE	-1.87393	8.432e-05
PE 40:4	PE	-0.781231	0.00216453
PE 38:5	PE	-1.15703	0.000680571
PE 38:5	PE	-0.647173	0.000680571
PE 40:5	PE	-1.87875	0.000475636
PE-NMe 32:0	PE-NMe	-0.274185	0.0147158
PE-NMe2 32:0	PE-NMe2	-2.83174	0.00016512
PE-NMe2 32:2	PE-NMe2	-0.408644	0.00122984
PE-NMe2 36:2	PE-NMe2	-0.733153	0.000310272
PG 14:0_16:0	PG	-0.619167	0.0168935
PG 16:0_16:0	PG	-0.43259	0.0393273
PG 16:0_18:0	PG	1.67233	0.00837447
PG 16:0_18:1	PG	-0.780952	0.0120816
PG 18:1_18:0	PG	1.57298	0.0235472
PG 34:2	PG	-0.68295	0.0123892
PG 18:1_18:1	PG	-0.64666	0.00124416
PI 16:0_16:0	PI	0.943601	0.00797647
PI 16:0_18:0	PI	1.70576	0.000902118
PI 17:0_18:1	PI	1.96987	0.00676978
PI 36:1	PI	0.223255	0.105259
PI 36:2	PI	-0.367936	0.00806957
PI 18:0_20:2	PI	0.286756	0.163687
PI 18:0_20:3	PI	1.18428	0.0291449
PI 18:0_20:3	PI	0.0504166	0.0291449
PI 18:0_20:4	PI	-0.186516	0.175855
Plasmanyl-PC O-28:0	Plasmanyl-PC	1.0894	0.0005952
Plasmanyl-PC O-30:0	Plasmanyl-PC	0.403694	0.00556952
Plasmanyl-PC O-16:0_15:0	Plasmanyl-PC	1.06916	0.00016
Plasmanyl-PC O-16:0_15:0	Plasmanyl-PC	0.893329	0.00016
Plasmanyl-PC O-16:0_16:0	Plasmanyl-PC	0.905379	0.00212114
Plasmanyl-PC O-16:0_17:0	Plasmanyl-PC	0.783808	0.00202353
Plasmanyl-PC O-34:0	Plasmanyl-PC	1.12963	0.000310272
Plasmanyl-PC O-35:0	Plasmanyl-PC	1.00474	1.68e-05
Plasmanyl-PC O-35:0	Plasmanyl-PC	0.986892	1.68e-05
Plasmanyl-PC O-36:0	Plasmanyl-PC	1.04096	0.000352
Plasmanyl-PC O-37:0	Plasmanyl-PC	0.761095	0.00140047
Plasmanyl-PC O-38:0	Plasmanyl-PC	1.0408	0.0005952
Plasmanyl-PC O-39:0	Plasmanyl-PC	0.870034	7.4304e-05
Plasmanyl-PC O-39:0	Plasmanyl-PC	1.17124	7.4304e-05
Plasmanyl-PC O-30:1	Plasmanyl-PC	0.129244	0.0352
Plasmanyl-PC O-30:1	Plasmanyl-PC	1.44943	0.0352
Plasmanyl-PC O-31:1	Plasmanyl-PC	0.218536	0.0339052
Plasmanyl-PC O-31:1	Plasmanyl-PC	1.68412	0.0339052
Plasmanyl-PC O-16:0_17:1	Plasmanyl-PC	0.196667	0.0556906
Plasmanyl-PC O-16:0_16:1	Plasmanyl-PC	0.0306145	0.305641
Plasmanyl-PC O-32:1	Plasmanyl-PC	0.860376	0.0024
Plasmanyl-PC O-34:1	Plasmanyl-PC	0.206187	0.00211385
Plasmanyl-PC O-34:1	Plasmanyl-PC	0.948684	0.00211385
Plasmanyl-PC O-34:1	Plasmanyl-PC	0.320163	0.00211385
Plasmanyl-PC O-35:1	Plasmanyl-PC	0.421383	0.0168935
Plasmanyl-PC O-36:1	Plasmanyl-PC	0.613588	0.344331
Plasmanyl-PC O-36:1	Plasmanyl-PC	-2.28641	0.344331
Plasmanyl-PC O-36:1	Plasmanyl-PC	1.31465	0.344331
Plasmanyl-PC O-38:1	Plasmanyl-PC	0.859553	0.0009696
Plasmanyl-PC O-38:1	Plasmanyl-PC	0.475682	0.0009696
Plasmanyl-PC O-40:1	Plasmanyl-PC	0.835154	0.266105
Plasmanyl-PC O-40:1	Plasmanyl-PC	-0.163395	0.266105
Plasmanyl-PC O-34:2	Plasmanyl-PC	0.0389172	0.0291449
Plasmanyl-PC O-35:2	Plasmanyl-PC	-0.507713	0.0592787
Plasmanyl-PC O-35:2	Plasmanyl-PC	4.39676	0.0592787
Plasmanyl-PC O-36:2	Plasmanyl-PC	-0.465211	0.372819
Plasmanyl-PC O-36:2	Plasmanyl-PC	0.303834	0.372819
Plasmanyl-PC O-38:2	Plasmanyl-PC	0.314508	0.00256552
Plasmanyl-PC O-38:2	Plasmanyl-PC	0.782207	0.00256552
Plasmanyl-PC O-40:2	Plasmanyl-PC	0.255395	0.032707
Plasmanyl-PC O-40:2	Plasmanyl-PC	4.69892	0.032707
Plasmanyl-PC O-42:2	Plasmanyl-PC	0.571153	0.00278154
Plasmanyl-PC O-44:2	Plasmanyl-PC	0.268497	0.12201
Plasmanyl-PC O-34:3	Plasmanyl-PC	-0.00619195	0.381312
Plasmanyl-PC O-34:2	Plasmanyl-PC	0.303308	0.0291449
Plasmanyl-PC O-36:3	Plasmanyl-PC	-0.665452	0.104862
Plasmanyl-PC O-36:3	Plasmanyl-PC	0.0486726	0.104862
Plasmanyl-PC O-36:3	Plasmanyl-PC	0.0573661	0.104862
Plasmanyl-PC O-38:3	Plasmanyl-PC	-0.0411998	0.334996
Plasmanyl-PC O-40:3	Plasmanyl-PC	0.191039	0.135043
Plasmanyl-PC O-16:0_20:4	Plasmanyl-PC	-0.252264	0.0839372
Plasmanyl-PC O-42:4	Plasmanyl-PC	-0.302831	0.0792381
Plasmanyl-PC O-36:5	Plasmanyl-PC	0.0237032	0.310278
Plasmanyl-PC O-38:5	Plasmanyl-PC	0.00909995	0.372774
Plasmanyl-PC O-42:5	Plasmanyl-PC	-0.0777431	0.282157
Plasmanyl-PC O-38:6	Plasmanyl-PC	-0.347266	0.0106667
Plasmanyl-PC O-40:6	Plasmanyl-PC	-0.783354	0.00168258
Plasmanyl-PC O-42:6	Plasmanyl-PC	-0.548733	0.00676978
Plasmanyl-PE O-16:0_20:1	Plasmanyl-PE	1.12168	0.0022811
PC O-28:0	Plasmanyl-PC	-0.0893845	0.162977
PC O-37:0	Plasmanyl-PC	0.750992	0.0064
PC O-39:0	Plasmanyl-PC	0.537842	0.0291449
Plasmanyl-PC O-16:1_16:1	Plasmanyl-PC	-0.0788023	0.125647
Plasmanyl-PC O-18:1_16:1	Plasmanyl-PC	-0.88128	0.0217394
PC O-34:1	Plasmanyl-PC	-1.83043	0.0803368
Plasmanyl-PC O-18:1_18:1	Plasmanyl-PC	-0.29339	0.0273865
Plasmanyl-PC O-36:2	Plasmanyl-PC	0.144847	0.372819
PC O-41:1	Plasmanyl-PC	0.031657	0.321076
Plasmanyl-PC O-18:1_18:2	Plasmanyl-PC	-0.480082	0.0725106
Plasmanyl-PC O-18:2_18:1	Plasmanyl-PC	-0.429932	0.00250947
PC O-42:2	Plasmanyl-PC	-0.16138	0.371951
PC O-42:2	Plasmanyl-PC	0.175898	0.371951
PC O-36:4	Plasmanyl-PC	-0.0446769	0.305641
PC O-44:4	Plasmanyl-PC	-0.110573	0.216969
PC O-40:6	Plasmanyl-PC	-0.476482	0.0227848
Plasmanyl-PE O-33:1	Plasmanyl-PE	0.913722	0.062087
Plasmenyl-PE P-18:0_16:0	Plasmenyl-PE	0.30851	0.0406237
Plasmanyl-PE O-18:1_17:0	Plasmanyl-PE	1.72399	0.0005952
Plasmenyl-PE P-16:0_17:1	Plasmenyl-PE	1.2855	0.00112225
Plasmenyl-PE P-16:0_16:1	Plasmenyl-PE	1.05993	0.00171789
Plasmenyl-PE P-16:0_18:1	Plasmenyl-PE	1.02562	0.00133012
Plasmenyl-PE P-36:1	Plasmenyl-PE	1.05707	0.00081219
Plasmenyl-PE P-38:1	Plasmenyl-PE	0.866027	0.0005952
Plasmenyl-PE P-34:2	Plasmenyl-PE	0.8768	0.0016331
Plasmenyl-PE P-18:1_18:1	Plasmenyl-PE	0.984994	0.0007648
Plasmenyl-PE P-18:1_20:1	Plasmenyl-PE	0.790391	0.00585071
Plasmenyl-PE P-16:0_20:3	Plasmenyl-PE	1.07655	0.00242124
PE O-38:3	Plasmanyl-PE	0.809285	8.904e-05
PE O-38:3	Plasmanyl-PE	1.08337	8.904e-05
Plasmenyl-PE P-16:0_20:4	Plasmenyl-PE	1.05813	0.00166681
Plasmenyl-PE P-18:0_20:4	Plasmenyl-PE	0.931157	0.00138286
Plasmenyl-PE P-18:0_22:4	Plasmenyl-PE	1.22709	0.000310272
PE O-40:4	Plasmanyl-PE	1.27216	0.0022811
Plasmenyl-PE P-16:0_20:5	Plasmenyl-PE	0.869686	0.00387934
Plasmenyl-PE P-38:5	Plasmenyl-PE	0.977945	0.00280678
Plasmanyl-PE O-18:1_20:5	Plasmanyl-PE	1.02076	0.000902118
Plasmenyl-PE P-18:0_22:5	Plasmenyl-PE	0.901456	0.00133012
PE O-42:5	Plasmanyl-PE	0.949103	0.00133012
Plasmenyl-PE P-16:0_22:6	Plasmenyl-PE	1.03095	0.00226991
Plasmenyl-PE P-18:0_22:6	Plasmenyl-PE	1.36719	0.00157395
PE O-40:7	Plasmanyl-PE	1.28404	0.00166681
PS 16:1_16:0	PS	1.38827	0.00166681
PS 34:1	PS	1.19428	0.00183
PS 18:1_18:0	PS	1.11697	0.00133012
PS 16:1_18:1	PS	1.54025	0.000862545
PS 18:1_18:1	PS	0.819487	0.0134146
PS 18:1_20:1	PS	2.06311	0.0003696
SM d34:0	SM	1.13519	0.00816
SM d42:0	SM	1.15751	0.00664
SM d32:1	SM	1.3852	0.000688842
SM d33:1	SM	1.30197	0.000311467
SM d34:1	SM	1.42942	0.000310272
SM d36:1	SM	1.55024	0.000310272
SM d38:1	SM	0.710249	0.266201
SM d42:1	SM	1.19002	0.000352
SM d44:1	SM	1.38906	0.00676978
SM d32:2	SM	1.70282	0.000217846
SM d34:2	SM	1.51966	0.000515265
SM d40:2	SM	1.65712	0.00202353
SM d40:2	SM	0.584138	0.00202353
SM d40:1	SM	2.19268	0.000809806
SM d41:2	SM	1.47019	0.00114267
SM d42:2	SM	1.42215	0.000475636
SM d43:2	SM	1.38995	0.006135
SM d44:2	SM	2.06727	7.4304e-05
SM d42:3	SM	1.83411	0.000352
SP d18:1	SP	0.302659	0.02478
TG 14:0_16:0_16:0	TG	0.18039	0.225429
TG 16:0_16:0_16:0	TG	0.304237	0.10848
TG 16:0_16:0_18:0	TG	-0.0379054	0.351738
TG 18:0_18:0_18:0	TG	-0.414257	0.175855
TG 16:0_16:0_18:1	TG	-0.226166	0.145592
TG 16:0_18:1_18:0	TG	-0.365089	0.111761
TG 18:1_18:1_18:1	TG	-0.845028	0.093513

## Sheet: Fig. 6e
Endo-IP
ID	DMSO_1	DMSO_2	DMSO_3	BSI_1	BSI_2	BSI_3	GSI_1	GSI_2	GSI_3	KO_1	KO_2
E15 TEEISEVNLDAEFR	7001.89	6224.02	6376.1	10979.7	12377.4	13057	5877.08	4193.87	5313.42	1689.37	1690.37
E16 TEEISEVNL	3232.39	2673.48	2320.23	0	44.0538	75.0991	1938.89	1074.26	1412.81	50.4688	56.8726
E17 DAEFR	79.776	56.2247	66.5734	3.60393	3.63065	4.48264	297.798	196.031	226.874	31.9967	10.1646
Lyso-IP
ID	DMSO_1	DMSO_2	DMSO_3	BSI_1	BSI_2	BSI_3	GSI_1	GSI_2	GSI_3	KO_1	KO_2
E15 TEEISEVNLDAEFR	5787.99	5155.93	6359.95	7462.25	8973.58	9244.35	5053.9	4680.82	4695.84	1462.81	1627.82
E16 TEEISEVNL	2598.1	2186.37	2763.74	79.4714	96.5761	142.407	1738.42	1546.07	1289.42	96.1948	120.597
E17 DAEFR	190.044	100.226	152.326	16.6588	15.6017	13.3948	421.823	335.972	310.576	141.709	8.82728

## Sheet: Fig. 6f
Endo-IP/LMW
ID	DMSO_1	DMSO_2	DMSO_3	BSI_1	BSI_2	BSI_3	GSI_1	GSI_2	GSI_3	KO_1	KO_2
M20 GAIIGL (Ab34)	310.752	351.89	459.147	427.117	501.812	584.632	383.066	507.024	289.677	318.314	210.974
M21 GAIIGLMVG (Ab37)	222.204	133.285	212.541	80.8771	95.504	117.541	46.6404	58.3621	37.3517	60.9445	27.12
M22 GAIIGLMVGG (Ab38)	1928.88	1436.14	1854.16	956.199	1072.87	711.784	447.095	551.39	395.658	512.293	422.227
M23 GAIIGLMVGGV (Ab39)	2093.44	1533.36	2130.06	954.609	990.033	784.779	668.842	736.106	682.835	560.58	592.465
M24 GAIIGLMVGGVV (Ab40)	3396.95	2612.9	3482.06	1719.08	2015.06	1348.99	952.84	944.028	967.075	1115.24	908.834
M25 GAIIGLMVGGVVIA (Ab42)	419.775	358.349	367.66	287.597	312.196	315.819	270.456	229.565	283.104	288.635	332.168
Lyso-IP/LMW
ID	DMSO_1	DMSO_2	DMSO_3	BSI_1	BSI_2	BSI_3	GSI_1	GSI_2	GSI_3	KO_1	KO_2
M20 GAIIGL (Ab34)	0	479.837	352.732	195.884	260.836	196.059	0	107.323	237.136	145.382	144.287
M21 GAIIGLMVG (Ab37)	542.123	465.835	575.146	128.695	199.815	184.613	112.854	107.695	100.361	88.9933	76.9221
M22 GAIIGLMVGG (Ab38)	149.372	134.356	165.39	70.8327	62.895	64.3068	39.1988	44.31	40.714	24.7496	26.625
M23 GAIIGLMVGGV (Ab39)	96.4066	71.6595	99.5113	47.0507	37.2833	36.6227	26.2884	23.5295	27.0972	28.5414	29.1767
M24 GAIIGLMVGGVV (Ab40)	509.297	445.904	571.758	309.223	319.239	317.429	244.269	244.434	314.474	252.274	262.498
M25 GAIIGLMVGGVVIA (Ab42)	31.431	29.6335	37.5531	26.6599	27.0436	25.6461	25.4661	25.7218	23.867	24.8937	20.7886

## Sheet: Fig. 7c
Endo-IP/LMW
ID	DMSO_1	DMSO_2	DMSO_3	GSM_1	GSM_2	GSM_3	GSI_1	GSI_2	GSI_3	KO_1	KO_2
M20 GAIIGL (Ab34)	273.483	224.106	242.81	173.949	185.45	209.354	128.614	61.273	63.7654	55.689	53.7876
M21 GAIIGLMVG (Ab37)	348.144	322.884	282.162	713.495	653.332	655.958	154.363	159.885	178.562	207.564	204.683
M22 GAIIGLMVGG (Ab38)	1009.22	756.906	766.721	1516.1	1492.44	1488.78	43.4684	52.4654	95.3993	104.945	97.8622
M23 GAIIGLMVGGV (Ab39)	236.108	197.621	192.626	65.2038	63.8894	62.6328	53.5759	52.0727	45.2661	48.1509	45.1488
M24 GAIIGLMVGGVV (Ab40)	768.429	669.168	606.862	350.267	341.774	329.594	321.161	331.771	329.596	290.652	296.498
M25 GAIIGLMVGGVVIA (Ab42)	942.855	875.285	835.268	643.497	557.001	683.415	584.845	609.218	706.299	641.997	623.006

## Sheet: Fig. 7d
Lyso-IP/LMW
ID	DMSO_1	DMSO_2	DMSO_3	GSM_1	GSM_2	GSM_3	GSI_1	GSI_2	GSI_3	KO_1	KO_2
M20 GAIIGL (Ab34)	193.347	162.805	137.968	157.867	158.497	180.588	128.267	157.402	126.527	95.4055	82.5561
M21 GAIIGLMVG (Ab37)	43.1585	52.2544	48.7972	147.358	190.238	206.505	16.2407	14.4152	17.1437	36.284	18.4602
M22 GAIIGLMVGG (Ab38)	319.659	330.555	392.661	624.046	777.953	792.015	52.1933	103.528	47.5722	105.719	35.2059
M23 GAIIGLMVGGV (Ab39)	14.6552	20.1771	23.3278	4.65524	8.73909	9.65501	3.96132	3.31802	6.21163	6.73803	8.33355
M24 GAIIGLMVGGVV (Ab40)	155.874	164.91	155.706	65.4224	65.6689	55.6191	58.4707	94.8893	63.1826	76.4595	65.3606
M25 GAIIGLMVGGVVIA (Ab42)	161.649	158.474	151.915	131.659	114.932	145.479	119.789	117.373	122.835	106.084	128.123

## Sheet: Fig. S1h
Diameter (nm)
175.962
169.231
163.462
168.269
135.577
82.6923
120.192
87.5
61.5385
100
84.6154
80.7692
150.962
141.176
137.255
107.843
127.451
125.49
123.529
127.451
170.588
133.333
135.294
152.941
94.1176
135.294
172.549
103.922
119.608
145.098
139.216
123.529
86.2745
135.294
152.941
186.275
186.275
149.02
113.725
205.882
149.02
182.353
96.0784
90.1961
127.451
145.098
94.1176
107.843
131.373
64.7059
64.7059
103.922
88.2353
127.451
115.686
154.902
227.451
86.5385
149.038
70.1923
64.4231
72.1154
82.6923
45.1923
192.308
242.308
124.038
93.2692
57.6923
69.2308
112.5
96.1538
102.885
51.9231
50
123.077
94.2308
201.923
123.077
107.692
126.923
76.9231
84.6154
92.3077
180.769
61.5385
120.192
103.846
129.487
91.6667
82.0513
83.9744
58.3333
40.3846
59.6154
84.6154
107.051
112.179
82.0513
49.359
97.4359
71.7949
170.513
225.641
144.231
91.0256
74.359
93.5897
114.744
42.3077
79.4872
86.5385

[truncated: 9 more sheets: Fig. S2d, Fig. S3c, Fig. S3f, Fig. S6c, Fig. S6d, Fig. S7b, Fig. S7c, Fig. S7d, Fig. S8a]
